# Supplementary material for: System-wide identification and prioritization of enzyme substrates by thermal analysis
Source: Nat Commun. 2021 Feb 26;12:1296. doi: 10.1038/s41467-021-21540-6 (PMC7910609; doi:10.1038/s41467-021-21540-6)
Supplement: Supplementary file 4 — Supplementary Data 1 [file 41467_2021_21540_MOESM4_ESM.xlsx]

## Sheet: Sheet 1
Supplementary Data 1. The processed data for TXNRD1 SIESTA experiment for all replicates
Sample	Uniprot ID	Protein names	Gene names	Unique peptides	Sequence coverage [%]	37C	41C	44C	47C	50C	53C	56C	59C	63C	67C	rSquared	Tm
HCT116_Enzyme_Rep2	Q15119	[Pyruvate dehydrogenase (acetyl-transferring)] kinase isozyme 2, mitochondrial	PDK2	8	27.3	1.03814	0.920931	0.828323	0.706386	0.571749	0.413303	0.325431	0.264761	0.140501	0.0455352	0.992012	51.449
HCT116_Cosubstrate_Rep2	Q15119	[Pyruvate dehydrogenase (acetyl-transferring)] kinase isozyme 2, mitochondrial	PDK2	8	27.3	0.996143	0.966181	0.839722	0.668477	0.457063	0.254355	0.282875	0.153914	0.118609	0.0577008	0.990958	49.4401
HCT116_CTRL_Rep1	Q15119	[Pyruvate dehydrogenase (acetyl-transferring)] kinase isozyme 2, mitochondrial	PDK2	8	27.3	0.978323	0.982524	1.01868	0.686251	0.549372	0.293666	0.253613	0.194932	0.145412	0.0797693	0.982468	50.2772
HCT116_Enzyme_Rep1	Q15119	[Pyruvate dehydrogenase (acetyl-transferring)] kinase isozyme 2, mitochondrial	PDK2	8	27.3	0.937994	1.00061	0.84326	0.739881	0.442933	0.364369	0.31416	0.180724	0.122866	0	0.978987	50.5697
HCT116_CTRL_Rep2	Q15119	[Pyruvate dehydrogenase (acetyl-transferring)] kinase isozyme 2, mitochondrial	PDK2	8	27.3	0.924022	1.0399	0.926466	0.583352	0.545956	0.320764	0.274019	0.208884	0.152648	0.122361	0.96978	49.8895
HCT116_CosubstrateEnzyme_Rep1	Q15119	[Pyruvate dehydrogenase (acetyl-transferring)] kinase isozyme 2, mitochondrial	PDK2	8	27.3	0.950775	1.01533	1.07355	0.585866	0.40679	0.327916	0.205575	0.1923	0.0944707	0.0852053	0.958309	48.9901
HCT116_CosubstrateEnzyme_Rep2	Q15119	[Pyruvate dehydrogenase (acetyl-transferring)] kinase isozyme 2, mitochondrial	PDK2	8	27.3	0.985905	0.976769	1.0859	0.559834	0.313827	0.320641	0.204337	0.165349	0.109535	0.0612068	0.957058	47.786
HCT116_Cosubstrate_Rep1	Q15119	[Pyruvate dehydrogenase (acetyl-transferring)] kinase isozyme 2, mitochondrial	PDK2	8	27.3	1.03079	0.929939	0.760875	0.942505	0.383383	0.267428	0.219525	0.211216	0.151722	0.0715267	0.934787	49.4659
HCT116_Enzyme_Rep2	Q9P0J1-2	[Pyruvate dehydrogenase [acetyl-transferring]]-phosphatase 1, mitochondrial	PDP1	35	81	1.02268	0.937551	0.837553	0.690542	0.566007	0.423002	0.353949	0.263908	0.164748	0.0908627	0.994628	51.6239
HCT116_Enzyme_Rep1	Q9P0J1-2	[Pyruvate dehydrogenase [acetyl-transferring]]-phosphatase 1, mitochondrial	PDP1	35	81	0.988232	0.971328	0.834514	0.680569	0.477229	0.411447	0.311713	0.241455	0.157511	0.0973644	0.992068	50.6018
HCT116_Cosubstrate_Rep2	Q9P0J1-2	[Pyruvate dehydrogenase [acetyl-transferring]]-phosphatase 1, mitochondrial	PDP1	35	81	1.01153	0.950808	0.776363	0.587936	0.439868	0.354173	0.269614	0.206405	0.148735	0.077218	0.991091	49.2338
HCT116_CTRL_Rep2	Q9P0J1-2	[Pyruvate dehydrogenase [acetyl-transferring]]-phosphatase 1, mitochondrial	PDP1	35	81	1.03167	0.929825	0.834839	0.665319	0.550669	0.433108	0.370519	0.319963	0.245526	0.168472	0.990881	51.4084
HCT116_CTRL_Rep1	Q9P0J1-2	[Pyruvate dehydrogenase [acetyl-transferring]]-phosphatase 1, mitochondrial	PDP1	35	81	1.01794	0.946444	0.932047	0.699149	0.458782	0.351849	0.281736	0.214762	0.135159	0.0868951	0.989865	50.1448
HCT116_Cosubstrate_Rep1	Q9P0J1-2	[Pyruvate dehydrogenase [acetyl-transferring]]-phosphatase 1, mitochondrial	PDP1	35	81	1.00502	0.956857	0.80472	0.786097	0.521143	0.413902	0.355222	0.299891	0.168887	0.129885	0.984754	51.589
HCT116_CosubstrateEnzyme_Rep1	Q9P0J1-2	[Pyruvate dehydrogenase [acetyl-transferring]]-phosphatase 1, mitochondrial	PDP1	35	81	1.05166	0.905792	0.971641	0.712598	0.437007	0.324585	0.289264	0.185142	0.154985	0.0555272	0.977305	49.963
HCT116_CosubstrateEnzyme_Rep2	Q9P0J1-2	[Pyruvate dehydrogenase [acetyl-transferring]]-phosphatase 1, mitochondrial	PDP1	35	81	1.02757	0.933473	0.961723	0.588899	0.421279	0.358899	0.269703	0.201317	0.146638	0.0629269	0.972372	49.4683
HCT116_Cosubstrate_Rep2	Q9P2J9	[Pyruvate dehydrogenase [acetyl-transferring]]-phosphatase 2, mitochondrial	PDP2	3	7	1.02145	0.940892	0.809939	0.621908	0.500887	0.351442	0.207898	0.123478	0.110665	0.0249606	0.994845	49.7058
HCT116_Enzyme_Rep2	Q9P2J9	[Pyruvate dehydrogenase [acetyl-transferring]]-phosphatase 2, mitochondrial	PDP2	3	7	1.00855	0.952744	0.882681	0.654503	0.549327	0.361459	0.31465	0.253415	0.141264	0.0987993	0.990958	50.7476
HCT116_Cosubstrate_Rep1	Q9P2J9	[Pyruvate dehydrogenase [acetyl-transferring]]-phosphatase 2, mitochondrial	PDP2	3	7	0.933596	1.03144	0.755301	0.733863	0.26687	0.182051	0	0.112953	0.220338	0.102542	0.947956	48.1287
HCT116_Enzyme_Rep1	Q9P2J9	[Pyruvate dehydrogenase [acetyl-transferring]]-phosphatase 2, mitochondrial	PDP2	3	7	0.817373	1.0709	0.900251	0.754987	0.39281	0.359337	0.347221	0.177535	0.175287	0.0603508	0.93052	50.0872
HCT116_CTRL_Rep1	Q9P2J9	[Pyruvate dehydrogenase [acetyl-transferring]]-phosphatase 2, mitochondrial	PDP2	3	7	0.763471	1.17819	0.423869	0.989697	1.14368	0.273387	0.214973	0.698321	0.395168	0.117046	0.394046	56.0244
HCT116_CTRL_Rep1	Q07973-3	1,25-dihydroxyvitamin D(3) 24-hydroxylase, mitochondrial	CYP24A1	3	9.9	1.06105	0.907181	1.12234	1.04991	0.789874	0.634424	0.431004	0.217222	0.175184	0.164958	0.967272	54.547
HCT116_Cosubstrate_Rep1	Q07973-3	1,25-dihydroxyvitamin D(3) 24-hydroxylase, mitochondrial	CYP24A1	3	9.9	1.01853	0.942746	0.853975	1.05201	0.620543	0.602139	0.385681	0.203809	0.173517	0.0381478	0.94976	53.9214
HCT116_CosubstrateEnzyme_Rep1	Q07973-3	1,25-dihydroxyvitamin D(3) 24-hydroxylase, mitochondrial	CYP24A1	3	9.9	1.07629	0.879055	1.1126	0.756648	0.449674	0.327037	0.324702	0.157578	0.175885	0.048066	0.944809	50.1501
HCT116_CosubstrateEnzyme_Rep2	Q07973-3	1,25-dihydroxyvitamin D(3) 24-hydroxylase, mitochondrial	CYP24A1	3	9.9	1.0644	0.895199	1.15685	0.456383	0.373006	0.424719	0.260737	0.160724	0.285429	0.115732	0.914608	46.9588
HCT116_Cosubstrate_Rep2	Q9BV57	1,2-dihydroxy-3-keto-5-methylthiopentene dioxygenase	ADI1	14	69.8	0.986371	0.975947	0.96436	0.900504	0.776092	0.547796	0.325265	0.219277	0.137686	0.0809404	0.998821	53.608
HCT116_CTRL_Rep2	Q9BV57	1,2-dihydroxy-3-keto-5-methylthiopentene dioxygenase	ADI1	14	69.8	0.970847	0.992019	0.99365	0.972096	0.852051	0.647752	0.404816	0.271369	0.181943	0.112335	0.998256	54.8539
HCT116_Enzyme_Rep1	Q9BV57	1,2-dihydroxy-3-keto-5-methylthiopentene dioxygenase	ADI1	14	69.8	0.969267	0.982381	0.978294	0.955843	0.873379	0.543246	0.329274	0.200452	0.119301	0.0755792	0.996392	53.8072
HCT116_Enzyme_Rep2	Q9BV57	1,2-dihydroxy-3-keto-5-methylthiopentene dioxygenase	ADI1	14	69.8	0.947674	1.0182	0.959531	0.917012	0.804045	0.594051	0.289872	0.203124	0.117855	0.0639285	0.994494	53.757
HCT116_CosubstrateEnzyme_Rep2	Q9BV57	1,2-dihydroxy-3-keto-5-methylthiopentene dioxygenase	ADI1	14	69.8	0.956966	1.00684	0.958589	0.947483	0.81717	0.52526	0.292986	0.191154	0.169619	0.0570716	0.993999	53.4012
HCT116_CTRL_Rep1	Q9BV57	1,2-dihydroxy-3-keto-5-methylthiopentene dioxygenase	ADI1	14	69.8	0.984511	0.976888	0.911631	0.911925	0.848608	0.601952	0.350388	0.199345	0.0954995	0.0632401	0.993918	54.1922
HCT116_Cosubstrate_Rep1	Q9BV57	1,2-dihydroxy-3-keto-5-methylthiopentene dioxygenase	ADI1	14	69.8	0.98623	0.976475	1.00772	0.885678	0.86509	0.618896	0.41153	0.308582	0.157558	0.140766	0.993544	54.8843
HCT116_CosubstrateEnzyme_Rep1	Q9BV57	1,2-dihydroxy-3-keto-5-methylthiopentene dioxygenase	ADI1	14	69.8	0.968473	0.996111	0.931025	0.89367	0.836119	0.546191	0.247308	0.208594	0.162942	0.0628518	0.988031	53.3735
HCT116_CTRL_Rep2	Q04446	1,4-alpha-glucan-branching enzyme	GBE1	33	54.3	0.975503	0.987259	1.01265	1.00238	0.921121	0.395953	0.0949263	0.0781312	0.0482083	0.0250931	0.998841	52.5214
HCT116_Cosubstrate_Rep2	Q04446	1,4-alpha-glucan-branching enzyme	GBE1	33	54.3	0.997432	0.964893	0.962645	0.972937	0.874812	0.341395	0.08195	0.0573503	0.0525775	0.0264888	0.99813	52.1772
HCT116_CTRL_Rep1	Q04446	1,4-alpha-glucan-branching enzyme	GBE1	33	54.3	0.968882	0.991121	0.978202	0.951941	0.922813	0.44071	0.117013	0.0876462	0.0678366	0.0341026	0.997372	52.7104
HCT116_Enzyme_Rep1	Q04446	1,4-alpha-glucan-branching enzyme	GBE1	33	54.3	0.965487	0.984584	1.0127	0.98821	0.909152	0.407317	0.148468	0.12413	0.0790095	0.0464349	0.997252	52.5472
HCT116_Enzyme_Rep2	Q04446	1,4-alpha-glucan-branching enzyme	GBE1	33	54.3	0.973002	0.990965	0.982333	0.985335	0.898834	0.389549	0.16517	0.109477	0.0731321	0.0442874	0.997238	52.467
HCT116_CosubstrateEnzyme_Rep2	Q04446	1,4-alpha-glucan-branching enzyme	GBE1	33	54.3	0.981959	0.980869	0.93574	0.971426	0.874297	0.347182	0.123431	0.0898887	0.0622633	0.0354691	0.99602	52.2013
HCT116_Cosubstrate_Rep1	Q04446	1,4-alpha-glucan-branching enzyme	GBE1	33	54.3	0.975111	0.988087	0.997878	0.915354	0.881318	0.334135	0.0939412	0.0769582	0.0613026	0.033078	0.995698	52.147
HCT116_CosubstrateEnzyme_Rep1	Q04446	1,4-alpha-glucan-branching enzyme	GBE1	33	54.3	0.984227	0.979007	0.922714	0.94059	0.864815	0.321081	0.156126	0.0631188	0.0486301	0.0270274	0.992037	52.0983
HCT116_CosubstrateEnzyme_Rep2	P61604	10 kDa heat shock protein, mitochondrial	HSPE1	16	93.1	0.987665	0.974939	0.924487	0.978944	1.02443	0.855892	0.894877	0.833756	1.24329	0.198763	NA	NA
HCT116_Cosubstrate_Rep1	P61604	10 kDa heat shock protein, mitochondrial	HSPE1	16	93.1	0.972771	0.99053	0.968556	0.871246	0.943261	0.924794	0.974702	0.937531	0.416805	0.454951	0.93345	59.6945
HCT116_CTRL_Rep2	P61604	10 kDa heat shock protein, mitochondrial	HSPE1	16	93.1	0.997111	0.965161	0.952288	0.983808	0.994177	0.970808	1.09761	1.14064	0.97547	0.587691	0.824363	NA
HCT116_Enzyme_Rep1	P61604	10 kDa heat shock protein, mitochondrial	HSPE1	16	93.1	0.808385	1.07614	1.0866	0.926508	0.908953	0.856166	0.903368	0.855996	0.708403	0.496479	0.737555	NA
HCT116_Cosubstrate_Rep2	P61604	10 kDa heat shock protein, mitochondrial	HSPE1	16	93.1	1.02379	0.938556	0.96087	0.928684	1.00471	0.919903	0.933063	1.02518	0.938698	0.695997	0.71479	NA
HCT116_Enzyme_Rep2	P61604	10 kDa heat shock protein, mitochondrial	HSPE1	16	93.1	0.960153	1.00478	0.985812	0.953916	0.935409	1.01646	0.661987	0.864714	0.828717	0.496034	0.6771	NA
HCT116_CTRL_Rep1	P61604	10 kDa heat shock protein, mitochondrial	HSPE1	16	93.1	0.854877	1.09494	0.902408	0.892844	0.851831	0.843311	0.855822	0.956703	0.411869	0.456942	0.66054	65.1291
HCT116_CosubstrateEnzyme_Rep1	P61604	10 kDa heat shock protein, mitochondrial	HSPE1	16	93.1	0.925968	1.04226	0.844681	0.860345	0.847297	0.761153	0.501467	0.885046	0.888006	0.373212	0.412287	NA
HCT116_CTRL_Rep1	Q15029	116 kDa U5 small nuclear ribonucleoprotein component	EFTUD2	59	75.4	0.873269	1.0782	1.19965	1.14628	1.89708	1.97653	1.19546	0.811536	0.436787	0.312014	NA	NA
HCT116_CosubstrateEnzyme_Rep2	Q15029	116 kDa U5 small nuclear ribonucleoprotein component	EFTUD2	59	75.4	0.962508	1.00108	1.29594	1.03595	1.77254	1.55585	0.961346	0.629524	0.499395	0.181898	0.493179	61.3181
HCT116_Enzyme_Rep1	Q15029	116 kDa U5 small nuclear ribonucleoprotein component	EFTUD2	59	75.4	0.802016	1.07985	0.837638	1.09128	1.85472	1.69776	1.06175	0.755866	0.477538	0.265586	0.393379	62.0687
HCT116_CosubstrateEnzyme_Rep1	Q15029	116 kDa U5 small nuclear ribonucleoprotein component	EFTUD2	59	75.4	1.03511	0.923764	1.42347	1.19824	1.90134	1.71815	0.845023	0.70938	0.495199	0.292396	0.336964	61.4726
HCT116_Cosubstrate_Rep1	Q15029	116 kDa U5 small nuclear ribonucleoprotein component	EFTUD2	59	75.4	0.888179	1.07887	0.846225	1.35095	2.06821	1.88231	1.10474	0.818394	0.465928	0.315989	0.252631	62.1442
HCT116_Enzyme_Rep2	Q15029	116 kDa U5 small nuclear ribonucleoprotein component	EFTUD2	59	75.4	0.897105	1.07257	0.954985	1.20609	2.16421	1.98055	1.18274	0.876741	0.536428	0.302341	0.191542	63.2245
HCT116_Cosubstrate_Rep2	Q15029	116 kDa U5 small nuclear ribonucleoprotein component	EFTUD2	59	75.4	0.952367	1.00993	0.941823	1.16306	2.22027	2.10697	1.22499	0.857855	0.613593	0.342876	0.120361	63.9947
HCT116_CTRL_Rep2	Q15029	116 kDa U5 small nuclear ribonucleoprotein component	EFTUD2	59	75.4	0.925456	1.03844	0.922461	1.1874	2.32834	2.28188	1.35945	0.97408	0.663968	0.369922	0.0243005	64.1418
HCT116_CTRL_Rep2	Q9NRX4	14 kDa phosphohistidine phosphatase	PHPT1	9	82.4	0.979993	0.982667	1.01732	1.02248	1.01207	1.01595	0.959494	0.878101	0.680603	0.440058	0.992389	65.8606
HCT116_Enzyme_Rep1	Q9NRX4	14 kDa phosphohistidine phosphatase	PHPT1	9	82.4	1.01175	0.95762	1.01699	0.975579	1.03123	0.877341	0.934052	0.810241	0.541782	0.415991	0.96371	64.383
HCT116_CTRL_Rep1	Q9NRX4	14 kDa phosphohistidine phosphatase	PHPT1	9	82.4	0.978045	0.982776	0.949101	0.955544	1.0017	0.942067	0.893738	0.943594	0.34452	0.386849	0.963067	59.6948
HCT116_Cosubstrate_Rep2	Q9NRX4	14 kDa phosphohistidine phosphatase	PHPT1	9	82.4	0.992541	0.969781	0.998494	0.990399	0.966677	0.879524	0.842559	0.862868	0.689492	0.506847	0.959356	NA
HCT116_Cosubstrate_Rep1	Q9NRX4	14 kDa phosphohistidine phosphatase	PHPT1	9	82.4	0.987059	0.975609	1.00042	0.87663	0.97698	0.968997	0.916804	0.820679	0.338068	0.356794	0.959097	60.8585
HCT116_Enzyme_Rep2	Q9NRX4	14 kDa phosphohistidine phosphatase	PHPT1	9	82.4	0.996975	0.965189	1.00287	1.00284	0.985786	0.955954	0.649802	0.714108	0.557978	0.359103	0.932106	63.3476
HCT116_CosubstrateEnzyme_Rep2	Q9NRX4	14 kDa phosphohistidine phosphatase	PHPT1	9	82.4	0.970586	0.992687	0.955473	0.998915	0.956769	0.821897	0.745303	0.636804	0.79505	0.149026	0.777324	63.2337
HCT116_CosubstrateEnzyme_Rep1	Q9NRX4	14 kDa phosphohistidine phosphatase	PHPT1	9	82.4	0.975156	0.988855	0.948253	0.957691	0.964562	0.848014	0.579558	0.864526	0.845551	0.315839	0.618235	66.9504
HCT116_CTRL_Rep1	P31946-2	14-3-3 protein beta/alpha;14-3-3 protein beta/alpha, N-terminally processed	YWHAB	17	76.2	0.945544	1.01237	0.973181	0.956573	1.01788	0.927569	0.794581	0.504506	0.15142	0.124982	0.991862	58.8641
HCT116_CosubstrateEnzyme_Rep2	P31946-2	14-3-3 protein beta/alpha;14-3-3 protein beta/alpha, N-terminally processed	YWHAB	17	76.2	0.974626	0.98849	0.920815	1.00537	0.983361	0.798475	0.652297	0.343897	0.211111	0.0680718	0.988143	57.4487
HCT116_Cosubstrate_Rep2	P31946-2	14-3-3 protein beta/alpha;14-3-3 protein beta/alpha, N-terminally processed	YWHAB	17	76.2	0.932685	1.0296	0.976319	1.05895	1.03784	0.917582	0.766708	0.439287	0.230249	0.128529	0.988068	58.5151
HCT116_Enzyme_Rep2	P31946-2	14-3-3 protein beta/alpha;14-3-3 protein beta/alpha, N-terminally processed	YWHAB	17	76.2	0.946691	1.01925	1.00198	1.03071	1.01328	0.918796	0.583151	0.420397	0.231689	0.131882	0.987204	57.5395
HCT116_CTRL_Rep2	P31946-2	14-3-3 protein beta/alpha;14-3-3 protein beta/alpha, N-terminally processed	YWHAB	17	76.2	0.985211	0.977331	1.05952	1.0721	1.05777	0.993395	0.853058	0.492449	0.25567	0.161751	0.986846	59.0148
HCT116_Enzyme_Rep1	P31946-2	14-3-3 protein beta/alpha;14-3-3 protein beta/alpha, N-terminally processed	YWHAB	17	76.2	0.935261	1.0022	1.01322	1.02131	1.01874	0.824209	0.75308	0.416002	0.197601	0.128817	0.986222	58.2518
HCT116_Cosubstrate_Rep1	P31946-2	14-3-3 protein beta/alpha;14-3-3 protein beta/alpha, N-terminally processed	YWHAB	17	76.2	1.00379	0.958134	1.01495	0.913587	1.06966	1.0223	0.841104	0.460038	0.175714	0.148458	0.98614	58.6733
HCT116_CosubstrateEnzyme_Rep1	P31946-2	14-3-3 protein beta/alpha;14-3-3 protein beta/alpha, N-terminally processed	YWHAB	17	76.2	0.9874	0.975562	0.990868	0.94189	1.01813	0.927881	0.531101	0.451352	0.265316	0.106795	0.971436	57.6587
HCT116_CTRL_Rep2	P62258	14-3-3 protein epsilon	YWHAE	26	85.5	0.968264	0.994661	0.977779	1.02052	0.976039	0.967115	0.964385	0.941247	0.388272	0.192992	0.993992	62.2578
HCT116_Cosubstrate_Rep1	P62258	14-3-3 protein epsilon	YWHAE	26	85.5	0.986822	0.975857	0.981941	0.898641	1.00498	0.976515	0.958821	0.881765	0.193349	0.12817	0.987089	60.9213
HCT116_CTRL_Rep1	P62258	14-3-3 protein epsilon	YWHAE	26	85.5	0.968455	0.99151	0.914596	0.958017	1.01656	1.00032	0.882326	1.01997	0.228402	0.159378	0.974866	62.736
HCT116_CosubstrateEnzyme_Rep2	P62258	14-3-3 protein epsilon	YWHAE	26	85.5	0.952427	1.01156	0.915832	0.958499	0.916489	0.799104	0.743338	0.63178	0.35148	0.0697016	0.961098	59.9085
HCT116_Enzyme_Rep1	P62258	14-3-3 protein epsilon	YWHAE	26	85.5	0.950895	0.993087	0.942006	0.95979	0.98532	0.847874	0.890222	0.798676	0.257633	0.127083	0.959908	61.0625
HCT116_Enzyme_Rep2	P62258	14-3-3 protein epsilon	YWHAE	26	85.5	0.979325	0.984166	0.945695	0.964028	0.953268	0.938307	0.659726	0.767252	0.271836	0.117456	0.938545	60.4314
HCT116_Cosubstrate_Rep2	P62258	14-3-3 protein epsilon	YWHAE	26	85.5	0.912127	1.05014	0.922121	0.930932	0.923799	0.866751	0.833844	0.834427	0.298005	0.129672	0.928085	61.4322
HCT116_CosubstrateEnzyme_Rep1	P62258	14-3-3 protein epsilon	YWHAE	26	85.5	0.974607	0.989451	0.92246	0.906658	0.94664	0.902863	0.593181	0.941724	0.362422	0.126892	0.808598	61.53
HCT116_CTRL_Rep2	Q04917	14-3-3 protein eta	YWHAH	19	71.1	0.989012	0.973444	1.00468	1.00027	0.970637	0.87796	0.69016	0.476752	0.257575	0.141291	0.998735	58.6554
HCT116_Cosubstrate_Rep2	Q04917	14-3-3 protein eta	YWHAH	19	71.1	0.983368	0.978948	0.99471	0.984412	0.952773	0.796217	0.611005	0.466197	0.264625	0.15817	0.996905	58.0916
HCT116_Enzyme_Rep1	Q04917	14-3-3 protein eta	YWHAH	19	71.1	0.98339	0.97415	0.993001	0.983047	0.994176	0.770404	0.626378	0.431204	0.215004	0.123838	0.993135	57.7498
HCT116_Cosubstrate_Rep1	Q04917	14-3-3 protein eta	YWHAH	19	71.1	0.996655	0.965588	0.99422	0.896752	0.964095	0.834328	0.620861	0.423726	0.162536	0.124954	0.989369	57.6703
HCT116_Enzyme_Rep2	Q04917	14-3-3 protein eta	YWHAH	19	71.1	0.976289	0.98743	0.957235	0.979233	0.953752	0.817891	0.494935	0.410278	0.210316	0.124543	0.988779	56.8586
HCT116_CTRL_Rep1	Q04917	14-3-3 protein eta	YWHAH	19	71.1	0.986629	0.974959	0.930952	0.9319	0.958146	0.824373	0.661558	0.489872	0.167495	0.135046	0.986196	58.2932
HCT116_CosubstrateEnzyme_Rep2	Q04917	14-3-3 protein eta	YWHAH	19	71.1	0.973536	0.989622	0.930596	0.996737	0.952583	0.762646	0.573233	0.361913	0.276058	0.071228	0.985857	57.2325
HCT116_CosubstrateEnzyme_Rep1	Q04917	14-3-3 protein eta	YWHAH	19	71.1	0.97746	0.986354	0.9016	0.940849	0.952004	0.786659	0.439996	0.423031	0.282777	0.092842	0.964005	56.8589
HCT116_CTRL_Rep2	P61981	14-3-3 protein gamma;14-3-3 protein gamma, N-terminally processed	YWHAG	21	83.8	0.986587	0.975924	0.995678	1.00373	1.00195	0.984825	0.878451	0.604723	0.348291	0.170714	0.996016	60.4807
HCT116_Cosubstrate_Rep2	P61981	14-3-3 protein gamma;14-3-3 protein gamma, N-terminally processed	YWHAG	21	83.8	1.00185	0.960483	0.963949	0.99316	0.954321	0.930693	0.82831	0.624793	0.334605	0.165555	0.995615	60.6648
HCT116_Enzyme_Rep1	P61981	14-3-3 protein gamma;14-3-3 protein gamma, N-terminally processed	YWHAG	21	83.8	0.998795	0.965172	1.01491	0.995404	1.02963	0.898247	0.859641	0.570713	0.289549	0.145196	0.992441	59.9772
HCT116_Cosubstrate_Rep1	P61981	14-3-3 protein gamma;14-3-3 protein gamma, N-terminally processed	YWHAG	21	83.8	0.985609	0.977123	1.00435	0.917422	1.01038	0.961622	0.844816	0.566115	0.206224	0.145088	0.991683	59.481
HCT116_Enzyme_Rep2	P61981	14-3-3 protein gamma;14-3-3 protein gamma, N-terminally processed	YWHAG	21	83.8	0.971875	0.992177	1.01546	1.00037	0.979338	0.975521	0.639605	0.545829	0.30269	0.143744	0.980262	59.211
HCT116_CTRL_Rep1	P61981	14-3-3 protein gamma;14-3-3 protein gamma, N-terminally processed	YWHAG	21	83.8	0.992393	0.96971	0.906917	0.944751	1.00158	0.944888	0.874407	0.686831	0.229434	0.179371	0.978594	60.3052
HCT116_CosubstrateEnzyme_Rep2	P61981	14-3-3 protein gamma;14-3-3 protein gamma, N-terminally processed	YWHAG	21	83.8	0.972003	0.991215	0.908433	0.977559	0.995863	0.877643	0.770957	0.479321	0.402132	0.0784562	0.966154	59.7295
HCT116_CosubstrateEnzyme_Rep1	P61981	14-3-3 protein gamma;14-3-3 protein gamma, N-terminally processed	YWHAG	21	83.8	0.999365	0.962571	0.932452	0.918681	0.972052	0.890155	0.531969	0.584759	0.386367	0.120538	0.940375	59.3367
HCT116_CTRL_Rep2	P31947	14-3-3 protein sigma	SFN	26	89.9	0.942256	1.02126	0.941412	0.924754	0.935155	0.971259	0.801248	0.713668	0.481645	0.287338	0.969729	62.6497
HCT116_Cosubstrate_Rep2	P31947	14-3-3 protein sigma	SFN	26	89.9	0.944477	1.01781	0.93176	0.941488	0.921261	0.875276	0.815437	0.75309	0.512574	0.332573	0.967766	63.4506
HCT116_Enzyme_Rep1	P31947	14-3-3 protein sigma	SFN	26	89.9	0.901529	1.02186	0.938109	0.943933	0.959049	0.831673	0.814955	0.700242	0.441816	0.309229	0.95915	62.3863
HCT116_Enzyme_Rep2	P31947	14-3-3 protein sigma	SFN	26	89.9	0.954633	1.01071	0.945627	0.972221	0.961211	0.912034	0.605308	0.666278	0.456325	0.270966	0.947295	61.4347
HCT116_Cosubstrate_Rep1	P31947	14-3-3 protein sigma	SFN	26	89.9	0.917739	1.048	0.890442	0.880617	0.847658	0.906934	0.76647	0.684484	0.262213	0.246471	0.90772	60.6105
HCT116_CTRL_Rep1	P31947	14-3-3 protein sigma	SFN	26	89.9	0.93074	1.02586	0.840467	0.885177	0.878041	0.842258	0.766995	0.69715	0.248975	0.237484	0.894807	60.4517
HCT116_CosubstrateEnzyme_Rep1	P31947	14-3-3 protein sigma	SFN	26	89.9	0.934552	1.03294	0.858895	0.83508	0.835163	0.783466	0.481308	0.697885	0.580693	0.221324	0.807711	61.2831
HCT116_CosubstrateEnzyme_Rep2	P31947	14-3-3 protein sigma	SFN	26	89.9	0.980525	0.982359	0.896701	0.963273	0.960967	0.838288	0.787615	0.664334	0.877202	0.141034	0.680969	64.0382
HCT116_CTRL_Rep2	P27348	14-3-3 protein theta	YWHAQ	22	76.3	0.953943	1.00931	0.976534	1.01165	0.949307	0.854291	0.557749	0.348954	0.225388	0.145954	0.995462	56.8578
HCT116_Enzyme_Rep1	P27348	14-3-3 protein theta	YWHAQ	22	76.3	1.01182	0.957579	0.94394	1.02546	0.962414	0.817754	0.582597	0.368199	0.214228	0.14221	0.993794	57.0798
HCT116_Cosubstrate_Rep2	P27348	14-3-3 protein theta	YWHAQ	22	76.3	0.992926	0.969396	0.962737	0.96771	0.843463	0.778858	0.506985	0.312722	0.214627	0.134789	0.993334	56.2568
HCT116_CTRL_Rep1	P27348	14-3-3 protein theta	YWHAQ	22	76.3	0.975515	0.985081	0.937976	0.973079	0.999621	0.882677	0.591523	0.38155	0.171249	0.146142	0.992765	57.2295
HCT116_Enzyme_Rep2	P27348	14-3-3 protein theta	YWHAQ	22	76.3	0.995803	0.966449	0.982481	0.996456	0.971782	0.839084	0.442965	0.334175	0.214941	0.133146	0.990826	55.9324
HCT116_Cosubstrate_Rep1	P27348	14-3-3 protein theta	YWHAQ	22	76.3	0.989861	0.972684	0.979122	0.895069	0.968312	0.837189	0.51215	0.31986	0.165733	0.138249	0.989065	56.3943
HCT116_CosubstrateEnzyme_Rep2	P27348	14-3-3 protein theta	YWHAQ	22	76.3	0.979139	0.983799	0.907937	0.983578	0.955541	0.739288	0.467985	0.286639	0.281663	0.0752998	0.977211	55.8582
HCT116_CosubstrateEnzyme_Rep1	P27348	14-3-3 protein theta	YWHAQ	22	76.3	0.987271	0.975702	0.86027	1.0406	0.812777	0.794021	0.375492	0.294789	0.267439	0.0968669	0.950874	55.4179
HCT116_Enzyme_Rep1	P63104	14-3-3 protein zeta/delta	YWHAZ	26	86.9	0.97065	0.981575	0.992275	0.99071	1.0352	0.901369	0.907974	0.663093	0.247673	0.155927	0.989256	60.3147
HCT116_CTRL_Rep1	P63104	14-3-3 protein zeta/delta	YWHAZ	26	86.9	0.965913	0.993825	0.924968	0.961793	1.0345	1.00408	0.934123	0.840107	0.208775	0.174579	0.986308	60.6618
HCT116_CTRL_Rep2	P63104	14-3-3 protein zeta/delta	YWHAZ	26	86.9	0.963094	0.999948	0.978181	1.055	0.911694	1.01448	0.862615	0.736349	0.281411	0.156386	0.979992	60.8726
HCT116_Cosubstrate_Rep1	P63104	14-3-3 protein zeta/delta	YWHAZ	26	86.9	0.951277	1.01298	0.973142	0.889668	1.03101	0.963804	0.898087	0.681311	0.178377	0.143141	0.979401	60.0774
HCT116_CosubstrateEnzyme_Rep2	P63104	14-3-3 protein zeta/delta	YWHAZ	26	86.9	0.922736	1.04241	0.889322	0.973104	0.929908	0.800813	0.714437	0.509412	0.288005	0.0718519	0.971875	58.8705
HCT116_Enzyme_Rep2	P63104	14-3-3 protein zeta/delta	YWHAZ	26	86.9	0.94206	1.02423	0.966484	0.994476	0.990672	1.04117	0.648896	0.631712	0.257946	0.141672	0.956582	59.7289
HCT116_Cosubstrate_Rep2	P63104	14-3-3 protein zeta/delta	YWHAZ	26	86.9	0.948895	1.0134	0.909953	0.964379	0.868847	0.860832	0.794243	0.673114	0.23964	0.132401	0.955472	60.1314
HCT116_CosubstrateEnzyme_Rep1	P63104	14-3-3 protein zeta/delta	YWHAZ	26	86.9	0.957918	1.00757	0.89102	0.91054	0.95454	0.900708	0.570568	0.727901	0.314836	0.121308	0.90666	59.9401
HCT116_Cosubstrate_Rep2	A0A087X1G7	15 kDa selenoprotein	SEP15	7	53	0.987455	0.974863	1.03663	0.999969	1.06171	0.887216	0.656593	0.738452	0.696223	0.568853	NA	NA
HCT116_CosubstrateEnzyme_Rep2	A0A087X1G7	15 kDa selenoprotein	SEP15	7	53	0.984012	0.978736	1.0069	0.988387	1.07557	0.880051	0.763467	0.756767	1.139	0.184593	NA	NA
HCT116_Enzyme_Rep1	A0A087X1G7	15 kDa selenoprotein	SEP15	7	53	1.00328	0.96256	0.958234	1.00308	0.920719	0.64173	0.412686	0.343576	0.319982	0.362066	0.994922	54.4379
HCT116_Enzyme_Rep2	A0A087X1G7	15 kDa selenoprotein	SEP15	7	53	0.957089	1.00807	1.10304	1.02992	0.980916	0.75658	0.415818	0.399031	0.405031	0.343395	0.982204	54.7525
HCT116_CTRL_Rep1	A0A087X1G7	15 kDa selenoprotein	SEP15	7	53	0.98839	0.973355	0.989165	0.952594	0.95004	0.757438	0.543264	0.469124	0.308217	0.421132	0.982067	57.0031
HCT116_Cosubstrate_Rep1	A0A087X1G7	15 kDa selenoprotein	SEP15	7	53	1.0001	0.961988	1.00019	0.975607	1.01912	0.888581	0.67302	0.60392	0.378627	0.452615	0.973166	60.2069
HCT116_CTRL_Rep2	A0A087X1G7	15 kDa selenoprotein	SEP15	7	53	0.985552	0.976982	0.969164	0.87181	0.968813	0.803183	0.567453	0.537204	0.529899	0.461504	0.95264	62.2512
HCT116_CosubstrateEnzyme_Rep1	A0A087X1G7	15 kDa selenoprotein	SEP15	7	53	1.00522	0.956217	0.959566	1.00452	1.03108	0.923018	0.584475	1.08214	1.22302	0.442781	0.508982	66.9537
HCT116_CTRL_Rep2	Q9C0C2	182 kDa tankyrase-1-binding protein	TNKS1BP1	61	52.8	0.960154	1.00295	1.04529	1.06923	1.16304	1.19852	1.09765	1.09347	0.967099	0.789655	NA	NA
HCT116_Cosubstrate_Rep1	Q9C0C2	182 kDa tankyrase-1-binding protein	TNKS1BP1	61	52.8	0.944751	1.01979	0.956158	1.08281	1.09487	1.11256	1.03142	0.893483	0.582823	0.661861	0.871706	NA
HCT116_Cosubstrate_Rep2	Q9C0C2	182 kDa tankyrase-1-binding protein	TNKS1BP1	61	52.8	0.961251	1.00105	1.02588	1.01547	1.06878	1.06367	0.999145	1.0008	0.978528	0.744486	0.850615	NA
HCT116_CTRL_Rep1	Q9C0C2	182 kDa tankyrase-1-binding protein	TNKS1BP1	61	52.8	0.978495	0.982367	1.16498	1.06581	1.01637	1.03187	0.994243	0.964595	0.53184	0.700339	0.846425	NA
HCT116_CosubstrateEnzyme_Rep2	Q9C0C2	182 kDa tankyrase-1-binding protein	TNKS1BP1	61	52.8	1.00183	0.96022	1.13994	0.970089	1.03172	1.02279	0.914408	0.799669	1.1995	0.253529	0.820688	66.7637
HCT116_Enzyme_Rep1	Q9C0C2	182 kDa tankyrase-1-binding protein	TNKS1BP1	61	52.8	0.865925	1.04261	0.950245	0.910206	0.965631	0.922953	0.910258	0.802121	0.703966	0.646922	0.793413	NA
HCT116_Enzyme_Rep2	Q9C0C2	182 kDa tankyrase-1-binding protein	TNKS1BP1	61	52.8	0.927065	1.04036	0.999001	1.02743	1.04643	1.16412	0.846508	0.951727	0.90951	0.664452	0.639745	NA
HCT116_CosubstrateEnzyme_Rep1	Q9C0C2	182 kDa tankyrase-1-binding protein	TNKS1BP1	61	52.8	1.00194	0.959781	1.15504	1.0234	1.05499	1.01235	0.722174	0.995356	1.21037	0.536721	0.574744	NA
HCT116_Enzyme_Rep2	Q9Y2I7	1-phosphatidylinositol 3-phosphate 5-kinase	PIKFYVE	4	2.6	1.02	0.940436	0.870655	0.910332	1.06849	0.805641	0.572508	0.619241	0.697598	0.492589	NA	NA
HCT116_Enzyme_Rep1	Q9Y2I7	1-phosphatidylinositol 3-phosphate 5-kinase	PIKFYVE	4	2.6	1.00561	0.961202	0.957275	0.859031	0.966031	0.788271	0.74209	0.686311	0.581119	0.50954	0.950145	NA
HCT116_CosubstrateEnzyme_Rep1	Q9Y2I7	1-phosphatidylinositol 3-phosphate 5-kinase	PIKFYVE	4	2.6	0.993539	0.968897	1.09366	1.02871	0.832517	0.698291	0.531743	0.587494	0.629913	0.20574	0.843991	60.3295
HCT116_CosubstrateEnzyme_Rep2	Q9Y2I7	1-phosphatidylinositol 3-phosphate 5-kinase	PIKFYVE	4	2.6	1.06412	0.895494	1.25349	1.01795	0.899322	0.694683	0.596985	0.605369	0.75744	0.174455	0.708396	62.0849
HCT116_Cosubstrate_Rep2	Q01970	1-phosphatidylinositol 4,5-bisphosphate phosphodiesterase beta-3	PLCB3	41	39.8	0.979028	0.983285	1.01462	0.980449	0.887989	0.471394	0.230405	0.17542	0.141704	0.0787618	0.996427	52.926
HCT116_Enzyme_Rep1	Q01970	1-phosphatidylinositol 4,5-bisphosphate phosphodiesterase beta-3	PLCB3	41	39.8	0.870469	1.03996	0.978578	1.03882	0.86331	0.512751	0.22775	0.198988	0.123183	0.0630336	0.981295	53.1615
HCT116_CTRL_Rep2	Q01970	1-phosphatidylinositol 4,5-bisphosphate phosphodiesterase beta-3	PLCB3	41	39.8	0.960988	1.0021	1.08019	1.12976	1.03736	0.512564	0.229456	0.184675	0.120034	0.0712853	0.977872	53.0896
HCT116_Cosubstrate_Rep1	Q01970	1-phosphatidylinositol 4,5-bisphosphate phosphodiesterase beta-3	PLCB3	41	39.8	0.971901	0.991438	0.959353	1.20603	0.931101	0.460556	0.246091	0.189328	0.177735	0.0826604	0.966228	52.8581
HCT116_Enzyme_Rep2	Q01970	1-phosphatidylinositol 4,5-bisphosphate phosphodiesterase beta-3	PLCB3	41	39.8	0.962605	1.00214	1.06764	1.12718	1.0745	0.53007	0.36057	0.204987	0.119555	0.0710608	0.960515	53.8829
HCT116_CosubstrateEnzyme_Rep2	Q01970	1-phosphatidylinositol 4,5-bisphosphate phosphodiesterase beta-3	PLCB3	41	39.8	1.00784	0.953978	1.33099	0.955267	0.814762	0.507678	0.266641	0.231244	0.132966	0.108393	0.930243	53.1231
HCT116_CTRL_Rep1	Q01970	1-phosphatidylinositol 4,5-bisphosphate phosphodiesterase beta-3	PLCB3	41	39.8	0.985157	0.9763	1.33585	1.16615	0.920346	0.538443	0.265663	0.187161	0.170508	0.0748971	0.922963	53.3844
HCT116_CosubstrateEnzyme_Rep1	Q01970	1-phosphatidylinositol 4,5-bisphosphate phosphodiesterase beta-3	PLCB3	41	39.8	1.06336	0.893095	1.37669	1.07169	0.815983	0.449919	0.411693	0.207454	0.138859	0.106604	0.891701	53.3558
HCT116_Enzyme_Rep2	P51178	1-phosphatidylinositol 4,5-bisphosphate phosphodiesterase delta-1	PLCD1	3	3.3	0.887387	1.08302	0.905196	0.872346	1.09598	0.170079	0.13553	0.0839535	0.0730704	0.0460048	0.969936	52.7312
HCT116_CTRL_Rep1	P51178	1-phosphatidylinositol 4,5-bisphosphate phosphodiesterase delta-1	PLCD1	3	3.3	1.02215	0.94261	0.782126	1.04449	0.326557	0.0567945	0.0936888	0	0	0	0.968589	49.8856
HCT116_CosubstrateEnzyme_Rep1	P51178	1-phosphatidylinositol 4,5-bisphosphate phosphodiesterase delta-1	PLCD1	3	3.3	0.827067	1.14963	0.94914	0.858751	0.662418	0.136692	0.161754	0.0336245	0.0107622	0	0.958166	50.7043
HCT116_Cosubstrate_Rep1	P51178	1-phosphatidylinositol 4,5-bisphosphate phosphodiesterase delta-1	PLCD1	3	3.3	1.00263	0.959348	0.791663	0.825252	0.701871	0.28525	0.334072	0.135637	0.15752	0.0908983	0.957543	51.5256
HCT116_CTRL_Rep2	P51178	1-phosphatidylinositol 4,5-bisphosphate phosphodiesterase delta-1	PLCD1	3	3.3	0.802073	1.16461	1.05244	0.927675	0.445443	0.274352	0.139151	0.0352509	0.0365421	0	0.951226	50.2035
HCT116_CosubstrateEnzyme_Rep2	P51178	1-phosphatidylinositol 4,5-bisphosphate phosphodiesterase delta-1	PLCD1	3	3.3	1.07032	0.889048	0.854681	0.699526	0.776048	0.295269	0.159511	0.138611	0.0147826	0.0635137	0.948401	51.1069
HCT116_Cosubstrate_Rep2	Q8N3E9	1-phosphatidylinositol 4,5-bisphosphate phosphodiesterase delta-3	PLCD3	4	9.6	0.976123	0.986188	0.94649	0.919339	0.351294	0.197783	0.0498078	0.0709388	0	0.0566985	0.990097	49.3902
HCT116_CosubstrateEnzyme_Rep1	Q8N3E9	1-phosphatidylinositol 4,5-bisphosphate phosphodiesterase delta-3	PLCD3	4	9.6	1.02714	0.932418	1.17486	1.19962	0.376467	0.0546856	0.290913	0	0	0	0.942293	49.9357
HCT116_CTRL_Rep2	Q8N3E9	1-phosphatidylinositol 4,5-bisphosphate phosphodiesterase delta-3	PLCD3	4	9.6	1.06134	0.899479	0.846236	0.542962	0.636403	0.094567	0	0	0	0	0.938943	48.76
HCT116_CosubstrateEnzyme_Rep2	Q8N3E9	1-phosphatidylinositol 4,5-bisphosphate phosphodiesterase delta-3	PLCD3	4	9.6	1.06561	0.89394	0.796413	0.541237	0.303866	0.113092	0.338051	0.230945	0.311859	0.0264735	0.923891	47.1501
HCT116_Enzyme_Rep1	Q8N3E9	1-phosphatidylinositol 4,5-bisphosphate phosphodiesterase delta-3	PLCD3	4	9.6	0.927575	1.00668	0.856371	0.877433	0.822628	0.502699	0.38502	0.191276	0.537633	0.175608	0.863938	53.4098
HCT116_CTRL_Rep1	Q8N3E9	1-phosphatidylinositol 4,5-bisphosphate phosphodiesterase delta-3	PLCD3	4	9.6	0.699857	1.23612	1.50218	0.85035	0.306262	0.0646872	0	0	0	0	0.861489	49.1
HCT116_Cosubstrate_Rep1	Q8N3E9	1-phosphatidylinositol 4,5-bisphosphate phosphodiesterase delta-3	PLCD3	4	9.6	0.868269	1.09966	0.820952	0.600119	0.269273	0.149185	0.720475	0.18744	0.109698	0.086726	0.744531	47.5286
HCT116_Enzyme_Rep1	Q4KWH8-3	1-phosphatidylinositol 4,5-bisphosphate phosphodiesterase eta-1	PLCH1	2	1.7	0.957264	0.989376	0.960216	0.914997	0.867344	0.654889	0.48582	0.379232	0.280117	0.179197	0.993634	56.093
HCT116_CTRL_Rep1	Q4KWH8-3	1-phosphatidylinositol 4,5-bisphosphate phosphodiesterase eta-1	PLCH1	2	1.7	1.00188	0.961073	1.05177	0.939152	0.954851	0.80252	0.562262	0.441549	0.250306	0.230132	0.989445	57.3469
HCT116_CTRL_Rep2	Q4KWH8-3	1-phosphatidylinositol 4,5-bisphosphate phosphodiesterase eta-1	PLCH1	2	1.7	0.973749	0.989051	0.951732	0.938983	0.955213	0.815312	0.538486	0.478155	0.318569	0.191503	0.982785	57.9237
HCT116_Cosubstrate_Rep1	Q4KWH8-3	1-phosphatidylinositol 4,5-bisphosphate phosphodiesterase eta-1	PLCH1	2	1.7	1.0401	0.920223	0.948717	0.899621	0.948784	0.694789	0.470029	0.407213	0.230926	0.179913	0.975423	56.2889
HCT116_Cosubstrate_Rep2	Q4KWH8-3	1-phosphatidylinositol 4,5-bisphosphate phosphodiesterase eta-1	PLCH1	2	1.7	1.03552	0.926829	0.894138	0.909738	0.914178	0.70764	0.482262	0.413217	0.282364	0.183346	0.974257	56.7382
HCT116_Enzyme_Rep2	Q4KWH8-3	1-phosphatidylinositol 4,5-bisphosphate phosphodiesterase eta-1	PLCH1	2	1.7	1.00755	0.953816	0.886706	0.928119	0.905765	0.695763	0.426157	0.407824	0.289404	0.175011	0.971377	56.0951
HCT116_CosubstrateEnzyme_Rep2	Q4KWH8-3	1-phosphatidylinositol 4,5-bisphosphate phosphodiesterase eta-1	PLCH1	2	1.7	0.98326	0.979518	0.95332	0.887809	0.91764	0.679113	0.443145	0.337724	0.352696	0.0835649	0.963872	56.0797
HCT116_CosubstrateEnzyme_Rep1	Q4KWH8-3	1-phosphatidylinositol 4,5-bisphosphate phosphodiesterase eta-1	PLCH1	2	1.7	0.964786	1.00011	0.835213	0.96218	0.902092	0.645365	0.362637	0.391331	0.367399	0.114764	0.929029	55.2417
HCT116_Cosubstrate_Rep2	P19174	1-phosphatidylinositol 4,5-bisphosphate phosphodiesterase gamma-1	PLCG1	44	55	0.986391	0.975927	0.982438	0.726833	0.239319	0.153852	0.116379	0.087297	0.0633673	0.0325828	0.995809	48.2879
HCT116_CTRL_Rep2	P19174	1-phosphatidylinositol 4,5-bisphosphate phosphodiesterase gamma-1	PLCG1	44	55	0.982977	0.979615	0.963409	0.611217	0.243121	0.149485	0.130934	0.0947169	0.0735933	0.0343494	0.99558	47.8221
HCT116_CTRL_Rep1	P19174	1-phosphatidylinositol 4,5-bisphosphate phosphodiesterase gamma-1	PLCG1	44	55	0.998485	0.964163	0.960424	0.658123	0.198927	0.150905	0.127812	0.0792097	0.070596	0.0424779	0.995408	47.8571
HCT116_Cosubstrate_Rep1	P19174	1-phosphatidylinositol 4,5-bisphosphate phosphodiesterase gamma-1	PLCG1	44	55	0.990582	0.971931	0.93187	0.761486	0.265108	0.168775	0.126904	0.108573	0.077124	0.0439757	0.994326	48.4999
HCT116_Enzyme_Rep2	P19174	1-phosphatidylinositol 4,5-bisphosphate phosphodiesterase gamma-1	PLCG1	44	55	0.976381	0.987332	0.924163	0.635933	0.29444	0.198016	0.169224	0.117484	0.0832182	0.0399613	0.993802	48.187
HCT116_CosubstrateEnzyme_Rep2	P19174	1-phosphatidylinositol 4,5-bisphosphate phosphodiesterase gamma-1	PLCG1	44	55	0.98766	0.974945	0.943239	0.707507	0.255948	0.198575	0.143194	0.110735	0.0647561	0.0418717	0.99247	48.3139
HCT116_CosubstrateEnzyme_Rep1	P19174	1-phosphatidylinositol 4,5-bisphosphate phosphodiesterase gamma-1	PLCG1	44	55	1.01046	0.950529	0.978131	0.760926	0.341491	0.226905	0.186313	0.134194	0.0999726	0.0372993	0.989662	48.9706
HCT116_Enzyme_Rep1	P19174	1-phosphatidylinositol 4,5-bisphosphate phosphodiesterase gamma-1	PLCG1	44	55	0.970673	0.981561	0.953676	0.617626	0.251796	0.234591	0.162191	0.122795	0.0811434	0.0352329	0.987328	47.9583
HCT116_Cosubstrate_Rep2	P09543-2	2,3-cyclic-nucleotide 3-phosphodiesterase	CNP	17	44.4	1.01693	0.945407	0.687415	0.639517	0.589133	0.421381	0.354449	0.25605	0.139578	0.0830178	0.97348	50.9536
HCT116_CTRL_Rep2	P09543-2	2,3-cyclic-nucleotide 3-phosphodiesterase	CNP	17	44.4	1.03915	0.922168	0.813168	0.697648	0.746979	0.519027	0.405004	0.303392	0.240757	0.103674	0.972413	53.5353
HCT116_Enzyme_Rep2	P09543-2	2,3-cyclic-nucleotide 3-phosphodiesterase	CNP	17	44.4	1.0372	0.921942	0.889092	0.7486	0.714762	0.44712	0.535379	0.19172	0.208292	0.0328053	0.952474	53.3725
HCT116_Cosubstrate_Rep1	P09543-2	2,3-cyclic-nucleotide 3-phosphodiesterase	CNP	17	44.4	0.996386	0.96587	0.714317	0.915866	0.510319	0.409401	0.315389	0.231924	0.202958	0.0873275	0.939219	51.5755
HCT116_Enzyme_Rep1	P09543-2	2,3-cyclic-nucleotide 3-phosphodiesterase	CNP	17	44.4	0.713631	1.13136	0.653959	0.614641	0.459939	0.503416	0.272867	0.227423	0.119775	0.0663621	0.831405	50.1392
HCT116_CosubstrateEnzyme_Rep1	P09543-2	2,3-cyclic-nucleotide 3-phosphodiesterase	CNP	17	44.4	1.09597	0.857686	1.4416	0.922227	0.453299	0.41713	0.565331	0.241453	0.132737	0.121132	0.788451	49.8153
HCT116_CosubstrateEnzyme_Rep2	P09543-2	2,3-cyclic-nucleotide 3-phosphodiesterase	CNP	17	44.4	1.11103	0.846742	1.4598	0.598464	0.478235	0.544012	0.386387	0.338712	0.224807	0.150585	0.766539	47.1002
HCT116_CTRL_Rep1	P09543-2	2,3-cyclic-nucleotide 3-phosphodiesterase	CNP	17	44.4	1.04643	0.920498	1.67132	0.735448	0.407835	0.432731	0.376643	0.299024	0.286252	0.117963	0.736837	47.4545
HCT116_Cosubstrate_Rep1	Q16698-2	2,4-dienoyl-CoA reductase, mitochondrial	DECR1	17	63.2	0.990719	0.971788	0.956172	0.975197	1.03307	0.99924	0.886789	0.537901	0.109348	0.0599659	0.996118	59.1981
HCT116_CosubstrateEnzyme_Rep2	Q16698-2	2,4-dienoyl-CoA reductase, mitochondrial	DECR1	17	63.2	1.00393	0.958039	1.01342	0.976899	1.00382	0.874421	0.759969	0.40309	0.105144	0.0606868	0.994581	58.1353
HCT116_Cosubstrate_Rep2	Q16698-2	2,4-dienoyl-CoA reductase, mitochondrial	DECR1	17	63.2	0.976781	0.985531	0.940476	0.951015	0.982605	0.922205	0.825261	0.540568	0.1092	0.051599	0.990915	59.1209
HCT116_CosubstrateEnzyme_Rep1	Q16698-2	2,4-dienoyl-CoA reductase, mitochondrial	DECR1	17	63.2	1.00408	0.957454	1.00401	0.934507	0.99799	0.923919	0.599442	0.519288	0.106281	0.0603346	0.977136	58.1458
HCT116_Enzyme_Rep1	Q16698-2	2,4-dienoyl-CoA reductase, mitochondrial	DECR1	17	63.2	0.770957	1.09795	0.950799	1.13036	1.49647	2.11975	1.80039	1.26117	0.68608	0.350094	0.0962741	63.2395
HCT116_Enzyme_Rep2	Q16698-2	2,4-dienoyl-CoA reductase, mitochondrial	DECR1	17	63.2	0.958212	1.00687	1.08806	1.17613	1.70771	1.93097	1.77971	1.22596	0.680371	0.41082	0.029688	63.2944
HCT116_CTRL_Rep1	Q16698-2	2,4-dienoyl-CoA reductase, mitochondrial	DECR1	17	63.2	0.97447	0.986033	2.03507	1.28503	1.5765	2.29624	2.20544	1.65512	0.821035	0.541442	-0.495642	NA
HCT116_CTRL_Rep2	Q16698-2	2,4-dienoyl-CoA reductase, mitochondrial	DECR1	17	63.2	1.00071	0.961484	1.21555	1.32157	1.9653	2.49637	2.59561	1.91427	1.05574	0.581101	-0.569365	NA
HCT116_Cosubstrate_Rep2	Q6L8Q7-2	2,5-phosphodiesterase 12	PDE12	26	64.1	0.984114	0.978202	0.985569	0.92922	0.771638	0.35646	0.108769	0.0838965	0.0656732	0.034143	0.998211	51.9089
HCT116_CTRL_Rep2	Q6L8Q7-2	2,5-phosphodiesterase 12	PDE12	26	64.1	0.989161	0.973291	0.979319	0.943891	0.78802	0.389359	0.120325	0.0984646	0.0668561	0.0318327	0.998069	52.1348
HCT116_Enzyme_Rep2	Q6L8Q7-2	2,5-phosphodiesterase 12	PDE12	26	64.1	0.986117	0.976864	0.965414	0.933131	0.776015	0.379166	0.160303	0.102415	0.0749244	0.0363461	0.997986	52.1007
HCT116_Enzyme_Rep1	Q6L8Q7-2	2,5-phosphodiesterase 12	PDE12	26	64.1	0.955046	0.990669	0.987149	0.937488	0.775051	0.395209	0.172695	0.121045	0.07467	0.0427221	0.997627	52.2007
HCT116_CosubstrateEnzyme_Rep1	Q6L8Q7-2	2,5-phosphodiesterase 12	PDE12	26	64.1	0.986015	0.977065	0.965275	0.88772	0.760328	0.347234	0.154585	0.0864595	0.0607357	0.0342712	0.996314	51.8628
HCT116_CTRL_Rep1	Q6L8Q7-2	2,5-phosphodiesterase 12	PDE12	26	64.1	0.99244	0.969667	0.952862	0.898217	0.762974	0.39652	0.137801	0.0960484	0.0653097	0.0365038	0.996285	52.068
HCT116_Cosubstrate_Rep1	Q6L8Q7-2	2,5-phosphodiesterase 12	PDE12	26	64.1	0.977653	0.985432	0.949556	0.88781	0.758985	0.351989	0.115338	0.0913851	0.0640143	0.0357375	0.995075	51.8125
HCT116_CosubstrateEnzyme_Rep2	Q6L8Q7-2	2,5-phosphodiesterase 12	PDE12	26	64.1	0.987626	0.97498	0.939901	0.883316	0.74367	0.351403	0.119312	0.0994323	0.0658687	0.0370369	0.994666	51.7451
HCT116_CosubstrateEnzyme_Rep1	Q9Y6K5	2-5-oligoadenylate synthase 3	OAS3	3	3.1	1.1447	0.804782	2.34861	1.51156	0.826178	0.464045	1.30497	0.355221	0.366166	0.202626	NA	NA
HCT116_CosubstrateEnzyme_Rep2	Q9Y6K5	2-5-oligoadenylate synthase 3	OAS3	3	3.1	1.07042	0.888941	3.12445	0.763409	0.679071	1.33969	0.537324	0.750327	0.206562	0.47693	0.165952	59.7919
HCT116_CTRL_Rep2	A0A087X2I1	26S protease regulatory subunit 10B	PSMC6	22	62	1.01547	0.946386	0.917475	0.633352	0.512937	0.351324	0.464902	0.430184	0.269055	0.14608	0.928469	50.9107
HCT116_Cosubstrate_Rep2	A0A087X2I1	26S protease regulatory subunit 10B	PSMC6	22	62	0.994666	0.967657	0.874372	0.607746	0.424577	0.472044	0.495339	0.352294	0.270385	0.119398	0.920558	51.557
HCT116_Cosubstrate_Rep1	A0A087X2I1	26S protease regulatory subunit 10B	PSMC6	22	62	0.977858	0.985217	0.794828	1.16598	0.467325	0.390638	0.406589	0.361368	0.289802	0.130366	0.891851	49.9631
HCT116_Enzyme_Rep2	A0A087X2I1	26S protease regulatory subunit 10B	PSMC6	22	62	0.99444	0.967915	0.95404	0.736017	0.63375	0.534943	0.753051	0.491132	0.274559	0.152311	0.872774	56.7053
HCT116_Enzyme_Rep1	A0A087X2I1	26S protease regulatory subunit 10B	PSMC6	22	62	0.810156	1.07511	0.746841	0.631002	0.397408	0.527097	0.416197	0.335884	0.207868	0.0818876	0.867394	51.4751
HCT116_CTRL_Rep1	A0A087X2I1	26S protease regulatory subunit 10B	PSMC6	22	62	1.02222	0.942547	1.4846	0.850187	0.399847	0.365405	0.416491	0.334836	0.289764	0.131296	0.824946	49.0168
HCT116_CosubstrateEnzyme_Rep1	A0A087X2I1	26S protease regulatory subunit 10B	PSMC6	22	62	1.16864	0.778791	1.55908	0.862462	0.396405	0.470342	0.525222	0.372164	0.228651	0.152467	0.723019	48.6675
HCT116_CosubstrateEnzyme_Rep2	A0A087X2I1	26S protease regulatory subunit 10B	PSMC6	22	62	1.11328	0.844404	1.55173	0.524769	0.429686	0.612088	0.530364	0.388432	0.205864	0.115444	0.63475	53.5743
HCT116_CTRL_Rep2	P62191	26S protease regulatory subunit 4	PSMC1	28	74.3	1.05017	0.910899	0.889031	0.753997	0.656043	0.422448	0.384117	0.341939	0.201412	0.107664	0.982723	52.8805
HCT116_Cosubstrate_Rep2	P62191	26S protease regulatory subunit 4	PSMC1	28	74.3	1.00855	0.953786	0.812548	0.68672	0.493758	0.443826	0.412786	0.27048	0.185395	0.0827568	0.980841	51.6384
HCT116_Enzyme_Rep2	P62191	26S protease regulatory subunit 4	PSMC1	28	74.3	1.03526	0.924025	0.918315	0.803087	0.686993	0.506435	0.586214	0.375059	0.184301	0.0948136	0.962498	54.8033
HCT116_Enzyme_Rep1	P62191	26S protease regulatory subunit 4	PSMC1	28	74.3	0.85732	1.04762	0.793395	0.742353	0.48535	0.507682	0.374447	0.268596	0.157612	0.0700382	0.946999	51.8959
HCT116_CTRL_Rep1	P62191	26S protease regulatory subunit 4	PSMC1	28	74.3	1.0307	0.934822	1.31064	0.884846	0.516761	0.424915	0.367069	0.26279	0.206758	0.0978726	0.896874	51.1302
HCT116_Cosubstrate_Rep1	P62191	26S protease regulatory subunit 4	PSMC1	28	74.3	0.992211	0.970229	0.747512	1.12472	0.488259	0.368674	0.339835	0.279101	0.206123	0.0928011	0.893907	49.9855
HCT116_CosubstrateEnzyme_Rep1	P62191	26S protease regulatory subunit 4	PSMC1	28	74.3	1.17556	0.771285	1.38262	0.804135	0.42625	0.399042	0.407196	0.275619	0.128918	0.111824	0.814517	49.5614
HCT116_CosubstrateEnzyme_Rep2	P62191	26S protease regulatory subunit 4	PSMC1	28	74.3	1.11558	0.842018	1.32335	0.586239	0.426706	0.484957	0.403664	0.296921	0.144119	0.0904077	0.802565	50.8864
HCT116_CTRL_Rep2	P17980	26S protease regulatory subunit 6A	PSMC3	31	78.8	0.982307	0.9803	0.903245	0.756432	0.592134	0.438632	0.441628	0.378137	0.244172	0.140074	0.97857	53.0526
HCT116_Cosubstrate_Rep2	P17980	26S protease regulatory subunit 6A	PSMC3	31	78.8	0.98616	0.976157	0.901818	0.74527	0.539709	0.482645	0.464705	0.338495	0.255484	0.131061	0.975163	53.0911
HCT116_Enzyme_Rep2	P17980	26S protease regulatory subunit 6A	PSMC3	31	78.8	0.989645	0.97307	0.940234	0.809567	0.657035	0.515616	0.620446	0.414933	0.229206	0.123174	0.953998	55.425
HCT116_Cosubstrate_Rep1	P17980	26S protease regulatory subunit 6A	PSMC3	31	78.8	0.974287	0.988947	0.882725	1.06132	0.568755	0.44418	0.416292	0.366588	0.261704	0.147153	0.923448	52.3524
HCT116_CTRL_Rep1	P17980	26S protease regulatory subunit 6A	PSMC3	31	78.8	1.00475	0.958455	1.23222	0.854237	0.522563	0.422264	0.404075	0.324455	0.256716	0.134178	0.915526	50.8372
HCT116_Enzyme_Rep1	P17980	26S protease regulatory subunit 6A	PSMC3	31	78.8	0.790417	1.08661	0.765503	0.725127	0.503809	0.523475	0.420193	0.335833	0.218771	0.114685	0.894784	52.6197
HCT116_CosubstrateEnzyme_Rep2	P17980	26S protease regulatory subunit 6A	PSMC3	31	78.8	1.03475	0.926008	1.28196	0.670978	0.51873	0.573553	0.499606	0.357759	0.237917	0.105786	0.830442	53.9853
HCT116_CosubstrateEnzyme_Rep1	P17980	26S protease regulatory subunit 6A	PSMC3	31	78.8	1.03581	0.923004	1.33097	0.759255	0.5328	0.573373	0.421684	0.447146	0.214839	0.215011	0.823528	52.9086
HCT116_Cosubstrate_Rep2	P43686	26S protease regulatory subunit 6B	PSMC4	31	69.1	0.971377	0.990931	0.981781	0.930306	0.78972	0.714831	0.639923	0.496003	0.376137	0.192183	0.98861	58.6973
HCT116_CTRL_Rep2	P43686	26S protease regulatory subunit 6B	PSMC4	31	69.1	0.993167	0.969194	1.02928	0.981768	0.937941	0.696793	0.695432	0.577463	0.405986	0.238783	0.972142	60.1866
HCT116_Enzyme_Rep2	P43686	26S protease regulatory subunit 6B	PSMC4	31	69.1	0.994065	0.968317	1.0436	1.02986	0.950979	0.739357	0.838257	0.581017	0.33919	0.181702	0.960954	60.2784
HCT116_Enzyme_Rep1	P43686	26S protease regulatory subunit 6B	PSMC4	31	69.1	0.80085	1.08053	0.813571	0.876366	0.666905	0.686957	0.555183	0.444383	0.28	0.147485	0.893802	56.4617
HCT116_Cosubstrate_Rep1	P43686	26S protease regulatory subunit 6B	PSMC4	31	69.1	0.945462	1.01905	0.893288	1.34897	0.809085	0.657855	0.582205	0.494067	0.340614	0.202135	0.824297	57.3975
HCT116_CTRL_Rep1	P43686	26S protease regulatory subunit 6B	PSMC4	31	69.1	1.00306	0.959999	1.48431	1.15666	0.803761	0.70041	0.642649	0.509005	0.361999	0.221518	0.767448	58.2395
HCT116_CosubstrateEnzyme_Rep2	P43686	26S protease regulatory subunit 6B	PSMC4	31	69.1	1.09849	0.859777	1.48215	0.763492	0.678347	0.744829	0.602545	0.453778	0.308391	0.13046	0.742277	57.5162
HCT116_CosubstrateEnzyme_Rep1	P43686	26S protease regulatory subunit 6B	PSMC4	31	69.1	1.18431	0.761783	1.52098	1.10377	0.650666	0.583587	0.584773	0.372162	0.305679	0.116127	0.724534	55.7776
HCT116_Enzyme_Rep2	P35998	26S protease regulatory subunit 7	PSMC2	31	73.4	1.01497	0.945837	0.989162	0.956562	0.953604	0.765866	0.730203	0.457819	0.220914	0.125111	0.986579	58.4657
HCT116_CTRL_Rep2	P35998	26S protease regulatory subunit 7	PSMC2	31	73.4	1.02447	0.93718	0.925779	0.887288	0.934637	0.716478	0.596251	0.454864	0.259066	0.134622	0.982154	57.7075
HCT116_Cosubstrate_Rep2	P35998	26S protease regulatory subunit 7	PSMC2	31	73.4	1.00366	0.958664	0.897262	0.813935	0.773141	0.716311	0.568054	0.363149	0.253234	0.12219	0.980558	56.4025
HCT116_Enzyme_Rep1	P35998	26S protease regulatory subunit 7	PSMC2	31	73.4	0.830091	1.06349	0.809591	0.807593	0.666386	0.667937	0.472447	0.340693	0.200313	0.0989316	0.929475	54.7546
HCT116_CTRL_Rep1	P35998	26S protease regulatory subunit 7	PSMC2	31	73.4	1.02487	0.94013	1.32651	0.979618	0.719815	0.641307	0.51491	0.347274	0.236844	0.115337	0.893945	55.6405
HCT116_Cosubstrate_Rep1	P35998	26S protease regulatory subunit 7	PSMC2	31	73.4	0.997755	0.96444	0.78636	1.22511	0.777812	0.63225	0.501743	0.381636	0.252973	0.129008	0.88178	55.9606
HCT116_CosubstrateEnzyme_Rep2	P35998	26S protease regulatory subunit 7	PSMC2	31	73.4	1.07804	0.881022	1.32657	0.702671	0.672198	0.698751	0.53578	0.362985	0.21811	0.102479	0.835307	55.8163
HCT116_CosubstrateEnzyme_Rep1	P35998	26S protease regulatory subunit 7	PSMC2	31	73.4	1.1634	0.78448	1.3754	1.01988	0.644655	0.597749	0.540496	0.320111	0.222392	0.0875344	0.819982	55.3192
HCT116_Cosubstrate_Rep2	P62195	26S protease regulatory subunit 8	PSMC5	29	74.9	1.01649	0.945844	0.773496	0.681405	0.577178	0.582491	0.551012	0.368417	0.257267	0.113881	0.947387	53.9778
HCT116_CTRL_Rep2	P62195	26S protease regulatory subunit 8	PSMC5	29	74.9	1.04255	0.918689	0.876126	0.758419	0.76564	0.514159	0.592384	0.521903	0.318531	0.163565	0.938921	56.5955
HCT116_Enzyme_Rep2	P62195	26S protease regulatory subunit 8	PSMC5	29	74.9	1.01868	0.941856	0.956869	0.852809	0.829996	0.661445	0.835509	0.510929	0.242717	0.128328	0.909421	58.6269
HCT116_Enzyme_Rep1	P62195	26S protease regulatory subunit 8	PSMC5	29	74.9	0.799743	1.08118	0.720018	0.733838	0.517727	0.604224	0.449711	0.355392	0.204572	0.0824437	0.871758	53.076
HCT116_CTRL_Rep1	P62195	26S protease regulatory subunit 8	PSMC5	29	74.9	1.02361	0.941285	1.48468	1.00059	0.58643	0.547539	0.513712	0.40082	0.310518	0.142792	0.777126	53.9158
HCT116_Cosubstrate_Rep1	P62195	26S protease regulatory subunit 8	PSMC5	29	74.9	0.982285	0.980595	0.721185	1.30986	0.623965	0.517836	0.500403	0.435691	0.315046	0.14611	0.749975	55.0792
HCT116_CosubstrateEnzyme_Rep1	P62195	26S protease regulatory subunit 8	PSMC5	29	74.9	1.226	0.716523	1.61781	0.970352	0.48134	0.502303	0.567426	0.316423	0.184504	0.10798	0.672969	53.6306
HCT116_CosubstrateEnzyme_Rep2	P62195	26S protease regulatory subunit 8	PSMC5	29	74.9	1.13612	0.820671	1.49574	0.53942	0.498239	0.649798	0.536568	0.384536	0.185593	0.118871	0.668018	54.6944
HCT116_CTRL_Rep2	Q99460	26S proteasome non-ATPase regulatory subunit 1	PSMD1	54	73.3	0.999517	0.9627	1.02996	1.05133	1.01962	0.768172	0.85966	1.1457	1.13466	0.654164	NA	NA
HCT116_Enzyme_Rep2	Q99460	26S proteasome non-ATPase regulatory subunit 1	PSMD1	54	73.3	0.989449	0.973281	1.06468	1.06701	1.02815	0.872933	0.997082	1.03988	0.880193	0.508598	0.888022	NA
HCT116_Enzyme_Rep1	Q99460	26S proteasome non-ATPase regulatory subunit 1	PSMD1	54	73.3	0.78607	1.08915	0.829019	0.8789	0.672187	0.737985	0.62774	0.733766	0.600881	0.355243	0.67129	65.13
HCT116_Cosubstrate_Rep2	Q99460	26S proteasome non-ATPase regulatory subunit 1	PSMD1	54	73.3	0.971136	0.991172	1.00461	0.959302	0.853478	0.799961	0.771634	0.903339	0.913077	0.532752	0.564477	NA
HCT116_CosubstrateEnzyme_Rep2	Q99460	26S proteasome non-ATPase regulatory subunit 1	PSMD1	54	73.3	1.09861	0.859655	1.51178	0.739137	0.680607	0.759114	0.660425	0.621798	0.661935	0.183515	0.560219	61.5599
HCT116_CosubstrateEnzyme_Rep1	Q99460	26S proteasome non-ATPase regulatory subunit 1	PSMD1	54	73.3	1.19155	0.753917	1.62802	1.11812	0.660867	0.623034	0.647939	0.677953	0.712907	0.278437	0.51616	NA
HCT116_Cosubstrate_Rep1	Q99460	26S proteasome non-ATPase regulatory subunit 1	PSMD1	54	73.3	0.954538	1.00957	0.879074	1.44082	0.834121	0.690097	0.690121	0.916026	0.610638	0.463534	0.480757	66.6016
HCT116_CTRL_Rep1	Q99460	26S proteasome non-ATPase regulatory subunit 1	PSMD1	54	73.3	0.991443	0.970575	1.5521	1.19243	0.819638	0.716959	0.719155	0.922288	0.665848	0.54298	0.463492	NA
HCT116_Cosubstrate_Rep2	O75832	26S proteasome non-ATPase regulatory subunit 10	PSMD10	14	85	0.970685	0.991623	0.975678	0.945176	0.805066	0.554652	0.376774	0.299489	0.255038	0.191118	0.997192	53.933
HCT116_Enzyme_Rep1	O75832	26S proteasome non-ATPase regulatory subunit 10	PSMD10	14	85	0.942021	0.998259	0.992509	0.953046	0.801269	0.567182	0.42382	0.323736	0.228438	0.162276	0.993041	54.5378
HCT116_CTRL_Rep1	O75832	26S proteasome non-ATPase regulatory subunit 10	PSMD10	14	85	0.995952	0.966469	1.05701	0.97376	0.797965	0.585313	0.398519	0.318218	0.208047	0.176924	0.991704	54.352
HCT116_Enzyme_Rep2	O75832	26S proteasome non-ATPase regulatory subunit 10	PSMD10	14	85	0.974559	0.989291	1.00253	0.98857	0.883646	0.582945	0.448308	0.33978	0.239432	0.173017	0.990753	54.9267
HCT116_CTRL_Rep2	O75832	26S proteasome non-ATPase regulatory subunit 10	PSMD10	14	85	0.996558	0.965727	1.00651	1.00985	0.885763	0.594044	0.418139	0.346533	0.274767	0.187442	0.989884	54.6327
HCT116_Cosubstrate_Rep1	O75832	26S proteasome non-ATPase regulatory subunit 10	PSMD10	14	85	0.972016	0.991318	0.949718	1.03747	0.840145	0.546423	0.39252	0.339765	0.200586	0.179559	0.983943	54.1443
HCT116_CosubstrateEnzyme_Rep2	O75832	26S proteasome non-ATPase regulatory subunit 10	PSMD10	14	85	1.04011	0.920444	1.1265	0.879662	0.769344	0.534569	0.378321	0.2739	0.25569	0.0928287	0.966017	53.8554
HCT116_CosubstrateEnzyme_Rep1	O75832	26S proteasome non-ATPase regulatory subunit 10	PSMD10	14	85	1.07379	0.881766	1.10112	0.96071	0.774461	0.51275	0.354859	0.270148	0.263137	0.12369	0.965797	53.4191
HCT116_Cosubstrate_Rep2	O00231	26S proteasome non-ATPase regulatory subunit 11	PSMD11	25	70.4	0.980509	0.981805	0.908712	0.776663	0.570867	0.478342	0.457792	0.299303	0.205953	0.0892706	0.98289	53.1949
HCT116_CTRL_Rep2	O00231	26S proteasome non-ATPase regulatory subunit 11	PSMD11	25	70.4	1.01662	0.945215	0.941537	0.830773	0.710259	0.420583	0.50038	0.415761	0.233249	0.122542	0.960916	54.6188
HCT116_Enzyme_Rep2	O00231	26S proteasome non-ATPase regulatory subunit 11	PSMD11	25	70.4	1.00469	0.956898	0.97429	0.866481	0.739787	0.532216	0.709835	0.425612	0.18816	0.102933	0.931049	56.3495
HCT116_Enzyme_Rep1	O00231	26S proteasome non-ATPase regulatory subunit 11	PSMD11	25	70.4	0.806425	1.07728	0.760084	0.751652	0.490656	0.514361	0.41016	0.304275	0.17231	0.0712553	0.908672	52.2133
HCT116_Cosubstrate_Rep1	O00231	26S proteasome non-ATPase regulatory subunit 11	PSMD11	25	70.4	0.971087	0.992288	0.810495	1.25581	0.597656	0.412719	0.408167	0.341714	0.257593	0.1209	0.870303	50.1358
HCT116_CTRL_Rep1	O00231	26S proteasome non-ATPase regulatory subunit 11	PSMD11	25	70.4	1.00081	0.962042	1.47517	1.00733	0.541088	0.437759	0.438251	0.324844	0.266141	0.112399	0.820875	50.3766
HCT116_CosubstrateEnzyme_Rep2	O00231	26S proteasome non-ATPase regulatory subunit 11	PSMD11	25	70.4	1.10018	0.858024	1.41508	0.629641	0.513977	0.560655	0.463816	0.334948	0.168468	0.10442	0.769498	53.3121
HCT116_CosubstrateEnzyme_Rep1	O00231	26S proteasome non-ATPase regulatory subunit 11	PSMD11	25	70.4	1.15209	0.79676	1.51322	0.843146	0.515492	0.516987	0.464624	0.3693	0.154522	0.167799	0.74518	52.6556
HCT116_Cosubstrate_Rep2	O00232	26S proteasome non-ATPase regulatory subunit 12	PSMD12	24	63.2	0.994065	0.968258	0.933623	0.823935	0.582361	0.488134	0.455951	0.30973	0.210819	0.0982475	0.983096	53.5218
HCT116_CTRL_Rep2	O00232	26S proteasome non-ATPase regulatory subunit 12	PSMD12	24	63.2	1.00814	0.953887	0.944796	0.865003	0.702831	0.424838	0.491606	0.41749	0.240732	0.133314	0.961931	54.514
HCT116_Enzyme_Rep2	O00232	26S proteasome non-ATPase regulatory subunit 12	PSMD12	24	63.2	0.994694	0.967641	1.0076	0.915831	0.792455	0.567377	0.759818	0.457018	0.207841	0.114498	0.927159	57.3703
HCT116_Enzyme_Rep1	O00232	26S proteasome non-ATPase regulatory subunit 12	PSMD12	24	63.2	0.808933	1.07582	0.787822	0.790588	0.499624	0.55115	0.43144	0.320036	0.184533	0.0795839	0.907	52.8862
HCT116_Cosubstrate_Rep1	O00232	26S proteasome non-ATPase regulatory subunit 12	PSMD12	24	63.2	0.981885	0.981012	0.861327	1.33115	0.608718	0.42583	0.396902	0.340793	0.273618	0.131033	0.862934	50.1445
HCT116_CTRL_Rep1	O00232	26S proteasome non-ATPase regulatory subunit 12	PSMD12	24	63.2	0.9954	0.966972	1.47996	1.03968	0.556538	0.433424	0.431003	0.322378	0.268275	0.117372	0.822657	50.3428
HCT116_CosubstrateEnzyme_Rep2	O00232	26S proteasome non-ATPase regulatory subunit 12	PSMD12	24	63.2	1.10824	0.84964	1.48449	0.664283	0.538892	0.58767	0.494209	0.352049	0.168089	0.108118	0.743209	54.1129
HCT116_CosubstrateEnzyme_Rep1	O00232	26S proteasome non-ATPase regulatory subunit 12	PSMD12	24	63.2	1.19383	0.751442	1.57724	1.03272	0.516106	0.453796	0.530771	0.279202	0.167071	0.105069	0.723773	50.1147
HCT116_Cosubstrate_Rep2	Q9UNM6	26S proteasome non-ATPase regulatory subunit 13	PSMD13	26	77.4	0.993379	0.968943	0.919143	0.800235	0.56823	0.478935	0.467587	0.305844	0.222104	0.109402	0.980748	53.3474
HCT116_CTRL_Rep2	Q9UNM6	26S proteasome non-ATPase regulatory subunit 13	PSMD13	26	77.4	1.01535	0.94651	0.944064	0.837901	0.691017	0.400691	0.485305	0.408678	0.234712	0.138851	0.959044	54.0599
HCT116_Enzyme_Rep2	Q9UNM6	26S proteasome non-ATPase regulatory subunit 13	PSMD13	26	77.4	1.00311	0.958592	0.998494	0.895602	0.734757	0.559565	0.732412	0.453251	0.223427	0.124499	0.929002	57.0185
HCT116_Enzyme_Rep1	Q9UNM6	26S proteasome non-ATPase regulatory subunit 13	PSMD13	26	77.4	0.825942	1.06591	0.780637	0.77229	0.494648	0.539379	0.425719	0.314602	0.18762	0.0843885	0.917587	52.6721
HCT116_Cosubstrate_Rep1	Q9UNM6	26S proteasome non-ATPase regulatory subunit 13	PSMD13	26	77.4	0.978731	0.984306	0.851702	1.29857	0.587222	0.408169	0.405738	0.34357	0.271703	0.13666	0.874277	50.0976
HCT116_CTRL_Rep1	Q9UNM6	26S proteasome non-ATPase regulatory subunit 13	PSMD13	26	77.4	1.02186	0.942874	1.45101	1.00538	0.514113	0.413974	0.433078	0.311756	0.272107	0.121994	0.836679	50.1152
HCT116_CosubstrateEnzyme_Rep1	Q9UNM6	26S proteasome non-ATPase regulatory subunit 13	PSMD13	26	77.4	1.16082	0.787283	1.49805	0.936127	0.488294	0.466112	0.489692	0.3207	0.166124	0.141441	0.761272	50.1594
HCT116_CosubstrateEnzyme_Rep2	Q9UNM6	26S proteasome non-ATPase regulatory subunit 13	PSMD13	26	77.4	1.103	0.855093	1.45213	0.675545	0.504523	0.58023	0.50753	0.355577	0.181043	0.106676	0.749623	54
HCT116_Cosubstrate_Rep2	O00487	26S proteasome non-ATPase regulatory subunit 14	PSMD14	15	54.5	1.00057	0.961754	0.904068	0.83792	0.677843	0.540264	0.450336	0.306443	0.22069	0.137309	0.997851	54.2384
HCT116_CTRL_Rep2	O00487	26S proteasome non-ATPase regulatory subunit 14	PSMD14	15	54.5	1.03124	0.930259	0.955012	0.863215	0.768213	0.457445	0.516126	0.420053	0.287614	0.170161	0.962165	55.2622
HCT116_Enzyme_Rep1	O00487	26S proteasome non-ATPase regulatory subunit 14	PSMD14	15	54.5	0.858584	1.04689	0.773786	0.772778	0.54413	0.568516	0.419312	0.324168	0.207425	0.111648	0.940292	53.1542
HCT116_Enzyme_Rep2	O00487	26S proteasome non-ATPase regulatory subunit 14	PSMD14	15	54.5	0.988802	0.973976	1.01801	0.952318	0.772436	0.60731	0.79426	0.473042	0.253677	0.153038	0.923361	58.1325
HCT116_Cosubstrate_Rep1	O00487	26S proteasome non-ATPase regulatory subunit 14	PSMD14	15	54.5	0.982552	0.980316	0.867782	1.20859	0.697889	0.427272	0.356622	0.304836	0.23149	0.132961	0.919553	52.1277
HCT116_CTRL_Rep1	O00487	26S proteasome non-ATPase regulatory subunit 14	PSMD14	15	54.5	1.00863	0.954921	1.46976	1.02464	0.574289	0.454813	0.455179	0.366893	0.301328	0.162969	0.81743	50.5066
HCT116_CosubstrateEnzyme_Rep2	O00487	26S proteasome non-ATPase regulatory subunit 14	PSMD14	15	54.5	1.11058	0.847211	1.43463	0.649274	0.521294	0.606316	0.483697	0.328705	0.181145	0.105819	0.758437	53.9575
HCT116_CosubstrateEnzyme_Rep1	O00487	26S proteasome non-ATPase regulatory subunit 14	PSMD14	15	54.5	1.15782	0.790542	1.50176	0.904606	0.524998	0.515345	0.485452	0.329182	0.152979	0.158862	0.757823	53.0793
HCT116_Enzyme_Rep2	Q13200	26S proteasome non-ATPase regulatory subunit 2	PSMD2	57	71.7	1.00838	0.952926	0.937211	0.868321	0.798801	0.638761	0.652687	0.56224	0.461537	0.270999	0.974176	59.9956
HCT116_Cosubstrate_Rep2	Q13200	26S proteasome non-ATPase regulatory subunit 2	PSMD2	57	71.7	0.997371	0.964954	0.894898	0.774085	0.653489	0.575474	0.511215	0.488419	0.474062	0.27581	0.965726	56.5544
HCT116_Enzyme_Rep1	Q13200	26S proteasome non-ATPase regulatory subunit 2	PSMD2	57	71.7	0.878757	1.03513	0.813324	0.789104	0.602905	0.600425	0.492766	0.465305	0.3849	0.226392	0.934457	56.1908
HCT116_CTRL_Rep2	Q13200	26S proteasome non-ATPase regulatory subunit 2	PSMD2	57	71.7	1.0295	0.932037	0.928933	0.832201	0.790655	0.572856	0.54675	0.565081	0.57235	0.325053	0.917619	59.979
HCT116_CTRL_Rep1	Q13200	26S proteasome non-ATPase regulatory subunit 2	PSMD2	57	71.7	1.02239	0.942395	1.20582	0.938565	0.641352	0.537599	0.485932	0.483602	0.366068	0.286129	0.909009	53.0083
HCT116_Cosubstrate_Rep1	Q13200	26S proteasome non-ATPase regulatory subunit 2	PSMD2	57	71.7	0.984512	0.97827	0.813928	1.08862	0.665275	0.529235	0.479962	0.503001	0.357855	0.258535	0.877566	55.1643
HCT116_CosubstrateEnzyme_Rep1	Q13200	26S proteasome non-ATPase regulatory subunit 2	PSMD2	57	71.7	1.13822	0.811821	1.28127	0.908193	0.578588	0.505474	0.46632	0.401441	0.424664	0.17299	0.825331	51.5017
HCT116_CosubstrateEnzyme_Rep2	Q13200	26S proteasome non-ATPase regulatory subunit 2	PSMD2	57	71.7	1.07891	0.880118	1.23116	0.667341	0.580107	0.577534	0.481826	0.400921	0.403155	0.124467	0.818277	54.4232
HCT116_Cosubstrate_Rep2	O43242	26S proteasome non-ATPase regulatory subunit 3	PSMD3	41	69.3	0.976629	0.985682	0.936368	0.841164	0.645379	0.517356	0.473331	0.330701	0.211294	0.114057	0.98981	54.2602
HCT116_CTRL_Rep2	O43242	26S proteasome non-ATPase regulatory subunit 3	PSMD3	41	69.3	1.0016	0.960567	0.950135	0.898609	0.818215	0.484872	0.518358	0.438998	0.271707	0.160137	0.964844	55.8114
HCT116_Enzyme_Rep2	O43242	26S proteasome non-ATPase regulatory subunit 3	PSMD3	41	69.3	0.966859	0.99757	1.0169	0.950458	0.804447	0.609866	0.747179	0.434709	0.224555	0.125585	0.946835	57.5772
HCT116_Enzyme_Rep1	O43242	26S proteasome non-ATPase regulatory subunit 3	PSMD3	41	69.3	0.784937	1.08981	0.7772	0.797831	0.532373	0.569077	0.422243	0.317397	0.17891	0.0946275	0.897339	53.1055
HCT116_Cosubstrate_Rep1	O43242	26S proteasome non-ATPase regulatory subunit 3	PSMD3	41	69.3	0.969048	0.994418	0.821504	1.37298	0.685624	0.455786	0.414639	0.342016	0.239817	0.125035	0.82787	52.2679
HCT116_CTRL_Rep1	O43242	26S proteasome non-ATPase regulatory subunit 3	PSMD3	41	69.3	0.994794	0.967523	1.56553	1.08917	0.604534	0.496477	0.467693	0.379428	0.271396	0.1458	0.765172	50.6476
HCT116_CosubstrateEnzyme_Rep2	O43242	26S proteasome non-ATPase regulatory subunit 3	PSMD3	41	69.3	1.09676	0.861571	1.50057	0.675843	0.597442	0.61969	0.493733	0.350015	0.202721	0.108781	0.747026	54.6841
HCT116_CosubstrateEnzyme_Rep1	O43242	26S proteasome non-ATPase regulatory subunit 3	PSMD3	41	69.3	1.1741	0.772866	1.56999	0.96629	0.54936	0.486534	0.498987	0.318233	0.186014	0.128886	0.733136	52.9435
HCT116_Cosubstrate_Rep1	P55036	26S proteasome non-ATPase regulatory subunit 4	PSMD4	15	49.3	0.975785	0.987383	0.884222	1.19826	0.916462	0.873485	1.02863	1.17913	0.597937	0.5436	NA	NA
HCT116_CTRL_Rep2	P55036	26S proteasome non-ATPase regulatory subunit 4	PSMD4	15	49.3	1.00455	0.957555	0.951287	0.86611	0.875136	0.841613	1.02154	1.27711	1.01323	0.604102	NA	NA
HCT116_Enzyme_Rep2	P55036	26S proteasome non-ATPase regulatory subunit 4	PSMD4	15	49.3	1.01033	0.950829	0.952149	0.955346	0.950446	0.937868	1.02158	1.21779	0.924788	0.547008	0.749486	NA
HCT116_CTRL_Rep1	P55036	26S proteasome non-ATPase regulatory subunit 4	PSMD4	15	49.3	1.00704	0.956368	1.17973	0.984868	0.786771	0.657308	0.727199	0.974103	0.489205	0.450615	0.641786	65.9996
HCT116_CosubstrateEnzyme_Rep2	P55036	26S proteasome non-ATPase regulatory subunit 4	PSMD4	15	49.3	1.04334	0.917089	1.44352	0.795108	0.823755	0.916622	0.914513	0.915691	0.991951	0.223186	0.625306	66.1326
HCT116_CosubstrateEnzyme_Rep1	P55036	26S proteasome non-ATPase regulatory subunit 4	PSMD4	15	49.3	1.10841	0.844189	1.35473	1.06133	0.775272	0.799282	0.763575	1.10914	1.01809	0.398814	0.482476	66.9116
HCT116_Enzyme_Rep1	P55036	26S proteasome non-ATPase regulatory subunit 4	PSMD4	15	49.3	0.853785	1.04968	0.812679	0.823826	0.742233	0.786573	0.889879	1.02751	0.705652	0.463598	0.285392	NA
HCT116_Cosubstrate_Rep2	P55036	26S proteasome non-ATPase regulatory subunit 4	PSMD4	15	49.3	0.988401	0.973918	0.94224	0.887935	0.907437	0.916675	1.0934	1.36276	1.04746	0.643963	-0.000251	NA
HCT116_CTRL_Rep1	Q16401	26S proteasome non-ATPase regulatory subunit 5	PSMD5	32	73.4	0.995427	0.966947	1.10237	1.00613	0.998765	1.03646	1.03535	0.823873	0.158946	0.103101	0.988169	60.4915
HCT116_Cosubstrate_Rep2	Q16401	26S proteasome non-ATPase regulatory subunit 5	PSMD5	32	73.4	1.0019	0.960426	0.951066	0.895755	0.966558	1.03043	1.01275	0.703832	0.145038	0.0813782	0.984564	59.9621
HCT116_Cosubstrate_Rep1	Q16401	26S proteasome non-ATPase regulatory subunit 5	PSMD5	32	73.4	0.983255	0.979582	0.87801	1.0465	0.941289	0.977502	0.95868	0.627775	0.147926	0.0914194	0.981274	59.7086
HCT116_Enzyme_Rep2	Q16401	26S proteasome non-ATPase regulatory subunit 5	PSMD5	32	73.4	0.975087	0.988723	1.00854	1.00037	1.08093	1.13098	0.859756	0.641268	0.162227	0.094979	0.975018	59.8334
HCT116_Enzyme_Rep1	Q16401	26S proteasome non-ATPase regulatory subunit 5	PSMD5	32	73.4	0.903683	1.0206	0.917573	0.92233	0.916053	0.896914	0.905446	0.55846	0.143594	0.0718304	0.965588	59.421
HCT116_CTRL_Rep2	Q16401	26S proteasome non-ATPase regulatory subunit 5	PSMD5	32	73.4	1.00431	0.957798	0.978606	0.942639	1.06354	1.16212	1.15922	0.782088	0.169591	0.0976576	0.952006	59.2155
HCT116_CosubstrateEnzyme_Rep1	Q16401	26S proteasome non-ATPase regulatory subunit 5	PSMD5	32	73.4	1.09298	0.860938	1.11004	0.91473	0.846176	0.889389	0.627255	0.561833	0.120877	0.0624225	0.932831	58.2918
HCT116_CosubstrateEnzyme_Rep2	Q16401	26S proteasome non-ATPase regulatory subunit 5	PSMD5	32	73.4	1.04439	0.915997	1.06548	0.793397	0.817972	0.807031	0.767086	0.434466	0.110312	0.0631647	0.923653	57.9809
HCT116_Cosubstrate_Rep2	Q15008	26S proteasome non-ATPase regulatory subunit 6	PSMD6	31	76.6	0.986204	0.976114	0.963575	0.881695	0.720978	0.63261	0.593439	0.458957	0.333934	0.170912	0.984757	57.2327
HCT116_Enzyme_Rep2	Q15008	26S proteasome non-ATPase regulatory subunit 6	PSMD6	31	76.6	1.01003	0.951154	1.02098	0.969657	0.860038	0.674435	0.836725	0.56373	0.320105	0.170822	0.935061	59.7097
HCT116_CTRL_Rep2	Q15008	26S proteasome non-ATPase regulatory subunit 6	PSMD6	31	76.6	1.00933	0.952664	0.949644	0.929468	0.839958	0.531788	0.60766	0.575432	0.400923	0.222951	0.932387	58.7099
HCT116_Enzyme_Rep1	Q15008	26S proteasome non-ATPase regulatory subunit 6	PSMD6	31	76.6	0.801467	1.08017	0.774988	0.807585	0.55392	0.604398	0.466099	0.383404	0.239992	0.113388	0.891191	54.1468
HCT116_Cosubstrate_Rep1	Q15008	26S proteasome non-ATPase regulatory subunit 6	PSMD6	31	76.6	0.979996	0.982985	0.821376	1.38362	0.735523	0.536532	0.514419	0.464229	0.321507	0.183717	0.776582	54.2936
HCT116_CTRL_Rep1	Q15008	26S proteasome non-ATPase regulatory subunit 6	PSMD6	31	76.6	1.00562	0.957668	1.52105	1.09221	0.609597	0.52031	0.536622	0.457664	0.341523	0.198289	0.756864	50.2936
HCT116_CosubstrateEnzyme_Rep2	Q15008	26S proteasome non-ATPase regulatory subunit 6	PSMD6	31	76.6	1.10692	0.851015	1.50215	0.690499	0.604935	0.663748	0.545525	0.394775	0.22776	0.113595	0.730289	55.7989
HCT116_CosubstrateEnzyme_Rep1	Q15008	26S proteasome non-ATPase regulatory subunit 6	PSMD6	31	76.6	1.21181	0.731922	1.59594	1.11238	0.563873	0.503873	0.587094	0.333926	0.224599	0.0944968	0.688218	54.6059
HCT116_Cosubstrate_Rep2	P51665	26S proteasome non-ATPase regulatory subunit 7	PSMD7	13	52.8	1.00915	0.953187	0.88367	0.801556	0.589172	0.515077	0.484164	0.342941	0.264639	0.160807	0.985576	53.98
HCT116_CTRL_Rep2	P51665	26S proteasome non-ATPase regulatory subunit 7	PSMD7	13	52.8	1.05271	0.908303	0.915414	0.87679	0.699061	0.466608	0.509841	0.429157	0.314215	0.20719	0.962188	55.0186
HCT116_Enzyme_Rep2	P51665	26S proteasome non-ATPase regulatory subunit 7	PSMD7	13	52.8	1.00304	0.958665	1.00091	0.927169	0.797932	0.58649	0.742929	0.480227	0.290124	0.189565	0.94227	58.1559
HCT116_Enzyme_Rep1	P51665	26S proteasome non-ATPase regulatory subunit 7	PSMD7	13	52.8	0.838719	1.05846	0.797061	0.788818	0.493014	0.54721	0.442956	0.351849	0.227124	0.12865	0.917557	53.274
HCT116_Cosubstrate_Rep1	P51665	26S proteasome non-ATPase regulatory subunit 7	PSMD7	13	52.8	0.977922	0.985151	0.84432	1.24847	0.654282	0.487033	0.440269	0.375313	0.262142	0.164922	0.865297	52.8059
HCT116_CosubstrateEnzyme_Rep1	P51665	26S proteasome non-ATPase regulatory subunit 7	PSMD7	13	52.8	1.20621	0.738003	1.43909	1.03431	0.481359	0.392934	0.495217	0.233362	0.207449	0.0752238	0.782546	49.9484
HCT116_CosubstrateEnzyme_Rep2	P51665	26S proteasome non-ATPase regulatory subunit 7	PSMD7	13	52.8	1.11502	0.842596	1.3985	0.697455	0.54327	0.57994	0.492156	0.352015	0.216019	0.10933	0.78096	54.1157
HCT116_CTRL_Rep1	P51665	26S proteasome non-ATPase regulatory subunit 7	PSMD7	13	52.8	1.01031	0.953392	1.47435	1.04224	0.637913	0.56144	0.537769	0.440715	0.320861	0.220807	0.777823	54.2051
HCT116_Cosubstrate_Rep2	R4GMR5	26S proteasome non-ATPase regulatory subunit 8	PSMD8	16	59.6	0.957824	1.00448	0.830511	0.713625	0.574023	0.560319	0.541676	0.410684	0.290963	0.139726	0.954646	54.6099
HCT116_CTRL_Rep2	R4GMR5	26S proteasome non-ATPase regulatory subunit 8	PSMD8	16	59.6	1.00989	0.95209	0.871885	0.798452	0.753932	0.473182	0.567084	0.531966	0.326833	0.181065	0.938825	56.5123
HCT116_Enzyme_Rep2	R4GMR5	26S proteasome non-ATPase regulatory subunit 8	PSMD8	16	59.6	0.991915	0.970629	0.896836	0.828493	0.777969	0.631415	0.844701	0.547051	0.272698	0.159057	0.873695	58.7519
HCT116_Enzyme_Rep1	R4GMR5	26S proteasome non-ATPase regulatory subunit 8	PSMD8	16	59.6	0.755222	1.10712	0.703835	0.712496	0.479778	0.605071	0.465366	0.370927	0.213889	0.106365	0.81786	52.9809
HCT116_Cosubstrate_Rep1	R4GMR5	26S proteasome non-ATPase regulatory subunit 8	PSMD8	16	59.6	0.977978	0.985093	0.700764	1.29294	0.601213	0.445411	0.453975	0.415332	0.27583	0.149962	0.788063	50.1275
HCT116_CTRL_Rep1	R4GMR5	26S proteasome non-ATPase regulatory subunit 8	PSMD8	16	59.6	0.989808	0.972064	1.54534	0.98855	0.514434	0.493517	0.508797	0.447805	0.321258	0.173348	0.756865	50.1294
HCT116_CosubstrateEnzyme_Rep1	R4GMR5	26S proteasome non-ATPase regulatory subunit 8	PSMD8	16	59.6	1.20491	0.739413	1.58061	0.935442	0.464247	0.491023	0.539247	0.342134	0.187019	0.125198	0.698742	49.8445
HCT116_CosubstrateEnzyme_Rep2	R4GMR5	26S proteasome non-ATPase regulatory subunit 8	PSMD8	16	59.6	1.12777	0.829349	1.52647	0.574414	0.472242	0.612699	0.521905	0.378698	0.183586	0.10571	0.672368	54.1419
HCT116_Enzyme_Rep1	O00233	26S proteasome non-ATPase regulatory subunit 9	PSMD9	12	47.1	0.992549	0.968812	0.958684	0.81275	0.886692	0.78789	0.778481	0.74433	0.574456	0.405775	0.922704	65.7061
HCT116_Cosubstrate_Rep2	O00233	26S proteasome non-ATPase regulatory subunit 9	PSMD9	12	47.1	1.00416	0.958167	0.913128	0.789464	0.787735	0.80256	0.799189	0.819334	0.656492	0.518621	0.820443	NA
HCT116_Enzyme_Rep2	O00233	26S proteasome non-ATPase regulatory subunit 9	PSMD9	12	47.1	0.979263	0.984233	0.963793	0.830469	0.850309	0.930857	0.626222	0.744686	0.681333	0.425425	0.816482	NA
HCT116_CTRL_Rep2	O00233	26S proteasome non-ATPase regulatory subunit 9	PSMD9	12	47.1	1.00073	0.961462	0.915024	0.784123	0.77078	0.868233	0.843539	0.75126	0.60988	0.408476	0.807969	NA
HCT116_Cosubstrate_Rep1	O00233	26S proteasome non-ATPase regulatory subunit 9	PSMD9	12	47.1	1.00564	0.956206	0.95288	0.798142	0.854704	0.907813	0.898518	0.806356	0.374951	0.410739	0.80167	63.5987
HCT116_CTRL_Rep1	O00233	26S proteasome non-ATPase regulatory subunit 9	PSMD9	12	47.1	0.986005	0.975528	0.912108	0.814216	0.838289	0.866936	0.822403	0.818412	0.368793	0.441858	0.792553	64.3073
HCT116_CosubstrateEnzyme_Rep2	O00233	26S proteasome non-ATPase regulatory subunit 9	PSMD9	12	47.1	0.973627	0.989528	0.963909	0.80006	0.843132	0.799769	0.733904	0.644144	0.966883	0.169908	0.509975	65.9341
HCT116_CosubstrateEnzyme_Rep1	O00233	26S proteasome non-ATPase regulatory subunit 9	PSMD9	12	47.1	1.00832	0.952852	0.904526	0.81474	0.792825	0.814999	0.560651	0.858379	0.904497	0.34167	0.456975	NA
HCT116_Cosubstrate_Rep1	Q13442	28 kDa heat- and acid-stable phosphoprotein	PDAP1	13	59.7	0.966582	0.996993	0.989331	1.23623	1.24214	1.24209	1.31497	1.30049	0.703177	0.811684	NA	NA
HCT116_Cosubstrate_Rep2	Q13442	28 kDa heat- and acid-stable phosphoprotein	PDAP1	13	59.7	0.971676	0.990632	1.05509	1.16242	1.30237	1.39531	1.47645	1.59613	1.54302	1.34362	NA	NA
HCT116_CosubstrateEnzyme_Rep1	Q13442	28 kDa heat- and acid-stable phosphoprotein	PDAP1	13	59.7	1.05866	0.898197	1.3912	1.17925	1.19069	1.20688	1.00555	1.50593	1.84586	0.831715	NA	NA
HCT116_CosubstrateEnzyme_Rep2	Q13442	28 kDa heat- and acid-stable phosphoprotein	PDAP1	13	59.7	1.00726	0.954574	1.37086	1.05271	1.12806	1.15043	1.12727	1.07998	1.66282	0.366985	NA	NA
HCT116_CTRL_Rep1	Q13442	28 kDa heat- and acid-stable phosphoprotein	PDAP1	13	59.7	0.871588	1.07973	1.53449	1.35451	1.50578	1.61509	1.77769	1.88913	0.978495	1.25257	NA	NA
HCT116_CTRL_Rep2	Q13442	28 kDa heat- and acid-stable phosphoprotein	PDAP1	13	59.7	0.960669	1.00243	1.09424	1.29184	1.62519	1.75619	1.82579	1.86354	1.87858	1.46034	NA	NA
HCT116_Enzyme_Rep1	Q13442	28 kDa heat- and acid-stable phosphoprotein	PDAP1	13	59.7	0.580019	1.20923	1.3257	1.27193	1.36342	1.61249	1.72611	1.65173	1.40549	1.24582	NA	NA
HCT116_Enzyme_Rep2	Q13442	28 kDa heat- and acid-stable phosphoprotein	PDAP1	13	59.7	0.947416	1.01847	1.1865	1.32131	2.01709	2.13055	1.53574	1.96314	1.93264	1.47852	NA	NA
HCT116_CTRL_Rep2	P82664	28S ribosomal protein S10, mitochondrial	MRPS10	8	48.3	0.924483	1.03943	1.03913	1.10821	1.15049	1.45081	1.26829	1.05622	0.741978	0.462248	NA	NA
HCT116_Cosubstrate_Rep2	P82664	28S ribosomal protein S10, mitochondrial	MRPS10	8	48.3	0.904349	1.05792	0.928425	0.8751	0.971564	1.31853	1.07617	0.829249	0.69899	0.46816	0.670329	66.2481
HCT116_Enzyme_Rep1	P82664	28S ribosomal protein S10, mitochondrial	MRPS10	8	48.3	0.747333	1.11172	0.768533	0.82585	0.68716	0.958174	0.806591	0.585798	0.367871	0.221235	0.649835	60.6773
HCT116_CosubstrateEnzyme_Rep2	P82664	28S ribosomal protein S10, mitochondrial	MRPS10	8	48.3	1.11313	0.844562	1.62554	0.680303	0.736114	0.941798	0.747154	0.554313	0.430728	0.176183	0.589869	60.4298
HCT116_CosubstrateEnzyme_Rep1	P82664	28S ribosomal protein S10, mitochondrial	MRPS10	8	48.3	1.18206	0.764228	1.70236	1.24832	0.733356	0.858779	0.782401	0.484545	0.46999	0.162564	0.587399	60.1833
HCT116_Enzyme_Rep2	P82664	28S ribosomal protein S10, mitochondrial	MRPS10	8	48.3	0.963417	1.00127	1.13343	1.08006	1.15516	1.52051	1.22701	0.89956	0.626601	0.390456	0.577604	64.3295
HCT116_Cosubstrate_Rep1	P82664	28S ribosomal protein S10, mitochondrial	MRPS10	8	48.3	0.929454	1.03576	0.886901	1.55845	1.0239	1.25562	1.01095	0.861697	0.555963	0.432161	0.564494	63.902
HCT116_CTRL_Rep1	P82664	28S ribosomal protein S10, mitochondrial	MRPS10	8	48.3	0.968349	0.991607	1.8106	1.28488	1.02946	1.46476	1.32797	1.07917	0.61639	0.474238	0.22681	63.3468
HCT116_CTRL_Rep2	P82912-2	28S ribosomal protein S11, mitochondrial	MRPS11	4	37.3	0.994087	0.968254	1.00821	0.923697	0.956221	0.663097	0.523762	0.449409	0.23785	0.14912	0.980939	56.944
HCT116_Cosubstrate_Rep2	P82912-2	28S ribosomal protein S11, mitochondrial	MRPS11	4	37.3	1.09436	0.868026	0.933312	0.686471	0.572594	0.505998	0.402705	0.270074	0.230063	0.107162	0.96618	52.6245
HCT116_Enzyme_Rep2	P82912-2	28S ribosomal protein S11, mitochondrial	MRPS11	4	37.3	1.0216	0.938713	1.10434	0.942142	0.869533	0.609739	0.717837	0.369147	0.204044	0.144547	0.945223	57.2588
HCT116_Enzyme_Rep1	P82912-2	28S ribosomal protein S11, mitochondrial	MRPS11	4	37.3	0.67926	1.15139	0.743329	0.702156	0.40671	0.501926	0.241112	0.223144	0.124256	0.0773516	0.824249	50.5555
HCT116_Cosubstrate_Rep1	P82912-2	28S ribosomal protein S11, mitochondrial	MRPS11	4	37.3	0.939709	1.02506	0.810225	1.43507	0.627347	0.494965	0.298657	0.304314	0.324809	0.141229	0.804636	50.2221
HCT116_CosubstrateEnzyme_Rep2	P82912-2	28S ribosomal protein S11, mitochondrial	MRPS11	4	37.3	1.13756	0.819178	1.79519	0.526308	0.450841	0.644133	0.358162	0.359303	0.259178	0.196915	0.626097	47.0319
HCT116_CTRL_Rep1	P82912-2	28S ribosomal protein S11, mitochondrial	MRPS11	4	37.3	1.0365	0.929539	2.13931	1.22491	0.637164	0.354891	0.482155	0.347815	0.293345	0.128007	0.565151	50.1368
HCT116_CosubstrateEnzyme_Rep1	P82912-2	28S ribosomal protein S11, mitochondrial	MRPS11	4	37.3	1.27527	0.663034	2.02046	1.13289	0.42574	0.377192	0.866055	0.184535	0.184408	0.0722282	0.490406	54.8776
HCT116_CosubstrateEnzyme_Rep2	O15235	28S ribosomal protein S12, mitochondrial	MRPS12	4	38.4	1.14298	0.813546	2.07057	0.50636	0.368846	0.672944	0.386743	0.476475	0.286172	0.26242	NA	NA
HCT116_Cosubstrate_Rep2	O15235	28S ribosomal protein S12, mitochondrial	MRPS12	4	38.4	0.969709	0.992598	1.00708	1.00098	1.01982	0.866192	0.908657	0.83937	0.460665	0.277534	0.968819	62.9437
HCT116_CTRL_Rep2	O15235	28S ribosomal protein S12, mitochondrial	MRPS12	4	38.4	0.995532	0.966776	1.00561	1.06953	1.09421	1.04887	0.914026	0.806422	0.536524	0.340718	0.964181	63.4305
HCT116_Cosubstrate_Rep1	O15235	28S ribosomal protein S12, mitochondrial	MRPS12	4	38.4	0.981222	0.981705	0.884228	1.19939	0.778125	0.523349	0.377079	0.295927	0.404292	0.222457	0.920945	53.0379
HCT116_CTRL_Rep1	O15235	28S ribosomal protein S12, mitochondrial	MRPS12	4	38.4	0.959888	0.999312	1.28531	0.947786	0.917159	0.87759	0.823527	0.735899	0.315581	0.260238	0.876929	61.3125
HCT116_Enzyme_Rep1	O15235	28S ribosomal protein S12, mitochondrial	MRPS12	4	38.4	0.607159	1.19341	0.674274	0.593502	0.56126	0.595647	0.297658	0.253073	0.210171	0.126354	0.695286	51.5177
HCT116_CosubstrateEnzyme_Rep1	O15235	28S ribosomal protein S12, mitochondrial	MRPS12	4	38.4	1.26338	0.675938	2.23679	1.24234	0.406883	0.312754	1.04062	0.259171	0.195986	0.0982965	0.394499	56.5298
HCT116_Cosubstrate_Rep1	O60783	28S ribosomal protein S14, mitochondrial	MRPS14	3	28.1	1.92131	0	1.95657	0	0	0	0	0	1.05945	0	NA	NA
HCT116_CTRL_Rep1	O60783	28S ribosomal protein S14, mitochondrial	MRPS14	3	28.1	0.860935	1.08943	4.43444	3.31406	0.0440313	0.751464	0.344176	0	0.480421	0	NA	NA
HCT116_Cosubstrate_Rep2	O60783	28S ribosomal protein S14, mitochondrial	MRPS14	3	28.1	1.02972	0.932621	0.823514	1.07713	0.893761	0.472529	0.146218	0.132868	0	0	0.970569	52.9161
HCT116_Enzyme_Rep1	O60783	28S ribosomal protein S14, mitochondrial	MRPS14	3	28.1	0.698223	1.14034	0.863765	0.868488	0.340118	0.247884	0.0516036	0.0386841	0.134945	0	0.90342	49.3125
HCT116_Enzyme_Rep2	O60783	28S ribosomal protein S14, mitochondrial	MRPS14	3	28.1	1.0211	0.939246	1.18979	1.24447	0.886881	0.117702	0.4784	0.146946	0	0	0.890149	50.2609
HCT116_CosubstrateEnzyme_Rep2	O60783	28S ribosomal protein S14, mitochondrial	MRPS14	3	28.1	1.08246	0.876432	1.51338	0.744543	0.600205	0.476939	0.310687	0.21428	0.0637279	0.0936174	0.819637	52.2272
HCT116_CosubstrateEnzyme_Rep1	O60783	28S ribosomal protein S14, mitochondrial	MRPS14	3	28.1	1.12764	0.823313	1.98128	1.25836	0.616172	0.355299	0.565956	0.306835	0.242128	0.0451321	0.603881	50.1257
HCT116_CTRL_Rep2	O60783	28S ribosomal protein S14, mitochondrial	MRPS14	3	28.1	1.26031	0.696002	1.3707	0	0.721058	1.2711	0	0	0	0	0.443995	52.5925
HCT116_Cosubstrate_Rep2	P82914	28S ribosomal protein S15, mitochondrial	MRPS15	7	22.2	0.978637	0.983676	0.797778	0.69513	0.482202	0.48206	0.324293	0.151385	0.109486	0.031338	0.980248	50.8881
HCT116_Enzyme_Rep2	P82914	28S ribosomal protein S15, mitochondrial	MRPS15	7	22.2	0.989545	0.973178	1.14752	1.00073	1.08496	0.684633	0.751534	0.32494	0.226837	0.119028	0.93345	57.583
HCT116_CTRL_Rep2	P82914	28S ribosomal protein S15, mitochondrial	MRPS15	7	22.2	1.03621	0.925176	0.997099	1.07141	1.18066	0.600884	0.502951	0.303215	0.194546	0.133595	0.928907	55.4342
HCT116_Enzyme_Rep1	P82914	28S ribosomal protein S15, mitochondrial	MRPS15	7	22.2	0.659932	1.16266	0.620482	0.66458	0.491503	0.481003	0.23624	0.172359	0.107965	0.0571477	0.794415	50.0628
HCT116_Cosubstrate_Rep1	P82914	28S ribosomal protein S15, mitochondrial	MRPS15	7	22.2	0.940311	1.02443	0.725884	1.82165	0.736039	0.41867	0.28775	0.231578	0.324306	0.110968	0.659716	51.8133
HCT116_CosubstrateEnzyme_Rep2	P82914	28S ribosomal protein S15, mitochondrial	MRPS15	7	22.2	1.19995	0.754344	1.85902	0.476466	0.384067	0.585934	0.330817	0.290779	0.128618	0.121499	0.626562	46.975
HCT116_CosubstrateEnzyme_Rep1	P82914	28S ribosomal protein S15, mitochondrial	MRPS15	7	22.2	1.30388	0.631973	2.06093	0.991992	0.405776	0.3956	0.576644	0.249042	0.135541	0.130798	0.552512	49.5742
HCT116_CTRL_Rep1	P82914	28S ribosomal protein S15, mitochondrial	MRPS15	7	22.2	1.03653	0.92952	2.967	1.42932	0.609765	0.528251	0.609339	0.236516	0.359006	0.13195	0.31982	50.132
HCT116_Cosubstrate_Rep2	Q9Y3D3	28S ribosomal protein S16, mitochondrial	MRPS16	6	56.9	0.978371	0.983942	0.945108	0.831104	0.72025	0.536816	0.407506	0.312948	0.311095	0.174192	0.992578	53.9914
HCT116_Enzyme_Rep2	Q9Y3D3	28S ribosomal protein S16, mitochondrial	MRPS16	6	56.9	0.967602	0.996771	1.0276	0.970039	0.799685	0.414335	0.550925	0.319177	0.169047	0.125082	0.947081	54.5554
HCT116_CTRL_Rep2	Q9Y3D3	28S ribosomal protein S16, mitochondrial	MRPS16	6	56.9	1.09476	0.865304	0.926798	0.96519	0.999374	0.565329	0.497236	0.462295	0.383511	0.27259	0.920681	53.5758
HCT116_Enzyme_Rep1	Q9Y3D3	28S ribosomal protein S16, mitochondrial	MRPS16	6	56.9	0.726858	1.12365	0.750504	0.709583	0.426104	0.403857	0.237869	0.185466	0.142774	0.0796097	0.882676	49.9672
HCT116_CosubstrateEnzyme_Rep2	Q9Y3D3	28S ribosomal protein S16, mitochondrial	MRPS16	6	56.9	1.15055	0.805682	1.72247	0.613869	0.461164	0.498607	0.316772	0.277128	0.169948	0.115917	0.687474	47.1274
HCT116_CosubstrateEnzyme_Rep1	Q9Y3D3	28S ribosomal protein S16, mitochondrial	MRPS16	6	56.9	1.21775	0.725481	1.74997	0.925334	0.444715	0.422955	0.39845	0.301449	0.186905	0.184109	0.683182	49.6927
HCT116_Cosubstrate_Rep1	Q9Y3D3	28S ribosomal protein S16, mitochondrial	MRPS16	6	56.9	0.89601	1.07069	0.75254	1.85024	0.684196	0.379099	0.342273	0.355895	0.316076	0.130161	0.63763	50.1712
HCT116_CTRL_Rep1	Q9Y3D3	28S ribosomal protein S16, mitochondrial	MRPS16	6	56.9	1.07093	0.898184	2.2476	1.30407	0.538982	0.448783	0.372698	0.319517	0.362919	0.183048	0.527373	50.0462
HCT116_Cosubstrate_Rep2	I3L0E3	28S ribosomal protein S17, mitochondrial	hCG_1984214;MRPS17	6	34.7	0.969385	0.992922	0.872693	0.765523	0.701667	0.555558	0.361251	0.198178	0.150892	0.079722	0.989971	53.1513
HCT116_Enzyme_Rep2	I3L0E3	28S ribosomal protein S17, mitochondrial	hCG_1984214;MRPS17	6	34.7	0.959749	1.00521	1.12151	1.11935	0.988205	0.622336	0.59539	0.305289	0.160038	0.086372	0.953035	56.2877
HCT116_CTRL_Rep2	I3L0E3	28S ribosomal protein S17, mitochondrial	hCG_1984214;MRPS17	6	34.7	1.01689	0.94493	1.13394	1.13357	1.20723	0.770823	0.564424	0.428362	0.260096	0.167742	0.915591	57.0388
HCT116_Enzyme_Rep1	I3L0E3	28S ribosomal protein S17, mitochondrial	hCG_1984214;MRPS17	6	34.7	0.659089	1.16315	0.824103	0.825118	0.562469	0.44014	0.258083	0.182164	0.111953	0.0554845	0.864023	51.6044
HCT116_Cosubstrate_Rep1	I3L0E3	28S ribosomal protein S17, mitochondrial	hCG_1984214;MRPS17	6	34.7	0.971353	0.99201	0.799442	1.73958	0.818783	0.621407	0.373788	0.312137	0.235694	0.0882525	0.700666	54.2729
HCT116_CosubstrateEnzyme_Rep2	I3L0E3	28S ribosomal protein S17, mitochondrial	hCG_1984214;MRPS17	6	34.7	1.18842	0.766325	1.85134	0.54624	0.405749	0.427474	0.280692	0.249561	0.0994181	0.111957	0.664953	47.0355
HCT116_CosubstrateEnzyme_Rep1	I3L0E3	28S ribosomal protein S17, mitochondrial	hCG_1984214;MRPS17	6	34.7	1.15156	0.797342	1.92223	0.678866	0.41557	0.497428	0.286207	0.301847	0.117279	0.242385	0.624789	47.1773
HCT116_CTRL_Rep1	I3L0E3	28S ribosomal protein S17, mitochondrial	hCG_1984214;MRPS17	6	34.7	0.993278	0.968904	2.37051	1.3525	0.695261	0.534313	0.361827	0.213657	0.323468	0.115258	0.50054	52.9817
HCT116_CosubstrateEnzyme_Rep2	Q5QPA5	28S ribosomal protein S18a, mitochondrial	MRPS18A	4	17.5	0.855686	1.11209	2.15204	0.912253	0.303853	0.525499	0.432396	0.4771	0.0805547	0.157143	0.54306	47.3136
HCT116_CosubstrateEnzyme_Rep1	Q5QPA5	28S ribosomal protein S18a, mitochondrial	MRPS18A	4	17.5	1.19858	0.746294	2.23219	1.31166	0.677286	0.606112	0.860019	0.457623	0.398816	0.228465	0.382794	59.096
HCT116_Cosubstrate_Rep2	Q9Y676	28S ribosomal protein S18b, mitochondrial	MRPS18B	7	50.8	0.947235	1.01506	0.894002	0.831542	0.634973	0.417592	0.317312	0.174277	0.200156	0.0379675	0.98684	52.1077
HCT116_CTRL_Rep2	Q9Y676	28S ribosomal protein S18b, mitochondrial	MRPS18B	7	50.8	0.930469	1.03331	1.11821	0.993	0.849098	0.423653	0.374447	0.24603	0.261284	0.0655281	0.958607	52.9689
HCT116_Enzyme_Rep2	Q9Y676	28S ribosomal protein S18b, mitochondrial	MRPS18B	7	50.8	1.00322	0.958472	1.13007	1.13836	0.832104	0.399865	0.506386	0.196752	0.054799	0.0629205	0.928133	53.9755
HCT116_Enzyme_Rep1	Q9Y676	28S ribosomal protein S18b, mitochondrial	MRPS18B	7	50.8	0.655646	1.16516	0.837335	0.752935	0.39152	0.423965	0.22404	0.163554	0.0972497	0.0516213	0.848194	50.1981
HCT116_Cosubstrate_Rep1	Q9Y676	28S ribosomal protein S18b, mitochondrial	MRPS18B	7	50.8	0.894221	1.07256	0.857262	1.54749	0.672937	0.321633	0.230615	0.215028	0.266278	0.124679	0.818891	50.2509
HCT116_CosubstrateEnzyme_Rep2	Q9Y676	28S ribosomal protein S18b, mitochondrial	MRPS18B	7	50.8	1.1617	0.79409	1.78632	0.545434	0.44469	0.402473	0.261882	0.227828	0.167713	0.0970312	0.691404	47.0403
HCT116_CosubstrateEnzyme_Rep1	Q9Y676	28S ribosomal protein S18b, mitochondrial	MRPS18B	7	50.8	1.26694	0.672076	1.8718	1.1303	0.439275	0.276234	0.509965	0.129551	0.0760923	0.0208076	0.663944	49.9484
HCT116_CTRL_Rep1	Q9Y676	28S ribosomal protein S18b, mitochondrial	MRPS18B	7	50.8	1.00645	0.956911	2.42852	1.2092	0.46586	0.42817	0.297802	0.248891	0.264134	0.0957002	0.517355	49.9641
HCT116_Enzyme_Rep1	Q9Y3D5	28S ribosomal protein S18c, mitochondrial	MRPS18C	2	19	0.510306	1.24986	1.02943	1.20124	0.794028	1.03061	0.215284	0.263096	0.178747	0.118053	NA	NA
HCT116_CTRL_Rep2	Q9Y3D5	28S ribosomal protein S18c, mitochondrial	MRPS18C	2	19	0.918428	1.04563	1.06166	0.933876	0.961238	1.34791	0.64032	0.414485	0.198724	0.087478	0.877936	57.7914
HCT116_CTRL_Rep1	Q9Y3D5	28S ribosomal protein S18c, mitochondrial	MRPS18C	2	19	0.983859	0.977482	1.42458	0.692795	1.29224	1.26845	0.383502	0.449772	0.100139	0	0.766983	55.9215
HCT116_CosubstrateEnzyme_Rep1	Q9Y3D5	28S ribosomal protein S18c, mitochondrial	MRPS18C	2	19	1.2444	0.696543	1.61141	1.11693	0.766714	0.604537	0.635418	0.398773	0.345612	0.11348	0.667053	56.9402
HCT116_CosubstrateEnzyme_Rep2	Q9Y3D5	28S ribosomal protein S18c, mitochondrial	MRPS18C	2	19	1.13281	0.824108	1.70282	0.755839	0.750389	0.597866	0.472916	0.396909	0.467787	0.129493	0.625286	54.8368
HCT116_Enzyme_Rep2	Q9Y399	28S ribosomal protein S2, mitochondrial	MRPS2	8	34.8	0.959366	1.00563	1.02325	1.04082	1.02893	0.813633	0.634139	0.384374	0.231605	0.15712	0.990088	57.4419
HCT116_Cosubstrate_Rep2	Q9Y399	28S ribosomal protein S2, mitochondrial	MRPS2	8	34.8	0.931994	1.03029	0.952985	0.812008	0.773872	0.585161	0.429168	0.243803	0.228653	0.139436	0.984776	54.3564
HCT116_CTRL_Rep2	Q9Y399	28S ribosomal protein S2, mitochondrial	MRPS2	8	34.8	1.03565	0.925748	1.09991	1.00411	1.13991	0.720796	0.569626	0.477107	0.327315	0.169125	0.927514	57.5703
HCT116_Enzyme_Rep1	Q9Y399	28S ribosomal protein S2, mitochondrial	MRPS2	8	34.8	0.7584	1.10527	0.792686	0.875146	0.613752	0.566133	0.340594	0.271857	0.190357	0.093654	0.898163	53.3189
HCT116_Cosubstrate_Rep1	Q9Y399	28S ribosomal protein S2, mitochondrial	MRPS2	8	34.8	0.942569	1.02207	0.85783	1.63356	0.789607	0.546158	0.393154	0.299283	0.293029	0.144326	0.741998	53.4692
HCT116_CosubstrateEnzyme_Rep2	Q9Y399	28S ribosomal protein S2, mitochondrial	MRPS2	8	34.8	1.10484	0.853177	1.70642	0.723815	0.651246	0.692355	0.503989	0.382982	0.319353	0.152334	0.640468	55.6282
HCT116_CTRL_Rep1	Q9Y399	28S ribosomal protein S2, mitochondrial	MRPS2	8	34.8	0.964285	0.995308	1.9946	1.20804	0.625869	0.544881	0.49213	0.327914	0.262182	0.148093	0.591252	53.5339
HCT116_CosubstrateEnzyme_Rep1	Q9Y399	28S ribosomal protein S2, mitochondrial	MRPS2	8	34.8	1.27984	0.658071	1.82552	1.22228	0.504991	0.482163	0.661845	0.295139	0.313059	0.121426	0.579013	50.0052
HCT116_Cosubstrate_Rep2	G5E9W7	28S ribosomal protein S22, mitochondrial	MRPS22	20	65.2	1.02479	0.937551	0.835975	0.701918	0.59972	0.432029	0.312699	0.204994	0.148979	0.0721352	0.996407	51.5243
HCT116_CTRL_Rep2	G5E9W7	28S ribosomal protein S22, mitochondrial	MRPS22	20	65.2	1.06097	0.899858	0.940779	0.89122	0.889367	0.410166	0.308144	0.219595	0.161873	0.0898009	0.967986	52.8889
HCT116_Enzyme_Rep2	G5E9W7	28S ribosomal protein S22, mitochondrial	MRPS22	20	65.2	1.00292	0.958792	1.08803	0.933009	0.81163	0.469655	0.512228	0.247832	0.14638	0.0950064	0.965883	54.415
HCT116_Enzyme_Rep1	G5E9W7	28S ribosomal protein S22, mitochondrial	MRPS22	20	65.2	0.791662	1.08589	0.769019	0.787179	0.4937	0.387377	0.181136	0.128185	0.0854695	0.0360225	0.93715	50.4595
HCT116_Cosubstrate_Rep1	G5E9W7	28S ribosomal protein S22, mitochondrial	MRPS22	20	65.2	0.951004	1.01326	0.768155	1.57396	0.66373	0.358105	0.257816	0.219904	0.227786	0.111269	0.788347	50.2719
HCT116_CosubstrateEnzyme_Rep2	G5E9W7	28S ribosomal protein S22, mitochondrial	MRPS22	20	65.2	1.14517	0.811264	1.73591	0.582015	0.431807	0.471671	0.281338	0.230437	0.123598	0.0988687	0.700134	47.0747
HCT116_CosubstrateEnzyme_Rep1	G5E9W7	28S ribosomal protein S22, mitochondrial	MRPS22	20	65.2	1.2743	0.66408	1.86832	1.15469	0.406908	0.258898	0.47105	0.10538	0.08382	0.033475	0.67549	49.927
HCT116_CTRL_Rep1	G5E9W7	28S ribosomal protein S22, mitochondrial	MRPS22	20	65.2	1.02274	0.942073	2.09628	1.23771	0.604333	0.436653	0.316711	0.206985	0.265625	0.103832	0.611689	50.3051
HCT116_Cosubstrate_Rep2	Q9Y3D9	28S ribosomal protein S23, mitochondrial	MRPS23	9	47.9	0.954365	1.00793	0.925113	0.816604	0.739542	0.663129	0.560948	0.42285	0.342004	0.207907	0.989905	57.0953
HCT116_CTRL_Rep2	Q9Y3D9	28S ribosomal protein S23, mitochondrial	MRPS23	9	47.9	1.04248	0.918768	0.971103	1.00872	1.02589	0.793524	0.689438	0.555142	0.378275	0.228209	0.971035	59.7894
HCT116_Enzyme_Rep2	Q9Y3D9	28S ribosomal protein S23, mitochondrial	MRPS23	9	47.9	0.876743	1.09446	1.01605	0.960603	0.775222	0.613041	0.660198	0.386125	0.22941	0.155538	0.944775	56.9484
HCT116_Enzyme_Rep1	Q9Y3D9	28S ribosomal protein S23, mitochondrial	MRPS23	9	47.9	0.70649	1.13552	0.782186	0.769976	0.516864	0.500661	0.359066	0.250988	0.183125	0.0954163	0.858864	52.1356
HCT116_CosubstrateEnzyme_Rep2	Q9Y3D9	28S ribosomal protein S23, mitochondrial	MRPS23	9	47.9	1.11982	0.837609	1.78728	0.63802	0.45556	0.448077	0.351633	0.271417	0.154893	0.112946	0.678553	47.1505
HCT116_Cosubstrate_Rep1	Q9Y3D9	28S ribosomal protein S23, mitochondrial	MRPS23	9	47.9	0.955931	1.00812	0.866751	1.68545	0.772329	0.56615	0.491881	0.394902	0.344518	0.197924	0.673489	53.8646
HCT116_CosubstrateEnzyme_Rep1	Q9Y3D9	28S ribosomal protein S23, mitochondrial	MRPS23	9	47.9	1.28535	0.652083	1.85485	1.10891	0.43369	0.359759	0.531377	0.203911	0.167207	0.0736144	0.638365	49.9426
HCT116_CTRL_Rep1	Q9Y3D9	28S ribosomal protein S23, mitochondrial	MRPS23	9	47.9	0.973022	0.987352	2.10623	1.28893	0.740617	0.750904	0.614757	0.43915	0.362672	0.208816	0.491935	57.3819
HCT116_Cosubstrate_Rep2	Q96EL2	28S ribosomal protein S24, mitochondrial	MRPS24	5	45.5	1.06048	0.90188	0.840856	0.805045	0.691461	0.436066	0.264913	0.0959884	0.0863591	0.020996	0.98153	51.901
HCT116_Enzyme_Rep2	Q96EL2	28S ribosomal protein S24, mitochondrial	MRPS24	5	45.5	0.970934	0.993188	1.10426	1.03159	1.01163	0.537407	0.56	0.183864	0.0423745	0.0416654	0.954692	55.3013
HCT116_CTRL_Rep2	Q96EL2	28S ribosomal protein S24, mitochondrial	MRPS24	5	45.5	1.02181	0.939905	1.04856	1.02277	1.16124	0.574662	0.398107	0.216455	0.0932561	0.074808	0.95241	54.5525
HCT116_Enzyme_Rep1	Q96EL2	28S ribosomal protein S24, mitochondrial	MRPS24	5	45.5	0.652673	1.16689	0.65586	0.721726	0.48311	0.414626	0.204223	0.175988	0.0737225	0.0209796	0.819046	50.0487
HCT116_CosubstrateEnzyme_Rep2	Q96EL2	28S ribosomal protein S24, mitochondrial	MRPS24	5	45.5	1.14319	0.813324	1.82736	0.554881	0.518448	0.480551	0.260057	0.225657	0.092254	0.0999227	0.652191	50.8888
HCT116_CosubstrateEnzyme_Rep1	Q96EL2	28S ribosomal protein S24, mitochondrial	MRPS24	5	45.5	1.30088	0.635225	2.0318	1.26893	0.532978	0.316818	0.528444	0.116824	0.0713711	0.015329	0.602037	50.0353
HCT116_Cosubstrate_Rep1	Q96EL2	28S ribosomal protein S24, mitochondrial	MRPS24	5	45.5	0.971437	0.991923	0.723533	2.16512	0.637973	0.437308	0.170847	0.162488	0.22379	0.0520803	0.574295	51.9123
HCT116_CTRL_Rep1	Q96EL2	28S ribosomal protein S24, mitochondrial	MRPS24	5	45.5	0.969512	0.990548	2.20138	1.37016	0.712916	0.54532	0.429686	0.381291	0.282378	0.108796	0.522363	53.5148
HCT116_Cosubstrate_Rep2	P82663	28S ribosomal protein S25, mitochondrial	MRPS25	12	68.8	0.905236	1.05703	0.962333	0.934723	0.764866	0.537839	0.361726	0.268931	0.182381	0.114821	0.98682	53.7775
HCT116_Enzyme_Rep2	P82663	28S ribosomal protein S25, mitochondrial	MRPS25	12	68.8	1.00347	0.958209	1.18787	1.0579	0.995867	0.618907	0.649165	0.350265	0.224963	0.135135	0.934132	56.8607
HCT116_CTRL_Rep2	P82663	28S ribosomal protein S25, mitochondrial	MRPS25	12	68.8	1.05787	0.90303	1.09332	1.14996	1.0069	0.507475	0.508169	0.372008	0.225451	0.144134	0.916692	54.9922
HCT116_Enzyme_Rep1	P82663	28S ribosomal protein S25, mitochondrial	MRPS25	12	68.8	0.723119	1.12583	0.755664	0.892859	0.541767	0.46456	0.239323	0.182982	0.0968561	0.0517745	0.882601	51.6931
HCT116_Cosubstrate_Rep1	P82663	28S ribosomal protein S25, mitochondrial	MRPS25	12	68.8	0.966762	0.996805	0.812866	1.73986	0.764232	0.443949	0.334698	0.256792	0.242427	0.0924378	0.715035	52.4485
HCT116_CosubstrateEnzyme_Rep1	P82663	28S ribosomal protein S25, mitochondrial	MRPS25	12	68.8	1.24566	0.695177	1.85637	1.05099	0.437902	0.332765	0.442712	0.166604	0.142847	0.0903597	0.67087	49.9085
HCT116_CosubstrateEnzyme_Rep2	P82663	28S ribosomal protein S25, mitochondrial	MRPS25	12	68.8	1.11386	0.843803	1.83941	0.646028	0.544842	0.519957	0.316185	0.237984	0.202479	0.110957	0.646025	51.5577
HCT116_CTRL_Rep1	P82663	28S ribosomal protein S25, mitochondrial	MRPS25	12	68.8	0.965839	0.993893	2.05451	1.26806	0.757786	0.549625	0.381017	0.329217	0.278085	0.102125	0.596363	53.538
HCT116_CTRL_Rep2	Q9BYN8	28S ribosomal protein S26, mitochondrial	MRPS26	8	37.6	0.957587	1.00558	0.959329	0.966277	0.847874	0.530271	0.334129	0.255866	0.165639	0.109629	0.993613	53.7255
HCT116_Cosubstrate_Rep2	Q9BYN8	28S ribosomal protein S26, mitochondrial	MRPS26	8	37.6	0.923159	1.03912	0.85065	0.755445	0.532181	0.422868	0.305812	0.189187	0.185975	0.115576	0.98442	51.1321
HCT116_Enzyme_Rep2	Q9BYN8	28S ribosomal protein S26, mitochondrial	MRPS26	8	37.6	1.01357	0.947347	0.999728	1.04609	0.805878	0.46591	0.510591	0.222384	0.146412	0.0965546	0.962331	54.3003
HCT116_Enzyme_Rep1	Q9BYN8	28S ribosomal protein S26, mitochondrial	MRPS26	8	37.6	0.666441	1.15887	0.735255	0.791924	0.398441	0.350218	0.209787	0.15194	0.0988601	0.0563211	0.844371	49.818
HCT116_Cosubstrate_Rep1	Q9BYN8	28S ribosomal protein S26, mitochondrial	MRPS26	8	37.6	0.919224	1.04645	0.775516	1.58686	0.454733	0.429284	0.260955	0.199057	0.231663	0.115898	0.771902	49.9599
HCT116_CosubstrateEnzyme_Rep2	Q9BYN8	28S ribosomal protein S26, mitochondrial	MRPS26	8	37.6	1.12612	0.831063	1.79969	0.563524	0.365069	0.392539	0.242859	0.207325	0.116897	0.104999	0.711276	47.0521
HCT116_CosubstrateEnzyme_Rep1	Q9BYN8	28S ribosomal protein S26, mitochondrial	MRPS26	8	37.6	1.19241	0.752984	1.82612	0.864771	0.391317	0.326861	0.348036	0.203984	0.11619	0.159196	0.695311	49.3078
HCT116_CTRL_Rep1	Q9BYN8	28S ribosomal protein S26, mitochondrial	MRPS26	8	37.6	1.01827	0.946143	2.46365	1.32839	0.627824	0.411383	0.358816	0.216228	0.24875	0.101473	0.49894	50.2657
HCT116_Cosubstrate_Rep2	Q92552	28S ribosomal protein S27, mitochondrial	MRPS27	20	59.4	0.976353	0.985958	1.01837	0.987149	1.17148	1.08	0.764074	0.517438	0.367657	0.193807	0.943383	59.181
HCT116_Enzyme_Rep1	Q92552	28S ribosomal protein S27, mitochondrial	MRPS27	20	59.4	0.786901	1.08866	0.867768	0.895494	0.889187	0.830122	0.552034	0.392067	0.256489	0.11574	0.914985	57.4459
HCT116_Cosubstrate_Rep1	Q92552	28S ribosomal protein S27, mitochondrial	MRPS27	20	59.4	0.94552	1.01899	0.911706	1.26238	1.02066	0.824009	0.649798	0.493983	0.342642	0.265015	0.904915	58.3498
HCT116_Enzyme_Rep2	Q92552	28S ribosomal protein S27, mitochondrial	MRPS27	20	59.4	0.971493	0.992587	1.11049	1.05606	1.29829	1.04466	0.823994	0.559883	0.389821	0.188649	0.889603	59.9026
HCT116_CTRL_Rep2	Q92552	28S ribosomal protein S27, mitochondrial	MRPS27	20	59.4	0.980617	0.982029	1.06978	1.04143	1.44661	1.19197	0.870373	0.661066	0.440121	0.249216	0.772654	61.0303
HCT116_CosubstrateEnzyme_Rep1	Q92552	28S ribosomal protein S27, mitochondrial	MRPS27	20	59.4	1.17397	0.773008	1.61867	0.946546	0.72659	0.635745	0.50584	0.341413	0.220015	0.151732	0.728417	55.3245
HCT116_CosubstrateEnzyme_Rep2	Q92552	28S ribosomal protein S27, mitochondrial	MRPS27	20	59.4	1.1046	0.853425	1.61484	0.734788	0.798908	0.761891	0.535572	0.379159	0.259307	0.128422	0.713741	56.717
HCT116_CTRL_Rep1	Q92552	28S ribosomal protein S27, mitochondrial	MRPS27	20	59.4	0.989944	0.971941	1.66414	1.16041	1.1047	1.13352	0.829858	0.542236	0.372537	0.18902	0.693859	59.559
HCT116_Enzyme_Rep1	Q9Y2Q9	28S ribosomal protein S28, mitochondrial	MRPS28	7	45.5	0.761941	1.10321	0.940818	1.17672	1.09092	0.878763	0.652591	0.465248	0.357587	0.214355	0.877531	58.2131
HCT116_CosubstrateEnzyme_Rep2	Q9Y2Q9	28S ribosomal protein S28, mitochondrial	MRPS28	7	45.5	1.06703	0.89247	1.56725	1.08351	1.09836	0.777718	0.602095	0.438272	0.3183	0.143195	0.771465	57.6197
HCT116_CosubstrateEnzyme_Rep1	Q9Y2Q9	28S ribosomal protein S28, mitochondrial	MRPS28	7	45.5	1.13749	0.812618	1.55395	1.34925	1.26262	0.788629	0.566757	0.433806	0.363789	0.183624	0.695365	56.8769
HCT116_Enzyme_Rep2	Q9Y2Q9	28S ribosomal protein S28, mitochondrial	MRPS28	7	45.5	0.965162	0.999393	1.20699	1.47065	1.438	1.13258	0.857484	0.651655	0.436815	0.264169	0.661144	60.8829
HCT116_Cosubstrate_Rep2	Q9Y2Q9	28S ribosomal protein S28, mitochondrial	MRPS28	7	45.5	0.945839	1.01645	1.15428	1.4189	1.64571	1.07403	0.756669	0.592882	0.484152	0.284068	0.587365	60.012
HCT116_CTRL_Rep1	Q9Y2Q9	28S ribosomal protein S28, mitochondrial	MRPS28	7	45.5	0.937563	1.01964	1.65237	1.49181	1.49888	1.08995	0.845331	0.658258	0.407487	0.301215	0.508515	60.7093
HCT116_Cosubstrate_Rep1	Q9Y2Q9	28S ribosomal protein S28, mitochondrial	MRPS28	7	45.5	0.913854	1.05206	1.14336	1.76885	1.59086	1.06649	0.798177	0.642029	0.412818	0.279901	0.503329	60.5174
HCT116_CTRL_Rep2	Q9Y2Q9	28S ribosomal protein S28, mitochondrial	MRPS28	7	45.5	0.984891	0.977657	1.20419	1.5644	1.73785	1.20566	0.890002	0.767052	0.497934	0.333992	0.439135	62.441
HCT116_Cosubstrate_Rep2	P51398	28S ribosomal protein S29, mitochondrial	DAP3	17	50.5	0.973642	0.988667	0.901864	0.827873	0.743519	0.611047	0.40847	0.266708	0.203678	0.111521	0.994542	54.4423
HCT116_Enzyme_Rep2	P51398	28S ribosomal protein S29, mitochondrial	DAP3	17	50.5	0.990101	0.97258	1.09423	1.07092	1.00919	0.602707	0.614408	0.310717	0.175312	0.104921	0.954549	56.3634
HCT116_CTRL_Rep2	P51398	28S ribosomal protein S29, mitochondrial	DAP3	17	50.5	1.04358	0.917637	1.03997	1.01852	1.07438	0.610788	0.50691	0.347802	0.235	0.140261	0.953004	55.7054
HCT116_Enzyme_Rep1	P51398	28S ribosomal protein S29, mitochondrial	DAP3	17	50.5	0.738964	1.1166	0.732006	0.805564	0.569786	0.4699	0.286403	0.212591	0.140358	0.0714478	0.888004	51.7359
HCT116_Cosubstrate_Rep1	P51398	28S ribosomal protein S29, mitochondrial	DAP3	17	50.5	0.931687	1.03343	0.784016	1.79718	0.774541	0.497402	0.369855	0.253855	0.244193	0.115814	0.676129	53.0002
HCT116_CosubstrateEnzyme_Rep2	P51398	28S ribosomal protein S29, mitochondrial	DAP3	17	50.5	1.14069	0.815919	1.7793	0.609777	0.513191	0.473603	0.287087	0.23305	0.128351	0.109746	0.673023	50.8009
HCT116_CosubstrateEnzyme_Rep1	P51398	28S ribosomal protein S29, mitochondrial	DAP3	17	50.5	1.27891	0.659082	1.95877	1.11617	0.494902	0.371001	0.460118	0.180563	0.114108	0.103839	0.623125	49.9925
HCT116_CTRL_Rep1	P51398	28S ribosomal protein S29, mitochondrial	DAP3	17	50.5	1.01132	0.952476	2.28508	1.32518	0.789936	0.65932	0.448618	0.304744	0.287392	0.13203	0.505244	54.8787
HCT116_Cosubstrate_Rep2	Q9NP92	28S ribosomal protein S30, mitochondrial	MRPS30	11	40.5	0.949267	1.01303	0.883986	0.675871	0.517318	0.428709	0.388106	0.202638	0.104845	0.0448569	0.978326	51.3862
HCT116_CTRL_Rep2	Q9NP92	28S ribosomal protein S30, mitochondrial	MRPS30	11	40.5	0.930364	1.03342	1.09275	0.797991	0.68096	0.347484	0.418874	0.255102	0.195663	0.0800741	0.950444	52.2931
HCT116_Enzyme_Rep2	Q9NP92	28S ribosomal protein S30, mitochondrial	MRPS30	11	40.5	0.918651	1.0494	1.11968	0.838104	0.585974	0.395866	0.473589	0.251751	0.12357	0.0931752	0.936341	52.599
HCT116_Cosubstrate_Rep1	Q9NP92	28S ribosomal protein S30, mitochondrial	MRPS30	11	40.5	0.983963	0.978842	0.900356	1.2358	0.488401	0.38481	0.293597	0.238283	0.22844	0.107237	0.925861	49.9884
HCT116_Enzyme_Rep1	Q9NP92	28S ribosomal protein S30, mitochondrial	MRPS30	11	40.5	0.693323	1.1432	0.764373	0.661591	0.410022	0.400884	0.264709	0.184956	0.138815	0.0743822	0.857383	49.7863
HCT116_CosubstrateEnzyme_Rep2	Q9NP92	28S ribosomal protein S30, mitochondrial	MRPS30	11	40.5	1.07194	0.887364	1.66665	0.583942	0.368726	0.494065	0.303952	0.241121	0.135739	0.13204	0.740107	47.0699
HCT116_CosubstrateEnzyme_Rep1	Q9NP92	28S ribosomal protein S30, mitochondrial	MRPS30	11	40.5	1.1611	0.78698	1.714	0.963219	0.416013	0.319737	0.539937	0.174957	0.123938	0.0650026	0.712816	49.6104
HCT116_CTRL_Rep1	Q9NP92	28S ribosomal protein S30, mitochondrial	MRPS30	11	40.5	0.874144	1.0774	2.00021	0.990186	0.506547	0.342186	0.29072	0.20877	0.244909	0.112785	0.65678	50.0911
HCT116_CTRL_Rep2	Q92665	28S ribosomal protein S31, mitochondrial	MRPS31	12	36.7	0.98892	0.973537	0.983389	0.961758	1.07028	0.874772	0.661179	0.400983	0.291333	0.16952	0.985455	57.8039
HCT116_Enzyme_Rep2	Q92665	28S ribosomal protein S31, mitochondrial	MRPS31	12	36.7	0.975592	0.98818	1.13212	0.991461	0.96574	0.695432	0.55001	0.317377	0.186718	0.104032	0.978729	56.2983
HCT116_Cosubstrate_Rep2	Q92665	28S ribosomal protein S31, mitochondrial	MRPS31	12	36.7	0.952683	1.00961	0.790875	0.622881	0.673628	0.583379	0.511059	0.280871	0.243187	0.10468	0.939726	53.6539
HCT116_Enzyme_Rep1	Q92665	28S ribosomal protein S31, mitochondrial	MRPS31	12	36.7	0.737332	1.11755	0.720991	0.756351	0.524537	0.479551	0.275946	0.218062	0.136116	0.0711021	0.88224	51.2832
HCT116_Cosubstrate_Rep1	Q92665	28S ribosomal protein S31, mitochondrial	MRPS31	12	36.7	0.949374	1.01496	0.720935	1.60744	0.747965	0.500481	0.277177	0.260455	0.286689	0.113612	0.737523	52.7287
HCT116_CosubstrateEnzyme_Rep2	Q92665	28S ribosomal protein S31, mitochondrial	MRPS31	12	36.7	1.14561	0.81081	1.8026	0.580711	0.518548	0.504793	0.319273	0.279819	0.177172	0.118459	0.638471	50.6712
HCT116_CosubstrateEnzyme_Rep1	Q92665	28S ribosomal protein S31, mitochondrial	MRPS31	12	36.7	1.24592	0.694891	1.905	1.05243	0.517887	0.398461	0.455491	0.215325	0.141526	0.115523	0.636278	50.0904
HCT116_CTRL_Rep1	Q92665	28S ribosomal protein S31, mitochondrial	MRPS31	12	36.7	0.958096	1.00094	2.17632	1.2029	0.707603	0.752546	0.470735	0.295991	0.329198	0.16863	0.520324	55.4397
HCT116_Cosubstrate_Rep2	Q9Y291	28S ribosomal protein S33, mitochondrial	MRPS33	4	44.3	0.999322	0.963004	0.87619	0.743325	0.745458	0.328134	0.260904	0.223934	0.154501	0.0784293	0.971179	51.7135
HCT116_Enzyme_Rep1	Q9Y291	28S ribosomal protein S33, mitochondrial	MRPS33	4	44.3	0.759849	1.10443	0.692251	0.865469	0.458788	0.35804	0.115252	0.130983	0.090398	0.0369057	0.888592	50.1534
HCT116_Enzyme_Rep2	Q9Y291	28S ribosomal protein S33, mitochondrial	MRPS33	4	44.3	1.00239	0.959368	1.03167	1.18783	1.13008	0.42507	0.550637	0.253368	0.121101	0.0816006	0.887709	54.9333
HCT116_CTRL_Rep2	Q9Y291	28S ribosomal protein S33, mitochondrial	MRPS33	4	44.3	0.977702	0.985009	1.00222	1.24142	1.51469	0.519167	0.351161	0.296673	0.187264	0.129495	0.831828	53.0143
HCT116_CosubstrateEnzyme_Rep2	Q9Y291	28S ribosomal protein S33, mitochondrial	MRPS33	4	44.3	1.12685	0.83031	1.86097	0.621701	0.527674	0.407423	0.230393	0.233167	0.13479	0.110436	0.664823	50.3099
HCT116_Cosubstrate_Rep1	Q9Y291	28S ribosomal protein S33, mitochondrial	MRPS33	4	44.3	0.919476	1.04618	0.643382	1.96926	0.673859	0.175864	0.146833	0.126122	0.21684	0.0838853	0.6615	50.1129
HCT116_CosubstrateEnzyme_Rep1	Q9Y291	28S ribosomal protein S33, mitochondrial	MRPS33	4	44.3	1.30664	0.628967	2.06874	1.20429	0.466864	0.249785	0.530596	0.162698	0.148074	0.0353387	0.592582	49.9745
HCT116_CTRL_Rep1	Q9Y291	28S ribosomal protein S33, mitochondrial	MRPS33	4	44.3	0.949706	1.00858	2.9175	1.56441	0.797298	0.459414	0.203787	0.199366	0.337057	0.0810138	0.393171	52.502
HCT116_CTRL_Rep1	C9JJ19	28S ribosomal protein S34, mitochondrial	MRPS34	10	57.3	1.05081	0.916509	2.38125	1.49793	1.11981	0.515906	0.20962	0.121542	0.249344	0.0734355	NA	NA
HCT116_Cosubstrate_Rep2	C9JJ19	28S ribosomal protein S34, mitochondrial	MRPS34	10	57.3	1.00935	0.952986	0.912092	0.956736	0.992253	0.39023	0.200639	0.123472	0.0900432	0.0414224	0.985549	52.614
HCT116_Enzyme_Rep1	C9JJ19	28S ribosomal protein S34, mitochondrial	MRPS34	10	57.3	0.739658	1.11619	0.778278	0.894867	0.760793	0.401141	0.201558	0.133918	0.0918241	0.0407917	0.905957	52.1867
HCT116_CTRL_Rep2	C9JJ19	28S ribosomal protein S34, mitochondrial	MRPS34	10	57.3	1.02065	0.941086	0.997237	1.15859	1.41342	0.544506	0.226806	0.229824	0.135537	0.0847158	0.898891	53.0337
HCT116_Enzyme_Rep2	C9JJ19	28S ribosomal protein S34, mitochondrial	MRPS34	10	57.3	0.963903	1.00075	1.15257	1.20031	1.2694	0.494701	0.459	0.192677	0.100475	0.0518396	0.885592	54.5513
HCT116_CosubstrateEnzyme_Rep1	C9JJ19	28S ribosomal protein S34, mitochondrial	MRPS34	10	57.3	1.15118	0.797749	1.55326	0.944976	0.668653	0.475626	0.35519	0.185099	0.0963767	0.112782	0.809407	52.7977
HCT116_Cosubstrate_Rep1	C9JJ19	28S ribosomal protein S34, mitochondrial	MRPS34	10	57.3	0.935617	1.02933	0.819698	1.8117	0.974032	0.300651	0.151573	0.144349	0.200852	0.0594977	0.755003	52.304
HCT116_CosubstrateEnzyme_Rep2	C9JJ19	28S ribosomal protein S34, mitochondrial	MRPS34	10	57.3	1.1649	0.790767	1.85599	0.652672	0.60694	0.40966	0.211598	0.194503	0.0722954	0.10584	0.678127	51.2626
HCT116_Enzyme_Rep2	P82673	28S ribosomal protein S35, mitochondrial	MRPS35	10	38.1	0.991133	0.97147	1.07296	1.07376	1.14168	0.940442	0.902679	0.470343	0.289388	0.167311	0.964673	58.9023
HCT116_CTRL_Rep2	P82673	28S ribosomal protein S35, mitochondrial	MRPS35	10	38.1	1.01408	0.947805	0.952332	0.913523	1.09677	0.976502	0.775264	0.600075	0.375932	0.229781	0.963383	60.3331
HCT116_Cosubstrate_Rep2	P82673	28S ribosomal protein S35, mitochondrial	MRPS35	10	38.1	0.938867	1.02342	0.898076	0.741237	0.863651	1.01773	0.668298	0.432646	0.343429	0.165233	0.861977	59.1833
HCT116_Enzyme_Rep1	P82673	28S ribosomal protein S35, mitochondrial	MRPS35	10	38.1	0.681106	1.15032	0.705872	0.780338	0.559659	0.645171	0.420188	0.29147	0.203656	0.113496	0.783631	53.3728
HCT116_CosubstrateEnzyme_Rep2	P82673	28S ribosomal protein S35, mitochondrial	MRPS35	10	38.1	1.15046	0.805769	1.75644	0.55339	0.513969	0.624152	0.392931	0.324368	0.216048	0.134285	0.60531	52.6232
HCT116_CosubstrateEnzyme_Rep1	P82673	28S ribosomal protein S35, mitochondrial	MRPS35	10	38.1	1.24284	0.698237	1.9085	1.19446	0.596624	0.468916	0.605924	0.263099	0.213222	0.0741392	0.589839	54.2634
HCT116_Cosubstrate_Rep1	P82673	28S ribosomal protein S35, mitochondrial	MRPS35	10	38.1	0.939165	1.02562	0.727337	1.81012	0.867398	0.771846	0.556218	0.440819	0.383967	0.20855	0.573033	56.8657
HCT116_CTRL_Rep1	P82673	28S ribosomal protein S35, mitochondrial	MRPS35	10	38.1	0.991038	0.970944	2.48474	1.52771	0.756602	0.948699	0.843487	0.589185	0.436282	0.198841	0.309779	60.9347
HCT116_Cosubstrate_Rep1	P82909	28S ribosomal protein S36, mitochondrial	MRPS36	3	44.7	0.947755	1.01665	1.4404	1.98821	1.89376	1.79036	1.75614	1.68346	0.950301	0.994606	NA	NA
HCT116_Cosubstrate_Rep2	P82909	28S ribosomal protein S36, mitochondrial	MRPS36	3	44.7	0.847811	1.11442	1.62584	2.20151	2.55013	2.22517	2.31356	2.63748	2.47692	1.6412	NA	NA
HCT116_CosubstrateEnzyme_Rep1	P82909	28S ribosomal protein S36, mitochondrial	MRPS36	3	44.7	1.16981	0.777528	2.1076	1.57972	1.33938	1.24468	0.959474	1.35232	1.50126	0.652877	NA	NA
HCT116_CosubstrateEnzyme_Rep2	P82909	28S ribosomal protein S36, mitochondrial	MRPS36	3	44.7	1.04182	0.918665	1.93604	1.36747	1.35035	1.14069	1.15091	1.07693	1.42162	0.289817	NA	NA
HCT116_CTRL_Rep1	P82909	28S ribosomal protein S36, mitochondrial	MRPS36	3	44.7	0.839947	1.10854	2.13365	2.1759	2.44257	2.61109	2.70566	2.85619	1.68791	1.817	NA	NA
HCT116_CTRL_Rep2	P82909	28S ribosomal protein S36, mitochondrial	MRPS36	3	44.7	0.838607	1.12725	1.70849	2.41621	2.88881	3.17999	3.36028	3.48519	3.18083	2.30088	NA	NA
HCT116_Enzyme_Rep1	P82909	28S ribosomal protein S36, mitochondrial	MRPS36	3	44.7	0.591344	1.20263	1.25498	1.68381	1.63076	1.89329	2.06773	1.95531	1.71125	1.35793	NA	NA
HCT116_Enzyme_Rep2	P82909	28S ribosomal protein S36, mitochondrial	MRPS36	3	44.7	0.912779	1.05572	1.66294	2.16962	2.57782	2.75311	2.23458	2.85798	3.27194	1.92188	NA	NA
HCT116_Cosubstrate_Rep2	P82675	28S ribosomal protein S5, mitochondrial	MRPS5	14	36.3	1.02675	0.935589	0.831979	0.724194	0.569215	0.450799	0.341148	0.150267	0.149224	0.0381652	0.990614	51.4663
HCT116_CTRL_Rep2	P82675	28S ribosomal protein S5, mitochondrial	MRPS5	14	36.3	1.00407	0.958043	1.04162	0.854238	0.923514	0.486582	0.280402	0.183872	0.119499	0.0439274	0.979286	53.3723
HCT116_Enzyme_Rep2	P82675	28S ribosomal protein S5, mitochondrial	MRPS5	14	36.3	0.997995	0.964092	1.02434	0.923095	0.786832	0.467987	0.632333	0.209037	0.0743091	0.0572562	0.943075	54.7287
HCT116_Enzyme_Rep1	P82675	28S ribosomal protein S5, mitochondrial	MRPS5	14	36.3	0.709354	1.13386	0.626122	0.680459	0.412734	0.409341	0.175856	0.140304	0.0671109	0.0214737	0.851695	49.2211
HCT116_Cosubstrate_Rep1	P82675	28S ribosomal protein S5, mitochondrial	MRPS5	14	36.3	0.895899	1.0708	0.734912	1.65111	0.58856	0.422481	0.227554	0.160238	0.2615	0.0647438	0.735825	50.1091
HCT116_CosubstrateEnzyme_Rep2	P82675	28S ribosomal protein S5, mitochondrial	MRPS5	14	36.3	1.18797	0.766796	1.6966	0.461705	0.409104	0.524443	0.323582	0.288447	0.135955	0.131361	0.691228	46.9594
HCT116_CosubstrateEnzyme_Rep1	P82675	28S ribosomal protein S5, mitochondrial	MRPS5	14	36.3	1.31339	0.621647	1.83489	1.13045	0.403083	0.30085	0.578519	0.13243	0.123829	0.042126	0.641911	49.7789
HCT116_CTRL_Rep1	P82675	28S ribosomal protein S5, mitochondrial	MRPS5	14	36.3	1.06799	0.900868	2.72818	1.25929	0.536608	0.451775	0.272099	0.169172	0.31015	0.0464459	0.4434	50.0579
HCT116_CTRL_Rep1	P82932	28S ribosomal protein S6, mitochondrial	MRPS6	4	32.8	0.96354	0.995986	2.59664	1.2873	0.526299	0.568553	0.587333	0.483372	0.479642	0.273783	NA	NA
HCT116_Cosubstrate_Rep2	P82932	28S ribosomal protein S6, mitochondrial	MRPS6	4	32.8	1.01194	0.950395	0.78125	0.612654	0.49985	0.454737	0.421929	0.323687	0.261868	0.17884	0.975843	51.0184
HCT116_CTRL_Rep2	P82932	28S ribosomal protein S6, mitochondrial	MRPS6	4	32.8	1.01586	0.945983	1.00521	0.981815	0.815662	0.574985	0.589383	0.500564	0.400895	0.236664	0.956082	57.6914
HCT116_Cosubstrate_Rep1	P82932	28S ribosomal protein S6, mitochondrial	MRPS6	4	32.8	0.94322	1.02139	0.800536	1.36493	0.585326	0.41362	0.335382	0.288642	0.320753	0.157861	0.847912	50.0953
HCT116_Enzyme_Rep2	P82932	28S ribosomal protein S6, mitochondrial	MRPS6	4	32.8	1.06349	0.893674	1.28861	0.886573	0.890621	0.536851	0.699379	0.618136	0.559935	0.153593	0.751273	60.3783
HCT116_CosubstrateEnzyme_Rep2	P82932	28S ribosomal protein S6, mitochondrial	MRPS6	4	32.8	1.16874	0.786773	1.6994	0.486244	0.356163	0.436126	0.336194	0.281887	0.188636	0.143615	0.718633	46.9877
HCT116_CosubstrateEnzyme_Rep1	P82932	28S ribosomal protein S6, mitochondrial	MRPS6	4	32.8	1.28034	0.657524	1.74846	0.779134	0.341183	0.322882	0.472308	0.248875	0.159815	0.163587	0.666588	47.5818
HCT116_Enzyme_Rep1	P82932	28S ribosomal protein S6, mitochondrial	MRPS6	4	32.8	0.497503	1.25732	0.807226	0.623588	0.44975	0.420288	0.244943	0.239706	0.229679	0.0935561	0.660004	49.7684
HCT116_Cosubstrate_Rep2	J3QLS3	28S ribosomal protein S7, mitochondrial	MRPS7	9	41	0.976818	0.985494	0.924982	0.843003	0.723493	0.503877	0.31337	0.176644	0.150749	0.057522	0.996572	52.9909
HCT116_Enzyme_Rep2	J3QLS3	28S ribosomal protein S7, mitochondrial	MRPS7	9	41	0.949824	1.01589	0.984406	0.995513	0.853972	0.421054	0.418798	0.184146	0.100063	0.0449963	0.974084	53.6138
HCT116_CTRL_Rep2	J3QLS3	28S ribosomal protein S7, mitochondrial	MRPS7	9	41	1.02005	0.941707	1.00295	0.966164	1.23212	0.726555	0.380439	0.297838	0.254538	0.0423818	0.92999	54.9623
HCT116_Enzyme_Rep1	J3QLS3	28S ribosomal protein S7, mitochondrial	MRPS7	9	41	0.70336	1.13735	0.729161	0.789842	0.511154	0.355869	0.179036	0.148207	0.0967633	0.0510157	0.878635	50.3538
HCT116_Cosubstrate_Rep1	J3QLS3	28S ribosomal protein S7, mitochondrial	MRPS7	9	41	0.852002	1.11665	0.755046	1.35568	0.648894	0.427164	0.230144	0.235011	0.185592	0.0911232	0.83711	51.8484
HCT116_CosubstrateEnzyme_Rep2	J3QLS3	28S ribosomal protein S7, mitochondrial	MRPS7	9	41	1.04634	0.913968	1.62473	0.691975	0.54158	0.436125	0.221973	0.193227	0.116726	0.0968751	0.779333	51.0018
HCT116_CosubstrateEnzyme_Rep1	J3QLS3	28S ribosomal protein S7, mitochondrial	MRPS7	9	41	1.20569	0.738566	1.68669	1.11095	0.612123	0.361269	0.426322	0.209309	0.206401	0.107028	0.727157	50.5864
HCT116_CTRL_Rep1	J3QLS3	28S ribosomal protein S7, mitochondrial	MRPS7	9	41	0.989152	0.972662	1.79258	1.19546	0.923381	0.727622	0.628793	0.624381	0.418706	0.298122	0.571556	59.4007
HCT116_Cosubstrate_Rep2	P82933	28S ribosomal protein S9, mitochondrial	MRPS9	20	62.9	0.978049	0.984263	0.917284	0.867646	0.710758	0.423978	0.295451	0.161535	0.125705	0.0685989	0.99619	52.4035
HCT116_CTRL_Rep2	P82933	28S ribosomal protein S9, mitochondrial	MRPS9	20	62.9	1.00877	0.953235	1.00977	1.01378	1.04605	0.405823	0.27501	0.180803	0.113327	0.056266	0.981434	52.8163
HCT116_Enzyme_Rep2	P82933	28S ribosomal protein S9, mitochondrial	MRPS9	20	62.9	0.886618	1.08384	1.00724	1.05175	0.867888	0.421276	0.4236	0.192877	0.132034	0.0914102	0.957106	53.4562
HCT116_Enzyme_Rep1	P82933	28S ribosomal protein S9, mitochondrial	MRPS9	20	62.9	0.763045	1.10257	0.761357	0.814743	0.552445	0.372058	0.150392	0.122686	0.0754818	0.0408886	0.922432	50.6916
HCT116_Cosubstrate_Rep1	P82933	28S ribosomal protein S9, mitochondrial	MRPS9	20	62.9	0.923567	1.04191	0.817615	1.83362	0.77391	0.325487	0.203845	0.171465	0.226048	0.0904975	0.718349	51.5758
HCT116_CosubstrateEnzyme_Rep2	P82933	28S ribosomal protein S9, mitochondrial	MRPS9	20	62.9	1.15847	0.797448	1.79738	0.640841	0.536439	0.471107	0.262704	0.216167	0.141437	0.102833	0.674732	51.0909
HCT116_CosubstrateEnzyme_Rep1	P82933	28S ribosomal protein S9, mitochondrial	MRPS9	20	62.9	1.29579	0.640752	1.97431	1.14537	0.499142	0.285491	0.453829	0.10954	0.111387	0.0511759	0.634768	49.999
HCT116_CTRL_Rep1	P82933	28S ribosomal protein S9, mitochondrial	MRPS9	20	62.9	0.991826	0.970227	2.24276	1.34724	0.694695	0.455727	0.308004	0.201008	0.2744	0.0968926	0.562576	52.2214
HCT116_CTRL_Rep2	O75600	2-amino-3-ketobutyrate coenzyme A ligase, mitochondrial	GCAT	13	52.5	0.998356	0.963888	0.957311	0.961613	0.953026	0.924404	0.876601	0.740789	0.479208	0.132231	0.980359	62.0981
HCT116_Cosubstrate_Rep1	O75600	2-amino-3-ketobutyrate coenzyme A ligase, mitochondrial	GCAT	13	52.5	1.01458	0.946871	0.963142	0.989005	1.01075	0.912735	0.784428	0.736287	0.264094	0.0858477	0.976687	60.6062
HCT116_Enzyme_Rep1	O75600	2-amino-3-ketobutyrate coenzyme A ligase, mitochondrial	GCAT	13	52.5	0.962654	0.986234	0.987829	0.922662	0.979131	0.813646	0.774919	0.650719	0.34713	0.0943687	0.972284	60.3027
HCT116_Cosubstrate_Rep2	O75600	2-amino-3-ketobutyrate coenzyme A ligase, mitochondrial	GCAT	13	52.5	1.00327	0.959058	0.960588	0.938551	0.958768	0.869949	0.793836	0.733352	0.463833	0.130031	0.963641	61.6503
HCT116_CTRL_Rep1	O75600	2-amino-3-ketobutyrate coenzyme A ligase, mitochondrial	GCAT	13	52.5	1.0045	0.958689	1.01185	0.946111	0.937444	0.846184	0.771742	0.745206	0.301669	0.115675	0.961998	60.6985
HCT116_Enzyme_Rep2	O75600	2-amino-3-ketobutyrate coenzyme A ligase, mitochondrial	GCAT	13	52.5	0.993188	0.96926	0.9759	0.920309	0.973508	0.963909	0.752241	0.815334	0.665382	0.368041	0.917074	65.222
HCT116_CosubstrateEnzyme_Rep2	O75600	2-amino-3-ketobutyrate coenzyme A ligase, mitochondrial	GCAT	13	52.5	0.991301	0.971161	1.01995	0.925803	0.932458	0.796612	0.701137	0.554048	0.557513	0.06286	0.914935	60.3274
HCT116_CosubstrateEnzyme_Rep1	O75600	2-amino-3-ketobutyrate coenzyme A ligase, mitochondrial	GCAT	13	52.5	0.998754	0.963235	1.04098	0.961218	0.969887	0.885953	0.599286	0.798011	0.613962	0.0858344	0.834937	62.0285
HCT116_CosubstrateEnzyme_Rep2	Q96SZ5	2-aminoethanethiol dioxygenase	ADO	12	60.4	0.979663	0.983255	0.952919	0.796907	0.655018	0.542969	0.381946	0.248727	0.230092	0.0663621	0.990941	53.5158
HCT116_CosubstrateEnzyme_Rep1	Q96SZ5	2-aminoethanethiol dioxygenase	ADO	12	60.4	0.971056	0.993307	0.923034	0.827663	0.69122	0.592852	0.335172	0.30678	0.244651	0.0744085	0.986063	54.0017
HCT116_Enzyme_Rep2	Q96SZ5	2-aminoethanethiol dioxygenase	ADO	12	60.4	0.976999	0.986667	0.962742	0.805624	0.717222	0.682254	0.431124	0.387261	0.242156	0.0915684	0.982294	55.3948
HCT116_Enzyme_Rep1	Q96SZ5	2-aminoethanethiol dioxygenase	ADO	12	60.4	0.993217	0.968423	0.948532	0.807729	0.756942	0.610503	0.550009	0.465101	0.232134	0.0994633	0.978021	56.1352
HCT116_CTRL_Rep1	Q96SZ5	2-aminoethanethiol dioxygenase	ADO	12	60.4	0.932891	1.0239	0.922001	0.835342	0.718041	0.623885	0.538266	0.405758	0.159436	0.0650878	0.97333	55.4451
HCT116_CTRL_Rep2	Q96SZ5	2-aminoethanethiol dioxygenase	ADO	12	60.4	1.00583	0.956247	1.00437	0.798453	0.673055	0.575953	0.50873	0.40697	0.254592	0.0651669	0.971614	55.1776
HCT116_Cosubstrate_Rep2	Q96SZ5	2-aminoethanethiol dioxygenase	ADO	12	60.4	1.00955	0.952782	1.0386	0.798155	0.681232	0.597645	0.484911	0.420532	0.236348	0.0835851	0.969697	55.2926
HCT116_Cosubstrate_Rep1	Q96SZ5	2-aminoethanethiol dioxygenase	ADO	12	60.4	0.969789	0.993644	0.908071	0.733293	0.692463	0.635989	0.493733	0.398687	0.152901	0.0809577	0.967916	54.7993
HCT116_CTRL_Rep2	O43598	2-deoxynucleoside 5-phosphate N-hydrolase 1	DNPH1	12	81.6	0.970796	0.992071	0.954296	0.924791	0.933484	0.86231	0.759356	0.575476	0.287165	0.149935	0.989554	59.7724
HCT116_Enzyme_Rep2	O43598	2-deoxynucleoside 5-phosphate N-hydrolase 1	DNPH1	12	81.6	0.968799	0.995484	0.997875	1.00544	0.946945	0.945613	0.610238	0.544401	0.265061	0.121351	0.980941	58.971
HCT116_CosubstrateEnzyme_Rep2	O43598	2-deoxynucleoside 5-phosphate N-hydrolase 1	DNPH1	12	81.6	0.99507	0.967245	0.88569	0.895442	0.885883	0.801405	0.635323	0.414589	0.27659	0.0734269	0.977114	57.8286
HCT116_Enzyme_Rep1	O43598	2-deoxynucleoside 5-phosphate N-hydrolase 1	DNPH1	12	81.6	0.970281	0.98179	0.911334	0.897779	0.941552	0.788378	0.715674	0.511029	0.218916	0.132871	0.97643	58.6925
HCT116_Cosubstrate_Rep1	O43598	2-deoxynucleoside 5-phosphate N-hydrolase 1	DNPH1	12	81.6	0.971136	0.992237	0.940063	0.87085	0.944826	0.928062	0.812881	0.602551	0.192522	0.143147	0.96949	59.6638
HCT116_Cosubstrate_Rep2	O43598	2-deoxynucleoside 5-phosphate N-hydrolase 1	DNPH1	12	81.6	0.956523	1.00578	0.886571	0.917378	0.854851	0.812564	0.696945	0.59131	0.240764	0.144799	0.960474	59.0884
HCT116_CTRL_Rep1	O43598	2-deoxynucleoside 5-phosphate N-hydrolase 1	DNPH1	12	81.6	0.96364	0.995895	0.993304	0.868081	0.841892	0.783322	0.687109	0.590631	0.202825	0.147763	0.958853	58.7378
HCT116_CosubstrateEnzyme_Rep1	O43598	2-deoxynucleoside 5-phosphate N-hydrolase 1	DNPH1	12	81.6	1.00776	0.953463	0.890372	0.865233	0.932292	0.870096	0.499311	0.597269	0.320782	0.114742	0.92328	58.724
HCT116_CTRL_Rep2	Q9UJ83-2	2-hydroxyacyl-CoA lyase 1	HACL1	9	23.4	0.685863	1.28345	1.7322	1.36968	0.126732	0.209842	0.20565	0.413283	0.212096	0	NA	NA
HCT116_Enzyme_Rep2	Q9UJ83-2	2-hydroxyacyl-CoA lyase 1	HACL1	9	23.4	0.989459	0.97327	1.01611	0.905152	0.945354	0.725551	0.541957	0.453953	0.191873	0.0222712	0.982261	57.0716
HCT116_CTRL_Rep1	Q9UJ83-2	2-hydroxyacyl-CoA lyase 1	HACL1	9	23.4	0.995351	0.967016	1.0466	0.796709	0.702502	0.604976	0.576366	0.459166	0.189363	0.141875	0.957524	56.0679
HCT116_CosubstrateEnzyme_Rep2	Q9UJ83-2	2-hydroxyacyl-CoA lyase 1	HACL1	9	23.4	1.01366	0.947924	1.18492	0.883316	0.877095	0.729952	0.531739	0.384617	0.288347	0.0431514	0.950213	56.9383
HCT116_CosubstrateEnzyme_Rep1	Q9UJ83-2	2-hydroxyacyl-CoA lyase 1	HACL1	9	23.4	0.902085	1.06819	0.90506	0.792534	0.811864	0.899455	0.579527	0.263099	0.167845	0	0.9253	56.696
HCT116_Cosubstrate_Rep1	Q9UJ83-2	2-hydroxyacyl-CoA lyase 1	HACL1	9	23.4	1.05214	0.907642	0.991852	0.900051	0.389419	0.341893	0.351077	0.35696	0.0530794	0	0.910436	51.2424
HCT116_Cosubstrate_Rep2	Q9UJ83-2	2-hydroxyacyl-CoA lyase 1	HACL1	9	23.4	1.168	0.794436	0.914429	0.784153	0.618395	0.831039	0.579948	0.377487	0.0980258	0.0303649	0.851143	55.6796
HCT116_Enzyme_Rep1	Q5HYK3	2-methoxy-6-polyprenyl-1,4-benzoquinol methylase, mitochondrial	COQ5	3	13.1	0.986973	0.972062	0.954035	0.965966	1.01393	0.640097	0.533605	0.326943	0.216945	0.107915	0.97607	56.121
HCT116_CosubstrateEnzyme_Rep2	Q5HYK3	2-methoxy-6-polyprenyl-1,4-benzoquinol methylase, mitochondrial	COQ5	3	13.1	1.00131	0.960763	1.0738	0.859246	0.651877	0.660925	0.345261	0.246412	0.164105	0.0650182	0.971352	54.0411
HCT116_Enzyme_Rep2	Q5HYK3	2-methoxy-6-polyprenyl-1,4-benzoquinol methylase, mitochondrial	COQ5	3	13.1	1.01538	0.945402	0.942113	0.835781	0.772794	0.724863	0.391313	0.379622	0.279486	0.0713551	0.969897	55.6886
HCT116_Cosubstrate_Rep1	Q5HYK3	2-methoxy-6-polyprenyl-1,4-benzoquinol methylase, mitochondrial	COQ5	3	13.1	0.949159	1.01519	0.971647	1.08481	0.765421	0.57935	0.531002	0.292521	0.205239	0.120977	0.96454	55.281
HCT116_CosubstrateEnzyme_Rep1	Q5HYK3	2-methoxy-6-polyprenyl-1,4-benzoquinol methylase, mitochondrial	COQ5	3	13.1	1.03178	0.927376	1.05791	0.780681	0.419617	0.374803	0.317157	0.158958	0.129494	0.0244478	0.959247	50.5748
HCT116_CTRL_Rep1	Q5HYK3	2-methoxy-6-polyprenyl-1,4-benzoquinol methylase, mitochondrial	COQ5	3	13.1	0.869438	1.08168	1.35982	0.747163	0.740582	0.622892	0.451601	0.421723	0.21215	0.0993931	0.835764	55.4573
HCT116_CTRL_Rep2	Q5HYK3	2-methoxy-6-polyprenyl-1,4-benzoquinol methylase, mitochondrial	COQ5	3	13.1	1.05018	0.910888	1.10446	0.712671	0.537957	0.490232	0.805307	0.617245	0.178213	0	0.732316	56.1425
HCT116_CTRL_Rep2	Q6N063	2-oxoglutarate and iron-dependent oxygenase domain-containing protein 2	OGFOD2	4	11.7	1.02349	0.93819	0.897624	0.649774	0.463833	0.310319	0.245833	0.208729	0.127326	0.0360866	0.989696	49.7439
HCT116_Cosubstrate_Rep2	Q6N063	2-oxoglutarate and iron-dependent oxygenase domain-containing protein 2	OGFOD2	4	11.7	1.03227	0.930076	0.824717	0.670159	0.446758	0.289213	0.143132	0.0509227	0.159846	0.0606671	0.988975	49.1178
HCT116_Cosubstrate_Rep1	Q6N063	2-oxoglutarate and iron-dependent oxygenase domain-containing protein 2	OGFOD2	4	11.7	1.00762	0.954135	0.716379	0.633062	0.336568	0.263527	0.178354	0.161409	0.133635	0.0616776	0.987609	48.0833
HCT116_CTRL_Rep1	Q6N063	2-oxoglutarate and iron-dependent oxygenase domain-containing protein 2	OGFOD2	4	11.7	1.0369	0.929174	0.959641	0.722417	0.483532	0.319744	0.276601	0.222981	0.12117	0.0448522	0.983992	50.3432
HCT116_Enzyme_Rep2	Q6N063	2-oxoglutarate and iron-dependent oxygenase domain-containing protein 2	OGFOD2	4	11.7	0.994019	0.968367	0.790425	0.401519	0.36318	0.175991	0.156416	0.054205	0.0449386	0.0749041	0.982012	47.0287
HCT116_Enzyme_Rep1	Q6N063	2-oxoglutarate and iron-dependent oxygenase domain-containing protein 2	OGFOD2	4	11.7	1.00663	0.960608	0.994921	0.73065	0.475514	0.320099	0.320377	0.22946	0.0987436	0.0603164	0.97682	50.4553
HCT116_CosubstrateEnzyme_Rep1	Q6N063	2-oxoglutarate and iron-dependent oxygenase domain-containing protein 2	OGFOD2	4	11.7	1.11673	0.835148	0.984025	0.74839	0.387321	0.248503	0.260541	0.137824	0.136865	0.0254787	0.956542	49.3808
HCT116_CosubstrateEnzyme_Rep2	Q6N063	2-oxoglutarate and iron-dependent oxygenase domain-containing protein 2	OGFOD2	4	11.7	1.05123	0.908889	1.07916	0.51834	0.380728	0.314927	0.238237	0.175122	0.130607	0.0795141	0.943345	48.2651
HCT116_CosubstrateEnzyme_Rep1	Q02218-2	2-oxoglutarate dehydrogenase, mitochondrial	OGDH	36	47.3	1.53635	0.379587	2.02775	0.692941	0	0	0	0	0	0	NA	NA
HCT116_CosubstrateEnzyme_Rep2	Q02218-2	2-oxoglutarate dehydrogenase, mitochondrial	OGDH	36	47.3	0.69617	1.27785	2.49561	0.28048	0.187876	0.267387	0.306223	0	0	0	NA	NA
HCT116_CTRL_Rep1	Q02218-2	2-oxoglutarate dehydrogenase, mitochondrial	OGDH	36	47.3	0.758241	1.18295	4.05317	1.4484	1.33315	0	0	0	0	0	NA	NA
HCT116_Cosubstrate_Rep1	Q02218	2-oxoglutarate dehydrogenase, mitochondrial	OGDH	36	45.1	0.904707	1.06161	1.14387	0.883615	0.31317	0.168879	0.119967	0.0859384	0.0924602	0.0382162	0.977831	49.0856
HCT116_CTRL_Rep2	Q02218	2-oxoglutarate dehydrogenase, mitochondrial	OGDH	36	45.1	0.917332	1.04675	1.25297	0.707493	0.465606	0.25217	0.187776	0.131914	0.0847543	0.0370847	0.937204	49.6911
HCT116_Cosubstrate_Rep2	Q02218	2-oxoglutarate dehydrogenase, mitochondrial	OGDH	36	45.1	0.904245	1.05802	1.26717	0.528558	0.254464	0.200515	0.190682	0.0918676	0.0923833	0.0396532	0.936024	47.0366
HCT116_Enzyme_Rep1	Q02218	2-oxoglutarate dehydrogenase, mitochondrial	OGDH	36	45.1	0.754859	1.10734	1.05437	0.713957	0.332718	0.303492	0.152552	0.105054	0.0577962	0.0278922	0.928861	49.0557
HCT116_Enzyme_Rep2	Q02218	2-oxoglutarate dehydrogenase, mitochondrial	OGDH	36	45.1	0.919437	1.04856	1.27867	0.780609	0.510607	0.280768	0.343829	0.132758	0.0704666	0.0370774	0.915087	50.5071
HCT116_CosubstrateEnzyme_Rep1	Q02218	2-oxoglutarate dehydrogenase, mitochondrial	OGDH	36	45.1	1.01824	0.942078	1.51962	0.776068	0.295909	0.211868	0.304289	0.107422	0.0842544	0.0344656	0.855563	48.5733
HCT116_CosubstrateEnzyme_Rep2	Q02218	2-oxoglutarate dehydrogenase, mitochondrial	OGDH	36	45.1	1.00061	0.961491	1.50128	0.512986	0.311843	0.307147	0.173153	0.144248	0.0657228	0.0572528	0.853629	47.0109
HCT116_CTRL_Rep1	Q02218	2-oxoglutarate dehydrogenase, mitochondrial	OGDH	36	45.1	0.937671	1.01954	1.66702	0.928013	0.430412	0.264794	0.190345	0.127067	0.136681	0.0418882	0.817109	49.7435
HCT116_Cosubstrate_Rep2	Q9ULD0	2-oxoglutarate dehydrogenase-like, mitochondrial	OGDHL	12	12.2	0.797254	1.16494	1.25015	1.25645	0.202803	0.496918	0.283128	0.331725	0	0.121998	NA	NA
HCT116_Enzyme_Rep1	Q9ULD0	2-oxoglutarate dehydrogenase-like, mitochondrial	OGDHL	12	12.2	0.895201	1.02555	0.768063	0.562043	0.285108	0.263709	0.268285	0.12845	0.114148	0	0.959247	47.8653
HCT116_CTRL_Rep2	Q9ULD0	2-oxoglutarate dehydrogenase-like, mitochondrial	OGDHL	12	12.2	0.829624	1.13644	1.08622	0.828669	0.637577	0.417505	0.2594	0.218616	0.137589	0.121327	0.950631	51.7732
HCT116_CosubstrateEnzyme_Rep1	Q9ULD0	2-oxoglutarate dehydrogenase-like, mitochondrial	OGDHL	12	12.2	0.935049	1.0324	1.10423	0.791818	0.42579	0.28152	0.382332	0.230529	0.234963	0.0434665	0.941498	49.4323
HCT116_CosubstrateEnzyme_Rep2	Q9ULD0	2-oxoglutarate dehydrogenase-like, mitochondrial	OGDHL	12	12.2	0.981748	0.981088	1.09689	0.599789	0.414048	0.43054	0.303881	0.222031	0.434207	0.122007	0.912921	47.292
HCT116_CTRL_Rep1	Q9ULD0	2-oxoglutarate dehydrogenase-like, mitochondrial	OGDHL	12	12.2	1.00975	0.953907	1.10253	0.495897	0.365688	0.427288	0.449435	0.168473	0.085738	0.114961	0.885212	46.9944
HCT116_CTRL_Rep2	F5H5P2	2-oxoisovalerate dehydrogenase subunit alpha, mitochondrial	BCKDHA	10	29.6	0.988289	0.974183	0.813889	0.636507	0.493294	0.318411	0.232544	0.164584	0.105778	0.0561719	0.99659	49.6734
HCT116_Enzyme_Rep1	F5H5P2	2-oxoisovalerate dehydrogenase subunit alpha, mitochondrial	BCKDHA	10	29.6	0.992657	0.968749	0.830452	0.601771	0.389305	0.319336	0.18848	0.158204	0.0790459	0.0514062	0.993718	48.8507
HCT116_CosubstrateEnzyme_Rep1	F5H5P2	2-oxoisovalerate dehydrogenase subunit alpha, mitochondrial	BCKDHA	10	29.6	1.01941	0.940808	0.942329	0.655955	0.375522	0.230107	0.214495	0.0957868	0.0651386	0.0295796	0.989839	48.9174
HCT116_Cosubstrate_Rep2	F5H5P2	2-oxoisovalerate dehydrogenase subunit alpha, mitochondrial	BCKDHA	10	29.6	1.00138	0.960945	0.811099	0.556784	0.346961	0.315731	0.189901	0.135016	0.0974605	0.0323262	0.989516	48.3215
HCT116_CTRL_Rep1	F5H5P2	2-oxoisovalerate dehydrogenase subunit alpha, mitochondrial	BCKDHA	10	29.6	0.924235	1.03178	0.846866	0.662209	0.514921	0.365608	0.258366	0.163753	0.107274	0.073503	0.987477	50.2875
HCT116_CosubstrateEnzyme_Rep2	F5H5P2	2-oxoisovalerate dehydrogenase subunit alpha, mitochondrial	BCKDHA	10	29.6	1.04199	0.918488	0.920026	0.573241	0.390695	0.321396	0.195913	0.154404	0.0655297	0.0491172	0.982541	48.9235
HCT116_Cosubstrate_Rep1	F5H5P2	2-oxoisovalerate dehydrogenase subunit alpha, mitochondrial	BCKDHA	10	29.6	0.95559	1.00847	0.685962	0.62145	0.379867	0.277031	0.18696	0.119198	0.085565	0.0477526	0.981485	48.36
HCT116_Enzyme_Rep2	F5H5P2	2-oxoisovalerate dehydrogenase subunit alpha, mitochondrial	BCKDHA	10	29.6	0.992405	0.970102	0.930005	0.600297	0.574652	0.455612	0.432647	0.229976	0.275187	0.0785892	0.95164	52.0505
HCT116_CTRL_Rep1	P21953	2-oxoisovalerate dehydrogenase subunit beta, mitochondrial	BCKDHB	6	22.7	0.984549	0.976853	0.874971	0.707033	0.533143	0.451707	0.300149	0.234555	0.127802	0.0679509	0.99438	51.4373
HCT116_CTRL_Rep2	P21953	2-oxoisovalerate dehydrogenase subunit beta, mitochondrial	BCKDHB	6	22.7	0.987826	0.974657	0.918184	0.656355	0.563265	0.400995	0.287064	0.200084	0.162983	0.0670356	0.99015	50.9844
HCT116_Enzyme_Rep1	P21953	2-oxoisovalerate dehydrogenase subunit beta, mitochondrial	BCKDHB	6	22.7	0.938282	1.00044	0.835179	0.611672	0.505842	0.408978	0.268852	0.191913	0.112855	0.0524687	0.985571	50.3859
HCT116_Enzyme_Rep2	P21953	2-oxoisovalerate dehydrogenase subunit beta, mitochondrial	BCKDHB	6	22.7	0.949333	1.01641	0.730079	0.595182	0.558472	0.318616	0.258727	0.214303	0.105427	0.0706091	0.972866	49.8312
HCT116_CosubstrateEnzyme_Rep2	P21953	2-oxoisovalerate dehydrogenase subunit beta, mitochondrial	BCKDHB	6	22.7	1.03972	0.92085	0.933308	0.565778	0.426612	0.350895	0.274822	0.189464	0.185208	0.0612042	0.971548	49.2614
HCT116_CosubstrateEnzyme_Rep1	P21953	2-oxoisovalerate dehydrogenase subunit beta, mitochondrial	BCKDHB	6	22.7	0.958268	1.00719	0.91802	0.473307	0.392299	0.358789	0.169112	0.240623	0.0960428	0.130667	0.956985	48.108
HCT116_Cosubstrate_Rep2	P21953	2-oxoisovalerate dehydrogenase subunit beta, mitochondrial	BCKDHB	6	22.7	0.888576	1.07368	0.646787	0.463681	0.270667	0.241413	0	0.0902861	0	0	0.952499	46.8029
HCT116_Cosubstrate_Rep1	P21953	2-oxoisovalerate dehydrogenase subunit beta, mitochondrial	BCKDHB	6	22.7	0.660886	1.31622	0.847239	0.518181	0.23807	0.137362	0	0.152228	0.112228	0	0.853573	47.2313
HCT116_CTRL_Rep2	O95861	3(2),5-bisphosphate nucleotidase 1	BPNT1	22	82.8	0.97207	0.990769	1.00542	0.98243	0.817524	0.507058	0.188173	0.122361	0.085569	0.0490978	0.998315	52.9322
HCT116_Cosubstrate_Rep2	O95861	3(2),5-bisphosphate nucleotidase 1	BPNT1	22	82.8	0.982539	0.979776	0.968254	0.959674	0.835868	0.465998	0.184009	0.136505	0.0941542	0.0476576	0.9976	52.7488
HCT116_Enzyme_Rep1	O95861	3(2),5-bisphosphate nucleotidase 1	BPNT1	22	82.8	1.01018	0.958538	1.00183	0.955175	0.855171	0.472707	0.19257	0.142173	0.0900699	0.0481467	0.997087	52.8505
HCT116_Enzyme_Rep2	O95861	3(2),5-bisphosphate nucleotidase 1	BPNT1	22	82.8	0.990607	0.972035	0.941051	0.922893	0.818698	0.47815	0.196015	0.128925	0.0815022	0.0472801	0.995901	52.7911
HCT116_Cosubstrate_Rep1	O95861	3(2),5-bisphosphate nucleotidase 1	BPNT1	22	82.8	0.99919	0.962941	0.988747	0.851231	0.78655	0.455963	0.20321	0.142455	0.0838288	0.0500415	0.993424	52.5492
HCT116_CosubstrateEnzyme_Rep2	O95861	3(2),5-bisphosphate nucleotidase 1	BPNT1	22	82.8	0.972665	0.990527	0.905113	0.986095	0.830471	0.446005	0.19779	0.137821	0.0906456	0.0439028	0.992281	52.6804
HCT116_CosubstrateEnzyme_Rep1	O95861	3(2),5-bisphosphate nucleotidase 1	BPNT1	22	82.8	0.954105	1.01171	0.891071	0.903783	0.811309	0.453733	0.182903	0.127021	0.0890023	0.0486076	0.988362	52.5906
HCT116_CTRL_Rep1	O95861	3(2),5-bisphosphate nucleotidase 1	BPNT1	22	82.8	0.984624	0.976786	0.880287	0.886491	0.844318	0.51527	0.185767	0.11735	0.0759919	0.0474768	0.984945	52.9872
HCT116_Cosubstrate_Rep2	Q8IV48	3-5 exoribonuclease 1	ERI1	10	30.1	1.00613	0.956198	0.827611	0.51708	0.444423	0.329046	0.217039	0.132899	0.136175	0.0745387	0.985952	48.6992
HCT116_Cosubstrate_Rep1	Q8IV48	3-5 exoribonuclease 1	ERI1	10	30.1	0.949564	1.01476	0.824939	0.736345	0.37738	0.301809	0.165026	0.134312	0.150124	0.0721452	0.985401	49.1581
HCT116_CTRL_Rep2	Q8IV48	3-5 exoribonuclease 1	ERI1	10	30.1	0.987737	0.974747	0.944091	0.546322	0.417412	0.337536	0.209708	0.15748	0.108366	0.0737653	0.978023	48.9661
HCT116_Enzyme_Rep2	Q8IV48	3-5 exoribonuclease 1	ERI1	10	30.1	0.938279	1.0283	0.986519	0.609335	0.414759	0.349474	0.294352	0.150849	0.102108	0.0504691	0.964199	49.6258
HCT116_Enzyme_Rep1	Q8IV48	3-5 exoribonuclease 1	ERI1	10	30.1	0.870743	1.0398	0.858886	0.566319	0.396141	0.375337	0.209247	0.146145	0.093719	0.0538528	0.96272	49.0973
HCT116_CTRL_Rep1	Q8IV48	3-5 exoribonuclease 1	ERI1	10	30.1	0.961602	0.997751	1.2714	0.676989	0.375467	0.307966	0.188843	0.103973	0.133817	0.0572984	0.92736	48.9956
HCT116_CosubstrateEnzyme_Rep2	Q8IV48	3-5 exoribonuclease 1	ERI1	10	30.1	1.03052	0.93041	1.22416	0.455824	0.321002	0.385648	0.224217	0.192572	0.124745	0.101335	0.922146	46.9642
HCT116_CosubstrateEnzyme_Rep1	Q8IV48	3-5 exoribonuclease 1	ERI1	10	30.1	1.10005	0.853264	1.29939	0.611366	0.27124	0.282292	0.334167	0.13751	0.0878835	0.109544	0.897699	47.1447
HCT116_CTRL_Rep2	Q9BYD6	39S ribosomal protein L1, mitochondrial	MRPL1	11	39.7	1.1099	0.849815	0.512819	0.277814	0.237976	0.157495	0.161043	0.128685	0.0740833	0.0739294	0.976987	44.3711
HCT116_Cosubstrate_Rep2	Q9BYD6	39S ribosomal protein L1, mitochondrial	MRPL1	11	39.7	1.09719	0.865203	0.566227	0.357846	0.296954	0.241719	0.179813	0.135656	0.11164	0.0624796	0.971793	45.382
HCT116_Enzyme_Rep1	Q9BYD6	39S ribosomal protein L1, mitochondrial	MRPL1	11	39.7	0.944355	0.996899	0.500427	0.33452	0.216541	0.294725	0.160534	0.128987	0.10922	0.054102	0.949767	44.6369
HCT116_CTRL_Rep1	Q9BYD6	39S ribosomal protein L1, mitochondrial	MRPL1	11	39.7	1.08311	0.887097	1.24281	0.436359	0.21712	0.213137	0.16782	0.132999	0.1834	0.0731368	0.94574	46.9555
HCT116_Enzyme_Rep2	Q9BYD6	39S ribosomal protein L1, mitochondrial	MRPL1	11	39.7	1.08904	0.866196	0.537962	0.337983	0.300731	0.228026	0.402272	0.166814	0.108268	0.0640866	0.918782	44.8507
HCT116_Cosubstrate_Rep1	Q9BYD6	39S ribosomal protein L1, mitochondrial	MRPL1	11	39.7	1.05455	0.905131	0.415498	0.632275	0.221794	0.155416	0.124393	0.110542	0.191671	0.0772702	0.897156	45.7725
HCT116_CosubstrateEnzyme_Rep2	Q9BYD6	39S ribosomal protein L1, mitochondrial	MRPL1	11	39.7	1.14905	0.807235	1.2797	0.303872	0.184394	0.372468	0.310021	0.244344	0.155669	0.142779	0.88951	46.8029
HCT116_CosubstrateEnzyme_Rep1	Q9BYD6	39S ribosomal protein L1, mitochondrial	MRPL1	11	39.7	1.18066	0.76574	1.3454	0.553878	0.151674	0.223522	0.566349	0.17666	0.122747	0.143753	0.809069	47.0331
HCT116_CTRL_Rep1	Q7Z7H8	39S ribosomal protein L10, mitochondrial	MRPL10	3	13.4	1.04825	0.918844	4.46726	1.4116	0.615816	0.689424	0.760671	0.479157	0.759967	0.266712	NA	NA
HCT116_Cosubstrate_Rep1	Q7Z7H8	39S ribosomal protein L10, mitochondrial	MRPL10	3	13.4	0.955579	1.00848	0.962355	1.21998	0.952905	0.728207	0.419155	0.15999	0.180441	0.0796006	0.961474	55.0625
HCT116_CTRL_Rep2	Q7Z7H8	39S ribosomal protein L10, mitochondrial	MRPL10	3	13.4	1.00697	0.955076	0.969069	0.95478	1.08917	0.814539	0.765399	0.602235	0.418219	0.270033	0.959605	60.8913
HCT116_Enzyme_Rep2	Q7Z7H8	39S ribosomal protein L10, mitochondrial	MRPL10	3	13.4	0.928285	1.03904	1.16437	0.987122	1.08651	0.800798	1.41991	0.556923	0.318941	0.24664	0.796014	59.0475
HCT116_Enzyme_Rep1	Q7Z7H8	39S ribosomal protein L10, mitochondrial	MRPL10	3	13.4	0.558972	1.2215	0.56817	0.585777	0.469589	0.65541	0.370215	0.316891	0.202105	0.139266	0.55902	51.3446
HCT116_CosubstrateEnzyme_Rep1	Q7Z7H8	39S ribosomal protein L10, mitochondrial	MRPL10	3	13.4	1.30346	0.632423	2.6419	1.54482	0.454607	0.385749	1.41499	0.229032	0.164888	0.115773	0.323882	58.7654
HCT116_CosubstrateEnzyme_Rep2	Q7Z7H8	39S ribosomal protein L10, mitochondrial	MRPL10	3	13.4	1.15259	0.803557	2.41638	0.64103	0.554447	1.03297	0.628765	0.573903	0.340126	0.298436	0.298552	59.6641
HCT116_CTRL_Rep2	Q9Y3B7-2	39S ribosomal protein L11, mitochondrial	MRPL11	9	50	1.04967	0.911411	0.732361	0.446696	0.391905	0.390555	0.38499	0.368147	0.252045	0.159465	0.944803	47.0754
HCT116_Enzyme_Rep2	Q9Y3B7-2	39S ribosomal protein L11, mitochondrial	MRPL11	9	50	0.92698	1.04045	0.814762	0.597616	0.61922	0.542171	0.571483	0.372503	0.270504	0.14441	0.913053	54.1559
HCT116_Cosubstrate_Rep1	Q9Y3B7-2	39S ribosomal protein L11, mitochondrial	MRPL11	9	50	1.0118	0.94977	0.720623	0.818143	0.46839	0.408352	0.446919	0.475346	0.358176	0.157806	0.88691	52.3035
HCT116_Cosubstrate_Rep2	Q9Y3B7-2	39S ribosomal protein L11, mitochondrial	MRPL11	9	50	1.04839	0.913968	0.7065	0.469233	0.424267	0.503492	0.570354	0.422062	0.338459	0.154024	0.837697	47.3068
HCT116_CTRL_Rep1	Q9Y3B7-2	39S ribosomal protein L11, mitochondrial	MRPL11	9	50	0.937563	1.01964	1.45923	0.685713	0.420318	0.440195	0.457781	0.403107	0.354106	0.152742	0.801097	47.217
HCT116_Enzyme_Rep1	Q9Y3B7-2	39S ribosomal protein L11, mitochondrial	MRPL11	9	50	0.662831	1.16097	0.702799	0.584927	0.502671	0.542837	0.410326	0.352477	0.227508	0.130892	0.739577	51.955
HCT116_CosubstrateEnzyme_Rep1	Q9Y3B7-2	39S ribosomal protein L11, mitochondrial	MRPL11	9	50	1.114	0.838121	1.56853	0.78546	0.484736	0.516884	0.701043	0.492028	0.426225	0.21203	0.648619	47.4908
HCT116_CosubstrateEnzyme_Rep2	Q9Y3B7-2	39S ribosomal protein L11, mitochondrial	MRPL11	9	50	1.04756	0.912703	1.38613	0.499517	0.54049	0.734236	0.551746	0.499877	0.466709	0.179379	0.609903	57.0673
HCT116_CosubstrateEnzyme_Rep1	P52815	39S ribosomal protein L12, mitochondrial	MRPL12	5	22.7	1.0412	0.917154	1.49553	1.22538	1.20993	0.960625	0.501857	0.814724	0.677914	0.473343	NA	NA
HCT116_Enzyme_Rep1	P52815	39S ribosomal protein L12, mitochondrial	MRPL12	5	22.7	0.630557	1.17978	1.15252	1.29991	1.3631	0.957672	0.763984	0.636584	0.594289	0.505029	0.546784	NA
HCT116_Cosubstrate_Rep1	P52815	39S ribosomal protein L12, mitochondrial	MRPL12	5	22.7	0.901133	1.06534	1.34153	1.7155	1.43783	1.0046	0.835138	0.613069	0.388148	0.369765	0.526978	60.1977
HCT116_CosubstrateEnzyme_Rep2	P52815	39S ribosomal protein L12, mitochondrial	MRPL12	5	22.7	1.02858	0.93242	1.46057	1.34088	1.2655	0.930911	0.668066	0.576941	0.892402	0.201812	0.503673	NA
HCT116_Enzyme_Rep2	P52815	39S ribosomal protein L12, mitochondrial	MRPL12	5	22.7	0.939671	1.0268	1.22437	1.46515	1.50159	1.14392	0.711961	0.689934	0.635186	0.459383	0.499552	NA
HCT116_CTRL_Rep1	P52815	39S ribosomal protein L12, mitochondrial	MRPL12	5	22.7	0.872038	1.07932	1.4384	1.34125	1.37288	1.08744	0.959149	0.904279	0.554045	0.54777	0.461067	NA
HCT116_Cosubstrate_Rep2	P52815	39S ribosomal protein L12, mitochondrial	MRPL12	5	22.7	0.880269	1.08198	1.26734	1.31903	1.33713	1.01699	0.953029	0.923924	0.795819	0.565513	0.430438	NA
HCT116_CTRL_Rep2	P52815	39S ribosomal protein L12, mitochondrial	MRPL12	5	22.7	0.986197	0.976323	1.35007	1.57321	1.66757	1.07356	1.02525	0.874961	0.74625	0.46559	0.251186	66.4101
HCT116_CTRL_Rep2	Q9BYD1	39S ribosomal protein L13, mitochondrial	MRPL13	7	42.1	0.824979	1.14119	1.94033	1.74887	2.83222	1.88114	0.978279	0.36859	0.456597	0.419068	NA	NA
HCT116_Enzyme_Rep2	Q9BYD1	39S ribosomal protein L13, mitochondrial	MRPL13	7	42.1	0.887464	1.08293	1.12591	1.34182	1.12143	0.931168	0.956293	0.312137	0.34019	0.0851972	0.871594	58.0993
HCT116_Cosubstrate_Rep2	Q9BYD1	39S ribosomal protein L13, mitochondrial	MRPL13	7	42.1	0.881565	1.08069	0.982725	1.03601	1.10224	0.691108	0.863645	0.320026	0.518191	0.145907	0.817382	59.1326
HCT116_CosubstrateEnzyme_Rep1	Q9BYD1	39S ribosomal protein L13, mitochondrial	MRPL13	7	42.1	1.0772	0.87807	1.80298	1.14667	0.655366	0.560451	0.595832	0.320866	0.236681	0.176454	0.647227	55.0434
HCT116_Enzyme_Rep1	Q9BYD1	39S ribosomal protein L13, mitochondrial	MRPL13	7	42.1	0.414958	1.30543	0.919701	0.895199	0.525834	0.774357	0.431693	0.233363	0.198573	0.0660198	0.607377	54.5589
HCT116_CosubstrateEnzyme_Rep2	Q9BYD1	39S ribosomal protein L13, mitochondrial	MRPL13	7	42.1	1.14388	0.812605	1.95121	0.85832	0.690387	0.83215	0.479404	0.454676	0.3158	0.183519	0.541825	56.8195
HCT116_Cosubstrate_Rep1	Q9BYD1	39S ribosomal protein L13, mitochondrial	MRPL13	7	42.1	0.947271	1.01716	1.24066	2.0424	1.92243	0.804244	0.466958	0.429248	0.417505	0.149002	0.43958	55.2641
HCT116_CTRL_Rep1	Q9BYD1	39S ribosomal protein L13, mitochondrial	MRPL13	7	42.1	0.782217	1.16111	2.6176	1.69214	0.833927	0.651276	0.70907	0.466462	0.33294	0.262715	0.302643	57.8072
HCT116_Cosubstrate_Rep2	Q6P1L8	39S ribosomal protein L14, mitochondrial	MRPL14	7	55.2	1.00473	0.957597	0.788584	0.588555	0.613224	0.482812	0.386381	0.285202	0.215601	0.149142	0.97479	51.9443
HCT116_CTRL_Rep2	Q6P1L8	39S ribosomal protein L14, mitochondrial	MRPL14	7	55.2	1.07421	0.886319	0.900266	0.749538	0.741622	0.609199	0.501595	0.37906	0.332881	0.219849	0.974297	55.9693
HCT116_Enzyme_Rep2	Q6P1L8	39S ribosomal protein L14, mitochondrial	MRPL14	7	55.2	1.0617	0.895599	0.954439	1.02655	0.99855	0.7917	0.690962	0.418009	0.361196	0.202204	0.964058	58.3407
HCT116_Enzyme_Rep1	Q6P1L8	39S ribosomal protein L14, mitochondrial	MRPL14	7	55.2	0.883761	1.03221	0.780203	0.812717	0.625654	0.602263	0.42899	0.272769	0.202609	0.118467	0.956706	53.7262
HCT116_Cosubstrate_Rep1	Q6P1L8	39S ribosomal protein L14, mitochondrial	MRPL14	7	55.2	1.06398	0.895278	0.735599	0.929944	0.826679	0.522622	0.432906	0.349866	0.243333	0.150215	0.925393	54.9899
HCT116_CosubstrateEnzyme_Rep1	Q6P1L8	39S ribosomal protein L14, mitochondrial	MRPL14	7	55.2	1.12743	0.823539	1.33289	0.923262	0.743302	0.455447	0.59561	0.339429	0.334086	0.0824503	0.817357	55.1976
HCT116_CosubstrateEnzyme_Rep2	Q6P1L8	39S ribosomal protein L14, mitochondrial	MRPL14	7	55.2	1.07835	0.880701	1.39588	0.74734	0.690075	0.628321	0.402781	0.357714	0.414114	0.154366	0.790944	54.2948
HCT116_CTRL_Rep1	Q6P1L8	39S ribosomal protein L14, mitochondrial	MRPL14	7	55.2	1.04834	0.918761	1.62466	0.942392	0.673639	0.532559	0.462626	0.346706	0.314335	0.193718	0.740934	53.3158
HCT116_CTRL_Rep1	Q9P015	39S ribosomal protein L15, mitochondrial	MRPL15	7	25.7	1.02422	0.940725	7.55949	2.9247	1.22064	0.648732	2.01119	0	0.447893	0	NA	NA
HCT116_Enzyme_Rep2	Q9P015	39S ribosomal protein L15, mitochondrial	MRPL15	7	25.7	1.04572	0.912774	1.50712	1.39178	1.43032	1.03101	1.19413	0.449669	0.193645	0.128839	0.719622	58.9601
HCT116_Enzyme_Rep1	Q9P015	39S ribosomal protein L15, mitochondrial	MRPL15	7	25.7	0.222438	1.41763	0.719903	0.713141	0.465958	0.834855	0.354674	0.180511	0.0453682	0	0.406006	52.6836
HCT116_CosubstrateEnzyme_Rep1	Q9P015	39S ribosomal protein L15, mitochondrial	MRPL15	7	25.7	1.35779	0.573444	2.80348	1.74159	0.501795	0.380048	0.996253	0.113367	0.0377156	0.0149261	0.335769	50.0018
HCT116_CosubstrateEnzyme_Rep2	Q9P015	39S ribosomal protein L15, mitochondrial	MRPL15	7	25.7	1.16266	0.793094	2.69111	0.648782	0.682661	0.901877	0.602473	0.392763	0.190157	0.191417	0.334146	57.3071
HCT116_Cosubstrate_Rep1	Q9P015	39S ribosomal protein L15, mitochondrial	MRPL15	7	25.7	0.861211	1.10703	0.858018	3.17874	1.31612	0.691135	0.374473	0.353218	0.554598	0.0258671	0.269519	53.2498
HCT116_CosubstrateEnzyme_Rep2	Q9NX20	39S ribosomal protein L16, mitochondrial	MRPL16	2	10.4	1.24416	0.708407	2.14727	0.388995	0.292857	0.56961	0.263665	0.320502	0.0716332	0.196865	0.555083	46.8885
HCT116_CosubstrateEnzyme_Rep1	Q9NX20	39S ribosomal protein L16, mitochondrial	MRPL16	2	10.4	1.29015	0.646878	2.32927	1.05976	0.38963	0.370956	0.752033	0.285351	0.161489	0.174583	0.45507	49.7156
HCT116_Cosubstrate_Rep2	Q9NRX2	39S ribosomal protein L17, mitochondrial	MRPL17	8	42.9	0.872765	1.08948	1.18784	1.13641	0.788125	0.622615	0.450616	0.322223	0.294519	0.178094	0.918651	54.7545
HCT116_CTRL_Rep2	Q9NRX2	39S ribosomal protein L17, mitochondrial	MRPL17	8	42.9	0.91131	1.0529	1.24807	1.14544	0.852651	0.632612	0.456301	0.391267	0.341395	0.169596	0.90227	55.1227
HCT116_Enzyme_Rep2	Q9NRX2	39S ribosomal protein L17, mitochondrial	MRPL17	8	42.9	0.899014	1.07052	1.35808	1.14163	0.81354	0.643767	0.727388	0.391737	0.219136	0.118803	0.846897	57.5892
HCT116_Cosubstrate_Rep1	Q9NRX2	39S ribosomal protein L17, mitochondrial	MRPL17	8	42.9	0.904358	1.06197	1.13746	1.43505	0.749332	0.58745	0.484291	0.3698	0.34595	0.18889	0.807932	54.3418
HCT116_Enzyme_Rep1	Q9NRX2	39S ribosomal protein L17, mitochondrial	MRPL17	8	42.9	0.572505	1.21361	1.061	0.984975	0.573453	0.586634	0.325778	0.269358	0.19894	0.101456	0.788342	53.1773
HCT116_CTRL_Rep1	Q9NRX2	39S ribosomal protein L17, mitochondrial	MRPL17	8	42.9	0.909706	1.04501	1.94806	1.20228	0.649596	0.498019	0.400666	0.392323	0.315881	0.142233	0.612559	50.5455
HCT116_CosubstrateEnzyme_Rep2	Q9NRX2	39S ribosomal protein L17, mitochondrial	MRPL17	8	42.9	1.04375	0.916659	1.96148	0.843565	0.572166	0.607161	0.408313	0.336489	0.211672	0.158184	0.598091	53.4169
HCT116_CosubstrateEnzyme_Rep1	Q9NRX2	39S ribosomal protein L17, mitochondrial	MRPL17	8	42.9	1.1436	0.80598	1.95669	1.26126	0.584424	0.551089	0.65789	0.304056	0.273185	0.179338	0.550654	55.1038
HCT116_Cosubstrate_Rep2	Q9H0U6	39S ribosomal protein L18, mitochondrial	MRPL18	2	10.6	0.905273	1.05699	1.57843	2.6341	1.83569	1.90963	1.31419	1.36723	0.835652	0.449562	NA	NA
HCT116_CTRL_Rep1	Q9H0U6	39S ribosomal protein L18, mitochondrial	MRPL18	2	10.6	0.97904	0.98187	2.95177	2.56944	1.95139	1.44185	0.92264	0.812691	0.840995	0.448269	NA	NA
HCT116_CTRL_Rep2	Q9H0U6	39S ribosomal protein L18, mitochondrial	MRPL18	2	10.6	0.923655	1.04028	1.32332	2.16926	2.0361	1.37905	1.21672	1.10452	0.823846	0.462181	NA	NA
HCT116_Enzyme_Rep1	Q9H0U6	39S ribosomal protein L18, mitochondrial	MRPL18	2	10.6	0.678605	1.15178	0.770216	1.26795	1.11752	1.07813	0.712137	0.676493	0.360469	0.224425	0.720552	60.6288
HCT116_Enzyme_Rep2	Q9H0U6	39S ribosomal protein L18, mitochondrial	MRPL18	2	10.6	0.958873	1.00616	1.3286	1.72941	1.56365	0.980932	1.11495	0.832456	0.416522	0.257687	0.482364	62
HCT116_CosubstrateEnzyme_Rep1	Q9H0U6	39S ribosomal protein L18, mitochondrial	MRPL18	2	10.6	1.1107	0.841693	2.14896	1.48617	1.05273	0.8636	0.664926	0.590977	0.309635	0.313566	0.423003	59.0923
HCT116_CosubstrateEnzyme_Rep2	Q9H0U6	39S ribosomal protein L18, mitochondrial	MRPL18	2	10.6	1.10691	0.851023	2.56459	1.42164	1.17733	1.12771	0.788144	0.630135	0.528085	0.273639	0.241849	61.3441
HCT116_Cosubstrate_Rep1	Q9H0U6	39S ribosomal protein L18, mitochondrial	MRPL18	2	10.6	0.915352	1.05049	1.46807	3.23565	1.91858	1.14293	0.793594	0.880932	0.910899	0.546171	-0.108435	NA
HCT116_CTRL_Rep2	P49406	39S ribosomal protein L19, mitochondrial	MRPL19	11	37.3	1.02259	0.939108	0.605264	0.429479	0.434942	0.272421	0.194893	0.199282	0.156088	0.0541453	0.961751	46.9977
HCT116_Cosubstrate_Rep2	P49406	39S ribosomal protein L19, mitochondrial	MRPL19	11	37.3	1.02596	0.936387	0.616802	0.415982	0.42635	0.290286	0.204837	0.201001	0.179098	0.0580764	0.960779	46.9015
HCT116_Enzyme_Rep2	P49406	39S ribosomal protein L19, mitochondrial	MRPL19	11	37.3	1.01821	0.942362	0.631111	0.459158	0.394908	0.258086	0.354278	0.162022	0.0985913	0.0678712	0.952076	47.3932
HCT116_CTRL_Rep1	P49406	39S ribosomal protein L19, mitochondrial	MRPL19	11	37.3	0.93856	1.01874	1.25324	0.562194	0.357895	0.25674	0.216005	0.198289	0.212064	0.0603891	0.926517	47.1078
HCT116_CosubstrateEnzyme_Rep2	P49406	39S ribosomal protein L19, mitochondrial	MRPL19	11	37.3	1.13136	0.825619	1.21949	0.27406	0.198633	0.369753	0.201284	0.208588	0.0713062	0.121089	0.911659	46.7975
HCT116_Enzyme_Rep1	P49406	39S ribosomal protein L19, mitochondrial	MRPL19	11	37.3	0.836303	1.05987	0.585394	0.406201	0.38539	0.331423	0.184879	0.181524	0.13878	0.0571846	0.901898	46.9101
HCT116_Cosubstrate_Rep1	P49406	39S ribosomal protein L19, mitochondrial	MRPL19	11	37.3	0.967098	0.996454	0.464995	0.713343	0.36283	0.240848	0.161665	0.172112	0.187223	0.0670666	0.887005	47.6223
HCT116_CosubstrateEnzyme_Rep1	P49406	39S ribosomal protein L19, mitochondrial	MRPL19	11	37.3	1.22519	0.717401	1.32263	0.564106	0.19761	0.239223	0.407977	0.156926	0.0707298	0.125013	0.837135	47.0402
HCT116_Cosubstrate_Rep2	Q5T653	39S ribosomal protein L2, mitochondrial	MRPL2	7	25.6	0.958336	1.00396	1.07139	0.880747	0.606051	0.412056	0.352069	0.0837955	0.112774	0.0628425	0.976648	52.0453
HCT116_CosubstrateEnzyme_Rep1	Q5T653	39S ribosomal protein L2, mitochondrial	MRPL2	7	25.6	1.20538	0.738905	2.2415	1.31152	0.43006	0.331891	0.681913	0.133711	0.0981022	0.0480969	0.532526	49.9278
HCT116_CTRL_Rep1	Q5T653	39S ribosomal protein L2, mitochondrial	MRPL2	7	25.6	0.660267	1.27217	2.04597	0.777939	0.564981	0.571113	0.207389	0.263337	0.449419	0.0917696	0.528219	51.422
HCT116_Cosubstrate_Rep1	Q5T653	39S ribosomal protein L2, mitochondrial	MRPL2	7	25.6	0.946338	1.01813	1.05715	2.94249	0.746798	0.21638	0.263675	0.236996	0.389543	0.107145	0.395569	50.1164
HCT116_CosubstrateEnzyme_Rep2	Q5T653	39S ribosomal protein L2, mitochondrial	MRPL2	7	25.6	1.16446	0.791225	2.61229	0.627961	0.482152	0.685453	0.36459	0.385416	0.193364	0.188843	0.386577	47.1535
HCT116_Cosubstrate_Rep2	Q9BYC9	39S ribosomal protein L20, mitochondrial	MRPL20	5	32.2	0.971587	0.990721	0.838498	0.867785	0.664973	0.584961	0.417043	0.234803	0.0640091	0.0348701	0.979357	53.559
HCT116_CTRL_Rep2	Q9BYC9	39S ribosomal protein L20, mitochondrial	MRPL20	5	32.2	1.04609	0.915075	0.717591	0.916504	0.880888	0.470062	0.340138	0.188852	0.0955981	0.0359856	0.928968	53.5554
HCT116_Enzyme_Rep2	Q9BYC9	39S ribosomal protein L20, mitochondrial	MRPL20	5	32.2	0.959348	1.00565	1.15595	1.31817	1.39889	0.970869	0.925826	0.465697	0.276457	0.128995	0.82234	58.8694
HCT116_Enzyme_Rep1	Q9BYC9	39S ribosomal protein L20, mitochondrial	MRPL20	5	32.2	0.645902	1.17084	0.650875	0.709559	0.619195	0.697076	0.329347	0.29962	0.134626	0.0475669	0.729609	52.7806
HCT116_CTRL_Rep1	Q9BYC9	39S ribosomal protein L20, mitochondrial	MRPL20	5	32.2	1.07654	0.893083	2.11572	0.980034	0.768243	0.591669	0.509324	0.333741	0.339415	0.112126	0.54115	54.9483
HCT116_Cosubstrate_Rep1	Q9BYC9	39S ribosomal protein L20, mitochondrial	MRPL20	5	32.2	0.91267	1.05329	0.723586	2.37387	0.781485	0.439351	0.286487	0.108533	0.318519	0.0782226	0.501872	52.4966
HCT116_CosubstrateEnzyme_Rep2	Q9BYC9	39S ribosomal protein L20, mitochondrial	MRPL20	5	32.2	1.08261	0.876273	2.3846	0.720134	0.711728	0.872876	0.409114	0.35176	0.12984	0.157293	0.45411	55.8287
HCT116_CosubstrateEnzyme_Rep1	Q9BYC9	39S ribosomal protein L20, mitochondrial	MRPL20	5	32.2	1.05662	0.900412	2.48082	0.944682	0.827705	0.926682	0.447141	0.585425	0.216731	0.422496	0.34546	56.9185
HCT116_CTRL_Rep1	Q7Z2W9	39S ribosomal protein L21, mitochondrial	MRPL21	4	27.8	0	1.87347	2.46559	2.18986	0	0	1.19146	0	0	0	NA	NA
HCT116_CTRL_Rep2	Q7Z2W9	39S ribosomal protein L21, mitochondrial	MRPL21	4	27.8	0	1.98484	0.754952	0	2.13998	1.22636	1.61779	1.23881	0	0	NA	NA
HCT116_Enzyme_Rep2	Q7Z2W9	39S ribosomal protein L21, mitochondrial	MRPL21	4	27.8	1.89466	0	0	0	6.07465	6.65884	2.11194	1.9397	0	0	NA	NA
HCT116_Enzyme_Rep1	Q7Z2W9	39S ribosomal protein L21, mitochondrial	MRPL21	4	27.8	0.653326	1.16651	0.950813	0.813568	0.668739	0.588416	0.293995	0.439776	0.103498	0.0329108	0.826439	53.8716
HCT116_Cosubstrate_Rep1	Q7Z2W9	39S ribosomal protein L21, mitochondrial	MRPL21	4	27.8	0.864621	1.10347	0.724099	1.70485	1.06728	0.705726	0.426889	0	0.310788	0.091525	0.716946	54.7845
HCT116_CosubstrateEnzyme_Rep2	Q7Z2W9	39S ribosomal protein L21, mitochondrial	MRPL21	4	27.8	0.897171	1.06898	2.02152	0.678679	0.635562	0.737375	0.464385	0.334955	0.194357	0.160499	0.545248	55.1854
HCT116_CosubstrateEnzyme_Rep1	Q7Z2W9	39S ribosomal protein L21, mitochondrial	MRPL21	4	27.8	1.10941	0.843095	2.62378	1.45375	0.707756	0.602534	0.693464	0.39495	0.24837	0.276617	0.34174	56.5427
HCT116_Cosubstrate_Rep2	Q7Z2W9	39S ribosomal protein L21, mitochondrial	MRPL21	4	27.8	0	1.96169	0	0.92399	0.993411	0	1.03556	0.866168	0	0	0.0686081	56.3346
HCT116_CosubstrateEnzyme_Rep1	E7ESL0	39S ribosomal protein L22, mitochondrial	MRPL22	3	17	0.371684	1.64403	2.50394	2.10192	0.902785	0	0.638701	0	0	0	NA	NA
HCT116_Enzyme_Rep2	E7ESL0	39S ribosomal protein L22, mitochondrial	MRPL22	3	17	0.933152	1.03381	0.672183	0.455596	0.487201	0.521452	0.696927	0.191872	0	0.111758	0.748448	50.9683
HCT116_CosubstrateEnzyme_Rep2	E7ESL0	39S ribosomal protein L22, mitochondrial	MRPL22	3	17	1.04385	0.916557	2.17086	0.585164	0.420775	0.779198	0.429344	0.366499	0.123164	0.155142	0.466753	54.3411
HCT116_Enzyme_Rep2	Q16540	39S ribosomal protein L23, mitochondrial	MRPL23	4	41.2	1.31217	0.626291	2.11571	1.28651	1.39313	0.446192	1.29637	0.357675	0.0947657	0.230257	NA	NA
HCT116_Cosubstrate_Rep2	Q16540	39S ribosomal protein L23, mitochondrial	MRPL23	4	41.2	0.951334	1.01096	0.946438	0.808974	0.628941	0.596774	0.494495	0.260688	0.31351	0.110731	0.966936	54.6344
HCT116_Enzyme_Rep1	Q16540	39S ribosomal protein L23, mitochondrial	MRPL23	4	41.2	0.620023	1.18592	0.67901	0.818094	0.41401	0.586244	0.253444	0.281236	0.145487	0.0811471	0.723893	51.5268
HCT116_Cosubstrate_Rep1	Q16540	39S ribosomal protein L23, mitochondrial	MRPL23	4	41.2	1.01777	0.943537	0.718473	1.83132	0.424914	0.462752	0.298493	0.320515	0.301844	0.0617467	0.643733	49.9196
HCT116_CTRL_Rep1	Q16540	39S ribosomal protein L23, mitochondrial	MRPL23	4	41.2	1.20121	0.779547	2.3689	0.920049	0.441229	0.217855	0.236269	0	0.285459	0	0.568618	49.7583
HCT116_CosubstrateEnzyme_Rep2	Q16540	39S ribosomal protein L23, mitochondrial	MRPL23	4	41.2	1.23128	0.721783	2.44013	0.694307	0.509286	0.746704	0.492306	0.424341	0.327592	0.178284	0.363253	55.1065
HCT116_CosubstrateEnzyme_Rep1	Q16540	39S ribosomal protein L23, mitochondrial	MRPL23	4	41.2	1.1801	0.766352	2.67663	0.783381	0.419456	0.706044	0.416581	0.377702	0.178046	0.419088	0.350083	47.3497
HCT116_CTRL_Rep1	Q96A35	39S ribosomal protein L24, mitochondrial	MRPL24	6	26.9	1.11717	0.856075	3.73196	1.30671	0.171405	0.370703	0.399243	0.26084	0.370346	0.0731424	NA	NA
HCT116_Enzyme_Rep2	Q96A35	39S ribosomal protein L24, mitochondrial	MRPL24	6	26.9	1.05622	0.901484	1.04841	1.0364	0.779233	0.488284	0.848305	0.309494	0.0843774	0.230595	0.828367	56.691
HCT116_Enzyme_Rep1	Q96A35	39S ribosomal protein L24, mitochondrial	MRPL24	6	26.9	0.62384	1.18369	0.521919	0.540704	0.413234	0.382866	0.220583	0.23363	0.134634	0.10151	0.709606	48.3942
HCT116_Cosubstrate_Rep1	Q96A35	39S ribosomal protein L24, mitochondrial	MRPL24	6	26.9	0.962888	1.00085	0.735724	2.0355	0.580783	0.375783	0.254946	0.304729	0.347674	0.178675	0.584213	50.0689
HCT116_CosubstrateEnzyme_Rep2	Q96A35	39S ribosomal protein L24, mitochondrial	MRPL24	6	26.9	1.20791	0.746073	2.7424	0.490936	0.313243	0.779559	0.3912	0.370239	0.136425	0.185898	0.37023	46.9896
HCT116_CosubstrateEnzyme_Rep1	Q96A35	39S ribosomal protein L24, mitochondrial	MRPL24	6	26.9	1.40455	0.522672	2.79935	1.56049	0.282688	0.2756	0.940628	0.188182	0.138923	0.0434886	0.354296	49.9442
HCT116_Cosubstrate_Rep1	Q4TT37	39S ribosomal protein L28, mitochondrial	MRPL28	4	26.1	0.856582	1.11186	0.816656	2.07162	0.889777	0.435032	0.264035	0.295186	0.367204	0.136033	0.580153	52.5308
HCT116_Enzyme_Rep2	Q4TT37	39S ribosomal protein L28, mitochondrial	MRPL28	4	26.1	0.981224	0.982124	1.22569	1.14313	0.373829	0.429535	1.25214	0	0	0	0.567257	55.6908
HCT116_Enzyme_Rep1	Q4TT37	39S ribosomal protein L28, mitochondrial	MRPL28	4	26.1	0.419438	1.30282	0.569001	0.714415	0.253782	0.492507	0.266095	0.055331	0	0.0594041	0.556397	48.9355
HCT116_CosubstrateEnzyme_Rep2	Q4TT37	39S ribosomal protein L28, mitochondrial	MRPL28	4	26.1	1.20184	0.752382	3.07437	0.499009	0.321818	0.816698	0.358057	0.359096	0.115149	0.210845	0.314617	46.9989
HCT116_CosubstrateEnzyme_Rep1	Q4TT37	39S ribosomal protein L28, mitochondrial	MRPL28	4	26.1	1.4317	0.493194	3.21036	1.77269	0.251529	0.186776	1.1558	0.0755519	0.0449752	0.0398245	0.256367	55.6464
HCT116_CTRL_Rep2	H0Y9G6	39S ribosomal protein L3, mitochondrial	MRPL3	10	30	0.945574	1.01786	0.969317	0.671017	0.411858	0.224278	0.199796	0.152882	0.096032	0.0668888	0.990249	49.0326
HCT116_Cosubstrate_Rep2	H0Y9G6	39S ribosomal protein L3, mitochondrial	MRPL3	10	30	0.924234	1.03804	0.968471	0.598081	0.316124	0.244118	0.207487	0.153766	0.1067	0.0590852	0.980318	48.1389
HCT116_Cosubstrate_Rep1	H0Y9G6	39S ribosomal protein L3, mitochondrial	MRPL3	10	30	0.920125	1.04551	0.811208	0.962705	0.323075	0.185162	0.171507	0.159914	0.192068	0.0931244	0.964179	49.2593
HCT116_Enzyme_Rep2	H0Y9G6	39S ribosomal protein L3, mitochondrial	MRPL3	10	30	0.939932	1.02652	1.02367	0.668619	0.453099	0.289665	0.403778	0.193193	0.0891318	0.0561007	0.944282	50.135
HCT116_Enzyme_Rep1	H0Y9G6	39S ribosomal protein L3, mitochondrial	MRPL3	10	30	0.754502	1.10754	0.801612	0.567206	0.290722	0.306646	0.1636	0.124662	0.068727	0.0367465	0.916462	48.0206
HCT116_CosubstrateEnzyme_Rep2	H0Y9G6	39S ribosomal protein L3, mitochondrial	MRPL3	10	30	1.04201	0.918462	1.54898	0.474788	0.245892	0.380392	0.247391	0.232971	0.107303	0.110572	0.826085	46.98
HCT116_CTRL_Rep1	H0Y9G6	39S ribosomal protein L3, mitochondrial	MRPL3	10	30	0.938245	1.01902	1.64041	0.815578	0.290314	0.219065	0.18747	0.135459	0.186086	0.0722039	0.824699	48.6328
HCT116_CosubstrateEnzyme_Rep1	H0Y9G6	39S ribosomal protein L3, mitochondrial	MRPL3	10	30	1.14386	0.805701	1.6025	0.894845	0.247329	0.194406	0.510525	0.119866	0.080428	0.031707	0.776526	48.5356
HCT116_Cosubstrate_Rep1	Q8TCC3-3	39S ribosomal protein L30, mitochondrial	MRPL30	2	14.5	0.870908	1.0969	0.848676	4.58777	1.93944	1.05273	0.817015	0.830739	1.28367	0.608095	NA	NA
HCT116_Cosubstrate_Rep2	Q8TCC3-3	39S ribosomal protein L30, mitochondrial	MRPL30	2	14.5	1.19948	0.762969	1.16899	2.13746	2.1022	1.81005	1.29736	0.606476	0.712535	0.408512	NA	NA
HCT116_Enzyme_Rep1	Q8TCC3-3	39S ribosomal protein L30, mitochondrial	MRPL30	2	14.5	0.413931	1.30603	0.54329	0.976417	0.718536	0.847826	0.405884	0.352125	0.304588	0.151889	0.412106	56.2526
HCT116_CosubstrateEnzyme_Rep2	Q8TCC3-3	39S ribosomal protein L30, mitochondrial	MRPL30	2	14.5	1.19874	0.755596	2.72218	0.889712	0.753468	0.954387	0.640526	0.508332	0.392093	0.268027	0.276117	58.9528
HCT116_CosubstrateEnzyme_Rep1	Q8TCC3-3	39S ribosomal protein L30, mitochondrial	MRPL30	2	14.5	1.27559	0.662687	2.78432	1.46339	0.771478	0.669214	0.879278	0.536391	0.296792	0.314528	0.246919	59.6532
HCT116_CTRL_Rep1	Q8TCC3-3	39S ribosomal protein L30, mitochondrial	MRPL30	2	14.5	0.931342	1.02531	2.83176	1.72474	1.31294	1.08603	0.636857	0.483615	0.533484	0.237701	0.211264	56.3051
HCT116_CTRL_Rep2	Q8TCC3-3	39S ribosomal protein L30, mitochondrial	MRPL30	2	14.5	0.900415	1.06405	1.2585	2.34508	2.84942	1.71997	1.30196	1.46572	0.937617	0.239827	-0.214765	63.7768
HCT116_Enzyme_Rep2	Q8TCC3-3	39S ribosomal protein L30, mitochondrial	MRPL30	2	14.5	1.00459	0.956997	1.69788	2.42209	2.80019	1.81547	1.88932	1.12302	0.847477	0.388184	-0.395735	63.5023
HCT116_CTRL_Rep1	Q9BYC8	39S ribosomal protein L32, mitochondrial	MRPL32	3	23.9	0.900394	1.05349	3.68206	2.46708	1.93346	1.65685	1.24697	1.05876	0.887832	0.540283	NA	NA
HCT116_Enzyme_Rep2	Q9BYC8	39S ribosomal protein L32, mitochondrial	MRPL32	3	23.9	0.935128	1.03169	1.29648	1.39044	1.6442	1.32848	1.03371	0.672256	0.5864	0.452888	NA	NA
HCT116_Cosubstrate_Rep2	Q9BYC8	39S ribosomal protein L32, mitochondrial	MRPL32	3	23.9	0.95622	1.00608	1.3799	1.2688	1.16941	0.793933	0.546478	0.455395	0.325079	0.203974	0.818196	56.8871
HCT116_Enzyme_Rep1	Q9BYC8	39S ribosomal protein L32, mitochondrial	MRPL32	3	23.9	0.616183	1.18815	1.10924	1.08093	0.992265	0.918838	0.51196	0.518595	0.31278	0.297194	0.783036	56.9867
HCT116_CTRL_Rep2	Q9BYC8	39S ribosomal protein L32, mitochondrial	MRPL32	3	23.9	0.907604	1.05669	1.26561	1.29531	1.32171	1.02616	0.859281	0.756065	0.747698	0.3914	0.604189	65.6232
HCT116_CosubstrateEnzyme_Rep1	Q9BYC8	39S ribosomal protein L32, mitochondrial	MRPL32	3	23.9	1.11602	0.835928	2.13511	1.05135	0.816998	0.748148	0.560473	0.568263	0.337371	0.381848	0.434772	57.6301
HCT116_CosubstrateEnzyme_Rep2	Q9BYC8	39S ribosomal protein L32, mitochondrial	MRPL32	3	23.9	1.11216	0.845574	2.63949	1.17216	0.839876	1.00092	0.603324	0.588324	0.521361	0.265232	0.267155	59.9068
HCT116_Cosubstrate_Rep1	Q9BYC8	39S ribosomal protein L32, mitochondrial	MRPL32	3	23.9	0.614254	1.36492	2.41175	3.34237	1.83875	1.57953	0.849877	0	0.746129	0.208179	0.0564067	56.258
HCT116_Enzyme_Rep2	Q9NZE8	39S ribosomal protein L35, mitochondrial	MRPL35	4	17	0.892902	1.07709	1.00731	0.946746	0.616663	0.729097	0.435127	0.452674	0.350862	0.294919	0.913666	55.77
HCT116_Cosubstrate_Rep2	Q9NZE8	39S ribosomal protein L35, mitochondrial	MRPL35	4	17	1.02712	0.935227	1.19723	1.32547	1.00603	0.76414	0.396047	0.332249	0.280611	0.032362	0.888483	55.3941
HCT116_Enzyme_Rep1	Q9NZE8	39S ribosomal protein L35, mitochondrial	MRPL35	4	17	0.708484	1.13436	0.702144	0.942236	0.452623	0.729018	0.578389	0.291642	0.33679	0.129428	0.680742	55.2644
HCT116_CosubstrateEnzyme_Rep2	Q9NZE8	39S ribosomal protein L35, mitochondrial	MRPL35	4	17	1.13211	0.824839	2.63019	0.663023	0.35057	0.766846	0.412681	0.401716	0.178586	0.28229	0.372745	47.1617
HCT116_CTRL_Rep1	Q9NZE8	39S ribosomal protein L35, mitochondrial	MRPL35	4	17	0.999951	0.962828	2.19626	1.32592	0.809837	0.606495	0.891955	0.715928	0.55163	0.153238	0.363831	62.1325
HCT116_CosubstrateEnzyme_Rep1	Q9NZE8	39S ribosomal protein L35, mitochondrial	MRPL35	4	17	1.19911	0.745712	2.6966	1.49811	0.454431	0.335862	0.9767	0.223649	0.246121	0.102289	0.323694	56.2399
HCT116_Cosubstrate_Rep1	Q9NZE8	39S ribosomal protein L35, mitochondrial	MRPL35	4	17	0.995074	0.96724	0.92982	1.53675	1.48109	1.3731	1.17343	1.37415	0.766873	0.445919	0.232201	63.4355
HCT116_CTRL_Rep2	Q9BZE1	39S ribosomal protein L37, mitochondrial	MRPL37	17	55.3	1.01734	0.94447	0.987864	0.841195	0.809407	0.597162	0.493794	0.360521	0.28911	0.172615	0.989688	55.7282
HCT116_Enzyme_Rep2	Q9BZE1	39S ribosomal protein L37, mitochondrial	MRPL37	17	55.3	0.925293	1.04226	1.05717	0.788747	0.696383	0.49687	0.559415	0.288573	0.172521	0.0868414	0.950209	54.5036
HCT116_Cosubstrate_Rep2	Q9BZE1	39S ribosomal protein L37, mitochondrial	MRPL37	17	55.3	0.951476	1.01082	0.928369	0.872224	0.695857	0.62975	0.439034	0.413484	0.395511	0.0527566	0.948631	55.8307
HCT116_Enzyme_Rep1	Q9BZE1	39S ribosomal protein L37, mitochondrial	MRPL37	17	55.3	0.799544	1.08129	0.839198	0.825685	0.623178	0.561967	0.367107	0.333447	0.18777	0.100243	0.932225	53.6011
HCT116_Cosubstrate_Rep1	Q9BZE1	39S ribosomal protein L37, mitochondrial	MRPL37	17	55.3	0.959033	1.00488	0.866972	1.39105	0.583325	0.387595	0.317123	0.266885	0.276823	0.117866	0.864431	50.0924
HCT116_CosubstrateEnzyme_Rep2	Q9BZE1	39S ribosomal protein L37, mitochondrial	MRPL37	17	55.3	1.04051	0.92003	1.64266	0.605582	0.42688	0.523674	0.314016	0.292986	0.164444	0.126015	0.733426	47.1027
HCT116_CosubstrateEnzyme_Rep1	Q9BZE1	39S ribosomal protein L37, mitochondrial	MRPL37	17	55.3	1.11846	0.833276	1.67014	0.937742	0.449924	0.426542	0.528308	0.273849	0.153068	0.114735	0.714873	49.7555
HCT116_CTRL_Rep1	Q9BZE1	39S ribosomal protein L37, mitochondrial	MRPL37	17	55.3	1.01578	0.948408	1.92234	1.10409	0.6027	0.549911	0.49491	0.475277	0.357361	0.232516	0.583357	50.2618
HCT116_CosubstrateEnzyme_Rep1	Q96DV4	39S ribosomal protein L38, mitochondrial	MRPL38	4	13.7	1.42321	0.502417	3.45586	1.63069	0.166109	0.163684	1.07642	0.113774	0.0473247	0.0275355	NA	NA
HCT116_CTRL_Rep1	Q96DV4	39S ribosomal protein L38, mitochondrial	MRPL38	4	13.7	1.11346	0.859452	6.04943	2.63216	0.188728	0.499621	0.509895	0.234837	0.690215	0.130242	NA	NA
HCT116_Enzyme_Rep2	Q96DV4	39S ribosomal protein L38, mitochondrial	MRPL38	4	13.7	1.08985	0.86533	1.57806	1.72046	0.936145	0.477306	1.06654	0.255541	0.122564	0.0650754	NA	NA
HCT116_Cosubstrate_Rep2	Q96DV4	39S ribosomal protein L38, mitochondrial	MRPL38	4	13.7	1.01195	0.950381	1.24082	1.11595	0.531441	0.505763	0.294102	0.15076	0.233613	0.0212622	0.902383	52.2249
HCT116_Enzyme_Rep1	Q96DV4	39S ribosomal protein L38, mitochondrial	MRPL38	4	13.7	0.529275	1.2388	0.78743	0.734065	0.338563	0.362509	0.161839	0.129637	0.0605146	0.035718	0.758478	49.3384
HCT116_Cosubstrate_Rep1	Q96DV4	39S ribosomal protein L38, mitochondrial	MRPL38	4	13.7	0.890667	1.07627	1.38908	2.48065	0.601047	0.238311	0.189586	0.146198	0.53391	0.117963	0.491891	50.8294
HCT116_CosubstrateEnzyme_Rep2	Q96DV4	39S ribosomal protein L38, mitochondrial	MRPL38	4	13.7	1.23106	0.722015	3.28552	0.630629	0.171565	0.583908	0.40371	0.346472	0.112217	0.228425	0.31148	47.1171
HCT116_Enzyme_Rep1	Q9NYK5	39S ribosomal protein L39, mitochondrial	MRPL39	16	51.8	0.686512	1.14717	1.1572	1.27426	0.958571	0.837862	0.585665	0.417062	0.261412	0.14906	0.835486	57.3929
HCT116_Cosubstrate_Rep2	Q9NYK5	39S ribosomal protein L39, mitochondrial	MRPL39	16	51.8	0.88614	1.07611	1.45905	1.60541	1.17713	0.894481	0.658524	0.457073	0.364141	0.162603	0.673545	58.139
HCT116_CosubstrateEnzyme_Rep2	Q9NYK5	39S ribosomal protein L39, mitochondrial	MRPL39	16	51.8	1.00185	0.960198	1.90486	1.30481	1.0229	0.857516	0.590828	0.43968	0.266519	0.168291	0.618113	57.4967
HCT116_Enzyme_Rep2	Q9NYK5	39S ribosomal protein L39, mitochondrial	MRPL39	16	51.8	0.920886	1.047	1.52776	1.72685	1.46634	1.0089	1.03344	0.637592	0.360811	0.216072	0.522672	59.1742
HCT116_CosubstrateEnzyme_Rep1	Q9NYK5	39S ribosomal protein L39, mitochondrial	MRPL39	16	51.8	1.08753	0.866848	2.1033	1.56955	0.972995	0.708865	0.682211	0.380746	0.264157	0.145927	0.507777	57.4511
HCT116_Cosubstrate_Rep1	Q9NYK5	39S ribosomal protein L39, mitochondrial	MRPL39	16	51.8	0.886788	1.08032	1.48133	1.91729	1.31258	0.847076	0.712297	0.555569	0.410144	0.244944	0.487808	59.3058
HCT116_CTRL_Rep2	Q9NYK5	39S ribosomal protein L39, mitochondrial	MRPL39	16	51.8	0.930286	1.0335	1.48681	1.71156	1.55927	1.04816	0.844205	0.665148	0.472459	0.294909	0.454342	61.2848
HCT116_CTRL_Rep1	Q9NYK5	39S ribosomal protein L39, mitochondrial	MRPL39	16	51.8	0.882166	1.07009	2.00602	1.80692	1.33292	1.0834	0.835612	0.598937	0.404758	0.263392	0.370386	60.1186
HCT116_CTRL_Rep2	K7EKI4	39S ribosomal protein L4, mitochondrial	MRPL4	5	44.9	0.925524	1.03837	1.23224	1.38538	1.54102	1.37399	1.93147	0.932037	0.540006	0.320156	NA	NA
HCT116_Cosubstrate_Rep2	K7EKI4	39S ribosomal protein L4, mitochondrial	MRPL4	5	44.9	0.988212	0.974107	0.659494	0.943819	0.890074	0.82074	0.964339	0.368505	0.263342	0.13732	0.82051	58.408
HCT116_Enzyme_Rep2	K7EKI4	39S ribosomal protein L4, mitochondrial	MRPL4	5	44.9	0.977344	0.986296	1.12973	1.17492	1.4266	1.18379	1.22293	0.615963	0.288648	0.160155	0.799218	59.0833
HCT116_Enzyme_Rep1	K7EKI4	39S ribosomal protein L4, mitochondrial	MRPL4	5	44.9	0.552503	1.22527	0.748539	0.921155	0.689404	0.804642	0.623488	0.401701	0.233444	0.0721381	0.659762	56.9683
HCT116_Cosubstrate_Rep1	K7EKI4	39S ribosomal protein L4, mitochondrial	MRPL4	5	44.9	0.923501	1.04198	0.907068	2.54034	1.10944	1.14068	1.02754	0.684682	0.54104	0.216831	0.266316	62.6878
HCT116_CosubstrateEnzyme_Rep1	K7EKI4	39S ribosomal protein L4, mitochondrial	MRPL4	5	44.9	1.31008	0.625242	2.79185	1.27262	0.868166	0.874329	1.04196	0.655009	0.301886	0.316643	0.231751	59.1509
HCT116_CosubstrateEnzyme_Rep2	K7EKI4	39S ribosomal protein L4, mitochondrial	MRPL4	5	44.9	1.12249	0.834831	2.99655	0.802338	0.684021	1.12491	0.792392	0.568164	0.360727	0.251298	0.21783	59.8711
HCT116_CTRL_Rep1	K7EKI4	39S ribosomal protein L4, mitochondrial	MRPL4	5	44.9	1.05166	0.915734	2.97322	1.32403	0.821589	0.875284	1.02987	0.767827	0.490356	0.166066	0.195351	62.6585
HCT116_Enzyme_Rep1	Q9NQ50	39S ribosomal protein L40, mitochondrial	MRPL40	5	32	0.523479	1.24218	1.48556	1.58276	0.922024	0.822387	0.553675	0.47925	0.306006	0.201518	0.58566	57.3268
HCT116_CosubstrateEnzyme_Rep2	Q9NQ50	39S ribosomal protein L40, mitochondrial	MRPL40	5	32	1.02534	0.935794	2.09849	1.27837	0.882176	0.797736	0.550472	0.457072	0.333159	0.172691	0.521823	57.2224
HCT116_CTRL_Rep1	Q9NQ50	39S ribosomal protein L40, mitochondrial	MRPL40	5	32	0.892601	1.06059	2.09037	1.70841	1.08634	0.901474	0.680858	0.573718	0.361214	0.261128	0.412604	59.2503
HCT116_CosubstrateEnzyme_Rep1	Q9NQ50	39S ribosomal protein L40, mitochondrial	MRPL40	5	32	1.04703	0.910826	2.29735	1.52092	0.949828	0.728923	0.675436	0.49472	0.357721	0.215972	0.405509	58.2918
HCT116_Cosubstrate_Rep1	Q9NQ50	39S ribosomal protein L40, mitochondrial	MRPL40	5	32	0.775755	1.19627	1.86056	2.13482	1.27845	0.890599	0.70279	0.474641	0.375288	0.239437	0.375328	58.3214
HCT116_Cosubstrate_Rep2	Q9NQ50	39S ribosomal protein L40, mitochondrial	MRPL40	5	32	0.838639	1.12358	1.95006	1.97974	1.26807	0.945178	0.863588	0.626134	0.465426	0.370847	0.29278	60.994
HCT116_CTRL_Rep2	Q9NQ50	39S ribosomal protein L40, mitochondrial	MRPL40	5	32	0.810011	1.1565	1.79772	2.06395	1.54693	1.19435	0.931359	0.70858	0.51142	0.324077	0.233737	62.0023
HCT116_Enzyme_Rep2	Q9NQ50	39S ribosomal protein L40, mitochondrial	MRPL40	5	32	0.816605	1.15912	2.11981	2.39472	1.50721	1.19561	0.896938	0.714525	0.561981	0.37171	0.0918651	62.7433
HCT116_Cosubstrate_Rep1	Q8IXM3	39S ribosomal protein L41, mitochondrial	MRPL41	3	22.6	0.684167	1.29191	0.717014	2.46642	0.926029	0.136103	0.227642	0.343651	0.503623	0.25075	NA	NA
HCT116_CosubstrateEnzyme_Rep2	Q8IXM3	39S ribosomal protein L41, mitochondrial	MRPL41	3	22.6	1.28091	0.670217	2.89639	0.406431	0.219851	0.630314	0.395686	0.44588	0.189507	0.196302	NA	NA
HCT116_CTRL_Rep1	Q8IXM3	39S ribosomal protein L41, mitochondrial	MRPL41	3	22.6	0.94144	1.01611	2.91133	1.17497	0.0443276	0.304916	0.23283	0.0887809	0.488205	0.0879894	NA	NA
HCT116_Enzyme_Rep2	Q8IXM3	39S ribosomal protein L41, mitochondrial	MRPL41	3	22.6	1.02752	0.932349	1.11149	0.838718	1.05565	0.898943	0.845222	0.596404	0.107195	0	0.957838	59.4277
HCT116_Enzyme_Rep1	Q8IXM3	39S ribosomal protein L41, mitochondrial	MRPL41	3	22.6	0.516294	1.24637	0.580772	0.451423	0.32139	0.366777	0.324039	0.189695	0.148219	0.0944369	0.592733	47.9051
HCT116_CosubstrateEnzyme_Rep1	Q8IXM3	39S ribosomal protein L41, mitochondrial	MRPL41	3	22.6	1.19326	0.752071	2.33099	1.4223	0.509367	0.393236	0.818487	0.162055	0.175378	0.0279306	0.453429	55.3259
HCT116_Cosubstrate_Rep1	S4R360	39S ribosomal protein L42, mitochondrial	MRPL42	3	45.3	0.879322	1.08812	0.943009	1.8858	1.06348	1.81755	2.45046	2.47524	1.21004	1.10239	NA	NA
HCT116_CosubstrateEnzyme_Rep1	S4R360	39S ribosomal protein L42, mitochondrial	MRPL42	3	45.3	1.03813	0.920484	2.42755	1.57743	0.836754	1.29336	1.24095	1.54248	1.37628	0.402277	NA	NA
HCT116_CTRL_Rep2	S4R360	39S ribosomal protein L42, mitochondrial	MRPL42	3	45.3	0.997773	0.964484	0.977381	0.972164	1.13932	1.903	3.50986	2.83433	1.77167	1.35222	NA	NA
HCT116_Enzyme_Rep1	S4R360	39S ribosomal protein L42, mitochondrial	MRPL42	3	45.3	0.535541	1.23515	0.869725	0.967357	0.808721	1.27267	1.95926	1.43574	1.214	0.715848	NA	NA
HCT116_CosubstrateEnzyme_Rep2	S4R360	39S ribosomal protein L42, mitochondrial	MRPL42	3	45.3	0.959093	1.00463	1.47715	0.677402	0.884735	0.937188	1.13674	0.753846	0.962557	0.25975	0.516906	65.949
HCT116_CTRL_Rep1	S4R360	39S ribosomal protein L42, mitochondrial	MRPL42	3	45.3	0.763142	1.17849	2.02505	1.85286	1.03393	0.572091	2.46897	0.978311	0.366568	0.140466	0.184118	62.5122
HCT116_Cosubstrate_Rep2	S4R360	39S ribosomal protein L42, mitochondrial	MRPL42	3	45.3	0.971442	0.990867	0.892811	0.880823	1.04052	1.7155	2.37107	2.44911	1.7832	0.999228	-0.485006	NA
HCT116_Enzyme_Rep2	S4R360	39S ribosomal protein L42, mitochondrial	MRPL42	3	45.3	0.622769	1.36753	1.59271	1.62223	1.54766	2.41146	2.39184	2.61247	1.97096	0.743532	-1.14202	NA
HCT116_Enzyme_Rep2	Q8N983-4	39S ribosomal protein L43, mitochondrial	MRPL43	8	45.9	0.883924	1.08674	1.44131	1.28336	1.29179	1.72113	1.78678	1.45635	0.760821	0.344126	NA	NA
HCT116_CTRL_Rep2	Q8N983-4	39S ribosomal protein L43, mitochondrial	MRPL43	8	45.9	0.972901	0.989919	1.02404	0.978357	0.962592	0.876967	0.688458	0.751795	0.490848	0.364026	0.960638	63.2263
HCT116_Cosubstrate_Rep2	Q8N983-4	39S ribosomal protein L43, mitochondrial	MRPL43	8	45.9	1.05439	0.907969	0.947057	0.70321	0.590538	0.612052	0.522051	0.44581	0.321982	0.15915	0.946043	55.4453
HCT116_Enzyme_Rep1	Q8N983-4	39S ribosomal protein L43, mitochondrial	MRPL43	8	45.9	0.56217	1.21963	0.828609	0.800065	0.611297	0.786857	0.635955	0.381361	0.294698	0.133193	0.629648	56.7235
HCT116_CosubstrateEnzyme_Rep1	Q8N983-4	39S ribosomal protein L43, mitochondrial	MRPL43	8	45.9	1.17555	0.771296	1.92765	1.1947	0.454221	0.481803	0.676721	0.270776	0.274281	0.098565	0.579676	49.939
HCT116_CosubstrateEnzyme_Rep2	Q8N983-4	39S ribosomal protein L43, mitochondrial	MRPL43	8	45.9	1.13749	0.819245	2.0309	0.542908	0.431242	0.626246	0.546587	0.422534	0.317398	0.181824	0.521933	47.0639
HCT116_Cosubstrate_Rep1	Q8N983-4	39S ribosomal protein L43, mitochondrial	MRPL43	8	45.9	0.841249	1.12787	0.98463	1.84251	0.851425	1.03867	1.14616	0.865215	0.543282	0.241021	0.48944	63.2938
HCT116_CTRL_Rep1	Q8N983-4	39S ribosomal protein L43, mitochondrial	MRPL43	8	45.9	1.02922	0.936169	2.83869	1.36702	0.751585	0.931369	1.37662	0.960342	0.684809	0.444866	0.0589433	64.9657
HCT116_CosubstrateEnzyme_Rep1	Q9H9J2	39S ribosomal protein L44, mitochondrial	MRPL44	9	39.5	1.27619	0.662027	1.62128	0.395151	0.243051	0.467686	0.269735	0.259812	0.0895716	0.273863	NA	NA
HCT116_Cosubstrate_Rep2	Q9H9J2	39S ribosomal protein L44, mitochondrial	MRPL44	9	39.5	0.973888	0.988422	0.882974	0.819385	0.75919	0.698219	0.459389	0.354198	0.268614	0.0861667	0.980803	55.6337
HCT116_Enzyme_Rep2	Q9H9J2	39S ribosomal protein L44, mitochondrial	MRPL44	9	39.5	1.08107	0.874775	0.499173	0.290838	0.277558	0.219732	0.3411	0.0954309	0.0407712	0.029379	0.923477	44.5288
HCT116_Enzyme_Rep1	Q9H9J2	39S ribosomal protein L44, mitochondrial	MRPL44	9	39.5	0.799479	1.08133	0.370607	0.302337	0.184041	0.285728	0.12248	0.0797293	0.0473366	0.0278156	0.888943	43.8232
HCT116_CTRL_Rep2	Q9H9J2	39S ribosomal protein L44, mitochondrial	MRPL44	9	39.5	0.798393	1.16838	0.981747	0.680974	0.343644	0.423058	0.383429	0.150711	0.094763	0	0.880425	50.4639
HCT116_Cosubstrate_Rep1	Q9H9J2	39S ribosomal protein L44, mitochondrial	MRPL44	9	39.5	0.881928	1.08539	0.742482	1.66082	0.771344	0.575309	0.403649	0.357388	0.33369	0.106331	0.673519	53.8048
HCT116_CTRL_Rep1	Q9H9J2	39S ribosomal protein L44, mitochondrial	MRPL44	9	39.5	1.128	0.846219	2.27406	1.20441	0.978314	0.51473	0.349747	0	0.310311	0.145511	0.563183	53.2877
HCT116_CosubstrateEnzyme_Rep2	Q9H9J2	39S ribosomal protein L44, mitochondrial	MRPL44	9	39.5	1.24789	0.704527	2.26758	0.449843	0.387902	0.697459	0.397391	0.322118	0.146023	0.178688	0.476316	46.9343
HCT116_Enzyme_Rep2	A0A0G2JMS5	39S ribosomal protein L45, mitochondrial	MRPL45	7	30.5	0.792563	1.18497	1.36381	1.26189	1.22852	1.71215	0.650363	0.527361	1.34295	0.209168	NA	NA
HCT116_Cosubstrate_Rep2	A0A0G2JMS5	39S ribosomal protein L45, mitochondrial	MRPL45	7	30.5	1.03056	0.931787	0.743671	0.388352	0.466632	0.27851	0.304233	0.0864741	0.0545347	0.0627225	0.947667	47.9408
HCT116_Cosubstrate_Rep1	A0A0G2JMS5	39S ribosomal protein L45, mitochondrial	MRPL45	7	30.5	1.03655	0.923928	0.869842	1.15162	0.756987	0.543985	0.327277	0.429271	0.456564	0.209204	0.893907	52.9775
HCT116_Enzyme_Rep1	A0A0G2JMS5	39S ribosomal protein L45, mitochondrial	MRPL45	7	30.5	0.593279	1.2015	0.787278	0.698153	0.445779	0.643887	0.275156	0.302089	0.41043	0.0859262	0.631292	52.7044
HCT116_CosubstrateEnzyme_Rep2	A0A0G2JMS5	39S ribosomal protein L45, mitochondrial	MRPL45	7	30.5	1.20844	0.745525	2.22978	0.592017	0.439805	0.669897	0.369619	0.331643	0.162939	0.206066	0.483441	47.1058
HCT116_CosubstrateEnzyme_Rep1	A0A0G2JMS5	39S ribosomal protein L45, mitochondrial	MRPL45	7	30.5	1.20618	0.738034	2.31743	1.26783	0.364373	0.312544	0.907713	0.200995	0.0930455	0.0509752	0.433272	54.9307
HCT116_CTRL_Rep1	A0A0G2JMS5	39S ribosomal protein L45, mitochondrial	MRPL45	7	30.5	1.08554	0.884879	2.8168	1.03138	0.342439	0.39342	0.32231	0.121519	0.337864	0.0886807	0.429754	49.7984
HCT116_CosubstrateEnzyme_Rep1	Q9H2W6	39S ribosomal protein L46, mitochondrial	MRPL46	11	40.1	0.990541	0.972151	1.58925	1.44838	0.904827	0.599195	0.507277	0.239069	0.250298	0.0815957	0.747639	55.0923
HCT116_Enzyme_Rep1	Q9H2W6	39S ribosomal protein L46, mitochondrial	MRPL46	11	40.1	0.733501	1.11978	1.59278	1.60102	0.949252	0.72585	0.538598	0.403854	0.277326	0.1422	0.64601	56.5011
HCT116_Cosubstrate_Rep2	Q9H2W6	39S ribosomal protein L46, mitochondrial	MRPL46	11	40.1	0.882226	1.08003	1.65848	1.59877	1.06126	0.683311	0.525652	0.435604	0.380118	0.191785	0.619841	55.8098
HCT116_CosubstrateEnzyme_Rep2	Q9H2W6	39S ribosomal protein L46, mitochondrial	MRPL46	11	40.1	0.92837	1.03656	1.83587	1.55739	0.935653	0.68433	0.508455	0.353139	0.288854	0.135041	0.616754	55.7634
HCT116_CTRL_Rep1	Q9H2W6	39S ribosomal protein L46, mitochondrial	MRPL46	11	40.1	0.930546	1.02603	1.80378	1.89214	1.1525	0.792534	0.623088	0.484302	0.315992	0.225288	0.488549	57.7207
HCT116_CTRL_Rep2	Q9H2W6	39S ribosomal protein L46, mitochondrial	MRPL46	11	40.1	0.880141	1.08478	1.7716	2.01414	1.30868	0.829807	0.596722	0.501559	0.342883	0.195871	0.449991	57.6563
HCT116_Enzyme_Rep2	Q9H2W6	39S ribosomal protein L46, mitochondrial	MRPL46	11	40.1	0.876524	1.0947	1.82808	1.97485	1.2294	0.858953	0.749375	0.53406	0.352197	0.184638	0.438098	59.288
HCT116_Cosubstrate_Rep1	Q9H2W6	39S ribosomal protein L46, mitochondrial	MRPL46	11	40.1	0.827238	1.14251	1.92535	2.06063	1.44535	0.750494	0.544985	0.485677	0.379807	0.203071	0.393953	56.3372
HCT116_CTRL_Rep2	Q9HD33-2	39S ribosomal protein L47, mitochondrial	MRPL47	9	38.7	0.868038	1.09716	0.891209	0.885049	0.737903	0.466827	0.273855	0.234803	0.182131	0.116624	0.967631	52.6809
HCT116_Cosubstrate_Rep2	Q9HD33-2	39S ribosomal protein L47, mitochondrial	MRPL47	9	38.7	1.04121	0.921141	0.774445	0.805385	0.405943	0.471695	0.270075	0.194465	0.167844	0.149108	0.95788	50.5358
HCT116_Enzyme_Rep2	Q9HD33-2	39S ribosomal protein L47, mitochondrial	MRPL47	9	38.7	0.969111	0.995148	0.928551	0.855898	0.689356	0.395823	0.67257	0.255646	0.0785682	0.0803622	0.907818	54.0985
HCT116_Enzyme_Rep1	Q9HD33-2	39S ribosomal protein L47, mitochondrial	MRPL47	9	38.7	0.59367	1.20128	0.645212	0.670818	0.331594	0.420198	0.173927	0.173136	0.0779229	0.0405651	0.749725	49.0568
HCT116_Cosubstrate_Rep1	Q9HD33-2	39S ribosomal protein L47, mitochondrial	MRPL47	9	38.7	0.982192	0.980691	0.760741	1.78083	0.516997	0.276175	0.230168	0.150776	0.341907	0.0882672	0.715583	50.0133
HCT116_CTRL_Rep1	Q9HD33-2	39S ribosomal protein L47, mitochondrial	MRPL47	9	38.7	1.09035	0.880506	2.48883	1.04882	0.445194	0.412031	0.293189	0.204939	0.304071	0.121062	0.496612	49.8966
HCT116_CosubstrateEnzyme_Rep1	Q9HD33-2	39S ribosomal protein L47, mitochondrial	MRPL47	9	38.7	1.28149	0.656274	2.28861	1.39781	0.478443	0.391109	0.820692	0.285254	0.381868	0.126992	0.428033	49.9645
HCT116_CosubstrateEnzyme_Rep2	Q9HD33-2	39S ribosomal protein L47, mitochondrial	MRPL47	9	38.7	1.17599	0.779241	2.34472	0.604567	0.452613	0.719042	0.457175	0.413422	0.343708	0.20014	0.419454	47.1505
HCT116_Enzyme_Rep2	F5H702	39S ribosomal protein L48, mitochondrial	MRPL48	4	38.9	0.866256	1.10574	1.41433	1.15651	0.965951	0.687766	0.67216	0.452363	0.246696	0.201969	0.822323	57.7723
HCT116_Cosubstrate_Rep1	F5H702	39S ribosomal protein L48, mitochondrial	MRPL48	4	38.9	0.87343	1.09427	1.16491	1.49413	0.857504	0.585065	0.435565	0.368834	0.354202	0.150607	0.794313	54.0735
HCT116_Enzyme_Rep1	F5H702	39S ribosomal protein L48, mitochondrial	MRPL48	4	38.9	0.578621	1.21005	0.915921	0.847844	0.512403	0.518765	0.353052	0.310294	0.205238	0.114886	0.759264	52.487
HCT116_Cosubstrate_Rep2	F5H702	39S ribosomal protein L48, mitochondrial	MRPL48	4	38.9	0.894236	1.06802	1.60502	0.882413	0.665888	0.587252	0.444066	0.560649	0.359559	0.228165	0.684165	53.6616
HCT116_CosubstrateEnzyme_Rep2	F5H702	39S ribosomal protein L48, mitochondrial	MRPL48	4	38.9	1.03963	0.920937	2.24954	0.67769	0.460895	0.688107	0.419043	0.394812	0.282234	0.203372	0.46695	47.1896
HCT116_CosubstrateEnzyme_Rep1	F5H702	39S ribosomal protein L48, mitochondrial	MRPL48	4	38.9	1.22245	0.72037	2.47801	1.32525	0.471816	0.34369	0.869474	0.196766	0.211136	0.0753792	0.395002	54.8043
HCT116_CTRL_Rep1	F5H702	39S ribosomal protein L48, mitochondrial	MRPL48	4	38.9	0.952135	1.00637	3.19014	1.50944	0.737028	0.520759	0.513325	0.373401	0.455827	0.219497	0.25403	50.5539
HCT116_Cosubstrate_Rep1	Q13405	39S ribosomal protein L49, mitochondrial	MRPL49	5	34.3	0.917494	1.04825	1.04965	2.47645	1.59767	2.18182	3.31324	3.25084	1.56121	1.05539	NA	NA
HCT116_Cosubstrate_Rep2	Q13405	39S ribosomal protein L49, mitochondrial	MRPL49	5	34.3	0.993112	0.96921	1.24396	1.35849	1.84703	3.36589	5.27085	5.35436	3.66631	1.9946	NA	NA
HCT116_CosubstrateEnzyme_Rep1	Q13405	39S ribosomal protein L49, mitochondrial	MRPL49	5	34.3	1.21737	0.725894	3.25861	0.975483	0.968237	1.97226	1.65353	2.48634	1.2973	1.17825	NA	NA
HCT116_CosubstrateEnzyme_Rep2	Q13405	39S ribosomal protein L49, mitochondrial	MRPL49	5	34.3	1.12136	0.836007	2.14383	0.901214	0.926331	1.24165	1.29848	1.12931	0.973798	0.276297	NA	NA
HCT116_CTRL_Rep1	Q13405	39S ribosomal protein L49, mitochondrial	MRPL49	5	34.3	1.05186	0.915554	4.4508	2.12311	1.7938	2.64601	4.27471	4.85926	2.38361	1.8439	NA	NA
HCT116_CTRL_Rep2	Q13405	39S ribosomal protein L49, mitochondrial	MRPL49	5	34.3	0.986889	0.975614	1.13236	1.42309	2.10357	3.08499	5.21526	5.4705	3.58761	1.82788	NA	NA
HCT116_Enzyme_Rep1	Q13405	39S ribosomal protein L49, mitochondrial	MRPL49	5	34.3	0.320191	1.36066	0.68982	0.829537	0.895369	1.46604	1.91304	1.88595	1.14972	0.571801	NA	NA
HCT116_Enzyme_Rep2	Q13405	39S ribosomal protein L49, mitochondrial	MRPL49	5	34.3	0.870625	1.10104	1.42176	1.82905	2.44314	3.09877	4.25098	4.15305	2.74054	1.28956	NA	NA
HCT116_Cosubstrate_Rep1	Q8N5N7	39S ribosomal protein L50, mitochondrial	MRPL50	9	65.2	0.976224	0.986924	0.969445	1.14567	0.717611	0.877363	1.50695	1.68339	0.98816	1.07014	NA	NA
HCT116_Cosubstrate_Rep2	Q8N5N7	39S ribosomal protein L50, mitochondrial	MRPL50	9	65.2	0.981403	0.980912	0.980128	0.988424	1.03197	1.40418	2.75369	3.82488	3.67604	2.21409	NA	NA
HCT116_CosubstrateEnzyme_Rep1	Q8N5N7	39S ribosomal protein L50, mitochondrial	MRPL50	9	65.2	1.09124	0.862825	1.89609	1.21484	0.750656	1.04073	1.16387	2.23113	2.31954	1.00699	NA	NA
HCT116_CTRL_Rep1	Q8N5N7	39S ribosomal protein L50, mitochondrial	MRPL50	9	65.2	0.895636	1.05783	2.3926	1.38553	1.06908	1.27983	2.79532	3.58705	2.28127	2.59198	NA	NA
HCT116_CTRL_Rep2	Q8N5N7	39S ribosomal protein L50, mitochondrial	MRPL50	9	65.2	0.885366	1.07944	1.0518	1.07559	1.11912	1.34958	2.68157	3.91307	3.35999	2.34945	NA	NA
HCT116_Enzyme_Rep1	Q8N5N7	39S ribosomal protein L50, mitochondrial	MRPL50	9	65.2	0.604052	1.19522	0.912162	0.969422	0.818402	1.02996	1.49559	1.91427	1.50888	1.09615	NA	NA
HCT116_Enzyme_Rep2	Q8N5N7	39S ribosomal protein L50, mitochondrial	MRPL50	9	65.2	0.832834	1.14167	1.13863	1.35536	1.1399	1.27583	1.54439	2.17811	2.07151	1.25157	NA	NA
HCT116_CosubstrateEnzyme_Rep2	Q8N5N7	39S ribosomal protein L50, mitochondrial	MRPL50	9	65.2	1.04744	0.91282	1.44224	0.625427	0.508194	0.656206	0.764397	0.877501	1.29784	0.247875	0.110453	NA
HCT116_CosubstrateEnzyme_Rep1	A0A087WU28	39S ribosomal protein L51, mitochondrial	MRPL51	2	28.8	1.02728	0.93227	1.86702	1.28837	0.73953	0.635496	0.647319	0.0148133	0.110252	0.0295168	0.688069	55.3891
HCT116_CosubstrateEnzyme_Rep2	A0A087WU28	39S ribosomal protein L51, mitochondrial	MRPL51	2	28.8	1.08664	0.872091	2.57305	0.55308	0.279975	0.726736	0.358051	0.345076	0.186051	0.19615	0.419496	47.053
HCT116_Cosubstrate_Rep1	Q96EL3	39S ribosomal protein L53, mitochondrial	MRPL53	6	71.4	0.911225	1.0548	1.17083	1.22816	1.21366	0.91838	0.942229	0.853794	0.437138	0.384655	0.813792	62.1529
HCT116_Cosubstrate_Rep2	Q96EL3	39S ribosomal protein L53, mitochondrial	MRPL53	6	71.4	0.874676	1.08757	1.41394	1.29643	1.00114	0.857099	0.7295	0.591588	0.415131	0.226954	0.763576	60.2909
HCT116_CosubstrateEnzyme_Rep2	Q96EL3	39S ribosomal protein L53, mitochondrial	MRPL53	6	71.4	1.02873	0.932267	1.65089	1.14954	1.12249	0.892349	0.624147	0.553292	0.440989	0.185712	0.6816	59.2987
HCT116_CosubstrateEnzyme_Rep1	Q96EL3	39S ribosomal protein L53, mitochondrial	MRPL53	6	71.4	1.00266	0.958991	1.77558	1.45242	1.04758	0.808894	0.779683	0.464949	0.471434	0.176675	0.575728	59.4401
HCT116_Enzyme_Rep1	Q96EL3	39S ribosomal protein L53, mitochondrial	MRPL53	6	71.4	0.533407	1.2364	1.33228	1.3544	1.06786	1.09071	0.881015	0.697453	0.530871	0.289021	0.573085	62.5738
HCT116_CTRL_Rep2	Q96EL3	39S ribosomal protein L53, mitochondrial	MRPL53	6	71.4	0.930759	1.03302	1.05056	1.3017	1.53876	1.29015	1.08949	0.830401	0.734868	0.460367	0.425103	66.2448
HCT116_CTRL_Rep1	Q96EL3	39S ribosomal protein L53, mitochondrial	MRPL53	6	71.4	0.811306	1.13462	1.79053	1.38096	0.967404	1.14211	1.00099	0.903451	0.563568	0.368339	0.414179	63.7469
HCT116_Enzyme_Rep2	Q96EL3	39S ribosomal protein L53, mitochondrial	MRPL53	6	71.4	0.843563	1.13014	1.73424	1.31403	1.28452	1.3661	1.11013	0.805179	0.624597	0.433015	0.325315	64.7787
HCT116_Cosubstrate_Rep2	Q6P161	39S ribosomal protein L54, mitochondrial	MRPL54	4	51.4	0.811561	1.15065	1.17694	1.57865	1.37365	1.14344	1.04244	0.947781	1.11748	0.784513	NA	NA
HCT116_CosubstrateEnzyme_Rep2	Q6P161	39S ribosomal protein L54, mitochondrial	MRPL54	4	51.4	1.077	0.882108	1.64459	0.871298	0.9164	1.11388	1.13367	1.12198	1.69764	0.417433	NA	NA
HCT116_CTRL_Rep1	Q6P161	39S ribosomal protein L54, mitochondrial	MRPL54	4	51.4	1.22316	0.759554	1.86085	1.27495	1.32516	0.832189	1.22667	1.25164	0.900107	0.984523	NA	NA
HCT116_CTRL_Rep2	Q6P161	39S ribosomal protein L54, mitochondrial	MRPL54	4	51.4	1.05149	0.90955	1.11372	0.889773	1.00185	1.28115	1.20018	1.52351	1.56904	0.746993	NA	NA
HCT116_Enzyme_Rep1	Q6P161	39S ribosomal protein L54, mitochondrial	MRPL54	4	51.4	0.814251	1.07272	0.970612	0.934368	0.947894	0.97857	0.796042	0.744498	0.735262	0.53249	0.75317	NA
HCT116_Cosubstrate_Rep1	Q6P161	39S ribosomal protein L54, mitochondrial	MRPL54	4	51.4	0.976136	0.987016	0.845619	1.01954	0.805938	0.85028	0.899385	0.906197	0.65147	0.621013	0.654302	NA
HCT116_CosubstrateEnzyme_Rep1	Q6P161	39S ribosomal protein L54, mitochondrial	MRPL54	4	51.4	1.17351	0.77351	1.39791	0.929784	0.744531	0.842795	0.755788	0.913784	1.43417	0.521476	0.0489698	NA
HCT116_CosubstrateEnzyme_Rep2	Q7Z7F7	39S ribosomal protein L55, mitochondrial	MRPL55	3	24.2	1.10456	0.853468	2.12167	0.894098	1.15395	0.718098	0.601883	0.549206	0.680492	0.20162	0.38685	NA
HCT116_CosubstrateEnzyme_Rep1	Q7Z7F7	39S ribosomal protein L55, mitochondrial	MRPL55	3	24.2	1.40418	0.523074	2.55334	1.30632	0.774927	0.637904	0.914185	0.586019	0.68537	0.0590334	0.253899	61.9203
HCT116_Enzyme_Rep1	Q9BYD2	39S ribosomal protein L9, mitochondrial	MRPL9	4	18	0.81125	1.07447	0.705398	0.543659	0.378154	0.274656	0.311018	0.155813	0	0	0.919203	48.4904
HCT116_CTRL_Rep2	Q9BYD2	39S ribosomal protein L9, mitochondrial	MRPL9	4	18	0.841235	1.12457	1.14628	0.447487	0.326489	0.311489	0.166461	0.075634	0.0955486	0	0.910699	46.951
HCT116_Cosubstrate_Rep2	Q9BYD2	39S ribosomal protein L9, mitochondrial	MRPL9	4	18	0.753906	1.20826	1.1382	0.481135	0.177879	0.238003	0.304136	0.11329	0.0870826	0	0.894175	46.9882
HCT116_Cosubstrate_Rep1	Q9BYD2	39S ribosomal protein L9, mitochondrial	MRPL9	4	18	0.753749	1.21925	0.836431	1.43816	0.399572	0	0.0887786	0	0.311589	0.0500754	0.841704	49.9525
HCT116_Enzyme_Rep2	Q9BYD2	39S ribosomal protein L9, mitochondrial	MRPL9	4	18	0.829204	1.14558	0.943939	0.552297	0.630242	0.372582	0.702851	0.220853	0.153738	0.0356227	0.786378	52.906
HCT116_CosubstrateEnzyme_Rep1	Q9BYD2	39S ribosomal protein L9, mitochondrial	MRPL9	4	18	1.18294	0.763273	2.23132	0.898219	0.140116	0.090652	0.729643	0.0267115	0.0201942	0	0.56835	47.2718
HCT116_CTRL_Rep1	Q9BYD2	39S ribosomal protein L9, mitochondrial	MRPL9	4	18	0.895577	1.05788	2.43293	0.755089	0.332118	0.487964	0.540499	0.0699973	0.292782	0.0448857	0.478259	47.2326
HCT116_CosubstrateEnzyme_Rep2	Q9BYD2	39S ribosomal protein L9, mitochondrial	MRPL9	4	18	1.0502	0.909959	2.92845	0.428244	0.111638	0.730058	0.320825	0.342258	0.163423	0.212907	0.373317	46.9259
HCT116_Enzyme_Rep2	Q99714	3-hydroxyacyl-CoA dehydrogenase type-2	HSD17B10	16	82.8	0.999367	0.962617	0.962991	0.856954	0.69957	0.439916	0.256598	0.159148	0.0944651	0.0580959	0.998973	52.3163
HCT116_CTRL_Rep1	Q99714	3-hydroxyacyl-CoA dehydrogenase type-2	HSD17B10	16	82.8	1.00114	0.961746	0.998051	0.909069	0.681433	0.461766	0.243137	0.147789	0.098368	0.0586944	0.997922	52.3702
HCT116_CTRL_Rep2	Q99714	3-hydroxyacyl-CoA dehydrogenase type-2	HSD17B10	16	82.8	1.01385	0.948047	0.958734	0.890502	0.731551	0.45641	0.246463	0.161033	0.112205	0.0750121	0.997466	52.5028
HCT116_Cosubstrate_Rep2	Q99714	3-hydroxyacyl-CoA dehydrogenase type-2	HSD17B10	16	82.8	0.996852	0.965473	0.966883	0.897595	0.793144	0.531648	0.25662	0.143124	0.104488	0.056816	0.997039	53.1607
HCT116_Enzyme_Rep1	Q99714	3-hydroxyacyl-CoA dehydrogenase type-2	HSD17B10	16	82.8	0.943521	0.997385	0.963172	0.873666	0.656801	0.435549	0.228766	0.154526	0.101383	0.0497631	0.996905	52.0399
HCT116_Cosubstrate_Rep1	Q99714	3-hydroxyacyl-CoA dehydrogenase type-2	HSD17B10	16	82.8	0.981564	0.981348	0.932259	0.958435	0.806606	0.519832	0.277591	0.189261	0.112181	0.0615416	0.995915	53.3138
HCT116_CosubstrateEnzyme_Rep2	Q99714	3-hydroxyacyl-CoA dehydrogenase type-2	HSD17B10	16	82.8	1.02054	0.940774	0.992649	0.872746	0.75296	0.504596	0.288531	0.186642	0.158752	0.0535946	0.993855	53.0565
HCT116_CosubstrateEnzyme_Rep1	Q99714	3-hydroxyacyl-CoA dehydrogenase type-2	HSD17B10	16	82.8	1.03403	0.924933	1.02921	0.886945	0.755188	0.474525	0.238775	0.158008	0.0967241	0.0556095	0.992826	52.6952
HCT116_CosubstrateEnzyme_Rep2	Q9BUT1	3-hydroxybutyrate dehydrogenase type 2	BDH2;SLC9B2	4	22	0.966074	0.997376	0.994907	0.809504	0.633181	0.339022	0.18423	0.134453	0.0870088	0.0434344	0.996307	51.2033
HCT116_Cosubstrate_Rep1	Q9BUT1	3-hydroxybutyrate dehydrogenase type 2	BDH2;SLC9B2	4	22	0.985217	0.977533	0.905444	0.940512	0.71233	0.351861	0.234015	0.140806	0.104192	0.0655043	0.992106	51.8682
HCT116_Cosubstrate_Rep2	Q9BUT1	3-hydroxybutyrate dehydrogenase type 2	BDH2;SLC9B2	4	22	0.975037	0.987274	0.933452	0.789488	0.69202	0.374845	0.246744	0.219274	0.114115	0.0537031	0.991265	51.8511
HCT116_Enzyme_Rep1	Q9BUT1	3-hydroxybutyrate dehydrogenase type 2	BDH2;SLC9B2	4	22	0.893506	1.02653	0.980476	0.864971	0.707731	0.407025	0.271886	0.187305	0.123802	0.0725016	0.987973	52.228
HCT116_Enzyme_Rep2	Q9BUT1	3-hydroxybutyrate dehydrogenase type 2	BDH2;SLC9B2	4	22	1.05238	0.905613	0.990431	0.924798	0.693824	0.275953	0.232869	0.157761	0.0541706	0.0361832	0.983164	51.4609
HCT116_CosubstrateEnzyme_Rep1	Q9BUT1	3-hydroxybutyrate dehydrogenase type 2	BDH2;SLC9B2	4	22	0.973166	0.991015	1.11907	0.811534	0.571055	0.259551	0.225429	0.110434	0.10712	0.0225696	0.978603	50.6275
HCT116_CTRL_Rep1	Q9BUT1	3-hydroxybutyrate dehydrogenase type 2	BDH2;SLC9B2	4	22	0.975454	0.985136	1.16818	0.93111	0.81259	0.384459	0.245247	0.174116	0.119276	0.0877536	0.976848	52.3222
HCT116_CTRL_Rep2	Q9BUT1	3-hydroxybutyrate dehydrogenase type 2	BDH2;SLC9B2	4	22	0.989103	0.97335	1.35666	1.10427	0.92101	0.569753	0.33572	0.314205	0.274471	0.20325	0.904414	53.6012
HCT116_Cosubstrate_Rep2	P31937	3-hydroxyisobutyrate dehydrogenase, mitochondrial	HIBADH	11	57.4	1.00536	0.95697	0.995921	0.999939	1.01525	0.980798	0.928816	0.865144	0.338955	0.0610743	0.995032	61.8539
HCT116_CTRL_Rep1	P31937	3-hydroxyisobutyrate dehydrogenase, mitochondrial	HIBADH	11	57.4	0.998848	0.963831	0.99249	1.02474	1.06427	1.00537	0.93993	0.920019	0.192885	0.0706329	0.992117	61.3028
HCT116_Cosubstrate_Rep1	P31937	3-hydroxyisobutyrate dehydrogenase, mitochondrial	HIBADH	11	57.4	0.992703	0.969716	0.969988	0.960577	1.07309	0.991455	0.947327	0.885081	0.196954	0.074004	0.990399	61.1515
HCT116_CTRL_Rep2	P31937	3-hydroxyisobutyrate dehydrogenase, mitochondrial	HIBADH	11	57.4	1.01063	0.951332	1.03542	1.06197	1.05166	0.998995	0.830656	0.675391	0.209267	0.0526314	0.986637	60.2142
HCT116_Enzyme_Rep1	P31937	3-hydroxyisobutyrate dehydrogenase, mitochondrial	HIBADH	11	57.4	0.964117	0.985382	0.989553	0.968483	0.991367	0.876881	0.851784	0.700068	0.203907	0.0552897	0.983043	60.2978
HCT116_CosubstrateEnzyme_Rep2	P31937	3-hydroxyisobutyrate dehydrogenase, mitochondrial	HIBADH	11	57.4	1.01392	0.947657	1.04312	1.00647	1.03186	0.909222	0.831534	0.687299	0.447437	0.0536993	0.971065	61.2995
HCT116_Enzyme_Rep2	P31937	3-hydroxyisobutyrate dehydrogenase, mitochondrial	HIBADH	11	57.4	1.00256	0.959186	1.02938	1.01917	1.02049	0.940739	0.576853	0.58961	0.189856	0.0512962	0.964668	58.7237
HCT116_CosubstrateEnzyme_Rep1	P31937	3-hydroxyisobutyrate dehydrogenase, mitochondrial	HIBADH	11	57.4	1.01515	0.945435	0.961198	0.91548	1.0379	0.962592	0.640816	1.03749	0.425315	0.0701543	0.846376	62.907
HCT116_CTRL_Rep2	Q6NVY1	3-hydroxyisobutyryl-CoA hydrolase, mitochondrial	HIBCH	25	68.1	0.97326	0.989552	0.994498	0.99451	0.85768	0.536604	0.201991	0.150372	0.110677	0.0714668	0.998038	53.1844
HCT116_Cosubstrate_Rep2	Q6NVY1	3-hydroxyisobutyryl-CoA hydrolase, mitochondrial	HIBCH	25	68.1	0.970183	0.992124	0.981034	0.965743	0.886282	0.545582	0.182474	0.117857	0.0957646	0.0558101	0.997995	53.235
HCT116_Enzyme_Rep1	Q6NVY1	3-hydroxyisobutyryl-CoA hydrolase, mitochondrial	HIBCH	25	68.1	0.978975	0.976723	0.995351	0.959922	0.859007	0.492308	0.206833	0.149628	0.100468	0.0574782	0.997846	52.9862
HCT116_Enzyme_Rep2	Q6NVY1	3-hydroxyisobutyryl-CoA hydrolase, mitochondrial	HIBCH	25	68.1	0.971245	0.992853	0.999199	0.980559	0.870311	0.517871	0.240681	0.168209	0.112457	0.0640752	0.997752	53.2447
HCT116_CTRL_Rep1	Q6NVY1	3-hydroxyisobutyryl-CoA hydrolase, mitochondrial	HIBCH	25	68.1	0.973073	0.987305	0.968562	0.948836	0.89351	0.566596	0.235761	0.165664	0.104742	0.0756116	0.996873	53.5066
HCT116_CosubstrateEnzyme_Rep2	Q6NVY1	3-hydroxyisobutyryl-CoA hydrolase, mitochondrial	HIBCH	25	68.1	0.95772	1.00606	0.931432	0.986681	0.854264	0.510634	0.185131	0.131935	0.101603	0.0489011	0.994521	53.0179
HCT116_CosubstrateEnzyme_Rep1	Q6NVY1	3-hydroxyisobutyryl-CoA hydrolase, mitochondrial	HIBCH	25	68.1	0.968829	0.995724	0.929038	0.933538	0.876876	0.539756	0.211967	0.132485	0.125794	0.0536312	0.992751	53.2547
HCT116_Cosubstrate_Rep1	Q6NVY1	3-hydroxyisobutyryl-CoA hydrolase, mitochondrial	HIBCH	25	68.1	0.980567	0.982389	0.984593	0.879869	0.859446	0.56096	0.193243	0.140053	0.096997	0.0629973	0.991081	53.2667
HCT116_CTRL_Rep2	P42765	3-ketoacyl-CoA thiolase, mitochondrial	ACAA2	21	75.6	0.989096	0.973357	0.975986	0.939406	1.01122	0.916465	0.822685	0.747116	0.577127	0.346076	0.982021	64.0306
HCT116_Enzyme_Rep1	P42765	3-ketoacyl-CoA thiolase, mitochondrial	ACAA2	21	75.6	0.938824	1.00012	0.932519	0.945695	0.922088	0.830211	0.770904	0.66346	0.484459	0.311055	0.981551	62.4235
HCT116_Cosubstrate_Rep2	P42765	3-ketoacyl-CoA thiolase, mitochondrial	ACAA2	21	75.6	0.992084	0.970238	0.953237	0.909643	0.932661	0.893352	0.784327	0.77527	0.658773	0.454674	0.959638	NA
HCT116_CTRL_Rep1	P42765	3-ketoacyl-CoA thiolase, mitochondrial	ACAA2	21	75.6	0.973792	0.98665	1.08057	0.926729	0.901968	0.799653	0.723883	0.6679	0.344424	0.322156	0.959242	61.1102
HCT116_Cosubstrate_Rep1	P42765	3-ketoacyl-CoA thiolase, mitochondrial	ACAA2	21	75.6	0.955582	1.00848	0.912045	0.930501	0.952734	0.853453	0.775472	0.731515	0.36295	0.331745	0.946873	62.0453
HCT116_Enzyme_Rep2	P42765	3-ketoacyl-CoA thiolase, mitochondrial	ACAA2	21	75.6	0.965111	0.999448	1.01589	1.00366	1.00588	0.956519	0.684993	0.70159	0.588337	0.34087	0.939341	63.5616
HCT116_CosubstrateEnzyme_Rep2	P42765	3-ketoacyl-CoA thiolase, mitochondrial	ACAA2	21	75.6	0.988387	0.974189	1.07202	0.9173	0.850385	0.721933	0.667276	0.533433	0.730243	0.145767	0.798158	61.4566
HCT116_CosubstrateEnzyme_Rep1	P42765	3-ketoacyl-CoA thiolase, mitochondrial	ACAA2	21	75.6	1.0357	0.923122	1.01355	0.931533	0.830382	0.742914	0.530143	0.717291	0.721753	0.263029	0.765363	63.5124
HCT116_CTRL_Rep2	P09110	3-ketoacyl-CoA thiolase, peroxisomal	ACAA1	13	52.4	1.00534	0.956746	1.00984	0.948028	0.931101	0.767702	0.636964	0.613512	0.34081	0.198746	0.981531	59.6797
HCT116_Enzyme_Rep2	P09110	3-ketoacyl-CoA thiolase, peroxisomal	ACAA1	13	52.4	0.954085	1.0113	1.07124	1.05729	1.04249	0.795618	0.557474	0.461545	0.156868	0.0515303	0.974178	57.5637
HCT116_Enzyme_Rep1	P09110	3-ketoacyl-CoA thiolase, peroxisomal	ACAA1	13	52.4	0.922241	1.00979	1.04737	0.844819	0.898733	0.647175	0.510712	0.417105	0.217929	0.0543551	0.97055	56.3932
HCT116_Cosubstrate_Rep1	P09110	3-ketoacyl-CoA thiolase, peroxisomal	ACAA1	13	52.4	0.961225	1.00259	0.925689	0.82339	0.789889	0.662587	0.616566	0.536554	0.219914	0.0613283	0.949222	57.099
HCT116_Cosubstrate_Rep2	P09110	3-ketoacyl-CoA thiolase, peroxisomal	ACAA1	13	52.4	1.00769	0.954646	0.916529	0.77332	0.743854	0.631732	0.529392	0.529337	0.338945	0.0511462	0.941254	56.5501
HCT116_CosubstrateEnzyme_Rep2	P09110	3-ketoacyl-CoA thiolase, peroxisomal	ACAA1	13	52.4	0.97056	0.992715	1.01628	0.920957	0.837779	0.733795	0.624247	0.500478	0.491621	0.0555262	0.932737	58.8485
HCT116_CTRL_Rep1	P09110	3-ketoacyl-CoA thiolase, peroxisomal	ACAA1	13	52.4	0.98222	0.978975	1.21913	1.00434	0.771793	0.708121	0.64011	0.513408	0.2053	0.0544857	0.925229	57.6611
HCT116_CosubstrateEnzyme_Rep1	P09110	3-ketoacyl-CoA thiolase, peroxisomal	ACAA1	13	52.4	0.997033	0.965104	1.004	0.935601	0.8721	0.784028	0.484847	0.66098	0.466222	0.0571624	0.889963	59.2056
HCT116_CTRL_Rep2	P25325	3-mercaptopyruvate sulfurtransferase;Sulfurtransferase	MPST	15	63	1.0084	0.953618	0.939818	0.742515	0.32636	0.168864	0.14064	0.119133	0.0920989	0.0497953	0.995987	48.7053
HCT116_Cosubstrate_Rep1	P25325	3-mercaptopyruvate sulfurtransferase;Sulfurtransferase	MPST	15	63	0.989158	0.973417	0.948793	0.751282	0.355437	0.218393	0.164483	0.118588	0.0878852	0.0561604	0.995618	48.9958
HCT116_Cosubstrate_Rep2	P25325	3-mercaptopyruvate sulfurtransferase;Sulfurtransferase	MPST	15	63	0.979814	0.9825	0.945159	0.754459	0.326679	0.207396	0.164213	0.124769	0.106805	0.0668075	0.995416	48.7877
HCT116_Enzyme_Rep2	P25325	3-mercaptopyruvate sulfurtransferase;Sulfurtransferase	MPST	15	63	0.988341	0.974472	0.931011	0.766254	0.38412	0.217193	0.191545	0.133482	0.0839038	0.051808	0.994032	49.2146
HCT116_Enzyme_Rep1	P25325	3-mercaptopyruvate sulfurtransferase;Sulfurtransferase	MPST	15	63	1.01712	0.954495	0.963598	0.777126	0.392728	0.251001	0.172948	0.132205	0.0939137	0.0558339	0.993901	49.3842
HCT116_CosubstrateEnzyme_Rep1	P25325	3-mercaptopyruvate sulfurtransferase;Sulfurtransferase	MPST	15	63	0.955925	1.00973	0.902354	0.74756	0.322382	0.192593	0.157886	0.113286	0.0906643	0.0472497	0.992587	48.74
HCT116_CTRL_Rep1	P25325	3-mercaptopyruvate sulfurtransferase;Sulfurtransferase	MPST	15	63	0.994003	0.968244	0.875976	0.782071	0.325005	0.184919	0.134662	0.106431	0.0716991	0.0488102	0.991298	48.8572
HCT116_CosubstrateEnzyme_Rep2	P25325	3-mercaptopyruvate sulfurtransferase;Sulfurtransferase	MPST	15	63	0.989279	0.973263	0.910186	0.812915	0.319641	0.202368	0.148301	0.101005	0.0825606	0.0385894	0.990373	48.9675
HCT116_Cosubstrate_Rep1	Q9NWU1	3-oxoacyl-[acyl-carrier-protein] synthase, mitochondrial	OXSM	18	70.4	0.979336	0.983674	0.990095	0.985822	1.0002	0.942764	0.896432	0.843039	0.41038	0.374321	0.976772	62.0088
HCT116_CTRL_Rep2	Q9NWU1	3-oxoacyl-[acyl-carrier-protein] synthase, mitochondrial	OXSM	18	70.4	0.972618	0.990209	1.01624	1.04923	1.06098	1.05292	0.989208	0.915191	0.842017	0.449463	0.954864	66.5614
HCT116_CTRL_Rep1	Q9NWU1	3-oxoacyl-[acyl-carrier-protein] synthase, mitochondrial	OXSM	18	70.4	0.961321	0.998007	1.08562	1.05233	1.08504	0.991702	0.904047	0.941895	0.471381	0.457766	0.943456	62.3103
HCT116_Cosubstrate_Rep2	Q9NWU1	3-oxoacyl-[acyl-carrier-protein] synthase, mitochondrial	OXSM	18	70.4	0.955671	1.00663	1.04169	0.966308	1.01639	0.96646	0.843712	0.846782	0.770543	0.507407	0.930496	NA
HCT116_Enzyme_Rep1	Q9NWU1	3-oxoacyl-[acyl-carrier-protein] synthase, mitochondrial	OXSM	18	70.4	0.966761	0.983841	0.978401	1.06144	1.12246	0.92387	0.925664	0.8565	0.723783	0.405562	0.922578	65.837
HCT116_CosubstrateEnzyme_Rep1	Q9NWU1	3-oxoacyl-[acyl-carrier-protein] synthase, mitochondrial	OXSM	18	70.4	0.974723	0.989324	1.05352	0.929172	0.886691	0.79916	0.533324	0.729541	0.774275	0.273011	0.727846	64.3819
HCT116_Enzyme_Rep2	Q9NWU1	3-oxoacyl-[acyl-carrier-protein] synthase, mitochondrial	OXSM	18	70.4	0.962327	1.00244	1.11004	1.19915	1.16407	1.11196	0.798446	0.927195	0.821845	0.487777	0.688708	NA
HCT116_CosubstrateEnzyme_Rep2	Q9NWU1	3-oxoacyl-[acyl-carrier-protein] synthase, mitochondrial	OXSM	18	70.4	0.98193	0.980899	1.09021	0.921089	0.953987	0.877208	0.773743	0.649878	0.947377	0.171308	0.639224	64.7627
HCT116_Cosubstrate_Rep2	O15530	3-phosphoinositide-dependent protein kinase 1;Putative 3-phosphoinositide-dependent protein kinase 2	PDPK1;PDPK2P	18	44.2	0.995828	0.966496	0.921786	0.704608	0.369913	0.253092	0.134197	0.100502	0.0713502	0.0240117	0.996095	49.0455
HCT116_CTRL_Rep1	O15530	3-phosphoinositide-dependent protein kinase 1;Putative 3-phosphoinositide-dependent protein kinase 2	PDPK1;PDPK2P	18	44.2	1.01068	0.95306	0.895392	0.591253	0.282334	0.190315	0.135395	0.0967718	0.0729945	0.0328896	0.995899	47.903
HCT116_CTRL_Rep2	O15530	3-phosphoinositide-dependent protein kinase 1;Putative 3-phosphoinositide-dependent protein kinase 2	PDPK1;PDPK2P	18	44.2	1.02512	0.936513	0.844506	0.525853	0.379416	0.235946	0.168049	0.11719	0.0929208	0.0435161	0.9934	48.0627
HCT116_Enzyme_Rep1	O15530	3-phosphoinositide-dependent protein kinase 1;Putative 3-phosphoinositide-dependent protein kinase 2	PDPK1;PDPK2P	18	44.2	0.962462	0.986346	0.911841	0.633445	0.445947	0.330054	0.165189	0.128467	0.0833548	0.0416334	0.992368	49.4788
HCT116_Enzyme_Rep2	O15530	3-phosphoinositide-dependent protein kinase 1;Putative 3-phosphoinositide-dependent protein kinase 2	PDPK1;PDPK2P	18	44.2	1.00762	0.953743	0.876377	0.589112	0.384767	0.28088	0.224042	0.12025	0.0738299	0.0362916	0.991391	48.7855
HCT116_Cosubstrate_Rep1	O15530	3-phosphoinositide-dependent protein kinase 1;Putative 3-phosphoinositide-dependent protein kinase 2	PDPK1;PDPK2P	18	44.2	1.02719	0.933702	0.956938	0.720266	0.372063	0.267102	0.160624	0.117104	0.0772776	0.035502	0.991274	49.1906
HCT116_CosubstrateEnzyme_Rep1	O15530	3-phosphoinositide-dependent protein kinase 1;Putative 3-phosphoinositide-dependent protein kinase 2	PDPK1;PDPK2P	18	44.2	1.00541	0.956007	0.936052	0.714092	0.322894	0.216572	0.206268	0.0917857	0.0557821	0.0225508	0.988134	48.8006
HCT116_CosubstrateEnzyme_Rep2	O15530	3-phosphoinositide-dependent protein kinase 1;Putative 3-phosphoinositide-dependent protein kinase 2	PDPK1;PDPK2P	18	44.2	0.983437	0.979334	1.02229	0.678149	0.382258	0.30997	0.166921	0.147633	0.0889498	0.0610464	0.983377	49.2079
HCT116_CosubstrateEnzyme_Rep1	P46783	40S ribosomal protein S10	RPS10	11	57.6	1.09927	0.854106	1.81299	0.482864	0.346592	0.477491	0.28583	0.428598	0.118204	0.437886	NA	NA
HCT116_Cosubstrate_Rep2	P46783	40S ribosomal protein S10	RPS10	11	57.6	1.00656	0.955775	0.819752	0.507578	0.296153	0.268214	0.207114	0.141066	0.0936138	0.0527939	0.987956	47.5517
HCT116_CTRL_Rep2	P46783	40S ribosomal protein S10	RPS10	11	57.6	1.01453	0.947347	1.12408	0.724291	0.510208	0.324719	0.261665	0.202806	0.111956	0.0778176	0.965032	50.3769
HCT116_Cosubstrate_Rep1	P46783	40S ribosomal protein S10	RPS10	11	57.6	0.953378	1.01078	0.746945	1.04008	0.338645	0.25398	0.154038	0.165239	0.261087	0.10289	0.935996	49.866
HCT116_Enzyme_Rep1	P46783	40S ribosomal protein S10	RPS10	11	57.6	0.790632	1.08649	0.818779	0.691255	0.433302	0.426066	0.235039	0.17612	0.102541	0.0639461	0.933094	50.2107
HCT116_Enzyme_Rep2	P46783	40S ribosomal protein S10	RPS10	11	57.6	1.01444	0.946407	0.903665	0.629017	0.425079	0.241453	0.472324	0.149916	0.0988476	0.0491971	0.93222	49.7392
HCT116_CosubstrateEnzyme_Rep2	P46783	40S ribosomal protein S10	RPS10	11	57.6	1.08118	0.877763	1.53488	0.615293	0.495442	0.539045	0.311414	0.272652	0.13322	0.141661	0.753162	51.3577
HCT116_CTRL_Rep1	P46783	40S ribosomal protein S10	RPS10	11	57.6	0.979015	0.981894	1.89508	0.887951	0.410021	0.316143	0.289694	0.166857	0.229837	0.0865327	0.705157	49.5051
HCT116_CosubstrateEnzyme_Rep2	P62280	40S ribosomal protein S11	RPS11	12	57	1.21772	0.735873	2.53158	0.421709	0.307414	0.787839	0.424672	0.519563	0.175539	0.321144	NA	NA
HCT116_CTRL_Rep2	P62280	40S ribosomal protein S11	RPS11	12	57	1.09845	0.861523	0.760989	0.614999	0.566167	0.352869	0.284957	0.227155	0.125988	0.0643117	0.975021	50.2007
HCT116_Cosubstrate_Rep2	P62280	40S ribosomal protein S11	RPS11	12	57	1.0911	0.871281	0.659416	0.479543	0.366661	0.298055	0.267172	0.137986	0.107498	0.0390517	0.969952	47.4411
HCT116_Enzyme_Rep1	P62280	40S ribosomal protein S11	RPS11	12	57	0.688373	1.14608	0.49873	0.473942	0.286198	0.40884	0.174739	0.136571	0.0814713	0.041884	0.771949	47.1245
HCT116_Cosubstrate_Rep1	P62280	40S ribosomal protein S11	RPS11	12	57	1.04378	0.916381	0.61921	1.60761	0.30764	0.253461	0.212952	0.188537	0.5113	0.11923	0.703894	49.7824
HCT116_Enzyme_Rep2	P62280	40S ribosomal protein S11	RPS11	12	57	1.06949	0.887218	0.789243	0.649694	0.567556	0.339978	1.01235	0.248516	0.0719074	0.083385	0.632233	53.473
HCT116_CTRL_Rep1	P62280	40S ribosomal protein S11	RPS11	12	57	1.09106	0.879857	3.47725	1.03662	0.424684	0.361248	0.342073	0.210801	0.518381	0.106444	0.284273	49.929
HCT116_CosubstrateEnzyme_Rep1	P62280	40S ribosomal protein S11	RPS11	12	57	1.36523	0.565364	2.69004	1.37718	0.219574	0.246333	1.32753	0.182524	0.0748443	0.122052	0.279445	56.9808
HCT116_CTRL_Rep2	P25398	40S ribosomal protein S12	RPS12	10	72	0.968865	0.994046	1.01984	0.921565	0.867115	0.763119	0.702373	0.609055	0.463112	0.313258	0.988655	61.4963
HCT116_CTRL_Rep1	P25398	40S ribosomal protein S12	RPS12	10	72	0.974213	0.986266	1.10863	0.902809	0.714095	0.688434	0.62493	0.511992	0.277964	0.243109	0.946036	58.0311
HCT116_Enzyme_Rep1	P25398	40S ribosomal protein S12	RPS12	10	72	0.785881	1.08926	0.973683	1.06333	1.03055	1.00364	0.855993	0.681592	0.456375	0.320607	0.902099	61.7761
HCT116_Cosubstrate_Rep1	P25398	40S ribosomal protein S12	RPS12	10	72	0.969558	0.993885	0.914199	0.977961	0.782356	0.785088	0.804615	0.767102	0.439863	0.384435	0.893401	63.6307
HCT116_Cosubstrate_Rep2	P25398	40S ribosomal protein S12	RPS12	10	72	0.985803	0.976514	0.895429	0.837049	0.751983	0.793762	0.815871	0.711374	0.544652	0.373456	0.885576	65.1022
HCT116_Enzyme_Rep2	P25398	40S ribosomal protein S12	RPS12	10	72	0.970307	0.993862	1.03351	1.17156	1.19015	1.12294	0.926932	0.764713	0.539708	0.338327	0.872982	63.1234
HCT116_CosubstrateEnzyme_Rep2	P25398	40S ribosomal protein S12	RPS12	10	72	1.06909	0.890324	1.20853	0.760897	0.660461	0.681561	0.592387	0.49706	0.45593	0.178344	0.83442	58.2259
HCT116_CosubstrateEnzyme_Rep1	P25398	40S ribosomal protein S12	RPS12	10	72	1.05845	0.898427	1.29327	0.949164	0.724517	0.687617	0.675821	0.581519	0.606254	0.289388	0.756117	61.3805
HCT116_Cosubstrate_Rep2	P62277	40S ribosomal protein S13	RPS13	11	57.6	0.985487	0.97683	0.921426	0.863927	0.790614	0.715884	0.606069	0.33143	0.233392	0.119383	0.983285	56.5751
HCT116_CTRL_Rep2	P62277	40S ribosomal protein S13	RPS13	11	57.6	0.986715	0.975792	1.00377	1.00922	1.09324	0.763284	0.636442	0.455205	0.284151	0.170958	0.970507	57.9831
HCT116_Enzyme_Rep2	P62277	40S ribosomal protein S13	RPS13	11	57.6	0.966477	0.99798	0.988058	0.992754	0.955402	0.699916	1.35062	0.433251	0.191043	0.153797	0.844158	58.9525
HCT116_Enzyme_Rep1	P62277	40S ribosomal protein S13	RPS13	11	57.6	0.605309	1.19449	0.569256	0.642087	0.471922	0.621699	0.304098	0.229609	0.152448	0.0715126	0.667695	50.6869
HCT116_Cosubstrate_Rep1	P62277	40S ribosomal protein S13	RPS13	11	57.6	0.932431	1.03266	0.83582	2.08165	0.871675	0.672025	0.455224	0.369805	0.76583	0.226203	0.420725	54.8922
HCT116_CosubstrateEnzyme_Rep1	P62277	40S ribosomal protein S13	RPS13	11	57.6	1.25958	0.680063	2.92665	1.31895	0.44719	0.647137	1.25081	0.460609	0.182444	0.430841	0.215312	58.9573
HCT116_CosubstrateEnzyme_Rep2	P62277	40S ribosomal protein S13	RPS13	11	57.6	1.1977	0.756684	2.86796	0.556258	0.486469	0.994004	0.564455	0.685573	0.286622	0.435419	0.192197	59.8751
HCT116_CTRL_Rep1	P62277	40S ribosomal protein S13	RPS13	11	57.6	0.977159	0.983583	3.94131	1.44616	0.664319	0.722469	0.527547	0.381006	0.703421	0.165818	0.127514	55.542
HCT116_CosubstrateEnzyme_Rep2	P62263	40S ribosomal protein S14	RPS14	5	38.4	1.18868	0.766052	2.48024	0.440509	0.291559	0.768591	0.410353	0.513696	0.175599	0.329099	NA	NA
HCT116_CTRL_Rep2	P62263	40S ribosomal protein S14	RPS14	5	38.4	1.04951	0.911578	0.877041	0.724655	0.600306	0.366258	0.317145	0.27919	0.183736	0.115988	0.988088	51.3591
HCT116_Cosubstrate_Rep2	P62263	40S ribosomal protein S14	RPS14	5	38.4	1.01395	0.94839	0.732017	0.564062	0.420749	0.338968	0.329628	0.196894	0.189572	0.0939392	0.980914	48.796
HCT116_Enzyme_Rep2	P62263	40S ribosomal protein S14	RPS14	5	38.4	1.01446	0.946392	0.896587	0.752748	0.658778	0.423641	0.870972	0.299056	0.173643	0.118075	0.792003	55.1744
HCT116_Enzyme_Rep1	P62263	40S ribosomal protein S14	RPS14	5	38.4	0.689265	1.14556	0.578407	0.546567	0.345698	0.436726	0.222724	0.190045	0.129884	0.0753423	0.787561	48.4229
HCT116_Cosubstrate_Rep1	P62263	40S ribosomal protein S14	RPS14	5	38.4	0.971735	0.991612	0.746157	1.48923	0.507061	0.335855	0.316865	0.276538	0.462293	0.183715	0.777271	50.0063
HCT116_CTRL_Rep1	P62263	40S ribosomal protein S14	RPS14	5	38.4	1.01259	0.951319	2.7673	1.06506	0.420472	0.381425	0.352505	0.265508	0.490882	0.122989	0.402422	49.8563
HCT116_CosubstrateEnzyme_Rep1	P62263	40S ribosomal protein S14	RPS14	5	38.4	1.28144	0.656329	2.41831	1.24938	0.32032	0.317193	1.11903	0.224937	0.162529	0.144591	0.341018	56.5192
HCT116_Cosubstrate_Rep2	K7EJ78	40S ribosomal protein S15	RPS15	4	44.2	1.00994	0.952396	0.84592	0.745314	0.661613	0.594223	0.543498	0.489316	0.397608	0.306814	0.984897	56.9472
HCT116_CTRL_Rep2	K7EJ78	40S ribosomal protein S15	RPS15	4	44.2	1.04206	0.919194	0.878965	0.768587	0.754234	0.662882	0.645496	0.543997	0.452079	0.304983	0.968063	59.9343
HCT116_Enzyme_Rep2	K7EJ78	40S ribosomal protein S15	RPS15	4	44.2	1.01775	0.942851	1.01261	0.819157	0.770946	0.649014	0.745509	0.420408	0.280146	0.211798	0.938868	57.891
HCT116_Enzyme_Rep1	K7EJ78	40S ribosomal protein S15	RPS15	4	44.2	0.743369	1.11403	0.700794	0.646485	0.490712	0.533899	0.38343	0.325928	0.237521	0.181683	0.829683	52.0071
HCT116_Cosubstrate_Rep1	K7EJ78	40S ribosomal protein S15	RPS15	4	44.2	0.99171	0.970753	0.78579	1.40882	0.562351	0.513864	0.466406	0.417226	0.456572	0.276401	0.774252	50.1095
HCT116_CosubstrateEnzyme_Rep2	K7EJ78	40S ribosomal protein S15	RPS15	4	44.2	1.11028	0.847524	2.02049	0.578864	0.525053	0.733451	0.465236	0.473514	0.339348	0.271159	0.494875	47.1656
HCT116_CosubstrateEnzyme_Rep1	K7EJ78	40S ribosomal protein S15	RPS15	4	44.2	1.23208	0.709917	2.07244	1.18913	0.542116	0.412471	0.929626	0.291277	0.334661	0.154989	0.435943	56.6992
HCT116_CTRL_Rep1	K7EJ78	40S ribosomal protein S15	RPS15	4	44.2	1.00535	0.957908	2.4337	1.04916	0.691719	0.624875	0.581789	0.481321	0.491487	0.309831	0.355437	53.508
HCT116_CosubstrateEnzyme_Rep1	P62244	40S ribosomal protein S15a	RPS15A	10	71.5	1.2017	0.7429	2.51758	1.11279	0.335366	0.395843	0.992833	0.302395	0.1349	0.233075	NA	NA
HCT116_CosubstrateEnzyme_Rep2	P62244	40S ribosomal protein S15a	RPS15A	10	71.5	1.12422	0.833037	2.31442	0.488236	0.357278	0.643851	0.366576	0.440459	0.197047	0.264006	NA	NA
HCT116_CTRL_Rep1	P62244	40S ribosomal protein S15a	RPS15A	10	71.5	1.0004	0.96242	3.22127	1.07648	0.336761	0.369196	0.326641	0.234844	0.477382	0.120559	NA	NA
HCT116_CTRL_Rep2	P62244	40S ribosomal protein S15a	RPS15A	10	71.5	1.01102	0.950934	0.916109	0.806164	0.619748	0.389997	0.350481	0.276425	0.189756	0.116034	0.992259	52.026
HCT116_Cosubstrate_Rep2	P62244	40S ribosomal protein S15a	RPS15A	10	71.5	0.958768	1.00353	0.825945	0.594698	0.416873	0.357322	0.351039	0.228429	0.170274	0.0847108	0.972131	49.4728
HCT116_Cosubstrate_Rep1	P62244	40S ribosomal protein S15a	RPS15A	10	71.5	0.973355	0.98992	0.760608	1.47292	0.512675	0.346546	0.262479	0.24948	0.455494	0.145932	0.791884	50.0131
HCT116_Enzyme_Rep1	P62244	40S ribosomal protein S15a	RPS15A	10	71.5	0.675518	1.15357	0.644891	0.554945	0.350631	0.467313	0.241769	0.198707	0.129612	0.0676587	0.788437	49.016
HCT116_Enzyme_Rep2	P62244	40S ribosomal protein S15a	RPS15A	10	71.5	0.999681	0.96228	0.945521	0.736012	0.614932	0.412366	0.879429	0.300547	0.135352	0.115458	0.778663	54.8776
HCT116_CosubstrateEnzyme_Rep1	P62249	40S ribosomal protein S16	RPS16;ZNF90	14	69.9	1.2976	0.638788	2.20268	0.940128	0.238518	0.348129	0.878773	0.27116	0.11351	0.246848	NA	NA
HCT116_CosubstrateEnzyme_Rep2	P62249	40S ribosomal protein S16	RPS16;ZNF90	14	69.9	1.19708	0.757323	2.07691	0.36092	0.232334	0.612237	0.331436	0.390863	0.152966	0.263591	NA	NA
HCT116_CTRL_Rep2	P62249	40S ribosomal protein S16	RPS16;ZNF90	14	69.9	1.08272	0.877612	0.678572	0.525743	0.464188	0.265064	0.218759	0.148185	0.0894064	0.0515173	0.978551	48.1548
HCT116_Cosubstrate_Rep2	P62249	40S ribosomal protein S16	RPS16;ZNF90	14	69.9	1.06297	0.899393	0.59852	0.39104	0.288072	0.26028	0.224741	0.0995386	0.0749633	0.0375875	0.970331	46.021
HCT116_Cosubstrate_Rep1	P62249	40S ribosomal protein S16	RPS16;ZNF90	14	69.9	1.04692	0.913096	0.571898	1.1977	0.346104	0.220197	0.164664	0.126612	0.348502	0.0867804	0.818809	49.864
HCT116_Enzyme_Rep1	P62249	40S ribosomal protein S16	RPS16;ZNF90	14	69.9	0.707803	1.13476	0.47907	0.408722	0.25536	0.362012	0.16381	0.119295	0.0737651	0.0364227	0.789129	46.152
HCT116_Enzyme_Rep2	P62249	40S ribosomal protein S16	RPS16;ZNF90	14	69.9	1.0768	0.879363	0.707284	0.534044	0.457377	0.278881	0.758194	0.171942	0.0556702	0.0596198	0.761966	50.1881
HCT116_CTRL_Rep1	P62249	40S ribosomal protein S16	RPS16;ZNF90	14	69.9	1.08739	0.883201	2.84612	0.891963	0.323984	0.308332	0.286522	0.182111	0.377257	0.102965	0.421342	48.7341
HCT116_Cosubstrate_Rep2	P08708	40S ribosomal protein S17	RPS17	10	63	0.951679	1.01062	0.982565	0.958274	1.02793	1.05561	1.0552	0.973356	0.739001	0.432741	0.965371	65.4833
HCT116_Enzyme_Rep1	P08708	40S ribosomal protein S17	RPS17	10	63	0.872462	1.0388	0.996291	1.01567	0.978983	0.929455	0.90019	0.754809	0.490695	0.304443	0.964167	62.9895
HCT116_Cosubstrate_Rep1	P08708	40S ribosomal protein S17	RPS17	10	63	0.939686	1.02508	0.98781	1.1385	1.07813	1.06042	0.989985	0.884303	0.394351	0.334642	0.95363	61.7088
HCT116_CTRL_Rep1	P08708	40S ribosomal protein S17	RPS17	10	63	0.961193	0.998124	1.30565	1.09462	1.00369	1.04521	1.04685	0.982435	0.449877	0.375774	0.855118	62.5369
HCT116_Enzyme_Rep2	P08708	40S ribosomal protein S17	RPS17	10	63	0.96344	1.00125	1.11425	1.1528	1.18697	1.22195	0.947932	0.921163	0.645894	0.359692	0.806475	64.6317
HCT116_CosubstrateEnzyme_Rep2	P08708	40S ribosomal protein S17	RPS17	10	63	1.02864	0.932364	1.37714	0.959338	0.988886	1.01433	0.907614	0.786824	0.836969	0.184952	0.748622	64.9788
HCT116_CTRL_Rep2	P08708	40S ribosomal protein S17	RPS17	10	63	0.977407	0.985311	1.08993	1.09625	1.18549	1.25059	1.18815	1.07179	0.770646	0.436425	0.703621	63.4996
HCT116_CosubstrateEnzyme_Rep1	P08708	40S ribosomal protein S17	RPS17	10	63	1.05419	0.903046	1.38591	1.05509	0.93482	0.935708	0.748412	0.927177	0.828437	0.315109	0.637645	65.5753
HCT116_CosubstrateEnzyme_Rep2	P62269	40S ribosomal protein S18	RPS18	10	53.3	1.3238	0.625649	2.2349	0.358527	0.209282	0.608094	0.352937	0.439216	0.180621	0.270599	NA	NA
HCT116_Cosubstrate_Rep2	P62269	40S ribosomal protein S18	RPS18	10	53.3	1.04251	0.91984	0.616757	0.401757	0.306645	0.271013	0.244414	0.133235	0.140549	0.0700886	0.974769	46.0811
HCT116_CTRL_Rep2	P62269	40S ribosomal protein S18	RPS18	10	53.3	1.10918	0.85056	0.631574	0.447249	0.414485	0.27133	0.225402	0.182571	0.137655	0.105488	0.967195	46.892
HCT116_Cosubstrate_Rep1	P62269	40S ribosomal protein S18	RPS18	10	53.3	1.0319	0.928784	0.598417	1.16134	0.350696	0.233857	0.191447	0.166486	0.361546	0.128375	0.83511	49.8654
HCT116_Enzyme_Rep1	P62269	40S ribosomal protein S18	RPS18	10	53.3	0.743353	1.11404	0.4613	0.384601	0.237268	0.357344	0.17402	0.135857	0.0946301	0.053114	0.821581	43.925
HCT116_Enzyme_Rep2	P62269	40S ribosomal protein S18	RPS18	10	53.3	1.09553	0.859221	0.664572	0.493684	0.436884	0.289244	0.721995	0.225274	0.0842637	0.0943718	0.764078	49.8977
HCT116_CTRL_Rep1	P62269	40S ribosomal protein S18	RPS18	10	53.3	1.10603	0.866225	2.50248	0.747601	0.280798	0.271628	0.260714	0.16403	0.33948	0.10154	0.511506	47.2045
HCT116_CosubstrateEnzyme_Rep1	P62269	40S ribosomal protein S18	RPS18	10	53.3	1.32409	0.610024	2.06477	0.908056	0.201094	0.290491	0.874277	0.351027	0.0927822	0.311192	0.481424	47.294
HCT116_Cosubstrate_Rep2	P39019	40S ribosomal protein S19	RPS19	12	62.1	0.946829	1.01546	0.955903	0.890949	0.8231	0.786116	0.745516	0.697476	0.608061	0.481973	0.970585	NA
HCT116_CTRL_Rep2	P39019	40S ribosomal protein S19	RPS19	12	62.1	0.98268	0.979919	1.0504	1.00735	0.988703	0.86292	0.819608	0.772802	0.636127	0.486123	0.968935	66.8205
HCT116_Enzyme_Rep2	P39019	40S ribosomal protein S19	RPS19	12	62.1	0.955699	1.00957	1.10691	1.04092	1.14485	1.00367	0.90864	0.764763	0.576787	0.412716	0.922529	64.2163
HCT116_Cosubstrate_Rep1	P39019	40S ribosomal protein S19	RPS19	12	62.1	0.935302	1.02966	0.869379	1.35405	0.822775	0.705761	0.682878	0.651624	0.433327	0.382625	0.731247	60.9572
HCT116_Enzyme_Rep1	P39019	40S ribosomal protein S19	RPS19	12	62.1	0.587045	1.20514	1.0213	0.956804	0.789731	0.825225	0.714398	0.598536	0.465179	0.363569	0.628413	61.874
HCT116_CosubstrateEnzyme_Rep2	P39019	40S ribosomal protein S19	RPS19	12	62.1	1.0841	0.874731	1.63053	0.74465	0.612127	0.697568	0.551401	0.511587	0.51368	0.211487	0.586477	56.6518
HCT116_CosubstrateEnzyme_Rep1	P39019	40S ribosomal protein S19	RPS19	12	62.1	1.08986	0.864324	1.6767	0.927351	0.685467	0.684107	0.616263	0.631845	0.500111	0.413806	0.555943	NA
HCT116_CTRL_Rep1	P39019	40S ribosomal protein S19	RPS19	12	62.1	0.917675	1.03775	1.93064	1.17207	0.861012	0.844212	0.835532	0.715827	0.498498	0.440652	0.405153	63.7577
HCT116_CosubstrateEnzyme_Rep1	P15880	40S ribosomal protein S2	RPS2	18	59	1.2964	0.640093	2.4791	1.2145	0.281956	0.327958	1.01452	0.212776	0.106902	0.177282	NA	NA
HCT116_CosubstrateEnzyme_Rep2	P15880	40S ribosomal protein S2	RPS2	18	59	1.16582	0.789806	2.30199	0.475051	0.297419	0.660103	0.394944	0.423697	0.159375	0.265332	NA	NA
HCT116_CTRL_Rep2	P15880	40S ribosomal protein S2	RPS2	18	59	1.05471	0.906254	0.915536	0.781124	0.665701	0.361297	0.31272	0.239809	0.144424	0.0892549	0.984814	51.8625
HCT116_Cosubstrate_Rep2	P15880	40S ribosomal protein S2	RPS2	18	59	1.01612	0.946221	0.800206	0.582841	0.407772	0.349935	0.317003	0.174262	0.146129	0.0720782	0.984005	49.1606
HCT116_Enzyme_Rep1	P15880	40S ribosomal protein S2	RPS2	18	59	0.698333	1.14028	0.629881	0.609833	0.371354	0.457808	0.21233	0.152795	0.0956139	0.049725	0.824769	49.0385
HCT116_Enzyme_Rep2	P15880	40S ribosomal protein S2	RPS2	18	59	1.01244	0.948565	0.958263	0.80815	0.662541	0.400075	0.862719	0.25353	0.0891612	0.0949222	0.804307	54.8163
HCT116_Cosubstrate_Rep1	P15880	40S ribosomal protein S2	RPS2	18	59	0.977998	0.985071	0.717762	1.63037	0.449517	0.28337	0.236642	0.200911	0.429816	0.135617	0.739995	49.9538
HCT116_CTRL_Rep1	P15880	40S ribosomal protein S2	RPS2	18	59	1.02786	0.937408	3.21456	1.21065	0.484698	0.405513	0.331006	0.220557	0.485378	0.128766	0.320582	49.9854
HCT116_Cosubstrate_Rep2	P60866	40S ribosomal protein S20	RPS20	8	47.1	0.9883	0.974019	0.928592	0.792986	0.611891	0.435912	0.336829	0.21509	0.176971	0.0901771	0.997458	52.1121
HCT116_CTRL_Rep2	P60866	40S ribosomal protein S20	RPS20	8	47.1	0.979791	0.982873	0.947248	0.902278	0.816214	0.57665	0.425927	0.322103	0.188058	0.113515	0.996284	54.8496
HCT116_Enzyme_Rep2	P60866	40S ribosomal protein S20	RPS20	8	47.1	0.990742	0.97189	1.00403	0.891613	0.775856	0.580541	0.488325	0.278991	0.159125	0.0986394	0.994631	54.9539
HCT116_Enzyme_Rep1	P60866	40S ribosomal protein S20	RPS20	8	47.1	0.853194	1.05003	0.845287	0.77994	0.601592	0.523754	0.337425	0.228311	0.142271	0.0797806	0.96764	52.5308
HCT116_Cosubstrate_Rep1	P60866	40S ribosomal protein S20	RPS20	8	47.1	0.972614	0.990694	0.898722	1.06978	0.68257	0.481941	0.34462	0.225005	0.193218	0.09577	0.967625	52.9885
HCT116_CosubstrateEnzyme_Rep2	P60866	40S ribosomal protein S20	RPS20	8	47.1	1.04777	0.912477	1.26459	0.71972	0.618854	0.531643	0.350561	0.292126	0.201074	0.114677	0.896369	52.8398
HCT116_CTRL_Rep1	P60866	40S ribosomal protein S20	RPS20	8	47.1	0.996235	0.966211	1.46646	1.01778	0.78171	0.546512	0.441597	0.310712	0.230407	0.119102	0.850108	54.2699
HCT116_CosubstrateEnzyme_Rep1	P60866	40S ribosomal protein S20	RPS20	8	47.1	1.11773	0.834067	1.38392	0.918869	0.612234	0.432546	0.461264	0.326454	0.190481	0.166533	0.837595	52.268
HCT116_CTRL_Rep2	Q8WVC2	40S ribosomal protein S21	RPS21	8	70.4	0.975698	0.987058	0.995523	0.950686	0.841783	0.734025	0.631292	0.632613	0.522676	0.348966	0.971453	62.059
HCT116_Enzyme_Rep1	Q8WVC2	40S ribosomal protein S21	RPS21	8	70.4	0.939044	0.999994	1.03852	0.920697	0.787378	0.593608	0.577151	0.496635	0.367293	0.306703	0.969775	57.1702
HCT116_Cosubstrate_Rep1	Q8WVC2	40S ribosomal protein S21	RPS21	8	70.4	0.98466	0.978115	0.974665	0.801307	0.852812	0.738125	0.633205	0.543771	0.309965	0.318736	0.968291	59.3805
HCT116_Enzyme_Rep2	Q8WVC2	40S ribosomal protein S21	RPS21	8	70.4	1.00334	0.95835	0.98088	0.942917	0.768515	0.645688	0.414888	0.476214	0.423005	0.26845	0.968176	55.6918
HCT116_CTRL_Rep1	Q8WVC2	40S ribosomal protein S21	RPS21	8	70.4	0.948823	1.00939	0.962501	0.919525	0.862471	0.690555	0.5842	0.597625	0.298745	0.332205	0.962267	58.9819
HCT116_Cosubstrate_Rep2	Q8WVC2	40S ribosomal protein S21	RPS21	8	70.4	0.975971	0.98634	0.991437	0.907551	0.835655	0.658358	0.602456	0.615867	0.563379	0.395067	0.953795	62.8718
HCT116_CosubstrateEnzyme_Rep2	Q8WVC2	40S ribosomal protein S21	RPS21	8	70.4	0.979666	0.983252	0.937214	0.923962	0.805251	0.631035	0.521248	0.454374	0.633294	0.11089	0.847784	58.6182
HCT116_CosubstrateEnzyme_Rep1	Q8WVC2	40S ribosomal protein S21	RPS21	8	70.4	0.967242	0.997447	0.927703	0.889429	0.890296	0.692833	0.417833	0.672464	0.703761	0.27165	0.731458	62.3204
HCT116_CTRL_Rep2	P62266	40S ribosomal protein S23	RPS23	7	49	0.978779	0.983908	0.91261	0.864442	0.814385	0.621194	0.570293	0.409413	0.239783	0.184792	0.991568	56.6154
HCT116_Cosubstrate_Rep2	P62266	40S ribosomal protein S23	RPS23	7	49	0.944122	1.01817	0.833158	0.721527	0.543724	0.499903	0.413787	0.276181	0.167568	0.112277	0.980189	52.4601
HCT116_Cosubstrate_Rep1	P62266	40S ribosomal protein S23	RPS23	7	49	0.934639	1.03035	0.809953	1.32485	0.627042	0.485159	0.343447	0.264064	0.317103	0.147282	0.843116	51.9008
HCT116_Enzyme_Rep2	P62266	40S ribosomal protein S23	RPS23	7	49	0.927944	1.03941	0.915085	0.829682	0.71114	0.562587	0.871541	0.335831	0.149881	0.143312	0.833631	56.6361
HCT116_Enzyme_Rep1	P62266	40S ribosomal protein S23	RPS23	7	49	0.65996	1.16264	0.605372	0.600645	0.396796	0.484031	0.295751	0.21897	0.127145	0.0878947	0.76165	49.5779
HCT116_CosubstrateEnzyme_Rep2	P62266	40S ribosomal protein S23	RPS23	7	49	1.05894	0.900871	1.90919	0.65015	0.509663	0.659087	0.424123	0.415358	0.188439	0.237411	0.569983	47.1796
HCT116_CosubstrateEnzyme_Rep1	P62266	40S ribosomal protein S23	RPS23	7	49	1.17084	0.776411	2.11046	1.18053	0.448036	0.391803	0.918318	0.232292	0.160246	0.121551	0.468726	55.7472
HCT116_CTRL_Rep1	P62266	40S ribosomal protein S23	RPS23	7	49	0.957374	1.0016	2.72147	1.07976	0.571182	0.545891	0.519988	0.35238	0.444522	0.187683	0.352258	50.1727
HCT116_CosubstrateEnzyme_Rep1	E7ETK0	40S ribosomal protein S24	RPS24	6	41.2	1.27505	0.663264	2.51448	1.0456	0.34119	0.477442	0.909288	0.430166	0.187799	0.431762	NA	NA
HCT116_CosubstrateEnzyme_Rep2	E7ETK0	40S ribosomal protein S24	RPS24	6	41.2	1.17179	0.783602	2.23205	0.440462	0.308109	0.712506	0.391746	0.49512	0.215692	0.300917	NA	NA
HCT116_Cosubstrate_Rep2	E7ETK0	40S ribosomal protein S24	RPS24	6	41.2	1.03306	0.92929	0.767057	0.601267	0.471798	0.393398	0.354826	0.242844	0.193559	0.123939	0.984969	49.9257
HCT116_CTRL_Rep2	E7ETK0	40S ribosomal protein S24	RPS24	6	41.2	1.07989	0.880507	0.849757	0.7304	0.679522	0.453585	0.414074	0.376479	0.261955	0.197388	0.972982	53.3337
HCT116_Enzyme_Rep2	E7ETK0	40S ribosomal protein S24	RPS24	6	41.2	1.04523	0.913301	0.891191	0.727082	0.665871	0.485319	0.886155	0.323713	0.177134	0.149334	0.784265	55.7182
HCT116_Enzyme_Rep1	E7ETK0	40S ribosomal protein S24	RPS24	6	41.2	0.688065	1.14626	0.56388	0.528441	0.352921	0.471127	0.234238	0.210288	0.139063	0.0839683	0.765915	48.5648
HCT116_Cosubstrate_Rep1	E7ETK0	40S ribosomal protein S24	RPS24	6	41.2	1.0112	0.950396	0.639292	1.50015	0.373903	0.299576	0.26179	0.270222	0.490451	0.16867	0.736696	49.7794
HCT116_CTRL_Rep1	E7ETK0	40S ribosomal protein S24	RPS24	6	41.2	1.06736	0.90144	3.31842	1.07793	0.427071	0.41722	0.383502	0.271834	0.582093	0.182569	0.28066	49.8491
HCT116_Cosubstrate_Rep2	P62851	40S ribosomal protein S25	RPS25	6	42.4	1.00663	0.955703	0.932531	0.86778	0.856435	0.806611	0.8399	0.670831	0.530143	0.358181	0.943003	63.8419
HCT116_CTRL_Rep2	P62851	40S ribosomal protein S25	RPS25	6	42.4	1.01916	0.942617	0.898621	0.976113	1.1279	1.00473	0.978003	0.845339	0.654071	0.466891	0.904757	66.041
HCT116_Enzyme_Rep2	P62851	40S ribosomal protein S25	RPS25	6	42.4	0.982389	0.980872	1.11443	1.01776	1.17655	1.13044	1.052	0.782182	0.572146	0.425663	0.868841	63.7997
HCT116_Cosubstrate_Rep1	P62851	40S ribosomal protein S25	RPS25	6	42.4	0.974934	0.988271	0.858849	1.30205	0.886072	0.75413	0.704584	0.599126	0.409117	0.327743	0.819043	60.3137
HCT116_Enzyme_Rep1	P62851	40S ribosomal protein S25	RPS25	6	42.4	0.600333	1.19739	0.95261	0.892366	0.704547	0.79513	0.688856	0.540853	0.419417	0.313103	0.639007	60.5013
HCT116_CosubstrateEnzyme_Rep2	P62851	40S ribosomal protein S25	RPS25	6	42.4	1.11756	0.839956	1.68614	0.713718	0.672661	0.805312	0.653776	0.571639	0.529943	0.234919	0.521906	60.5587
HCT116_CosubstrateEnzyme_Rep1	P62851	40S ribosomal protein S25	RPS25	6	42.4	1.18709	0.758761	1.80371	1.15212	0.646678	0.615689	0.828801	0.555578	0.485219	0.270353	0.474466	60.4052
HCT116_CTRL_Rep1	P62851	40S ribosomal protein S25	RPS25	6	42.4	0.957904	1.00112	1.96816	1.1178	0.813568	0.88491	0.879333	0.648848	0.502289	0.392237	0.413416	62.8025
HCT116_Cosubstrate_Rep1	P62854	40S ribosomal protein S26;Putative 40S ribosomal protein S26-like 1	RPS26;RPS26P11	4	42.6	0.96611	0.997486	0.660175	2.32327	0.357235	0.315345	0.28281	0.248944	0.823776	0.232506	NA	NA
HCT116_CosubstrateEnzyme_Rep1	P62854	40S ribosomal protein S26;Putative 40S ribosomal protein S26-like 1	RPS26;RPS26P11	4	42.6	1.3818	0.547372	3.53112	1.69333	0.235722	0.316022	1.74127	0.208217	0.138597	0.19998	NA	NA
HCT116_CosubstrateEnzyme_Rep2	P62854	40S ribosomal protein S26;Putative 40S ribosomal protein S26-like 1	RPS26;RPS26P11	4	42.6	1.19514	0.759343	2.74887	0.512159	0.415762	0.887935	0.441731	0.523311	0.17926	0.375104	NA	NA
HCT116_Enzyme_Rep2	P62854	40S ribosomal protein S26;Putative 40S ribosomal protein S26-like 1	RPS26;RPS26P11	4	42.6	1.00145	0.960377	0.991467	0.865919	0.712602	0.463331	1.55044	0.360563	0.1304	0.162265	NA	NA
HCT116_Cosubstrate_Rep2	P62854	40S ribosomal protein S26;Putative 40S ribosomal protein S26-like 1	RPS26;RPS26P11	4	42.6	1.03138	0.930968	0.725796	0.539351	0.402746	0.339668	0.311442	0.166161	0.151963	0.0806149	0.980532	48.5166
HCT116_CTRL_Rep2	P62854	40S ribosomal protein S26;Putative 40S ribosomal protein S26-like 1	RPS26;RPS26P11	4	42.6	1.07196	0.888619	0.953174	0.853163	0.809473	0.500074	0.514689	0.399425	0.332851	0.176625	0.956062	55.7448
HCT116_Enzyme_Rep1	P62854	40S ribosomal protein S26;Putative 40S ribosomal protein S26-like 1	RPS26;RPS26P11	4	42.6	0.564483	1.21829	0.444115	0.480565	0.275313	0.4963	0.183379	0.16771	0.103746	0.055548	0.604658	47.1916
HCT116_CTRL_Rep1	P62854	40S ribosomal protein S26;Putative 40S ribosomal protein S26-like 1	RPS26;RPS26P11	4	42.6	1.03975	0.926587	4.4939	1.29338	0.549013	0.426458	0.34253	0.210979	0.735345	0.160495	0.146824	50.0591
HCT116_Cosubstrate_Rep1	P42677	40S ribosomal protein S27	RPS27	4	39.3	0.983052	0.979794	0.667828	2.17022	0.487997	0.312559	0.321602	0.304636	0.760157	0.22954	NA	NA
HCT116_CosubstrateEnzyme_Rep1	P42677	40S ribosomal protein S27	RPS27	4	39.3	1.39084	0.537556	3.30099	1.61316	0.300816	0.304817	1.65803	0.160589	0.343163	0.0744342	NA	NA
HCT116_CosubstrateEnzyme_Rep2	P42677	40S ribosomal protein S27	RPS27	4	39.3	1.24535	0.707167	2.91064	0.444895	0.42597	0.846346	0.52012	0.666235	0.211469	0.384169	NA	NA
HCT116_CTRL_Rep1	P42677	40S ribosomal protein S27	RPS27	4	39.3	1.17937	0.799436	5.92279	1.52615	0.697944	0.539271	0.452141	0.327167	0.994152	0.228125	NA	NA
HCT116_Cosubstrate_Rep2	P42677	40S ribosomal protein S27	RPS27	4	39.3	1.04026	0.922088	0.635837	0.549087	0.448417	0.415659	0.406828	0.241446	0.22295	0.117539	0.945971	49.2838
HCT116_CTRL_Rep2	P42677	40S ribosomal protein S27	RPS27	4	39.3	1.15133	0.807449	0.94566	0.777382	0.777273	0.389642	0.505111	0.361916	0.23042	0.179595	0.902683	54.1871
HCT116_Enzyme_Rep1	P42677	40S ribosomal protein S27	RPS27	4	39.3	0.597544	1.19902	0.59344	0.503368	0.329667	0.537769	0.246411	0.215746	0.140822	0.0866514	0.662637	48.7885
HCT116_Enzyme_Rep2	P42677	40S ribosomal protein S27	RPS27	4	39.3	1.01666	0.944024	1.05532	0.792203	0.805186	0.508641	1.3494	0.452586	0.232348	0.1976	0.648129	58.9616
HCT116_CosubstrateEnzyme_Rep1	H0YMV8	40S ribosomal protein S27;40S ribosomal protein S27-like	RPS27L	4	33	1.33919	0.593629	2.54338	1.09915	0.126299	0.155055	1.09823	0.0984203	0.0653216	0.0504706	NA	NA
HCT116_CosubstrateEnzyme_Rep2	H0YMV8	40S ribosomal protein S27;40S ribosomal protein S27-like	RPS27L	4	33	1.20432	0.749803	2.12315	0.385224	0.233482	0.712452	0.377851	0.476909	0.18157	0.338654	NA	NA
HCT116_Enzyme_Rep2	H0YMV8	40S ribosomal protein S27;40S ribosomal protein S27-like	RPS27L	4	33	1.04465	0.913928	1.03568	0.774929	0.788244	0.53315	1.41658	0.392075	0.191769	0.171549	NA	NA
HCT116_Cosubstrate_Rep2	H0YMV8	40S ribosomal protein S27;40S ribosomal protein S27-like	RPS27L	4	33	1.03657	0.925785	0.739396	0.505523	0.498751	0.409132	0.446919	0.247389	0.207108	0.0964858	0.942035	50.1991
HCT116_CTRL_Rep2	H0YMV8	40S ribosomal protein S27;40S ribosomal protein S27-like	RPS27L	4	33	1.06138	0.89944	1.03528	0.831218	0.655038	0.416748	0.506191	0.403597	0.269109	0.155221	0.938761	53.909
HCT116_Cosubstrate_Rep1	H0YMV8	40S ribosomal protein S27;40S ribosomal protein S27-like	RPS27L	4	33	1.005	0.956872	0.763093	1.57864	0.521899	0.350458	0.276463	0.244372	0.543869	0.164968	0.728497	50.0219
HCT116_Enzyme_Rep1	H0YMV8	40S ribosomal protein S27;40S ribosomal protein S27-like	RPS27L	4	33	0.553289	1.22481	0.574102	0.590278	0.344311	0.571487	0.264427	0.280266	0.160444	0.0835858	0.60122	49.5967
HCT116_CTRL_Rep1	H0YMV8	40S ribosomal protein S27;40S ribosomal protein S27-like	RPS27L	4	33	0.948386	1.00979	3.78328	1.05639	0.509388	0.406606	0.408329	0.163319	0.589153	0.163242	0.224723	50.015
HCT116_Cosubstrate_Rep1	P62857	40S ribosomal protein S28	RPS28	8	58	0.941318	1.02338	1.3144	1.65609	1.90383	1.70875	1.48417	1.29764	0.745989	0.788475	NA	NA
HCT116_Cosubstrate_Rep2	P62857	40S ribosomal protein S28	RPS28	8	58	0.94488	1.01741	1.24495	1.61697	1.88009	1.65833	1.51383	1.50824	1.27963	0.950499	NA	NA
HCT116_CosubstrateEnzyme_Rep2	P62857	40S ribosomal protein S28	RPS28	8	58	0.982505	0.980302	1.52341	1.56223	1.67809	1.4966	1.26384	1.08456	1.6282	0.305527	NA	NA
HCT116_CTRL_Rep1	P62857	40S ribosomal protein S28	RPS28	8	58	0.790268	1.15378	1.68898	1.8383	1.93138	1.95624	1.8357	1.78114	0.95105	1.06744	NA	NA
HCT116_CTRL_Rep2	P62857	40S ribosomal protein S28	RPS28	8	58	0.940256	1.0233	1.33893	1.7065	2.39782	2.25422	2.27958	2.12372	1.82962	1.25565	NA	NA
HCT116_Enzyme_Rep1	P62857	40S ribosomal protein S28	RPS28	8	58	0.573261	1.21317	1.31926	1.49323	1.52827	1.67676	1.6031	1.16784	1.17852	1.00478	NA	NA
HCT116_Enzyme_Rep2	P62857	40S ribosomal protein S28	RPS28	8	58	0.899453	1.07004	1.50907	1.76282	2.20947	2.66484	1.21817	1.76252	1.7772	1.24146	NA	NA
HCT116_CosubstrateEnzyme_Rep1	P62857	40S ribosomal protein S28	RPS28	8	58	1.00587	0.955508	1.41768	1.66712	1.88867	1.47638	0.970853	1.51892	1.6518	0.60728	-0.666899	NA
HCT116_Cosubstrate_Rep2	P62273	40S ribosomal protein S29	RPS29	3	33.9	1.02316	0.939181	0.740811	0.535443	0.377506	0.289484	0.239713	0.170167	0.118329	0.0796762	0.991644	48.0129
HCT116_Enzyme_Rep2	P62273	40S ribosomal protein S29	RPS29	3	33.9	1.01674	0.943938	0.913177	0.802761	0.750743	0.595935	0.541269	0.355381	0.264669	0.156896	0.991606	55.6764
HCT116_CTRL_Rep2	P62273	40S ribosomal protein S29	RPS29	3	33.9	1.04867	0.912433	0.842864	0.627275	0.581622	0.362461	0.310159	0.235414	0.152584	0.108494	0.986916	50.6813
HCT116_Cosubstrate_Rep1	P62273	40S ribosomal protein S29	RPS29	3	33.9	1.00212	0.959877	0.761673	0.964856	0.523088	0.316598	0.255681	0.207811	0.215477	0.0978232	0.940671	50.7822
HCT116_Enzyme_Rep1	P62273	40S ribosomal protein S29	RPS29	3	33.9	0.815225	1.07215	0.779094	0.735305	0.545289	0.481257	0.32639	0.250751	0.175553	0.10281	0.938996	51.846
HCT116_CTRL_Rep1	P62273	40S ribosomal protein S29	RPS29	3	33.9	0.932748	1.02403	1.48802	0.85742	0.577922	0.485046	0.362189	0.234733	0.235674	0.120036	0.827955	52.0339
HCT116_CosubstrateEnzyme_Rep2	P62273	40S ribosomal protein S29	RPS29	3	33.9	1.04165	0.918838	1.49084	0.577848	0.327362	0.489714	0.281684	0.277948	0.141463	0.119488	0.812329	47.061
HCT116_CosubstrateEnzyme_Rep1	P62273	40S ribosomal protein S29	RPS29	3	33.9	1.03957	0.918918	1.53399	0.726114	0.472497	0.478514	0.383655	0.301097	0.108116	0.204253	0.773858	50.0132
HCT116_CosubstrateEnzyme_Rep1	P23396	40S ribosomal protein S3	RPS3	22	79	1.27526	0.663042	1.94632	0.925915	0.214095	0.262403	0.793841	0.194847	0.0845303	0.155799	NA	NA
HCT116_CosubstrateEnzyme_Rep2	P23396	40S ribosomal protein S3	RPS3	22	79	1.19519	0.759293	1.90535	0.368302	0.251539	0.554329	0.330241	0.362942	0.105044	0.221855	NA	NA
HCT116_CTRL_Rep2	P23396	40S ribosomal protein S3	RPS3	22	79	1.09394	0.866145	0.665527	0.53065	0.481326	0.297752	0.264708	0.202353	0.139693	0.0789722	0.969495	48.3904
HCT116_Cosubstrate_Rep2	P23396	40S ribosomal protein S3	RPS3	22	79	1.09141	0.870974	0.603171	0.421829	0.320323	0.276895	0.234921	0.145439	0.111536	0.0573045	0.968709	46.2757
HCT116_Enzyme_Rep1	P23396	40S ribosomal protein S3	RPS3	22	79	0.825662	1.06607	0.540556	0.465753	0.305249	0.381431	0.200354	0.159207	0.1007	0.0531286	0.883426	47.0098
HCT116_Enzyme_Rep2	P23396	40S ribosomal protein S3	RPS3	22	79	1.05986	0.897571	0.763948	0.587934	0.479165	0.332736	0.645108	0.225206	0.0948028	0.0813147	0.861394	50.9169
HCT116_Cosubstrate_Rep1	P23396	40S ribosomal protein S3	RPS3	22	79	1.05608	0.903532	0.570457	1.1247	0.335113	0.223513	0.192636	0.165364	0.315301	0.0964069	0.826584	49.8726
HCT116_CTRL_Rep1	P23396	40S ribosomal protein S3	RPS3	22	79	1.07992	0.890003	2.14723	0.79467	0.302263	0.294574	0.260176	0.176178	0.333596	0.094234	0.610908	47.5726
HCT116_Cosubstrate_Rep1	E9PR30	40S ribosomal protein S30	FAU	6	45.9	0.932212	1.03288	0.996324	1.89405	1.83224	1.88284	2.35865	2.33747	1.24691	1.5791	NA	NA
HCT116_Cosubstrate_Rep2	E9PR30	40S ribosomal protein S30	FAU	6	45.9	0.935806	1.02648	1.10484	1.28162	1.56365	1.78118	1.93029	2.0948	2.0233	1.75495	NA	NA
HCT116_CosubstrateEnzyme_Rep1	E9PR30	40S ribosomal protein S30	FAU	6	45.9	1.10279	0.850287	2.04423	1.59704	1.39091	1.53925	1.512	1.95468	2.34819	1.08049	NA	NA
HCT116_CosubstrateEnzyme_Rep2	E9PR30	40S ribosomal protein S30	FAU	6	45.9	1.07918	0.879839	1.94985	1.21733	1.25402	1.44408	1.49953	1.51643	2.13029	0.531087	NA	NA
HCT116_CTRL_Rep1	E9PR30	40S ribosomal protein S30	FAU	6	45.9	0.881311	1.07087	2.02712	1.54431	1.68545	1.82116	2.32427	2.46184	1.22338	1.57883	NA	NA
HCT116_CTRL_Rep2	E9PR30	40S ribosomal protein S30	FAU	6	45.9	0.879154	1.08579	1.08531	1.56214	1.88614	2.02156	2.54256	2.68297	2.37299	1.77859	NA	NA
HCT116_Enzyme_Rep1	E9PR30	40S ribosomal protein S30	FAU	6	45.9	0.677701	1.1523	0.958386	1.28983	1.33585	1.82361	1.95113	1.82576	1.4662	1.45791	NA	NA
HCT116_Enzyme_Rep2	E9PR30	40S ribosomal protein S30	FAU	6	45.9	0.925338	1.04221	1.0557	1.23655	2.21439	2.53811	1.83899	2.28694	2.08993	1.76678	NA	NA
HCT116_Cosubstrate_Rep2	P61247	40S ribosomal protein S3a	RPS3A	22	65.2	0.969851	0.992456	0.91337	0.804694	0.653197	0.560468	0.477245	0.329012	0.208488	0.0960071	0.99134	54.3185
HCT116_CTRL_Rep2	P61247	40S ribosomal protein S3a	RPS3A	22	65.2	1.00203	0.960133	1.01625	0.965381	0.895	0.591235	0.521163	0.433923	0.249593	0.128113	0.977613	56.4885
HCT116_Enzyme_Rep2	P61247	40S ribosomal protein S3a	RPS3A	22	65.2	0.972239	0.991784	1.09538	0.999712	0.866257	0.605897	0.941755	0.422154	0.184433	0.123227	0.872366	58.5708
HCT116_Enzyme_Rep1	P61247	40S ribosomal protein S3a	RPS3A	22	65.2	0.712477	1.13204	0.722618	0.735362	0.494637	0.553179	0.338968	0.266306	0.154843	0.0717115	0.841413	51.7993
HCT116_Cosubstrate_Rep1	P61247	40S ribosomal protein S3a	RPS3A	22	65.2	0.949991	1.01432	0.827515	1.66437	0.626005	0.457867	0.406977	0.353392	0.457895	0.149874	0.689731	50.111
HCT116_CTRL_Rep1	P61247	40S ribosomal protein S3a	RPS3A	22	65.2	0.982914	0.978343	2.71251	1.23378	0.632749	0.574958	0.519323	0.382032	0.475359	0.152609	0.344506	50.2854
HCT116_CosubstrateEnzyme_Rep2	P61247	40S ribosomal protein S3a	RPS3A	22	65.2	1.14502	0.81142	2.41916	0.648357	0.482159	0.83413	0.559446	0.57185	0.256233	0.317917	0.319254	57.1783
HCT116_CosubstrateEnzyme_Rep1	P61247	40S ribosomal protein S3a	RPS3A	22	65.2	1.23882	0.702608	2.52764	1.27395	0.425116	0.508859	1.04033	0.425343	0.180643	0.285341	0.30154	58.5159
HCT116_CosubstrateEnzyme_Rep1	P62701	40S ribosomal protein S4, X isoform	RPS4X	18	60.5	1.31293	0.622144	2.3767	1.22548	0.180185	0.183655	1.10035	0.127265	0.0694158	0.0921041	NA	NA
HCT116_CosubstrateEnzyme_Rep2	P62701	40S ribosomal protein S4, X isoform	RPS4X	18	60.5	1.16094	0.794878	2.22925	0.446534	0.235497	0.626696	0.372346	0.42795	0.175959	0.295808	NA	NA
HCT116_CTRL_Rep2	P62701	40S ribosomal protein S4, X isoform	RPS4X	18	60.5	1.03934	0.921975	0.897882	0.668728	0.45816	0.254553	0.259158	0.203555	0.126899	0.0835936	0.989311	49.4119
HCT116_Cosubstrate_Rep2	P62701	40S ribosomal protein S4, X isoform	RPS4X	18	60.5	0.995614	0.96671	0.827	0.558704	0.322622	0.290878	0.271764	0.157646	0.125321	0.0713788	0.984088	48.0777
HCT116_Cosubstrate_Rep1	P62701	40S ribosomal protein S4, X isoform	RPS4X	18	60.5	0.952338	1.01187	0.743276	1.44229	0.283228	0.203622	0.190249	0.162211	0.399625	0.117559	0.835363	49.7871
HCT116_Enzyme_Rep1	P62701	40S ribosomal protein S4, X isoform	RPS4X	18	60.5	0.697884	1.14054	0.582531	0.477554	0.222928	0.360201	0.157924	0.129581	0.0817414	0.0496616	0.815895	46.6715
HCT116_Enzyme_Rep2	P62701	40S ribosomal protein S4, X isoform	RPS4X	18	60.5	1.01835	0.942208	0.887087	0.660931	0.482986	0.313375	0.814299	0.231695	0.089841	0.106898	0.768674	52.4569
HCT116_CTRL_Rep1	P62701	40S ribosomal protein S4, X isoform	RPS4X	18	60.5	1.0454	0.921438	3.12916	0.991116	0.230838	0.275601	0.27146	0.194323	0.457682	0.114997	0.373558	47.4585
HCT116_Cosubstrate_Rep1	P22090	40S ribosomal protein S4, Y isoform 1	RPS4Y1	9	28.9	1.20617	0.746798	0.734379	1.26198	0.756909	0.387215	0.159195	0.237453	0.418135	0.0530782	0.79113	51.7502
HCT116_CosubstrateEnzyme_Rep2	P22090	40S ribosomal protein S4, Y isoform 1	RPS4Y1	9	28.9	1.07442	0.884786	1.58658	0.659916	0.543599	0.731426	0.393685	0.396818	0.165893	0.173478	0.68586	54.4472
HCT116_CTRL_Rep1	P22090	40S ribosomal protein S4, Y isoform 1	RPS4Y1	9	28.9	0.858726	1.09144	2.43377	0.976951	0.233772	0.497162	0.252321	0.0910997	0.371464	0.0653599	0.517493	47.5597
HCT116_CosubstrateEnzyme_Rep1	P22090	40S ribosomal protein S4, Y isoform 1	RPS4Y1	9	28.9	1.22039	0.722611	2.23608	1.31927	0.181812	0.312071	1.11517	0.0675315	0	0.0383751	0.413138	54.9039
HCT116_CosubstrateEnzyme_Rep2	M0R0F0	40S ribosomal protein S5;40S ribosomal protein S5, N-terminally processed	RPS5	11	55.5	1.05598	0.903955	1.56056	0.427177	0.26453	0.43843	0.292314	0.306792	0.188543	0.168234	NA	NA
HCT116_Cosubstrate_Rep2	M0R0F0	40S ribosomal protein S5;40S ribosomal protein S5, N-terminally processed	RPS5	11	55.5	0.962188	1.00011	0.779812	0.4886	0.301582	0.252551	0.221931	0.148593	0.138032	0.0906488	0.988308	47.1785
HCT116_CTRL_Rep2	M0R0F0	40S ribosomal protein S5;40S ribosomal protein S5, N-terminally processed	RPS5	11	55.5	0.986607	0.975903	0.900381	0.558469	0.392809	0.258008	0.249504	0.219174	0.153983	0.109775	0.987964	48.29
HCT116_Enzyme_Rep2	M0R0F0	40S ribosomal protein S5;40S ribosomal protein S5, N-terminally processed	RPS5	11	55.5	0.978799	0.984731	0.897807	0.565733	0.396255	0.261024	0.423396	0.187509	0.104674	0.0854397	0.944688	48.8907
HCT116_Cosubstrate_Rep1	M0R0F0	40S ribosomal protein S5;40S ribosomal protein S5, N-terminally processed	RPS5	11	55.5	1.00151	0.96052	0.748789	0.875326	0.333835	0.23677	0.197373	0.189683	0.239377	0.106017	0.938322	49.0339
HCT116_Enzyme_Rep1	M0R0F0	40S ribosomal protein S5;40S ribosomal protein S5, N-terminally processed	RPS5	11	55.5	0.780012	1.09268	0.723661	0.48331	0.268111	0.308263	0.179976	0.149648	0.1006	0.0656596	0.91443	47.076
HCT116_CTRL_Rep1	M0R0F0	40S ribosomal protein S5;40S ribosomal protein S5, N-terminally processed	RPS5	11	55.5	0.997473	0.965084	1.70481	0.668687	0.255017	0.241436	0.217992	0.170324	0.234809	0.105407	0.790504	47.1579
HCT116_CosubstrateEnzyme_Rep1	M0R0F0	40S ribosomal protein S5;40S ribosomal protein S5, N-terminally processed	RPS5	11	55.5	1.14451	0.80499	1.69681	0.802823	0.249592	0.252971	0.568836	0.203154	0.142182	0.14368	0.720817	47.2201
HCT116_CosubstrateEnzyme_Rep1	P62753	40S ribosomal protein S6	RPS6	11	40.2	1.29677	0.63969	2.35024	1.16078	0.265641	0.253197	1.0063	0.167714	0.113552	0.0935505	NA	NA
HCT116_CosubstrateEnzyme_Rep2	P62753	40S ribosomal protein S6	RPS6	11	40.2	1.19315	0.76141	2.15917	0.441433	0.284168	0.626351	0.36997	0.417011	0.185253	0.264293	NA	NA
HCT116_CTRL_Rep2	P62753	40S ribosomal protein S6	RPS6	11	40.2	1.06822	0.892443	0.825248	0.690954	0.658351	0.45862	0.413781	0.286457	0.193794	0.128519	0.981557	52.6683
HCT116_Cosubstrate_Rep2	P62753	40S ribosomal protein S6	RPS6	11	40.2	1.02229	0.940046	0.760943	0.59662	0.469283	0.439205	0.392669	0.235565	0.191764	0.147834	0.976348	50.2954
HCT116_Cosubstrate_Rep1	P62753	40S ribosomal protein S6	RPS6	11	40.2	0.998774	0.963375	0.717544	1.19762	0.502102	0.385453	0.349873	0.246811	0.353508	0.156341	0.865374	50.0022
HCT116_Enzyme_Rep1	P62753	40S ribosomal protein S6	RPS6	11	40.2	0.744226	1.11353	0.605735	0.559019	0.371237	0.472069	0.266954	0.190658	0.119284	0.0802334	0.834028	49.0047
HCT116_Enzyme_Rep2	P62753	40S ribosomal protein S6	RPS6	11	40.2	1.03474	0.924579	0.8653	0.707777	0.635812	0.456588	0.822308	0.257662	0.124425	0.117192	0.813614	54.3453
HCT116_CTRL_Rep1	P62753	40S ribosomal protein S6	RPS6	11	40.2	1.0544	0.913243	2.70118	0.942117	0.417511	0.422822	0.394216	0.23586	0.409475	0.144539	0.412738	49.4605
HCT116_Cosubstrate_Rep2	P62081	40S ribosomal protein S7	RPS7	10	49	1.04333	0.919024	0.678882	0.515827	0.410614	0.337231	0.291629	0.210152	0.165051	0.0954616	0.978305	48.0936
HCT116_CTRL_Rep2	P62081	40S ribosomal protein S7	RPS7	10	49	1.06737	0.893312	0.746583	0.62417	0.54531	0.430086	0.405006	0.357173	0.230916	0.120141	0.965357	51.5391
HCT116_Enzyme_Rep2	P62081	40S ribosomal protein S7	RPS7	10	49	1.04707	0.911326	0.821912	0.653251	0.553973	0.411185	0.593028	0.312129	0.16223	0.103082	0.923138	52.5326
HCT116_Enzyme_Rep1	P62081	40S ribosomal protein S7	RPS7	10	49	0.821878	1.06828	0.561479	0.528851	0.363986	0.393277	0.263433	0.211728	0.133459	0.0747154	0.8832	48.0947
HCT116_Cosubstrate_Rep1	P62081	40S ribosomal protein S7	RPS7	10	49	1.00268	0.959292	0.679273	1.0514	0.457889	0.336037	0.328314	0.282353	0.296107	0.125166	0.871119	49.9503
HCT116_CosubstrateEnzyme_Rep2	P62081	40S ribosomal protein S7	RPS7	10	49	1.13895	0.817736	1.67755	0.513632	0.39885	0.59614	0.426337	0.421841	0.252272	0.189889	0.672715	47.0179
HCT116_CTRL_Rep1	P62081	40S ribosomal protein S7	RPS7	10	49	1.05726	0.910634	1.92776	0.79428	0.386774	0.373894	0.35929	0.294148	0.306514	0.11622	0.651629	47.8724
HCT116_CosubstrateEnzyme_Rep1	P62081	40S ribosomal protein S7	RPS7	10	49	1.20576	0.738494	1.82411	0.865343	0.369215	0.407478	0.682083	0.382646	0.198164	0.199056	0.596007	47.3543
HCT116_CosubstrateEnzyme_Rep2	P62241	40S ribosomal protein S8	RPS8	15	60.6	1.21376	0.739997	2.89379	0.465287	0.341062	0.958243	0.525234	0.648205	0.256142	0.416303	NA	NA
HCT116_Enzyme_Rep2	P62241	40S ribosomal protein S8	RPS8	15	60.6	1.02119	0.939158	0.983782	0.861454	0.825547	0.621944	1.39522	0.447648	0.149775	0.110565	NA	NA
HCT116_CTRL_Rep2	P62241	40S ribosomal protein S8	RPS8	15	60.6	1.01492	0.94695	0.952283	0.906558	0.863649	0.65223	0.597777	0.504397	0.258325	0.0853612	0.976693	57.4168
HCT116_Cosubstrate_Rep2	P62241	40S ribosomal protein S8	RPS8	15	60.6	1.00722	0.955106	0.793444	0.682015	0.593484	0.529459	0.483934	0.323341	0.1704	0.0522008	0.965716	52.8685
HCT116_Enzyme_Rep1	P62241	40S ribosomal protein S8	RPS8	15	60.6	0.585541	1.20601	0.522034	0.513497	0.349918	0.535142	0.25953	0.219238	0.111496	0.0445884	0.641913	48.5239
HCT116_Cosubstrate_Rep1	P62241	40S ribosomal protein S8	RPS8	15	60.6	0.969597	0.993844	0.754069	1.75539	0.493213	0.448018	0.401752	0.314481	0.552347	0.139025	0.626805	49.9905
HCT116_CosubstrateEnzyme_Rep1	P62241	40S ribosomal protein S8	RPS8	15	60.6	1.29588	0.640652	3.02385	1.21137	0.333852	0.590837	1.19274	0.507773	0.157285	0.460686	0.173754	60.4116
HCT116_CTRL_Rep1	P62241	40S ribosomal protein S8	RPS8	15	60.6	1.02239	0.942396	4.25676	1.28251	0.5406	0.584564	0.55702	0.413699	0.709031	0.13527	0.124231	50.1528
HCT116_CosubstrateEnzyme_Rep2	A0A024R4M0	40S ribosomal protein S9	RPS9	17	53.6	1.22668	0.726568	1.79642	0.290487	0.156884	0.505792	0.298556	0.343774	0.106903	0.21674	NA	NA
HCT116_CTRL_Rep2	A0A024R4M0	40S ribosomal protein S9	RPS9	17	53.6	1.05309	0.907914	0.620301	0.395644	0.336743	0.197698	0.185062	0.140871	0.08372	0.0511647	0.980837	46.1563
HCT116_Cosubstrate_Rep2	A0A024R4M0	40S ribosomal protein S9	RPS9	17	53.6	1.043	0.91935	0.550807	0.315747	0.214894	0.201661	0.184903	0.0905625	0.0731033	0.0356264	0.978709	44.9209
HCT116_Enzyme_Rep1	A0A024R4M0	40S ribosomal protein S9	RPS9	17	53.6	0.791232	1.08614	0.438821	0.340359	0.205104	0.304699	0.146808	0.112534	0.0724654	0.0351407	0.874377	43.8666
HCT116_Enzyme_Rep2	A0A024R4M0	40S ribosomal protein S9	RPS9	17	53.6	1.03966	0.919293	0.663214	0.420138	0.349763	0.2357	0.562887	0.165902	0.0555383	0.0570388	0.849524	47.3669
HCT116_Cosubstrate_Rep1	A0A024R4M0	40S ribosomal protein S9	RPS9	17	53.6	1.02759	0.933286	0.499448	0.89831	0.23584	0.142185	0.128594	0.112273	0.284035	0.0759839	0.807789	47.6935
HCT116_CTRL_Rep1	A0A024R4M0	40S ribosomal protein S9	RPS9	17	53.6	1.04985	0.917382	2.15731	0.661226	0.157141	0.193286	0.200088	0.114393	0.319569	0.0651697	0.639968	47.0884
HCT116_CosubstrateEnzyme_Rep1	A0A024R4M0	40S ribosomal protein S9	RPS9	17	53.6	1.3004	0.635748	1.8108	0.900615	0.118447	0.1544	0.860449	0.100448	0.0427002	0.0706114	0.594607	47.2895
HCT116_Cosubstrate_Rep1	C9J9K3	40S ribosomal protein SA	RPSA	18	71.5	0.979709	0.983285	0.864982	0.671888	0.34851	0.22281	0.180634	0.151485	0.103611	0.0670813	0.995718	48.5719
HCT116_CTRL_Rep1	C9J9K3	40S ribosomal protein SA	RPSA	18	71.5	0.987707	0.973978	0.883622	0.704217	0.392929	0.257849	0.218762	0.16391	0.111106	0.0730454	0.994968	49.1236
HCT116_Cosubstrate_Rep2	C9J9K3	40S ribosomal protein SA	RPSA	18	71.5	0.986543	0.975775	0.877106	0.620696	0.35166	0.242284	0.203232	0.156192	0.118391	0.0650212	0.994926	48.4268
HCT116_CTRL_Rep2	C9J9K3	40S ribosomal protein SA	RPSA	18	71.5	0.971177	0.991682	0.872408	0.654748	0.408357	0.25857	0.225248	0.179741	0.124305	0.0770629	0.994641	48.9743
HCT116_CosubstrateEnzyme_Rep1	C9J9K3	40S ribosomal protein SA	RPSA	18	71.5	0.993509	0.96893	0.927507	0.66539	0.369518	0.243803	0.208278	0.141681	0.109098	0.0610974	0.99401	48.816
HCT116_Enzyme_Rep2	C9J9K3	40S ribosomal protein SA	RPSA	18	71.5	0.99821	0.963861	0.873	0.671716	0.447422	0.307954	0.278484	0.198853	0.121452	0.0702212	0.992799	49.6982
HCT116_CosubstrateEnzyme_Rep2	C9J9K3	40S ribosomal protein SA	RPSA	18	71.5	0.978273	0.984699	0.893164	0.63989	0.3812	0.280653	0.215507	0.159783	0.112436	0.0515156	0.992403	48.9108
HCT116_Enzyme_Rep1	C9J9K3	40S ribosomal protein SA	RPSA	18	71.5	0.983308	0.974198	0.909217	0.716154	0.436493	0.359814	0.271666	0.209015	0.134872	0.0739095	0.989634	50.0913
HCT116_CTRL_Rep1	Q9BRK5	45 kDa calcium-binding protein	SDF4	17	61.3	0.974283	0.986203	0.957771	0.937382	1.04148	0.956737	0.894372	0.998391	0.478326	0.632134	NA	NA
HCT116_Enzyme_Rep2	Q9BRK5	45 kDa calcium-binding protein	SDF4	17	61.3	0.997656	0.964457	0.959941	0.992882	0.977109	0.928384	0.654723	0.766905	0.761162	0.573969	NA	NA
HCT116_Enzyme_Rep1	Q9BRK5	45 kDa calcium-binding protein	SDF4	17	61.3	0.99644	0.966544	1.02576	1.00002	1.04702	0.861466	0.891412	0.884125	0.721035	0.640902	0.894887	NA
HCT116_CTRL_Rep2	Q9BRK5	45 kDa calcium-binding protein	SDF4	17	61.3	0.988493	0.973974	0.973054	0.974632	0.932863	0.941059	0.869638	0.891552	0.847193	0.592689	0.872139	NA
HCT116_Cosubstrate_Rep1	Q9BRK5	45 kDa calcium-binding protein	SDF4	17	61.3	0.985631	0.977101	0.96633	0.883671	0.963581	0.928596	0.859943	0.836145	0.414376	0.527632	0.867322	61.6568
HCT116_Cosubstrate_Rep2	Q9BRK5	45 kDa calcium-binding protein	SDF4	17	61.3	0.964953	0.997351	0.985532	0.96377	0.949041	0.873973	0.830308	0.939596	0.873454	0.720864	0.720925	NA
HCT116_CosubstrateEnzyme_Rep2	Q9BRK5	45 kDa calcium-binding protein	SDF4	17	61.3	0.983415	0.979356	0.936857	0.960528	0.96348	0.843823	0.738557	0.683675	1.11986	0.208122	0.41432	66.922
HCT116_CosubstrateEnzyme_Rep1	Q9BRK5	45 kDa calcium-binding protein	SDF4	17	61.3	0.98059	0.982955	0.902565	0.910684	0.969145	0.873656	0.544436	0.930541	1.12885	0.472652	0.18306	NA
HCT116_Cosubstrate_Rep2	H3BRN4	4-aminobutyrate aminotransferase, mitochondrial	ABAT	14	40	0.999713	0.962613	0.97163	0.965656	0.955344	0.819367	0.691394	0.551256	0.368093	0.0411307	0.975856	59.3397
HCT116_CTRL_Rep2	H3BRN4	4-aminobutyrate aminotransferase, mitochondrial	ABAT	14	40	1.0207	0.941038	1.03628	0.974573	0.912328	0.845946	0.766089	0.625897	0.406547	0.109072	0.975667	60.5009
HCT116_CosubstrateEnzyme_Rep2	H3BRN4	4-aminobutyrate aminotransferase, mitochondrial	ABAT	14	40	0.991437	0.97102	1.0896	0.991669	0.981752	0.784058	0.681081	0.446378	0.344493	0.0466709	0.971996	58.6028
HCT116_Enzyme_Rep2	H3BRN4	4-aminobutyrate aminotransferase, mitochondrial	ABAT	14	40	0.985129	0.977925	0.931978	1.0014	0.849603	0.784877	0.671345	0.577608	0.312804	0.06854	0.969852	58.9607
HCT116_Cosubstrate_Rep1	H3BRN4	4-aminobutyrate aminotransferase, mitochondrial	ABAT	14	40	0.91336	1.05257	0.991797	0.956787	0.968913	0.893536	0.675099	0.646441	0.248324	0.0736374	0.968374	59.5541
HCT116_CTRL_Rep1	H3BRN4	4-aminobutyrate aminotransferase, mitochondrial	ABAT	14	40	0.92419	1.03182	1.03362	0.988825	0.985597	0.807678	0.792244	0.775744	0.251032	0.0712889	0.944355	60.6406
HCT116_Enzyme_Rep1	H3BRN4	4-aminobutyrate aminotransferase, mitochondrial	ABAT	14	40	0.945312	0.996342	1.04616	1.02388	1.0336	0.788446	0.788546	0.752739	0.368615	0.0680378	0.943452	60.9861
HCT116_CosubstrateEnzyme_Rep1	H3BRN4	4-aminobutyrate aminotransferase, mitochondrial	ABAT	14	40	1.03841	0.920187	1.08761	0.926401	0.945162	0.701441	0.52627	0.567075	0.341961	0.0832526	0.940762	58.2256
HCT116_Enzyme_Rep2	F5GZS6	4F2 cell-surface antigen heavy chain	SLC3A2	17	43.1	0.969319	0.994925	1.05724	1.03546	0.977093	0.901985	0.770578	0.684775	0.601816	0.423406	0.968416	64.7657
HCT116_CTRL_Rep2	F5GZS6	4F2 cell-surface antigen heavy chain	SLC3A2	17	43.1	0.969274	0.993628	0.970481	0.899904	0.943745	0.800794	0.744989	0.68068	0.618146	0.410809	0.966111	65.1968
HCT116_Cosubstrate_Rep2	F5GZS6	4F2 cell-surface antigen heavy chain	SLC3A2	17	43.1	0.974562	0.987748	0.989494	0.842857	0.881111	0.749989	0.631143	0.567462	0.537948	0.332933	0.964867	61.7707
HCT116_Enzyme_Rep1	F5GZS6	4F2 cell-surface antigen heavy chain	SLC3A2	17	43.1	0.944635	0.996736	1.05633	1.01974	0.889087	0.769672	0.649694	0.642506	0.508632	0.36387	0.95566	61.9195
HCT116_CTRL_Rep1	F5GZS6	4F2 cell-surface antigen heavy chain	SLC3A2	17	43.1	0.968782	0.991213	1.12772	0.926198	0.93625	0.796158	0.740899	0.719328	0.377801	0.435669	0.909642	62.461
HCT116_Cosubstrate_Rep1	F5GZS6	4F2 cell-surface antigen heavy chain	SLC3A2	17	43.1	0.964016	0.999673	0.936786	1.16801	0.807719	0.817668	0.672821	0.622288	0.387304	0.329813	0.905688	60.5805
HCT116_CosubstrateEnzyme_Rep1	F5GZS6	4F2 cell-surface antigen heavy chain	SLC3A2	17	43.1	1.01769	0.942681	1.16378	0.912972	0.885436	0.777902	0.582149	0.712236	0.726234	0.302996	0.763776	64.1854
HCT116_CosubstrateEnzyme_Rep2	F5GZS6	4F2 cell-surface antigen heavy chain	SLC3A2	17	43.1	1.01273	0.948898	1.23233	0.859133	0.881554	0.733943	0.635642	0.566006	0.716862	0.200288	0.756371	61.9417
HCT116_Cosubstrate_Rep1	P49189	4-trimethylaminobutyraldehyde dehydrogenase	ALDH9A1	28	68.2	0.985512	0.977224	0.959774	0.888589	0.75914	0.515356	0.288186	0.182645	0.0943607	0.0442742	0.998882	53.1817
HCT116_CTRL_Rep1	P49189	4-trimethylaminobutyraldehyde dehydrogenase	ALDH9A1	28	68.2	0.968023	0.991904	0.967553	0.937851	0.82214	0.591196	0.335904	0.194354	0.0943912	0.0452369	0.998768	54.0353
HCT116_Enzyme_Rep2	P49189	4-trimethylaminobutyraldehyde dehydrogenase	ALDH9A1	28	68.2	0.979704	0.983758	0.974969	0.936597	0.822593	0.584533	0.299018	0.182169	0.0949018	0.0423072	0.998545	53.8028
HCT116_Enzyme_Rep1	P49189	4-trimethylaminobutyraldehyde dehydrogenase	ALDH9A1	28	68.2	0.966519	0.983982	0.966077	0.922508	0.800632	0.558865	0.315829	0.18763	0.0990846	0.0461761	0.998501	53.695
HCT116_Cosubstrate_Rep2	P49189	4-trimethylaminobutyraldehyde dehydrogenase	ALDH9A1	28	68.2	0.97866	0.983653	0.983699	0.91929	0.77792	0.540192	0.290414	0.188231	0.124965	0.0482161	0.998217	53.3995
HCT116_CTRL_Rep2	P49189	4-trimethylaminobutyraldehyde dehydrogenase	ALDH9A1	28	68.2	0.960347	1.00276	0.9757	0.929337	0.812934	0.583891	0.33517	0.204752	0.116691	0.0539834	0.998214	53.976
HCT116_CosubstrateEnzyme_Rep2	P49189	4-trimethylaminobutyraldehyde dehydrogenase	ALDH9A1	28	68.2	0.974154	0.98898	0.942929	0.898926	0.771055	0.485828	0.271422	0.17404	0.138975	0.0402436	0.995606	52.9653
HCT116_CosubstrateEnzyme_Rep1	P49189	4-trimethylaminobutyraldehyde dehydrogenase	ALDH9A1	28	68.2	0.984569	0.978635	0.984019	0.847326	0.737028	0.49603	0.255042	0.190995	0.135884	0.0546119	0.995536	52.791
HCT116_Cosubstrate_Rep1	Q8TCD5	5(3)-deoxyribonucleotidase, cytosolic type	NT5C	15	78.1	1.00196	0.960049	1.07092	0.90413	1.06004	1.01449	1.02646	0.955952	0.339285	0.0575213	0.981224	62.2255
HCT116_CTRL_Rep2	Q8TCD5	5(3)-deoxyribonucleotidase, cytosolic type	NT5C	15	78.1	0.982011	0.980603	1.04462	1.10129	0.984306	1.01676	0.943647	0.987275	0.645803	0.0626251	0.980805	63.6928
HCT116_Cosubstrate_Rep2	Q8TCD5	5(3)-deoxyribonucleotidase, cytosolic type	NT5C	15	78.1	0.986878	0.97544	1.0545	1.0127	1.03292	0.958274	0.87877	0.987959	0.656289	0.0743385	0.97361	63.7809
HCT116_CTRL_Rep1	Q8TCD5	5(3)-deoxyribonucleotidase, cytosolic type	NT5C	15	78.1	0.95938	0.999775	0.890884	0.993746	1.12313	1.03813	0.973309	1.07466	0.395146	0.0957518	0.963793	62.9214
HCT116_Enzyme_Rep1	Q8TCD5	5(3)-deoxyribonucleotidase, cytosolic type	NT5C	15	78.1	1.00967	0.958835	1.01985	0.987238	1.06044	0.859195	0.840559	0.757407	0.469391	0.0512058	0.954917	61.774
HCT116_Enzyme_Rep2	Q8TCD5	5(3)-deoxyribonucleotidase, cytosolic type	NT5C	15	78.1	0.987554	0.975318	0.954832	0.93689	0.969606	0.919486	0.603779	0.7317	0.497633	0.0431133	0.891025	60.8678
HCT116_CosubstrateEnzyme_Rep2	Q8TCD5	5(3)-deoxyribonucleotidase, cytosolic type	NT5C	15	78.1	0.954703	1.00919	0.934106	1.07125	1.07051	0.760227	0.736499	0.613417	0.71968	0.0396253	0.789033	61.8102
HCT116_CosubstrateEnzyme_Rep1	Q8TCD5	5(3)-deoxyribonucleotidase, cytosolic type	NT5C	15	78.1	0.929489	1.03843	0.928509	0.94456	1.04528	0.936201	0.599017	1.0135	0.749576	0.0566899	0.779659	64.0738
HCT116_CTRL_Rep1	O43422	52 kDa repressor of the inhibitor of the protein kinase	PRKRIR	10	17.9	1.01348	0.950505	0.980932	0.829611	0.571757	0.306042	0.213416	0.133803	0.0864558	0.0493865	0.996522	50.8403
HCT116_Cosubstrate_Rep2	O43422	52 kDa repressor of the inhibitor of the protein kinase	PRKRIR	10	17.9	0.99265	0.969672	0.710241	0.501902	0.3355	0.222698	0.0880914	0.043043	0.0875139	0.048624	0.991498	47.2511
HCT116_Cosubstrate_Rep1	O43422	52 kDa repressor of the inhibitor of the protein kinase	PRKRIR	10	17.9	0.958717	1.00521	0.990963	0.705856	0.563694	0.314043	0.205361	0.162819	0.13805	0.0307633	0.98704	50.4906
HCT116_CosubstrateEnzyme_Rep2	O43422	52 kDa repressor of the inhibitor of the protein kinase	PRKRIR	10	17.9	1.00425	0.957706	0.958016	0.551825	0.380395	0.314328	0.173003	0.190887	0.147221	0.0659337	0.977602	48.4983
HCT116_CTRL_Rep2	O43422	52 kDa repressor of the inhibitor of the protein kinase	PRKRIR	10	17.9	0.951767	1.01153	1.1049	0.742256	0.560711	0.390572	0.254829	0.147693	0.0702806	0.0385956	0.972931	51.245
HCT116_CosubstrateEnzyme_Rep1	O43422	52 kDa repressor of the inhibitor of the protein kinase	PRKRIR	10	17.9	1.09814	0.855334	0.876979	0.689325	0.400386	0.174946	0.234964	0.119957	0.115296	0.0134799	0.970976	48.8947
HCT116_Enzyme_Rep1	O43422	52 kDa repressor of the inhibitor of the protein kinase	PRKRIR	10	17.9	0.930344	1.00506	0.741304	0.819874	0.500098	0.39803	0.357303	0.158207	0.0407075	0.0383136	0.960352	51.0412
HCT116_Cosubstrate_Rep2	Q8IZH2-2	5-3 exoribonuclease 1	XRN1	13	8.7	1.05572	0.906641	0.854047	0.604257	0.335409	0.257917	0.23904	0.184532	0.11583	0.0248404	0.981288	48.401
HCT116_Enzyme_Rep1	Q8IZH2-2	5-3 exoribonuclease 1	XRN1	13	8.7	0.939741	0.999588	0.923556	0.851021	0.526069	0.409146	0.354209	0.381918	0.222914	0.189784	0.970134	51.3958
HCT116_Cosubstrate_Rep1	Q8IZH2-2	5-3 exoribonuclease 1	XRN1	13	8.7	1.11654	0.840392	0.676108	0.932852	0.352593	0.142021	0.177813	0.154041	0.177394	0.0219909	0.881223	49.1457
HCT116_CTRL_Rep1	Q8IZH2-2	5-3 exoribonuclease 1	XRN1	13	8.7	1.08274	0.88743	1.59353	0.733899	0.355763	0.302924	0.155167	0.162437	0.222441	0.0219361	0.813733	48.8046
HCT116_CosubstrateEnzyme_Rep2	Q8IZH2-2	5-3 exoribonuclease 1	XRN1	13	8.7	1.09387	0.864579	1.56807	0.5467	0.34675	0.411836	0.25016	0.242112	0.126067	0.150616	0.796193	47.036
HCT116_CosubstrateEnzyme_Rep1	Q8IZH2-2	5-3 exoribonuclease 1	XRN1	13	8.7	1.198	0.746919	1.66859	0.926487	0.338315	0.287921	0.547587	0.205165	0.12682	0.10791	0.719336	49.0231
HCT116_Enzyme_Rep2	Q9H0D6	5-3 exoribonuclease 2	XRN2	57	68.6	1.00315	0.958549	0.98965	1.00303	1.07437	1.07073	0.92411	0.970743	0.601537	0.0750221	0.979068	63.5357
HCT116_CTRL_Rep2	Q9H0D6	5-3 exoribonuclease 2	XRN2	57	68.6	1.04643	0.914726	0.901812	0.907911	0.998969	1.0185	1.09822	1.08601	0.710251	0.0744772	0.945929	63.1966
HCT116_Cosubstrate_Rep1	Q9H0D6	5-3 exoribonuclease 2	XRN2	57	68.6	1.01078	0.950834	0.845384	1.08809	0.926971	0.896021	0.922983	0.889385	0.367109	0.0719246	0.941529	62.086
HCT116_Cosubstrate_Rep2	Q9H0D6	5-3 exoribonuclease 2	XRN2	57	68.6	1.03792	0.924433	0.885999	0.874317	0.906297	0.931767	0.945929	0.9634	0.624895	0.0578252	0.928895	63.5962
HCT116_CTRL_Rep1	Q9H0D6	5-3 exoribonuclease 2	XRN2	57	68.6	1.02796	0.937321	1.24234	0.990188	0.907291	0.943664	0.97999	1.0142	0.439056	0.0641162	0.928055	62.9545
HCT116_Enzyme_Rep1	Q9H0D6	5-3 exoribonuclease 2	XRN2	57	68.6	0.920484	1.01081	0.854189	0.898169	0.865766	0.873169	0.867156	0.784354	0.434178	0.0643226	0.895627	61.8045
HCT116_CosubstrateEnzyme_Rep1	Q9H0D6	5-3 exoribonuclease 2	XRN2	57	68.6	1.1099	0.842563	1.26178	0.969303	0.843876	0.868214	0.736225	0.968536	0.720153	0.0868179	0.751604	64.1047
HCT116_CosubstrateEnzyme_Rep2	Q9H0D6	5-3 exoribonuclease 2	XRN2	57	68.6	1.06946	0.889943	1.26956	0.82512	0.861319	0.877515	0.826767	0.732576	0.704577	0.0843501	0.733892	62.969
HCT116_CosubstrateEnzyme_Rep1	Q00013-2	55 kDa erythrocyte membrane protein	MPP1	4	14.4	0.9706	0.993801	0.882614	0.735531	0.323373	0.221904	0.228951	0.0413943	0.0770468	0.034791	0.982988	48.8697
HCT116_CTRL_Rep1	Q00013-2	55 kDa erythrocyte membrane protein	MPP1	4	14.4	1.10553	0.866681	0.884986	0.493625	0.283874	0.126498	0.135138	0.123725	0.111172	0.0192127	0.976699	47.2509
HCT116_CTRL_Rep2	Q00013-2	55 kDa erythrocyte membrane protein	MPP1	4	14.4	0.836731	1.12917	0.956309	0.732806	0.418677	0.30286	0.302512	0.110665	0.106983	0.0700425	0.947384	49.753
HCT116_Cosubstrate_Rep1	Q00013-2	55 kDa erythrocyte membrane protein	MPP1	4	14.4	0.8469	1.12197	0.592931	0.326234	0	0	0	0.195069	0	0	0.932128	45.0889
HCT116_Cosubstrate_Rep2	Q00013-2	55 kDa erythrocyte membrane protein	MPP1	4	14.4	0.991363	0.970958	0.690199	0.504393	0.368825	0.418701	0.547429	0	0.397376	0	0.776736	49.0433
HCT116_CTRL_Rep1	P13196	5-aminolevulinate synthase, nonspecific, mitochondrial	ALAS1	4	9.7	0.983774	0.97756	1.19699	0.945151	0.651865	0.397682	0.303583	0.167443	0.0853856	0.0795374	0.963776	52.0898
HCT116_Enzyme_Rep2	P13196	5-aminolevulinate synthase, nonspecific, mitochondrial	ALAS1	4	9.7	0.974193	0.989684	0.795132	0.606477	0.696384	0.504828	0.398831	0.181939	0.147447	0.132446	0.954926	52.1972
HCT116_CosubstrateEnzyme_Rep1	P13196	5-aminolevulinate synthase, nonspecific, mitochondrial	ALAS1	4	9.7	1.09727	0.856276	1.07752	0.727249	0.450069	0.250572	0.385837	0.175061	0.264903	0.0803307	0.927549	49.4178
HCT116_CosubstrateEnzyme_Rep2	P13196	5-aminolevulinate synthase, nonspecific, mitochondrial	ALAS1	4	9.7	1.16334	0.79239	1.06729	0.394742	0.347789	0.415483	0.182035	0.0577608	0	0.0188597	0.876394	48.6162
HCT116_CTRL_Rep2	Q13131	5-AMP-activated protein kinase catalytic subunit alpha-1	PRKAA1	23	45.3	0.994368	0.967966	0.910038	0.828747	0.668315	0.369334	0.216349	0.153727	0.0903881	0.0511607	0.996512	51.6063
HCT116_Cosubstrate_Rep2	Q13131	5-AMP-activated protein kinase catalytic subunit alpha-1	PRKAA1	23	45.3	0.969069	0.993237	0.929098	0.832417	0.688914	0.392635	0.184985	0.11833	0.077233	0.0321922	0.996375	51.7415
HCT116_Cosubstrate_Rep1	Q13131	5-AMP-activated protein kinase catalytic subunit alpha-1	PRKAA1	23	45.3	0.99737	0.964842	0.92916	0.90451	0.669225	0.405861	0.191959	0.135584	0.109559	0.0341462	0.996076	51.8591
HCT116_CosubstrateEnzyme_Rep2	Q13131	5-AMP-activated protein kinase catalytic subunit alpha-1	PRKAA1	23	45.3	1.00268	0.959334	0.988666	0.830711	0.713437	0.473434	0.260337	0.16314	0.138654	0.0570951	0.995404	52.5178
HCT116_Enzyme_Rep1	Q13131	5-AMP-activated protein kinase catalytic subunit alpha-1	PRKAA1	23	45.3	0.940025	0.999422	0.904409	0.774978	0.587628	0.426184	0.266193	0.223689	0.111299	0.0535642	0.994472	51.6813
HCT116_Enzyme_Rep2	Q13131	5-AMP-activated protein kinase catalytic subunit alpha-1	PRKAA1	23	45.3	1.00694	0.954475	1.02728	0.845958	0.692628	0.450332	0.303125	0.165335	0.11418	0.0521531	0.994251	52.541
HCT116_CTRL_Rep1	Q13131	5-AMP-activated protein kinase catalytic subunit alpha-1	PRKAA1	23	45.3	1.0105	0.953216	1.01996	0.80643	0.569075	0.379688	0.240054	0.152864	0.106786	0.0528371	0.992945	51.2317
HCT116_CosubstrateEnzyme_Rep1	Q13131	5-AMP-activated protein kinase catalytic subunit alpha-1	PRKAA1	23	45.3	1.04613	0.911797	1.04328	0.816366	0.657448	0.402131	0.269999	0.140884	0.0968996	0.0465345	0.986827	51.9264
HCT116_Enzyme_Rep1	A0A087WXX9	5-AMP-activated protein kinase catalytic subunit alpha-2	PRKAA2	5	11.1	0.97409	0.97957	1.06449	0.938123	0.903678	0.937181	0.876309	0.711243	0.341536	0.0360952	0.975083	60.9933
HCT116_Cosubstrate_Rep2	A0A087WXX9	5-AMP-activated protein kinase catalytic subunit alpha-2	PRKAA2	5	11.1	1.02577	0.936577	0.994367	1.01359	0.986681	0.848248	0.855578	0.821538	0.312384	0.0122172	0.961566	61.3536
HCT116_CTRL_Rep2	A0A087WXX9	5-AMP-activated protein kinase catalytic subunit alpha-2	PRKAA2	5	11.1	1.01705	0.944773	0.887886	0.983477	0.963832	0.908855	0.895037	0.776314	0.470096	0.0365721	0.954018	62.0263
HCT116_CosubstrateEnzyme_Rep2	A0A087WXX9	5-AMP-activated protein kinase catalytic subunit alpha-2	PRKAA2	5	11.1	0.990375	0.972123	1.01311	0.915816	0.936096	0.817459	0.79415	0.612914	0.459107	0.0374395	0.945128	60.5173
HCT116_Enzyme_Rep2	A0A087WXX9	5-AMP-activated protein kinase catalytic subunit alpha-2	PRKAA2	5	11.1	1.00554	0.955975	1.10573	0.966026	1.07244	0.910997	0.732331	0.733415	0.402992	0.0168274	0.940642	60.9318
HCT116_CosubstrateEnzyme_Rep1	A0A087WXX9	5-AMP-activated protein kinase catalytic subunit alpha-2	PRKAA2	5	11.1	1.00429	0.95722	0.990248	0.933756	0.94993	0.853116	0.581061	0.782914	0.494809	0.0196511	0.859403	60.76
HCT116_Cosubstrate_Rep1	Q9Y478	5-AMP-activated protein kinase subunit beta-1	PRKAB1	8	44.1	0.970228	0.993186	0.948542	0.91921	0.755562	0.503988	0.269066	0.195713	0.117609	0.097773	0.997922	52.9718
HCT116_CosubstrateEnzyme_Rep1	Q9Y478	5-AMP-activated protein kinase subunit beta-1	PRKAB1	8	44.1	0.982432	0.980955	1.01657	0.872117	0.70668	0.462297	0.279734	0.144001	0.111793	0.0321169	0.996712	52.599
HCT116_CosubstrateEnzyme_Rep2	Q9Y478	5-AMP-activated protein kinase subunit beta-1	PRKAB1	8	44.1	0.949161	1.01495	0.942655	0.786986	0.64235	0.465573	0.243589	0.186004	0.111668	0.0546252	0.994391	52.0486
HCT116_CTRL_Rep1	Q9Y478	5-AMP-activated protein kinase subunit beta-1	PRKAB1	8	44.1	0.985625	0.975874	1.0503	0.856267	0.753748	0.441547	0.251248	0.183648	0.121936	0.0716549	0.992188	52.5163
HCT116_Enzyme_Rep2	Q9Y478	5-AMP-activated protein kinase subunit beta-1	PRKAB1	8	44.1	1.00939	0.95184	0.863599	0.90263	0.664655	0.45027	0.293227	0.17394	0.0772971	0.029386	0.991511	52.458
HCT116_Enzyme_Rep1	Q9Y478	5-AMP-activated protein kinase subunit beta-1	PRKAB1	8	44.1	0.929351	1.00564	0.860198	0.834756	0.619663	0.436135	0.239718	0.154815	0.048785	0.0373785	0.991236	51.763
HCT116_Cosubstrate_Rep2	Q9Y478	5-AMP-activated protein kinase subunit beta-1	PRKAB1	8	44.1	0.905458	1.05681	0.95747	0.804175	0.77829	0.451817	0.256114	0.167826	0.112416	0.0619066	0.980789	52.6116
HCT116_CTRL_Rep2	Q9Y478	5-AMP-activated protein kinase subunit beta-1	PRKAB1	8	44.1	0.844524	1.1212	0.804313	0.803346	0.642998	0.39005	0.2294	0.179837	0.096296	0.064911	0.951656	51.5173
HCT116_CTRL_Rep1	O43741	5-AMP-activated protein kinase subunit beta-2	PRKAB2	4	11.8	1.00142	0.961492	1.06542	0.900887	0.658059	0.519658	0.307024	0.28715	0.183288	0.0954132	0.982441	53.0141
HCT116_Enzyme_Rep1	O43741	5-AMP-activated protein kinase subunit beta-2	PRKAB2	4	11.8	0.871819	1.03917	0.829573	0.800826	0.509205	0.436445	0.272563	0.25031	0.132215	0.0720897	0.966752	51.3796
HCT116_Cosubstrate_Rep1	O43741	5-AMP-activated protein kinase subunit beta-2	PRKAB2	4	11.8	0.910495	1.05556	1.26641	0.955882	0.825955	0.532285	0.351326	0.34456	0.142768	0.116373	0.929104	53.9233
HCT116_Enzyme_Rep1	P54619-2	5-AMP-activated protein kinase subunit gamma-1	PRKAG1	15	63.5	0.993155	0.968459	0.895458	0.795286	0.610745	0.386018	0.226117	0.136494	0.0721365	0.0329991	0.999378	51.3654
HCT116_Cosubstrate_Rep1	P54619-2	5-AMP-activated protein kinase subunit gamma-1	PRKAG1	15	63.5	0.98838	0.97423	0.946251	0.912045	0.720238	0.486329	0.29561	0.21639	0.113796	0.0598136	0.997745	52.9841
HCT116_CTRL_Rep2	P54619-2	5-AMP-activated protein kinase subunit gamma-1	PRKAG1	15	63.5	0.993255	0.969105	0.916827	0.784015	0.661769	0.395565	0.2006	0.136983	0.0527347	0.0358171	0.996848	51.5587
HCT116_CosubstrateEnzyme_Rep2	P54619-2	5-AMP-activated protein kinase subunit gamma-1	PRKAG1	15	63.5	1.00214	0.959893	0.975585	0.787813	0.661693	0.419929	0.24166	0.151374	0.0887018	0.0541563	0.996806	51.8578
HCT116_Enzyme_Rep2	P54619-2	5-AMP-activated protein kinase subunit gamma-1	PRKAG1	15	63.5	1.04937	0.908851	0.879122	0.766312	0.585532	0.39822	0.243832	0.15182	0.0796407	0.0401658	0.995089	51.1984
HCT116_CTRL_Rep1	P54619-2	5-AMP-activated protein kinase subunit gamma-1	PRKAG1	15	63.5	1.01237	0.951521	0.987777	0.835051	0.633801	0.420321	0.281453	0.214741	0.107177	0.0508919	0.995068	52.094
HCT116_CosubstrateEnzyme_Rep1	P54619-2	5-AMP-activated protein kinase subunit gamma-1	PRKAG1	15	63.5	0.993971	0.968428	1.01226	0.80928	0.659785	0.43228	0.239315	0.171329	0.0642895	0.0850908	0.994664	51.9609
HCT116_Cosubstrate_Rep2	P54619-2	5-AMP-activated protein kinase subunit gamma-1	PRKAG1	15	63.5	0.979862	0.982451	0.949149	0.814785	0.732401	0.425943	0.220207	0.128458	0.103571	0.0332677	0.993943	52.1651
HCT116_Cosubstrate_Rep1	E9PGP6	5-AMP-activated protein kinase subunit gamma-2	PRKAG2	5	13.5	1.00525	0.956613	0.934819	0.939403	0.747679	0.519661	0.275325	0.221712	0.0983945	0.0405753	0.994361	53.2462
HCT116_Cosubstrate_Rep2	E9PGP6	5-AMP-activated protein kinase subunit gamma-2	PRKAG2	5	13.5	1.00462	0.957709	0.943668	0.889498	0.829743	0.56521	0.303336	0.245179	0.0817633	0.0258454	0.992346	53.9034
HCT116_CosubstrateEnzyme_Rep2	E9PGP6	5-AMP-activated protein kinase subunit gamma-2	PRKAG2	5	13.5	0.985067	0.97764	1.02033	0.809073	0.753617	0.566794	0.305771	0.183728	0.0480043	0.040802	0.990224	53.3571
HCT116_CTRL_Rep1	E9PGP6	5-AMP-activated protein kinase subunit gamma-2	PRKAG2	5	13.5	0.869476	1.08165	0.936008	0.877831	0.696486	0.519798	0.321769	0.298756	0.130259	0.0401103	0.971722	53.4977
HCT116_CTRL_Rep2	E9PGP6	5-AMP-activated protein kinase subunit gamma-2	PRKAG2	5	13.5	1.06573	0.894986	0.910985	1.05104	0.806904	0.500153	0.328532	0.254949	0.085866	0.0289825	0.969281	53.7244
HCT116_CosubstrateEnzyme_Rep1	E9PGP6	5-AMP-activated protein kinase subunit gamma-2	PRKAG2	5	13.5	0.988606	0.974252	1.13772	0.961006	0.962201	0.498746	0.308059	0.244156	0.0320109	0.164725	0.967628	53.4474
HCT116_Enzyme_Rep2	E9PGP6	5-AMP-activated protein kinase subunit gamma-2	PRKAG2	5	13.5	0.911089	1.05753	1.0105	1.22695	0.801322	0.455847	0.444231	0.352033	0.0365867	0.0120468	0.911164	54.628
HCT116_CTRL_Rep2	P49914	5-formyltetrahydrofolate cyclo-ligase	MTHFS;ST20-MTHFS	11	66	1.01281	0.949108	0.792856	0.492606	0.203445	0.162444	0.12668	0.111539	0.0938458	0.0595086	0.997163	46.7905
HCT116_Cosubstrate_Rep2	P49914	5-formyltetrahydrofolate cyclo-ligase	MTHFS;ST20-MTHFS	11	66	1.02408	0.93826	0.857985	0.528664	0.186444	0.130908	0.111343	0.0918663	0.0719986	0.0558263	0.996515	47.0946
HCT116_CTRL_Rep1	P49914	5-formyltetrahydrofolate cyclo-ligase	MTHFS;ST20-MTHFS	11	66	1.02014	0.944443	0.812622	0.524617	0.2211	0.179486	0.143649	0.123754	0.0865252	0.0629035	0.995684	47.0811
HCT116_Cosubstrate_Rep1	P49914	5-formyltetrahydrofolate cyclo-ligase	MTHFS;ST20-MTHFS	11	66	0.995923	0.966353	0.831506	0.599189	0.301578	0.221317	0.189282	0.1506	0.10104	0.0779366	0.995536	47.9102
HCT116_CosubstrateEnzyme_Rep2	P49914	5-formyltetrahydrofolate cyclo-ligase	MTHFS;ST20-MTHFS	11	66	0.989447	0.973088	0.857954	0.538225	0.219639	0.18642	0.151643	0.125251	0.11229	0.0478503	0.99443	47.2504
HCT116_Enzyme_Rep1	P49914	5-formyltetrahydrofolate cyclo-ligase	MTHFS;ST20-MTHFS	11	66	1.02161	0.951874	0.84203	0.588185	0.307981	0.277554	0.210947	0.176208	0.139518	0.0987652	0.992534	47.9753
HCT116_CosubstrateEnzyme_Rep1	P49914	5-formyltetrahydrofolate cyclo-ligase	MTHFS;ST20-MTHFS	11	66	0.988143	0.974756	0.821395	0.565758	0.195288	0.13625	0.17879	0.102492	0.0924635	0.0352694	0.990026	47.2217
HCT116_Enzyme_Rep2	P49914	5-formyltetrahydrofolate cyclo-ligase	MTHFS;ST20-MTHFS	11	66	1.00955	0.951665	0.93217	0.615222	0.362485	0.277425	0.220035	0.187295	0.146508	0.0866204	0.989932	48.5504
HCT116_Cosubstrate_Rep2	Q96CB9	5-methylcytosine rRNA methyltransferase NSUN4	NSUN4	5	10.4	0.945367	1.01692	0.83072	0.546491	0.395769	0.300951	0.250831	0.151067	0.120549	0.09129	0.983399	48.4822
HCT116_Enzyme_Rep2	Q96CB9	5-methylcytosine rRNA methyltransferase NSUN4	NSUN4	5	10.4	0.98763	0.975236	0.782871	0.699176	0.48899	0.368537	0.465201	0.234942	0.168055	0.0826534	0.961927	51.2713
HCT116_Cosubstrate_Rep1	Q96CB9	5-methylcytosine rRNA methyltransferase NSUN4	NSUN4	5	10.4	1.00046	0.961611	0.665087	0.736036	0.297229	0.242943	0.206493	0.158749	0.197354	0.0927037	0.950557	48.1394
HCT116_CosubstrateEnzyme_Rep2	Q96CB9	5-methylcytosine rRNA methyltransferase NSUN4	NSUN4	5	10.4	1.07177	0.887544	1.28294	0.415781	0.27042	0.407499	0.274463	0.232762	0.168259	0.130065	0.904965	46.9293
HCT116_CTRL_Rep1	Q96CB9	5-methylcytosine rRNA methyltransferase NSUN4	NSUN4	5	10.4	0.985277	0.976191	1.37523	0.676641	0.349887	0.299193	0.249302	0.219597	0.199759	0.0978524	0.894426	47.5955
HCT116_CosubstrateEnzyme_Rep1	Q96CB9	5-methylcytosine rRNA methyltransferase NSUN4	NSUN4	5	10.4	1.1043	0.848651	1.41836	0.64948	0.276522	0.313309	0.364539	0.258331	0.156367	0.192425	0.85931	47.1222
HCT116_Cosubstrate_Rep1	Q96B60	5-nucleotidase	NT5E	3	15.9	1.00984	0.951824	0.700501	0.910811	0.823597	0.64281	0.467741	0.489048	0.21223	0.128492	0.908701	56.1477
HCT116_CosubstrateEnzyme_Rep2	Q96B60	5-nucleotidase	NT5E	3	15.9	0.954611	1.00929	1.34084	0.826209	0.669434	0.450464	0.534448	0.294168	0.188681	0.128558	0.864473	53.7426
HCT116_Cosubstrate_Rep1	Q5TFE4	5-nucleotidase domain-containing protein 1	NT5DC1	26	69.7	0.985747	0.976979	0.92337	0.760259	0.390355	0.17897	0.129149	0.10084	0.0679356	0.0421427	0.998036	49.1219
HCT116_CosubstrateEnzyme_Rep1	Q5TFE4	5-nucleotidase domain-containing protein 1	NT5DC1	26	69.7	0.988923	0.973908	0.912852	0.763797	0.407461	0.211429	0.1673	0.112758	0.0759544	0.0579313	0.997103	49.2986
HCT116_CTRL_Rep2	Q5TFE4	5-nucleotidase domain-containing protein 1	NT5DC1	26	69.7	1.00023	0.961972	0.920739	0.786895	0.412932	0.188168	0.144165	0.110005	0.0707034	0.0447686	0.996677	49.3433
HCT116_Cosubstrate_Rep2	Q5TFE4	5-nucleotidase domain-containing protein 1	NT5DC1	26	69.7	1.00577	0.956559	0.921506	0.793929	0.406485	0.204232	0.145594	0.103107	0.0758114	0.0445274	0.996246	49.376
HCT116_Enzyme_Rep2	Q5TFE4	5-nucleotidase domain-containing protein 1	NT5DC1	26	69.7	0.992258	0.97026	0.9365	0.790148	0.41985	0.207688	0.179402	0.112542	0.0660307	0.0374482	0.995159	49.4891
HCT116_CosubstrateEnzyme_Rep2	Q5TFE4	5-nucleotidase domain-containing protein 1	NT5DC1	26	69.7	0.982611	0.980191	0.906845	0.810951	0.421465	0.227103	0.157268	0.11446	0.075705	0.0407086	0.994931	49.5774
HCT116_CTRL_Rep1	Q5TFE4	5-nucleotidase domain-containing protein 1	NT5DC1	26	69.7	1.01982	0.944737	0.869194	0.782538	0.419184	0.196468	0.138415	0.0987546	0.064663	0.042828	0.993674	49.3425
HCT116_Enzyme_Rep1	Q5TFE4	5-nucleotidase domain-containing protein 1	NT5DC1	26	69.7	1.03774	0.942473	0.946774	0.806865	0.421204	0.234196	0.161374	0.120042	0.0728756	0.0412184	0.993585	49.6057
HCT116_Cosubstrate_Rep2	Q9H857-2	5-nucleotidase domain-containing protein 2	NT5DC2	22	52.2	1.01742	0.944914	0.809709	0.58672	0.457589	0.295551	0.202562	0.159838	0.140505	0.0586307	0.994981	48.9512
HCT116_CTRL_Rep2	Q9H857-2	5-nucleotidase domain-containing protein 2	NT5DC2	22	52.2	1.00156	0.960609	0.838547	0.603051	0.525955	0.319594	0.250925	0.227318	0.171038	0.0707096	0.988416	49.7803
HCT116_Enzyme_Rep2	Q9H857-2	5-nucleotidase domain-containing protein 2	NT5DC2	22	52.2	1.02348	0.936694	0.808355	0.610099	0.506491	0.362017	0.346551	0.222021	0.144505	0.0756664	0.987097	50.2929
HCT116_Enzyme_Rep1	Q9H857-2	5-nucleotidase domain-containing protein 2	NT5DC2	22	52.2	0.948837	0.994287	0.792976	0.613696	0.435061	0.385889	0.246665	0.19634	0.142807	0.0658242	0.985745	49.5496
HCT116_Cosubstrate_Rep1	Q9H857-2	5-nucleotidase domain-containing protein 2	NT5DC2	22	52.2	1.03927	0.92109	0.751283	0.792829	0.441286	0.261593	0.190623	0.174378	0.131026	0.0606041	0.973631	49.5256
HCT116_CTRL_Rep1	Q9H857-2	5-nucleotidase domain-containing protein 2	NT5DC2	22	52.2	0.995997	0.966428	1.08472	0.730838	0.487199	0.359379	0.279771	0.216733	0.168028	0.089607	0.971354	50.3516
HCT116_CosubstrateEnzyme_Rep1	Q9H857-2	5-nucleotidase domain-containing protein 2	NT5DC2	22	52.2	1.08017	0.874844	1.05501	0.707763	0.462844	0.323739	0.297701	0.19318	0.144549	0.0585137	0.958565	50.1486
HCT116_CosubstrateEnzyme_Rep2	Q9H857-2	5-nucleotidase domain-containing protein 2	NT5DC2	22	52.2	1.05474	0.905234	1.01549	0.54924	0.423762	0.350649	0.248306	0.184423	0.162299	0.0643874	0.954903	49.171
HCT116_Cosubstrate_Rep2	Q86UY8	5-nucleotidase domain-containing protein 3	NT5DC3	23	44.5	0.963402	0.998901	0.979021	0.953731	0.898918	0.707657	0.449537	0.231356	0.0782104	0.0393185	0.998572	55.3961
HCT116_Enzyme_Rep2	Q86UY8	5-nucleotidase domain-containing protein 3	NT5DC3	23	44.5	1.00597	0.955523	0.99518	1.01676	0.975236	0.815138	0.475604	0.252308	0.099123	0.046201	0.99712	55.9796
HCT116_Enzyme_Rep1	Q86UY8	5-nucleotidase domain-containing protein 3	NT5DC3	23	44.5	0.940901	0.998912	0.985955	0.975869	0.886888	0.708055	0.495881	0.255564	0.0845752	0.054575	0.996431	55.6975
HCT116_CTRL_Rep1	Q86UY8	5-nucleotidase domain-containing protein 3	NT5DC3	23	44.5	0.982327	0.978878	1.06866	0.967746	0.903361	0.761754	0.551187	0.325417	0.120813	0.0729712	0.994574	56.5263
HCT116_CTRL_Rep2	Q86UY8	5-nucleotidase domain-containing protein 3	NT5DC3	23	44.5	0.99024	0.972188	1.05286	1.01261	1.0056	0.818058	0.586542	0.346696	0.136693	0.0789552	0.994418	56.995
HCT116_CosubstrateEnzyme_Rep2	Q86UY8	5-nucleotidase domain-containing protein 3	NT5DC3	23	44.5	0.998446	0.963736	1.0539	0.862537	0.746797	0.552263	0.376164	0.212258	0.123449	0.0605612	0.992209	53.8031
HCT116_Cosubstrate_Rep1	Q86UY8	5-nucleotidase domain-containing protein 3	NT5DC3	23	44.5	0.963447	1.00027	0.932264	1.04577	0.868481	0.68924	0.449542	0.219883	0.100649	0.0474123	0.99166	55.2538
HCT116_CosubstrateEnzyme_Rep1	Q86UY8	5-nucleotidase domain-containing protein 3	NT5DC3	23	44.5	0.990803	0.971867	1.09109	0.958824	0.788709	0.625974	0.38216	0.231512	0.108353	0.0611749	0.990147	54.4567
HCT116_CTRL_Rep2	X6RM59	5-nucleotidase;Cytosolic 5-nucleotidase 3A	NT5C3A	9	31.4	0.993823	0.968523	0.922092	0.721423	0.383311	0.273652	0.198561	0.190854	0.168864	0.112727	0.995889	49.0379
HCT116_Cosubstrate_Rep1	X6RM59	5-nucleotidase;Cytosolic 5-nucleotidase 3A	NT5C3A	9	31.4	0.994422	0.96792	0.876535	0.689692	0.35672	0.283803	0.214866	0.176963	0.140005	0.119947	0.994893	48.8096
HCT116_CTRL_Rep1	X6RM59	5-nucleotidase;Cytosolic 5-nucleotidase 3A	NT5C3A	9	31.4	0.975482	0.985111	0.87457	0.676475	0.346392	0.200115	0.185547	0.127396	0.0845996	0.0488035	0.994865	48.5843
HCT116_Cosubstrate_Rep2	X6RM59	5-nucleotidase;Cytosolic 5-nucleotidase 3A	NT5C3A	9	31.4	1.0179	0.944439	0.911514	0.745847	0.260661	0.15469	0.133579	0.103313	0.0788202	0.0590835	0.993012	48.4035
HCT116_CosubstrateEnzyme_Rep1	X6RM59	5-nucleotidase;Cytosolic 5-nucleotidase 3A	NT5C3A	9	31.4	1.00506	0.956384	0.967687	0.689475	0.250421	0.13423	0.178908	0.0701337	0.0646237	0.0220317	0.990852	48.1828
HCT116_CosubstrateEnzyme_Rep2	X6RM59	5-nucleotidase;Cytosolic 5-nucleotidase 3A	NT5C3A	9	31.4	0.982695	0.980104	0.812749	0.68515	0.276653	0.198659	0.137342	0.117118	0.0233048	0.0377225	0.988117	48.2269
HCT116_Enzyme_Rep1	X6RM59	5-nucleotidase;Cytosolic 5-nucleotidase 3A	NT5C3A	9	31.4	0.858211	1.0471	0.840685	0.694603	0.345186	0.251868	0.191345	0.153239	0.1044	0.0730697	0.971766	48.7201
HCT116_Enzyme_Rep2	X6RM59	5-nucleotidase;Cytosolic 5-nucleotidase 3A	NT5C3A	9	31.4	0.910285	1.0584	0.721787	0.673003	0.296988	0.255551	0.17206	0.120712	0.109367	0.0774056	0.965133	48.142
HCT116_Cosubstrate_Rep1	O14841	5-oxoprolinase	OPLAH	26	27.3	0.975813	0.987353	1.01101	1.0105	0.873522	0.614927	0.355463	0.229719	0.158336	0.107231	0.997318	54.2886
HCT116_CTRL_Rep2	O14841	5-oxoprolinase	OPLAH	26	27.3	0.984914	0.977634	1.00656	0.955842	0.947704	0.762812	0.524525	0.369051	0.154155	0.108436	0.996356	56.6174
HCT116_Enzyme_Rep2	O14841	5-oxoprolinase	OPLAH	26	27.3	0.966246	0.998228	0.971989	1.01692	0.907345	0.645266	0.368497	0.21191	0.141301	0.0485434	0.995258	54.62
HCT116_Enzyme_Rep1	O14841	5-oxoprolinase	OPLAH	26	27.3	0.929667	1.00546	0.964376	0.951205	0.827128	0.547326	0.339476	0.193071	0.0816093	0.0528181	0.995026	53.8376
HCT116_CosubstrateEnzyme_Rep2	O14841	5-oxoprolinase	OPLAH	26	27.3	0.960751	1.00291	1.00604	0.859462	0.823183	0.57943	0.316701	0.15597	0.06416	0.0461925	0.993928	53.7576
HCT116_CTRL_Rep1	O14841	5-oxoprolinase	OPLAH	26	27.3	1.00203	0.960936	1.06487	0.930726	0.868907	0.627111	0.402406	0.259479	0.165028	0.117448	0.993335	54.6998
HCT116_CosubstrateEnzyme_Rep1	O14841	5-oxoprolinase	OPLAH	26	27.3	1.01949	0.940722	0.95317	0.921398	0.837072	0.605268	0.306476	0.203733	0.16458	0.0540355	0.991343	53.9743
HCT116_Cosubstrate_Rep2	O14841	5-oxoprolinase	OPLAH	26	27.3	1.02633	0.936008	0.992217	0.88999	0.869938	0.570645	0.356031	0.169838	0.132293	0.0472457	0.990997	54.0456
HCT116_CTRL_Rep1	Q8IUZ5	5-phosphohydroxy-L-lysine phospho-lyase	PHYKPL	2	4	1.02958	0.935841	1.75209	1.92765	1.41684	0	1.31338	0	0	0	NA	NA
HCT116_CTRL_Rep2	Q8IUZ5	5-phosphohydroxy-L-lysine phospho-lyase	PHYKPL	2	4	0.978904	0.983781	1.00937	0.819127	1.01485	0.739143	0.569307	0.315871	0.221096	0.159554	0.963674	56.5559
HCT116_Enzyme_Rep2	P10809	60 kDa heat shock protein, mitochondrial	HSPD1	43	75.9	1.01716	0.943483	0.833797	0.711389	0.608756	0.509012	0.464961	0.422509	0.279086	0.11915	0.974589	53.9605
HCT116_CTRL_Rep1	P10809	60 kDa heat shock protein, mitochondrial	HSPD1	43	75.9	0.995158	0.967192	0.820437	0.724198	0.476659	0.417087	0.420478	0.379749	0.201272	0.130154	0.963443	51.7101
HCT116_CTRL_Rep2	P10809	60 kDa heat shock protein, mitochondrial	HSPD1	43	75.9	1.00112	0.961057	0.782788	0.642639	0.53602	0.426207	0.431804	0.402224	0.290815	0.136693	0.959329	51.9132
HCT116_Enzyme_Rep1	P10809	60 kDa heat shock protein, mitochondrial	HSPD1	43	75.9	0.948996	0.994195	0.781514	0.725002	0.518858	0.503984	0.469283	0.396467	0.26304	0.112858	0.954892	53.247
HCT116_CosubstrateEnzyme_Rep1	P10809	60 kDa heat shock protein, mitochondrial	HSPD1	43	75.9	0.972639	0.991588	0.824852	0.689928	0.494654	0.421994	0.349372	0.412254	0.33464	0.103646	0.944096	51.1612
HCT116_Cosubstrate_Rep2	P10809	60 kDa heat shock protein, mitochondrial	HSPD1	43	75.9	0.963748	0.998556	0.753604	0.631425	0.485245	0.447218	0.436589	0.387342	0.301651	0.124642	0.940521	51.5369
HCT116_Cosubstrate_Rep1	P10809	60 kDa heat shock protein, mitochondrial	HSPD1	43	75.9	0.969755	0.99368	0.754402	0.83132	0.513817	0.443483	0.440644	0.425109	0.219855	0.127926	0.935278	53.1513
HCT116_CosubstrateEnzyme_Rep2	P10809	60 kDa heat shock protein, mitochondrial	HSPD1	43	75.9	1.00737	0.95446	0.893913	0.658388	0.52709	0.465168	0.449474	0.379618	0.383425	0.0739365	0.926021	52.8404
HCT116_Cosubstrate_Rep1	P10155	60 kDa SS-A/Ro ribonucleoprotein	TROVE2	33	66.9	0.978952	0.984075	0.972175	1.04811	1.03873	0.933059	0.869032	0.84577	0.389976	0.204225	0.975937	62.1075
HCT116_CTRL_Rep2	P10155	60 kDa SS-A/Ro ribonucleoprotein	TROVE2	33	66.9	0.984668	0.977886	1.02079	1.06363	1.0668	1.00252	0.964062	0.935619	0.768839	0.289312	0.975644	65.1998
HCT116_CTRL_Rep1	P10155	60 kDa SS-A/Ro ribonucleoprotein	TROVE2	33	66.9	0.97728	0.983473	1.06349	1.04604	1.04432	0.951441	0.884855	0.913242	0.420757	0.288351	0.965896	62.2997
HCT116_Enzyme_Rep1	P10155	60 kDa SS-A/Ro ribonucleoprotein	TROVE2	33	66.9	0.973602	0.979854	1.04627	1.07541	1.08298	0.939637	0.901785	0.819921	0.599942	0.24187	0.962785	63.7281
HCT116_Cosubstrate_Rep2	P10155	60 kDa SS-A/Ro ribonucleoprotein	TROVE2	33	66.9	0.98887	0.97345	0.985342	1.01465	1.0238	0.956583	0.861441	0.905663	0.75036	0.283255	0.947862	65.0265
HCT116_Enzyme_Rep2	P10155	60 kDa SS-A/Ro ribonucleoprotein	TROVE2	33	66.9	0.987581	0.975289	1.01122	1.05369	1.09834	0.969312	0.703532	0.777768	0.64251	0.225485	0.889362	63.4342
HCT116_CosubstrateEnzyme_Rep1	P10155	60 kDa SS-A/Ro ribonucleoprotein	TROVE2	33	66.9	1.01135	0.94956	1.05708	0.988574	1.00128	0.914893	0.621311	0.910307	0.942822	0.201982	0.729471	65.618
HCT116_CosubstrateEnzyme_Rep2	P10155	60 kDa SS-A/Ro ribonucleoprotein	TROVE2	33	66.9	0.995622	0.966671	1.04308	0.999711	0.997443	0.858388	0.759211	0.675499	0.877228	0.108144	0.721686	63.7823
HCT116_CTRL_Rep2	P05388	60S acidic ribosomal protein P0;60S acidic ribosomal protein P0-like	RPLP0;RPLP0P6	15	46.7	0.90373	1.06066	1.2321	1.34476	1.87354	2.57328	2.70716	2.19118	1.33201	0.747933	NA	NA
HCT116_Enzyme_Rep1	P05388	60S acidic ribosomal protein P0;60S acidic ribosomal protein P0-like	RPLP0;RPLP0P6	15	46.7	0.768808	1.09921	1.10841	1.27723	1.58473	2.15704	2.00692	1.56765	0.907157	0.47927	-0.230836	64.022
HCT116_CosubstrateEnzyme_Rep2	P05388	60S acidic ribosomal protein P0;60S acidic ribosomal protein P0-like	RPLP0;RPLP0P6	15	46.7	0.991009	0.971465	2.01279	1.23535	1.73648	2.48594	2.29853	1.63917	1.11488	0.401541	-0.51924	66.9073
HCT116_Enzyme_Rep2	P05388	60S acidic ribosomal protein P0;60S acidic ribosomal protein P0-like	RPLP0;RPLP0P6	15	46.7	0.907215	1.0617	1.37338	1.50916	1.98239	2.53594	2.37113	1.93285	1.04018	0.58565	-0.684867	NA
HCT116_Cosubstrate_Rep2	P05388	60S acidic ribosomal protein P0;60S acidic ribosomal protein P0-like	RPLP0;RPLP0P6	15	46.7	0.933227	1.02906	1.19448	1.26146	1.91504	2.80702	2.61276	2.08182	1.30729	0.714776	-0.707907	NA
HCT116_CosubstrateEnzyme_Rep1	P05388	60S acidic ribosomal protein P0;60S acidic ribosomal protein P0-like	RPLP0;RPLP0P6	15	46.7	0.989279	0.973522	1.942	1.60273	1.75833	2.40592	1.97683	1.668	1.18434	0.48521	-0.736369	66.9691
HCT116_Cosubstrate_Rep1	P05388	60S acidic ribosomal protein P0;60S acidic ribosomal protein P0-like	RPLP0;RPLP0P6	15	46.7	0.923228	1.04227	1.24102	1.6538	1.99179	2.79736	2.65959	2.20491	1.09612	0.709066	-0.779501	NA
HCT116_CTRL_Rep1	P05388	60S acidic ribosomal protein P0;60S acidic ribosomal protein P0-like	RPLP0;RPLP0P6	15	46.7	0.907738	1.0468	1.87111	1.44053	1.74535	2.4479	2.52351	2.06485	1.0145	0.66982	-0.815777	NA
HCT116_Cosubstrate_Rep1	P05386	60S acidic ribosomal protein P1	RPLP1	4	51.8	0.879609	1.08782	1.2632	2.20955	2.39467	2.62119	3.27057	3.66432	3.17629	4.16022	NA	NA
HCT116_CosubstrateEnzyme_Rep1	P05386	60S acidic ribosomal protein P1	RPLP1	4	51.8	0.895855	1.07495	2.09579	1.68968	2.04768	2.85833	2.49093	3.90514	6.7392	3.39928	NA	NA
HCT116_CosubstrateEnzyme_Rep2	P05386	60S acidic ribosomal protein P1	RPLP1	4	51.8	0.950171	1.0139	2.11323	1.42324	1.97275	2.83295	2.73772	2.87738	6.42904	1.34762	NA	NA
HCT116_CTRL_Rep1	P05386	60S acidic ribosomal protein P1	RPLP1	4	51.8	0.827087	1.12025	2.03793	1.70859	2.22211	2.72058	3.17729	4.4748	3.61187	5.32418	NA	NA
HCT116_CTRL_Rep2	P05386	60S acidic ribosomal protein P1	RPLP1	4	51.8	0.857766	1.10766	1.96272	1.58122	2.81097	3.57367	4.40465	5.80674	8.14513	6.50541	NA	NA
HCT116_Enzyme_Rep1	P05386	60S acidic ribosomal protein P1	RPLP1	4	51.8	0.715326	1.13038	1.16397	1.56365	2.12621	2.51011	2.83685	3.31079	4.40885	3.76473	NA	NA
HCT116_Enzyme_Rep2	P05386	60S acidic ribosomal protein P1	RPLP1	4	51.8	0.874007	1.0974	1.39892	1.56368	2.23709	2.9525	3.06522	3.56026	4.91049	4.1901	NA	NA
HCT116_Cosubstrate_Rep1	P05387	60S acidic ribosomal protein P2	RPLP2	8	91.3	0.896326	1.07036	1.05699	1.27196	1.49057	1.82144	1.997	2.28888	1.79239	2.35098	NA	NA
HCT116_Cosubstrate_Rep2	P05387	60S acidic ribosomal protein P2	RPLP2	8	91.3	0.904406	1.05786	0.990387	0.944747	1.18507	1.59969	1.74776	2.21783	3.21426	2.90083	NA	NA
HCT116_CosubstrateEnzyme_Rep1	P05387	60S acidic ribosomal protein P2	RPLP2	8	91.3	1.03667	0.922067	1.67659	1.34361	1.40127	1.6272	1.41141	2.38475	4.28358	2.01243	NA	NA
HCT116_CTRL_Rep1	P05387	60S acidic ribosomal protein P2	RPLP2	8	91.3	0.930149	1.0264	1.35014	1.14332	1.32734	1.67879	1.86441	2.39789	1.78167	2.69522	NA	NA
HCT116_CTRL_Rep2	P05387	60S acidic ribosomal protein P2	RPLP2	8	91.3	0.900433	1.06403	1.20523	1.27992	1.67252	2.17109	2.71926	3.51074	4.82471	4.18074	NA	NA
HCT116_Enzyme_Rep1	P05387	60S acidic ribosomal protein P2	RPLP2	8	91.3	0.770054	1.09848	1.06285	1.16707	1.32837	1.62281	1.76729	2.02408	2.62807	2.64331	NA	NA
HCT116_Enzyme_Rep2	P05387	60S acidic ribosomal protein P2	RPLP2	8	91.3	0.957599	1.00753	1.21547	1.42163	1.74492	2.28767	2.04365	2.67423	3.87762	3.12355	NA	NA
HCT116_CosubstrateEnzyme_Rep2	P05387	60S acidic ribosomal protein P2	RPLP2	8	91.3	0.965357	0.998121	1.5395	1.10373	1.39328	1.75891	1.76341	1.73867	4.03496	0.814586	-0.486203	NA
HCT116_CTRL_Rep2	C9JA08	60S ribosomal export protein NMD3	NMD3	20	45.4	1.05451	0.906462	0.630407	0.327385	0.261777	0.177828	0.141347	0.0978569	0.0550605	0.0414109	0.986011	45.5235
HCT116_Cosubstrate_Rep2	C9JA08	60S ribosomal export protein NMD3	NMD3	20	45.4	1.08667	0.875716	0.623137	0.313154	0.218363	0.190805	0.154638	0.0812773	0.103007	0.0675468	0.985201	45.1753
HCT116_Cosubstrate_Rep1	C9JA08	60S ribosomal export protein NMD3	NMD3	20	45.4	1.07294	0.885924	0.579362	0.533975	0.207519	0.130266	0.0916556	0.0779433	0.128085	0.0535652	0.97193	46.0419
HCT116_Enzyme_Rep1	C9JA08	60S ribosomal export protein NMD3	NMD3	20	45.4	0.933431	1.00327	0.649782	0.493583	0.318388	0.334491	0.205225	0.183723	0.105884	0.0488808	0.961961	47.3696
HCT116_Enzyme_Rep2	C9JA08	60S ribosomal export protein NMD3	NMD3	20	45.4	1.10072	0.853648	0.676713	0.447652	0.347472	0.212964	0.366842	0.165017	0.0871335	0.0649182	0.944495	46.8946
HCT116_CosubstrateEnzyme_Rep2	C9JA08	60S ribosomal export protein NMD3	NMD3	20	45.4	1.10229	0.855825	1.12836	0.290908	0.219673	0.340055	0.207091	0.199413	0.101936	0.115081	0.943459	46.8142
HCT116_CTRL_Rep1	C9JA08	60S ribosomal export protein NMD3	NMD3	20	45.4	1.06121	0.907036	1.30552	0.525046	0.249899	0.20726	0.177413	0.13337	0.177672	0.0520126	0.929126	47.0242
HCT116_CosubstrateEnzyme_Rep1	C9JA08	60S ribosomal export protein NMD3	NMD3	20	45.4	1.13888	0.811107	1.13839	0.534197	0.159815	0.178028	0.379374	0.129163	0.0625902	0.0870203	0.915392	47.0225
HCT116_CTRL_Rep2	X1WI28	60S ribosomal protein L10;60S ribosomal protein L10-like	RPL10;RPL10L	11	52.5	1.00914	0.952856	0.922076	0.736832	0.56606	0.342299	0.176334	0.118366	0.0729339	0.0381312	0.998317	50.6093
HCT116_Cosubstrate_Rep2	X1WI28	60S ribosomal protein L10;60S ribosomal protein L10-like	RPL10;RPL10L	11	52.5	1.03012	0.932228	0.835449	0.63299	0.42034	0.27839	0.19322	0.113649	0.0892922	0.0332246	0.99736	49.0138
HCT116_Cosubstrate_Rep1	X1WI28	60S ribosomal protein L10;60S ribosomal protein L10-like	RPL10;RPL10L	11	52.5	1.00697	0.954822	0.767195	1.02529	0.328883	0.171274	0.113611	0.0810644	0.272586	0.0641142	0.943454	49.8615
HCT116_Enzyme_Rep1	X1WI28	60S ribosomal protein L10;60S ribosomal protein L10-like	RPL10;RPL10L	11	52.5	0.792246	1.08555	0.626337	0.494307	0.323436	0.374136	0.158403	0.120501	0.0770817	0.0377281	0.898438	47.6303
HCT116_Enzyme_Rep2	X1WI28	60S ribosomal protein L10;60S ribosomal protein L10-like	RPL10;RPL10L	11	52.5	1.00406	0.957574	0.8878	0.729438	0.595877	0.352197	0.741884	0.174614	0.0708316	0.076885	0.844835	52.87
HCT116_CTRL_Rep1	X1WI28	60S ribosomal protein L10;60S ribosomal protein L10-like	RPL10;RPL10L	11	52.5	1.03202	0.93362	2.01673	0.693686	0.30645	0.233095	0.150215	0.0682336	0.235028	0.0450527	0.683644	47.3393
HCT116_CosubstrateEnzyme_Rep2	X1WI28	60S ribosomal protein L10;60S ribosomal protein L10-like	RPL10;RPL10L	11	52.5	1.14105	0.81555	2.15661	0.55858	0.39584	0.681352	0.361253	0.434783	0.203235	0.31218	0.497428	47.0689
HCT116_CosubstrateEnzyme_Rep1	X1WI28	60S ribosomal protein L10;60S ribosomal protein L10-like	RPL10;RPL10L	11	52.5	1.23971	0.701631	2.38078	1.34562	0.341953	0.24412	1.27131	0.132891	0.105126	0.0615168	0.35546	56.5942
HCT116_Cosubstrate_Rep1	P62906	60S ribosomal protein L10a	RPL10A	11	51.6	0.904643	1.06167	1.05305	2.75678	0.626417	0.542196	0.437925	0.469911	1.23729	0.358122	NA	NA
HCT116_Cosubstrate_Rep2	P62906	60S ribosomal protein L10a	RPL10A	11	51.6	0.900883	1.06138	1.11369	1.03664	0.789376	0.608839	0.526727	0.287603	0.270075	0.120162	0.953412	55.407
HCT116_CTRL_Rep2	P62906	60S ribosomal protein L10a	RPL10A	11	51.6	0.963175	0.999865	1.19716	1.14909	1.06148	0.615183	0.544056	0.449593	0.334339	0.222492	0.900245	55.9928
HCT116_Enzyme_Rep1	P62906	60S ribosomal protein L10a	RPL10A	11	51.6	0.639985	1.17428	0.696604	0.61829	0.368362	0.50987	0.242967	0.223385	0.148241	0.0868935	0.760906	49.9132
HCT116_Enzyme_Rep2	P62906	60S ribosomal protein L10a	RPL10A	11	51.6	0.947912	1.01794	1.08103	0.861423	0.66852	0.453285	1.04575	0.347416	0.17048	0.153273	0.704051	57.3141
HCT116_CosubstrateEnzyme_Rep1	P62906	60S ribosomal protein L10a	RPL10A	11	51.6	1.22766	0.714718	3.58048	2.07207	0.499165	0.397933	2.14477	0.276567	0.290518	0.163003	0.134347	58.7343
HCT116_CosubstrateEnzyme_Rep2	P62906	60S ribosomal protein L10a	RPL10A	11	51.6	1.0877	0.870985	3.42863	0.677899	0.498069	1.28225	0.724765	0.908112	0.375553	0.664191	0.063984	NA
HCT116_CTRL_Rep1	P62906	60S ribosomal protein L10a	RPL10A	11	51.6	0.978556	0.982312	5.01119	1.55351	0.697064	0.582699	0.53696	0.355389	0.974035	0.253999	0.0444017	NA
HCT116_Cosubstrate_Rep2	P62913-2	60S ribosomal protein L11	RPL11	8	42.9	1.03373	0.928621	0.591117	0.25777	0.141861	0.119309	0.105508	0.0585806	0.0451103	0.0221802	0.994097	44.7912
HCT116_CTRL_Rep2	P62913-2	60S ribosomal protein L11	RPL11	8	42.9	1.02681	0.934793	0.666591	0.356737	0.257403	0.149772	0.129748	0.101981	0.0690043	0.0397608	0.992361	45.8134
HCT116_Enzyme_Rep2	P62913-2	60S ribosomal protein L11	RPL11	8	42.9	1.0174	0.943226	0.65281	0.331138	0.229406	0.150047	0.289071	0.100393	0.0401643	0.0335121	0.963939	45.5118
HCT116_CTRL_Rep1	P62913-2	60S ribosomal protein L11	RPL11	8	42.9	1.03706	0.929036	1.22899	0.470695	0.166276	0.154398	0.123169	0.0735954	0.146315	0.0387617	0.961464	46.9807
HCT116_CosubstrateEnzyme_Rep2	P62913-2	60S ribosomal protein L11	RPL11	8	42.9	1.09589	0.862482	1.16777	0.243137	0.123981	0.26668	0.165853	0.172276	0.0713481	0.101608	0.953119	46.7916
HCT116_Enzyme_Rep1	P62913-2	60S ribosomal protein L11	RPL11	8	42.9	0.901048	1.02214	0.480828	0.320062	0.18099	0.206652	0.112637	0.0901115	0.0559635	0.0269471	0.951029	44.6171
HCT116_Cosubstrate_Rep1	P62913-2	60S ribosomal protein L11	RPL11	8	42.9	1.02475	0.936245	0.486895	0.537109	0.165705	0.103904	0.0860961	0.0701057	0.131195	0.040845	0.949787	45.5693
HCT116_CosubstrateEnzyme_Rep1	P62913-2	60S ribosomal protein L11	RPL11	8	42.9	1.11484	0.837202	1.21228	0.440422	0.130929	0.172509	0.32726	0.130799	0.0452707	0.127344	0.925889	46.9672
HCT116_Cosubstrate_Rep1	P30050	60S ribosomal protein L12	RPL12	10	63.6	0.866618	1.10138	1.12774	3.21862	2.4415	2.98698	3.0251	2.52093	2.0246	1.13893	NA	NA
HCT116_Cosubstrate_Rep2	P30050	60S ribosomal protein L12	RPL12	10	63.6	0.865147	1.09709	1.16143	1.50759	2.55946	3.88549	3.90366	2.81223	2.11177	1.26084	NA	NA
HCT116_CosubstrateEnzyme_Rep1	P30050	60S ribosomal protein L12	RPL12	10	63.6	1.15038	0.798624	4.00497	1.78454	1.25635	2.17131	2.31021	1.82041	0.938626	1.21459	NA	NA
HCT116_CTRL_Rep1	P30050	60S ribosomal protein L12	RPL12	10	63.6	0.920462	1.03522	5.02789	1.95666	1.94855	2.71421	2.93552	2.27108	1.99471	1.08094	NA	NA
HCT116_CTRL_Rep2	P30050	60S ribosomal protein L12	RPL12	10	63.6	0.90488	1.05948	1.24567	1.50742	2.41491	2.8245	3.15561	2.50726	1.71468	1.07435	NA	NA
HCT116_Enzyme_Rep1	P30050	60S ribosomal protein L12	RPL12	10	63.6	0.60541	1.19443	0.866131	0.992746	0.995384	1.3443	1.10953	0.800302	0.512205	0.291736	0.629414	62.8014
HCT116_Enzyme_Rep2	P30050	60S ribosomal protein L12	RPL12	10	63.6	0.909521	1.05922	1.34923	1.58195	2.07218	2.12672	2.57645	1.4477	0.792705	0.534001	-0.445879	NA
HCT116_CosubstrateEnzyme_Rep2	P30050	60S ribosomal protein L12	RPL12	10	63.6	1.10424	0.853805	4.02407	0.986038	1.30391	2.75227	2.15268	1.80543	1.16322	0.788896	-0.497308	NA
HCT116_CosubstrateEnzyme_Rep1	P26373	60S ribosomal protein L13	RPL13	10	42.2	1.2543	0.685799	3.25255	1.93365	0.444482	0.364006	1.70972	0.306226	0.251204	0.128224	NA	NA
HCT116_Cosubstrate_Rep2	P26373	60S ribosomal protein L13	RPL13	10	42.2	0.923093	1.03918	1.05228	0.987666	0.805226	0.66924	0.544616	0.393108	0.316511	0.195416	0.977489	56.5241
HCT116_Enzyme_Rep2	P26373	60S ribosomal protein L13	RPL13	10	42.2	0.932919	1.03406	1.27228	1.24479	1.09738	0.795629	1.32638	0.531015	0.320785	0.26777	0.78284	59.0255
HCT116_CTRL_Rep2	P26373	60S ribosomal protein L13	RPL13	10	42.2	0.960194	1.00291	1.16871	1.23414	1.27184	0.888275	0.764445	0.699881	0.576092	0.392829	0.756983	63.4717
HCT116_Enzyme_Rep1	P26373	60S ribosomal protein L13	RPL13	10	42.2	0.583914	1.20696	0.731758	0.779749	0.55716	0.657331	0.367908	0.296086	0.214351	0.143291	0.694386	53.408
HCT116_Cosubstrate_Rep1	P26373	60S ribosomal protein L13	RPL13	10	42.2	0.912534	1.05343	1.00485	2.04582	0.796991	0.614488	0.525331	0.469699	0.644796	0.300061	0.451591	NA
HCT116_CosubstrateEnzyme_Rep2	P26373	60S ribosomal protein L13	RPL13	10	42.2	1.12947	0.827587	3.11488	0.738121	0.538633	1.09902	0.669747	0.767926	0.436971	0.477675	0.128055	63.7921
HCT116_CTRL_Rep1	P26373	60S ribosomal protein L13	RPL13	10	42.2	0.943434	1.0143	3.67639	1.52995	0.799675	0.733772	0.592553	0.442182	0.658358	0.263444	0.126429	57.2986
HCT116_CosubstrateEnzyme_Rep1	P40429	60S ribosomal protein L13a	RPL13A;RPL13a	12	47.3	1.20472	0.739626	3.7597	2.08128	0.373592	0.348697	2.35614	0.268933	0.115364	0.210935	NA	NA
HCT116_Enzyme_Rep2	P40429	60S ribosomal protein L13a	RPL13A;RPL13a	12	47.3	0.928482	1.03883	1.14691	1.00718	0.828196	0.509484	1.52166	0.353226	0.105554	0.147831	NA	NA
HCT116_Cosubstrate_Rep2	P40429	60S ribosomal protein L13a	RPL13A;RPL13a	12	47.3	0.934751	1.02753	0.987954	0.823672	0.580498	0.41261	0.329028	0.180811	0.144052	0.0660144	0.987086	51.8261
HCT116_CTRL_Rep2	P40429	60S ribosomal protein L13a	RPL13A;RPL13a	12	47.3	0.888866	1.07586	1.17265	1.04364	0.790155	0.433488	0.329738	0.275454	0.161691	0.0998207	0.951352	52.7832
HCT116_Enzyme_Rep1	P40429	60S ribosomal protein L13a	RPL13A;RPL13a	12	47.3	0.484001	1.26519	0.618144	0.577435	0.364352	0.579495	0.217402	0.184233	0.122288	0.0701172	0.582182	49.4488
HCT116_Cosubstrate_Rep1	P40429	60S ribosomal protein L13a	RPL13A;RPL13a	12	47.3	0.889867	1.0771	1.00205	2.16555	0.49314	0.346977	0.278659	0.237643	0.835543	0.205861	0.487251	49.9915
HCT116_CTRL_Rep1	P40429	60S ribosomal protein L13a	RPL13A;RPL13a	12	47.3	0.986864	0.974745	4.3949	1.36598	0.541705	0.458463	0.366352	0.18837	0.737137	0.135679	0.152959	50.053
HCT116_CosubstrateEnzyme_Rep2	P40429	60S ribosomal protein L13a	RPL13A;RPL13a	12	47.3	1.11905	0.83841	3.79304	0.610643	0.364222	1.28952	0.660277	0.874402	0.310954	0.664817	0.0569545	NA
HCT116_Cosubstrate_Rep1	P50914	60S ribosomal protein L14	RPL14	9	34.9	0.805357	1.16536	1.22955	4.52666	0.831309	0.641157	0.550932	0.574035	2.16954	0.507437	NA	NA
HCT116_CosubstrateEnzyme_Rep1	P50914	60S ribosomal protein L14	RPL14	9	34.9	1.27505	0.663271	5.01123	2.29219	0.443102	0.718448	2.59672	0.566666	0.166655	0.615799	NA	NA
HCT116_CosubstrateEnzyme_Rep2	P50914	60S ribosomal protein L14	RPL14	9	34.9	1.11153	0.846225	4.4626	0.734356	0.535272	1.60225	0.828125	1.05649	0.432216	0.834677	NA	NA
HCT116_CTRL_Rep1	P50914	60S ribosomal protein L14	RPL14	9	34.9	1.028	0.937287	12.9861	2.99724	0.943723	0.956593	0.858458	0.475974	2.42302	0.390724	NA	NA
HCT116_Enzyme_Rep2	P50914	60S ribosomal protein L14	RPL14	9	34.9	0.941194	1.02516	1.24244	1.41958	1.45258	0.975352	3.11498	0.72937	0.379689	0.366034	NA	NA
HCT116_Cosubstrate_Rep2	P50914	60S ribosomal protein L14	RPL14	9	34.9	0.86807	1.09417	1.31938	1.43174	1.18497	1.02806	0.925209	0.600917	0.525662	0.23151	0.699616	61.6626
HCT116_Enzyme_Rep1	P50914	60S ribosomal protein L14	RPL14	9	34.9	0.350793	1.34282	0.509388	0.692793	0.497204	0.842277	0.359389	0.321489	0.225581	0.139667	0.309459	52.8308
HCT116_CTRL_Rep2	P50914	60S ribosomal protein L14	RPL14	9	34.9	0.890097	1.0746	1.62037	1.79044	1.85433	1.1601	1.04357	0.850374	0.574109	0.368717	0.199838	63.7841
HCT116_Cosubstrate_Rep2	A0A087WXM6	60S ribosomal protein L17	RPL17;RPL17-C18orf32	9	56.2	1.03219	0.930154	0.755659	0.642795	0.539081	0.501694	0.434168	0.362106	0.307225	0.233077	0.977396	51.9559
HCT116_CTRL_Rep2	A0A087WXM6	60S ribosomal protein L17	RPL17;RPL17-C18orf32	9	56.2	1.0745	0.886023	0.851808	0.768938	0.768844	0.575516	0.530177	0.489883	0.414024	0.297471	0.959999	57.5481
HCT116_Cosubstrate_Rep1	A0A087WXM6	60S ribosomal protein L17	RPL17;RPL17-C18orf32	9	56.2	1.01348	0.948021	0.739258	1.26388	0.568066	0.453748	0.387375	0.368181	0.462832	0.241193	0.827986	50.079
HCT116_Enzyme_Rep2	A0A087WXM6	60S ribosomal protein L17	RPL17;RPL17-C18orf32	9	56.2	1.01277	0.948209	0.887343	0.726663	0.677619	0.509233	0.889183	0.398896	0.255202	0.226213	0.78394	57.1086
HCT116_Enzyme_Rep1	A0A087WXM6	60S ribosomal protein L17	RPL17;RPL17-C18orf32	9	56.2	0.716202	1.12986	0.608296	0.553227	0.411674	0.516819	0.317814	0.280149	0.204567	0.150458	0.770955	49.9346
HCT116_CosubstrateEnzyme_Rep2	A0A087WXM6	60S ribosomal protein L17	RPL17;RPL17-C18orf32	9	56.2	1.15841	0.797505	2.08179	0.513983	0.41538	0.740584	0.474902	0.556585	0.359127	0.315798	0.471224	47.0352
HCT116_CosubstrateEnzyme_Rep1	A0A087WXM6	60S ribosomal protein L17	RPL17;RPL17-C18orf32	9	56.2	1.25965	0.679982	2.25748	1.10794	0.36886	0.370922	1.05748	0.336407	0.293515	0.21994	0.394246	49.0339
HCT116_CTRL_Rep1	A0A087WXM6	60S ribosomal protein L17	RPL17;RPL17-C18orf32	9	56.2	1.02937	0.936031	2.95427	1.05668	0.59709	0.548808	0.480791	0.436841	0.596445	0.272697	0.273343	50.2738
HCT116_Cosubstrate_Rep1	G3V203	60S ribosomal protein L18	RPL18	11	52.4	0.82463	1.14523	1.28829	3.06317	1.04988	0.508834	0.391363	0.366387	1.27959	0.290635	NA	NA
HCT116_CosubstrateEnzyme_Rep1	G3V203	60S ribosomal protein L18	RPL18	11	52.4	0.718115	1.26792	2.46195	1.30424	0.444877	0.526841	1.35413	0.430593	0.184463	0.529507	NA	NA
HCT116_CosubstrateEnzyme_Rep2	G3V203	60S ribosomal protein L18	RPL18	11	52.4	1.00086	0.961225	4.42244	0.950158	0.633037	1.60803	0.849603	1.1494	0.455926	0.876647	NA	NA
HCT116_CTRL_Rep1	G3V203	60S ribosomal protein L18	RPL18	11	52.4	0.978972	0.981933	10.0623	2.50793	0.628123	0.656249	0.69376	0.423546	1.97137	0.315915	NA	NA
HCT116_Cosubstrate_Rep2	G3V203	60S ribosomal protein L18	RPL18	11	52.4	0.894336	1.06792	1.39905	1.53881	1.10288	0.752862	0.549699	0.338068	0.299882	0.156994	0.75099	56.3082
HCT116_CTRL_Rep2	G3V203	60S ribosomal protein L18	RPL18	11	52.4	0.895	1.06958	1.39819	1.62462	1.40109	0.718615	0.580222	0.497595	0.387415	0.246593	0.614928	56.725
HCT116_Enzyme_Rep2	G3V203	60S ribosomal protein L18	RPL18	11	52.4	0.448657	1.55474	0.69156	0.779098	0.650633	0.411245	1.23971	0.29977	0.124255	0.126899	0.320889	57.0494
HCT116_Enzyme_Rep1	G3V203	60S ribosomal protein L18	RPL18	11	52.4	0.273805	1.38769	0.311982	0.466935	0.313296	0.464095	0.180362	0.169271	0.116162	0.0587099	0.307781	45.943
HCT116_CosubstrateEnzyme_Rep2	M0R117	60S ribosomal protein L18a	RPL18A	10	57.8	1.15122	0.804986	4.52667	0.560413	0.254241	1.41529	0.660065	0.999796	0.303318	0.792571	NA	NA
HCT116_CTRL_Rep1	M0R117	60S ribosomal protein L18a	RPL18A	10	57.8	0.921738	1.03405	6.66832	1.63037	0.484263	0.499172	0.495937	0.336767	1.14953	0.194952	NA	NA
HCT116_CTRL_Rep2	M0R117	60S ribosomal protein L18a	RPL18A	10	57.8	0.866481	1.09875	1.22028	1.0326	0.684715	0.356	0.322659	0.291749	0.148356	0.091191	0.927997	51.694
HCT116_Cosubstrate_Rep2	M0R117	60S ribosomal protein L18a	RPL18A	10	57.8	0.854476	1.10776	1.08153	0.7491	0.45762	0.377951	0.384326	0.195916	0.201307	0.0670304	0.923107	50.5044
HCT116_Enzyme_Rep1	M0R117	60S ribosomal protein L18a	RPL18A	10	57.8	0.38909	1.3205	0.521899	0.452841	0.253532	0.586418	0.189313	0.171782	0.117804	0.071429	0.433612	47.6393
HCT116_Enzyme_Rep2	M0R117	60S ribosomal protein L18a	RPL18A	10	57.8	0.89783	1.07179	1.33242	1.04827	0.852752	0.533135	2.55731	0.460766	0.0897566	0.204217	0.369971	59.0669
HCT116_Cosubstrate_Rep1	M0R117	60S ribosomal protein L18a	RPL18A	10	57.8	0.830726	1.13886	1.07593	2.58548	0.404023	0.272974	0.248148	0.261682	1.14239	0.260023	0.279587	NA
HCT116_CosubstrateEnzyme_Rep1	M0R117	60S ribosomal protein L18a	RPL18A	10	57.8	1.25857	0.681155	4.47756	2.37207	0.266678	0.242611	2.87628	0.186274	0.119372	0.109163	0.076733	58.7135
HCT116_Cosubstrate_Rep2	P46778	60S ribosomal protein L21	RPL21	7	43.1	0.920855	1.04142	0.986332	0.735155	0.47163	0.339626	0.277359	0.174287	0.152518	0.0921238	0.981682	50.1655
HCT116_CTRL_Rep2	P46778	60S ribosomal protein L21	RPL21	7	43.1	0.912677	1.05151	1.11342	0.946573	0.721956	0.397548	0.30411	0.243229	0.186685	0.125256	0.975502	52.1657
HCT116_Cosubstrate_Rep1	P46778	60S ribosomal protein L21	RPL21	7	43.1	0.924233	1.04122	0.936236	1.43653	0.523368	0.275627	0.219154	0.207957	0.434753	0.155228	0.857787	50.0198
HCT116_Enzyme_Rep1	P46778	60S ribosomal protein L21	RPL21	7	43.1	0.621811	1.18488	0.793553	0.716763	0.446739	0.533333	0.255835	0.208114	0.146273	0.0921789	0.785995	51.1206
HCT116_Enzyme_Rep2	P46778	60S ribosomal protein L21	RPL21	7	43.1	0.942062	1.02423	1.11516	0.973523	0.77271	0.452801	0.998557	0.326919	0.167389	0.13948	0.765492	57.4911
HCT116_CTRL_Rep1	P46778	60S ribosomal protein L21	RPL21	7	43.1	0.960216	0.999014	3.37602	1.25188	0.547813	0.423604	0.351751	0.211295	0.512483	0.162537	0.283107	50.0475
HCT116_CosubstrateEnzyme_Rep2	P46778	60S ribosomal protein L21	RPL21	7	43.1	1.13989	0.816753	3.04845	0.679681	0.379434	1.01003	0.547462	0.691384	0.249319	0.490871	0.173097	59.711
HCT116_CosubstrateEnzyme_Rep1	P46778	60S ribosomal protein L21	RPL21	7	43.1	1.19601	0.749084	3.22577	1.24134	0.371346	0.711279	1.12784	0.608607	0.185082	0.750512	0.101185	NA
HCT116_CosubstrateEnzyme_Rep1	P35268	60S ribosomal protein L22	RPL22	7	59.4	1.07685	0.878449	1.55823	1.12978	1.05507	1.11436	0.921155	1.11385	0.871338	0.240865	NA	NA
HCT116_CTRL_Rep1	P35268	60S ribosomal protein L22	RPL22	7	59.4	0.93337	1.02346	1.36668	1.15738	1.11538	1.24543	1.30051	1.20358	0.503857	0.266942	NA	NA
HCT116_Enzyme_Rep1	P35268	60S ribosomal protein L22	RPL22	7	59.4	0.861553	1.04516	0.968684	1.02073	1.01527	1.04778	1.02641	0.864271	0.486047	0.176002	0.963461	62.8324
HCT116_Cosubstrate_Rep1	P35268	60S ribosomal protein L22	RPL22	7	59.4	0.952949	1.01123	0.946105	1.20099	1.13287	1.18025	1.12387	0.986059	0.388109	0.192528	0.895067	62.4875
HCT116_Cosubstrate_Rep2	P35268	60S ribosomal protein L22	RPL22	7	59.4	0.999708	0.962618	1.06713	1.07954	1.10503	1.18361	1.21322	1.1743	0.739074	0.264191	0.819992	63.247
HCT116_CosubstrateEnzyme_Rep2	P35268	60S ribosomal protein L22	RPL22	7	59.4	1.01222	0.949428	1.39323	0.921039	0.98911	0.996876	0.944176	0.81725	0.764419	0.13588	0.779365	64.4567
HCT116_CTRL_Rep2	P35268	60S ribosomal protein L22	RPL22	7	59.4	0.95801	1.00515	1.09502	1.15848	1.23165	1.27192	1.27045	1.19045	0.739695	0.191337	0.725234	63.2489
HCT116_Enzyme_Rep2	P35268	60S ribosomal protein L22	RPL22	7	59.4	0.96535	0.999191	1.12013	1.17154	1.29105	1.34976	1.0922	1.09643	0.698441	0.224862	0.302544	NA
HCT116_CTRL_Rep2	C9JYQ9	60S ribosomal protein L22-like 1	RPL22L1	5	54.5	1.01061	0.951357	0.805994	0.662398	0.478423	0.288245	0.192788	0.135326	0.0918703	0.0590773	0.998415	49.4105
HCT116_Cosubstrate_Rep2	C9JYQ9	60S ribosomal protein L22-like 1	RPL22L1	5	54.5	1.01544	0.946894	0.780429	0.596265	0.39724	0.27544	0.192576	0.110204	0.0893513	0.0482025	0.997329	48.5405
HCT116_Enzyme_Rep2	C9JYQ9	60S ribosomal protein L22-like 1	RPL22L1	5	54.5	1.01889	0.941625	0.80922	0.662395	0.44832	0.298398	0.344524	0.146192	0.0627396	0.0507913	0.982746	49.8057
HCT116_Enzyme_Rep1	C9JYQ9	60S ribosomal protein L22-like 1	RPL22L1	5	54.5	0.908643	1.01771	0.665825	0.583712	0.350292	0.307551	0.160709	0.114407	0.073547	0.0393714	0.970532	48.0474
HCT116_Cosubstrate_Rep1	C9JYQ9	60S ribosomal protein L22-like 1	RPL22L1	5	54.5	1.01935	0.941892	0.762757	0.875562	0.407309	0.239805	0.168852	0.117651	0.166125	0.067059	0.958149	49.5698
HCT116_CTRL_Rep1	C9JYQ9	60S ribosomal protein L22-like 1	RPL22L1	5	54.5	0.987176	0.974461	1.30691	0.778567	0.481593	0.313989	0.225035	0.147649	0.170524	0.0747443	0.925407	50.0346
HCT116_CosubstrateEnzyme_Rep2	C9JYQ9	60S ribosomal protein L22-like 1	RPL22L1	5	54.5	1.08525	0.87353	1.38912	0.502797	0.319118	0.408669	0.248345	0.239561	0.113895	0.142565	0.862859	47.0019
HCT116_CosubstrateEnzyme_Rep1	C9JYQ9	60S ribosomal protein L22-like 1	RPL22L1	5	54.5	1.08933	0.864896	1.43385	0.593689	0.331731	0.380554	0.311621	0.277163	0.0903874	0.254022	0.842259	47.0808
HCT116_Cosubstrate_Rep2	P62829	60S ribosomal protein L23	RPL23	10	75.7	1.03946	0.922895	0.783236	0.597686	0.452934	0.333537	0.251739	0.183897	0.126261	0.0486821	0.992441	49.2917
HCT116_CTRL_Rep2	P62829	60S ribosomal protein L23	RPL23	10	75.7	1.06954	0.891093	0.757314	0.583331	0.479402	0.353302	0.28873	0.231225	0.168983	0.0725657	0.982917	49.4722
HCT116_Cosubstrate_Rep1	P62829	60S ribosomal protein L23	RPL23	10	75.7	1.04839	0.91156	0.771547	0.895985	0.476341	0.333284	0.232796	0.190287	0.211997	0.0737391	0.951052	50.5074
HCT116_Enzyme_Rep1	P62829	60S ribosomal protein L23	RPL23	10	75.7	0.87794	1.03561	0.682802	0.551647	0.401361	0.435712	0.260097	0.210311	0.125127	0.0576253	0.939691	49.1975
HCT116_Enzyme_Rep2	P62829	60S ribosomal protein L23	RPL23	10	75.7	1.02721	0.932679	0.861349	0.645828	0.521225	0.406861	0.549715	0.258315	0.136431	0.0755414	0.938211	51.943
HCT116_CosubstrateEnzyme_Rep2	P62829	60S ribosomal protein L23	RPL23	10	75.7	1.08445	0.87437	1.47868	0.569408	0.452829	0.579022	0.34448	0.329087	0.179899	0.16482	0.764896	47.0783
HCT116_CTRL_Rep1	P62829	60S ribosomal protein L23	RPL23	10	75.7	1.05864	0.909381	1.68427	0.720765	0.416507	0.361379	0.313642	0.233033	0.276626	0.094449	0.749082	47.6167
HCT116_CosubstrateEnzyme_Rep1	P62829	60S ribosomal protein L23	RPL23	10	75.7	1.15816	0.790177	1.62568	0.988105	0.448302	0.370295	0.689818	0.230044	0.152347	0.0972489	0.687906	49.7552
HCT116_CTRL_Rep2	P62750	60S ribosomal protein L23a	RPL23A	10	51.3	0.954357	1.00888	1.11208	1.21342	1.31847	1.19494	1.08318	1.01986	0.857581	0.589779	NA	NA
HCT116_Enzyme_Rep1	P62750	60S ribosomal protein L23a	RPL23A	10	51.3	0.770467	1.09824	0.998235	1.10486	1.012	0.959676	0.858861	0.759158	0.540447	0.407946	0.847302	63.9529
HCT116_Enzyme_Rep2	P62750	60S ribosomal protein L23a	RPL23A	10	51.3	0.932875	1.03411	1.17322	1.27001	1.28109	1.15073	0.999414	0.888799	0.675972	0.478818	0.644974	66.3308
HCT116_Cosubstrate_Rep2	P62750	60S ribosomal protein L23a	RPL23A	10	51.3	0.940851	1.02144	1.08066	1.17448	1.20264	1.13636	0.995801	0.971045	0.85442	0.657348	0.580073	NA
HCT116_Cosubstrate_Rep1	P62750	60S ribosomal protein L23a	RPL23A	10	51.3	0.944096	1.02047	1.04112	1.53882	1.22631	1.10047	1.03671	0.952026	0.534868	0.50182	0.56518	NA
HCT116_CosubstrateEnzyme_Rep2	P62750	60S ribosomal protein L23a	RPL23A	10	51.3	1.04474	0.915633	1.75212	0.969381	0.969674	0.999712	0.851587	0.79282	0.844902	0.277382	0.449226	65.3652
HCT116_CTRL_Rep1	P62750	60S ribosomal protein L23a	RPL23A	10	51.3	0.959025	1.0001	1.70096	1.28479	1.12255	1.07227	0.977402	0.906367	0.523879	0.517344	0.44036	NA
HCT116_CosubstrateEnzyme_Rep1	P62750	60S ribosomal protein L23a	RPL23A	10	51.3	1.09522	0.858508	1.81249	1.16387	0.927125	0.956685	0.872554	0.944794	0.831818	0.497803	0.279736	NA
HCT116_CosubstrateEnzyme_Rep1	C9JNW5	60S ribosomal protein L24	RPL24	8	42.7	1.24592	0.694896	2.49373	1.01541	0.28948	0.443218	1.01666	0.396563	0.171737	0.433808	NA	NA
HCT116_CosubstrateEnzyme_Rep2	C9JNW5	60S ribosomal protein L24	RPL24	8	42.7	1.19996	0.754329	2.39805	0.454319	0.279359	0.791027	0.414746	0.502236	0.251807	0.347297	NA	NA
HCT116_CTRL_Rep2	C9JNW5	60S ribosomal protein L24	RPL24	8	42.7	1.06702	0.893668	0.808294	0.697904	0.611805	0.380752	0.283829	0.263164	0.205344	0.165638	0.983173	51.0028
HCT116_Cosubstrate_Rep2	C9JNW5	60S ribosomal protein L24	RPL24	8	42.7	1.0554	0.906964	0.684926	0.54577	0.47353	0.335006	0.273226	0.193276	0.175659	0.134566	0.982119	48.5492
HCT116_Cosubstrate_Rep1	C9JNW5	60S ribosomal protein L24	RPL24	8	42.7	1.0503	0.909564	0.692778	1.28138	0.48538	0.337789	0.226933	0.21512	0.452817	0.175039	0.824245	49.9869
HCT116_Enzyme_Rep1	C9JNW5	60S ribosomal protein L24	RPL24	8	42.7	0.648801	1.16915	0.558978	0.500824	0.346469	0.468346	0.211916	0.175179	0.143287	0.0939913	0.728751	48.1878
HCT116_Enzyme_Rep2	C9JNW5	60S ribosomal protein L24	RPL24	8	42.7	1.04492	0.913635	0.840715	0.745076	0.679793	0.445381	0.956046	0.285238	0.158602	0.159809	0.720094	55.6551
HCT116_CTRL_Rep1	C9JNW5	60S ribosomal protein L24	RPL24	8	42.7	1.06415	0.904362	3.33544	1.0062	0.411838	0.375724	0.327811	0.214917	0.527781	0.168666	0.298539	49.817
HCT116_CTRL_Rep2	P61254	60S ribosomal protein L26	RPL26;RPL26L1	10	50.3	0.99818	0.964068	0.946911	0.796751	0.653395	0.436765	0.358986	0.278078	0.178616	0.104411	0.995008	52.6176
HCT116_Cosubstrate_Rep2	P61254	60S ribosomal protein L26	RPL26;RPL26L1	10	50.3	0.971898	0.990411	0.823896	0.650715	0.470671	0.401287	0.342944	0.236208	0.166444	0.10046	0.985998	50.4475
HCT116_Enzyme_Rep2	P61254	60S ribosomal protein L26	RPL26;RPL26L1	10	50.3	0.986146	0.976832	0.962041	0.803557	0.638375	0.459107	0.576487	0.255171	0.139572	0.0948624	0.956749	53.8054
HCT116_Cosubstrate_Rep1	P61254	60S ribosomal protein L26	RPL26;RPL26L1	10	50.3	0.941785	1.02289	0.742189	1.22739	0.411742	0.307734	0.26939	0.209138	0.246976	0.0988501	0.89761	49.9215
HCT116_Enzyme_Rep1	P61254	60S ribosomal protein L26	RPL26;RPL26L1	10	50.3	0.684666	1.14824	0.60523	0.640925	0.404192	0.410507	0.246699	0.190374	0.108958	0.0652358	0.812061	49.2578
HCT116_CosubstrateEnzyme_Rep2	P61254	60S ribosomal protein L26	RPL26;RPL26L1	10	50.3	1.13465	0.822201	1.81063	0.523161	0.341773	0.53828	0.333291	0.348766	0.172697	0.184577	0.663023	47.022
HCT116_CTRL_Rep1	P61254	60S ribosomal protein L26	RPL26;RPL26L1	10	50.3	0.975025	0.985527	1.97104	0.985307	0.55031	0.437518	0.37029	0.290338	0.295058	0.131503	0.633513	50.4729
HCT116_CosubstrateEnzyme_Rep1	P61254	60S ribosomal protein L26	RPL26;RPL26L1	10	50.3	1.23257	0.709387	1.95596	1.06486	0.354522	0.316356	0.752264	0.204461	0.147813	0.0926557	0.579668	49.7602
HCT116_Cosubstrate_Rep2	P61353	60S ribosomal protein L27	RPL27	8	50.7	0.918291	1.04398	0.953011	1.03094	1.16314	1.31735	1.55454	1.50987	1.51388	0.946867	NA	NA
HCT116_CosubstrateEnzyme_Rep2	P61353	60S ribosomal protein L27	RPL27	8	50.7	1.12828	0.828816	4.01125	0.762081	0.728163	1.72199	1.20438	1.50681	1.11147	0.828408	NA	NA
HCT116_CTRL_Rep1	P61353	60S ribosomal protein L27	RPL27	8	50.7	1.00997	0.953705	7.36796	1.92958	0.961358	1.12684	1.30611	1.22271	1.89697	0.959769	NA	NA
HCT116_CTRL_Rep2	P61353	60S ribosomal protein L27	RPL27	8	50.7	0.917023	1.04706	1.27908	1.35147	1.74964	1.53095	1.7822	1.90506	1.75342	1.25165	NA	NA
HCT116_Enzyme_Rep2	P61353	60S ribosomal protein L27	RPL27	8	50.7	0.917263	1.05089	1.12943	1.17214	1.29733	1.15727	1.71861	1.1046	0.797286	0.53206	NA	NA
HCT116_Enzyme_Rep1	P61353	60S ribosomal protein L27	RPL27	8	50.7	0.594018	1.20107	0.711657	0.812173	0.691999	0.914848	0.695272	0.656799	0.531608	0.34091	0.35891	64.9718
HCT116_CosubstrateEnzyme_Rep1	P61353	60S ribosomal protein L27	RPL27	8	50.7	1.13534	0.814946	2.92221	1.43907	0.596834	0.766862	1.50105	0.827246	0.618646	0.585701	0.0434937	NA
HCT116_Cosubstrate_Rep1	P61353	60S ribosomal protein L27	RPL27	8	50.7	0.848801	1.11999	1.00542	2.76899	1.21487	1.12276	1.20767	1.30135	1.84502	0.866598	-0.359459	NA
HCT116_CosubstrateEnzyme_Rep2	P46776	60S ribosomal protein L27a	RPL27A	5	35.1	1.1293	0.827761	2.28216	0.616291	0.451204	0.775494	0.492298	0.538394	0.305843	0.299038	NA	NA
HCT116_Cosubstrate_Rep2	P46776	60S ribosomal protein L27a	RPL27A	5	35.1	0.946158	1.01613	0.874817	0.768255	0.651079	0.536962	0.419182	0.30045	0.246503	0.15766	0.990778	53.6492
HCT116_CTRL_Rep2	P46776	60S ribosomal protein L27a	RPL27A	5	35.1	1.02574	0.935889	0.938509	0.867191	0.853923	0.595841	0.482306	0.386335	0.287048	0.177143	0.985563	55.9645
HCT116_Enzyme_Rep2	P46776	60S ribosomal protein L27a	RPL27A	5	35.1	0.965636	0.998884	0.948656	0.871416	0.761277	0.520463	0.938281	0.346006	0.183752	0.137323	0.809252	57.2668
HCT116_Enzyme_Rep1	P46776	60S ribosomal protein L27a	RPL27A	5	35.1	0.680804	1.15049	0.646393	0.643917	0.456513	0.540766	0.262135	0.219188	0.148441	0.0841167	0.791397	50.4181
HCT116_Cosubstrate_Rep1	P46776	60S ribosomal protein L27a	RPL27A	5	35.1	0.955525	1.00854	0.811272	1.56786	0.712241	0.538222	0.380438	0.316864	0.473918	0.180322	0.711672	52.5525
HCT116_CosubstrateEnzyme_Rep1	P46776	60S ribosomal protein L27a	RPL27A	5	35.1	1.20032	0.7444	2.36675	1.28195	0.372868	0.370458	1.08524	0.255492	0.184562	0.164012	0.358909	56.9781
HCT116_CTRL_Rep1	P46776	60S ribosomal protein L27a	RPL27A	5	35.1	0.991902	0.970158	3.03271	1.13355	0.636981	0.576559	0.444671	0.325686	0.508902	0.173649	0.291717	50.587
HCT116_CTRL_Rep2	P46779	60S ribosomal protein L28	RPL28	9	51.1	1.04554	0.91564	0.771314	0.591053	0.392257	0.242609	0.177855	0.120254	0.0745166	0.0450119	0.99619	48.3105
HCT116_Cosubstrate_Rep2	P46779	60S ribosomal protein L28	RPL28	9	51.1	1.07117	0.891205	0.66135	0.447024	0.257228	0.189686	0.153108	0.0789789	0.0614099	0.0395187	0.989767	46.3285
HCT116_Enzyme_Rep2	P46779	60S ribosomal protein L28	RPL28	9	51.1	1.06351	0.89365	0.730753	0.576126	0.393667	0.255922	0.465053	0.160561	0.0826767	0.067163	0.93038	48.876
HCT116_Enzyme_Rep1	P46779	60S ribosomal protein L28	RPL28	9	51.1	0.836832	1.05956	0.599194	0.479377	0.261223	0.302731	0.156192	0.114234	0.0804803	0.0501925	0.926842	46.71
HCT116_Cosubstrate_Rep1	P46779	60S ribosomal protein L28	RPL28	9	51.1	1.06493	0.894292	0.656177	0.861989	0.282156	0.185361	0.146405	0.0980001	0.198215	0.0599418	0.905495	48.4644
HCT116_CTRL_Rep1	P46779	60S ribosomal protein L28	RPL28	9	51.1	1.06386	0.904624	1.62208	0.7378	0.335826	0.250078	0.197642	0.117	0.190154	0.0603767	0.816639	48.6277
HCT116_CosubstrateEnzyme_Rep2	P46779	60S ribosomal protein L28	RPL28	9	51.1	1.15438	0.801701	1.66706	0.447399	0.260807	0.498823	0.284729	0.29644	0.129696	0.193127	0.734067	46.952
HCT116_CosubstrateEnzyme_Rep1	P46779	60S ribosomal protein L28	RPL28	9	51.1	1.20787	0.736202	1.76521	0.835817	0.233486	0.267771	0.640697	0.173159	0.0680775	0.139454	0.66867	47.2103
HCT116_Cosubstrate_Rep1	P47914	60S ribosomal protein L29	RPL29	8	30.8	0.930919	1.03424	0.97433	1.75962	1.28482	1.35718	1.61441	1.75434	1.05568	1.26924	NA	NA
HCT116_Cosubstrate_Rep2	P47914	60S ribosomal protein L29	RPL29	8	30.8	0.940064	1.02222	1.15324	1.29177	1.40757	1.74283	1.98409	2.19411	2.19067	2.03512	NA	NA
HCT116_CosubstrateEnzyme_Rep1	P47914	60S ribosomal protein L29	RPL29	8	30.8	1.08384	0.870859	1.93445	1.02484	0.995793	1.21888	1.03211	1.6342	1.49508	1.15062	NA	NA
HCT116_CosubstrateEnzyme_Rep2	P47914	60S ribosomal protein L29	RPL29	8	30.8	1.05103	0.909098	1.87526	0.942405	1.01166	1.14737	1.07048	1.12568	1.58562	0.463941	NA	NA
HCT116_CTRL_Rep1	P47914	60S ribosomal protein L29	RPL29	8	30.8	0.955471	1.00333	1.86287	1.36063	1.19982	1.26068	1.47211	1.63174	1.01732	1.22352	NA	NA
HCT116_CTRL_Rep2	P47914	60S ribosomal protein L29	RPL29	8	30.8	0.989846	0.97259	1.30007	1.54941	1.8254	1.92963	2.33955	2.66764	2.58397	1.96823	NA	NA
HCT116_Enzyme_Rep1	P47914	60S ribosomal protein L29	RPL29	8	30.8	0.63755	1.1757	0.961578	1.18832	1.21341	1.46517	1.49905	1.43138	1.35361	1.1839	NA	NA
HCT116_Enzyme_Rep2	P47914	60S ribosomal protein L29	RPL29	8	30.8	0.932123	1.03492	1.18263	1.39333	1.4947	1.54832	1.55899	1.63911	1.47268	1.20465	NA	NA
HCT116_CTRL_Rep2	P39023	60S ribosomal protein L3	RPL3	21	45.7	0.985691	0.97684	1.00997	0.83071	0.731167	0.43013	0.381887	0.307892	0.199674	0.118688	0.984226	53.1189
HCT116_Cosubstrate_Rep2	P39023	60S ribosomal protein L3	RPL3	21	45.7	0.92111	1.04117	0.855236	0.649612	0.439844	0.40691	0.365926	0.207	0.165704	0.0806582	0.964295	50.425
HCT116_Enzyme_Rep1	P39023	60S ribosomal protein L3	RPL3	21	45.7	0.677982	1.15214	0.664903	0.597569	0.34824	0.470208	0.246862	0.191806	0.124579	0.0658078	0.800141	49.2991
HCT116_Enzyme_Rep2	P39023	60S ribosomal protein L3	RPL3	21	45.7	0.950519	1.01514	1.046	0.817617	0.65979	0.456173	0.906581	0.309396	0.129593	0.111616	0.79046	55.9422
HCT116_Cosubstrate_Rep1	P39023	60S ribosomal protein L3	RPL3	21	45.7	0.89216	1.07471	0.770843	1.56311	0.450158	0.304345	0.259095	0.238408	0.461315	0.147436	0.761613	49.9535
HCT116_CosubstrateEnzyme_Rep2	P39023	60S ribosomal protein L3	RPL3	21	45.7	1.10175	0.85639	2.26825	0.508423	0.341019	0.726508	0.430355	0.483761	0.214094	0.299348	0.458021	47.0134
HCT116_CosubstrateEnzyme_Rep1	P39023	60S ribosomal protein L3	RPL3	21	45.7	1.24623	0.694555	2.44105	1.2247	0.306348	0.325142	1.08972	0.209722	0.141076	0.141732	0.349355	56.1047
HCT116_CTRL_Rep1	P39023	60S ribosomal protein L3	RPL3	21	45.7	0.987877	0.973823	3.42703	1.27999	0.434992	0.440789	0.400586	0.261467	0.585973	0.153869	0.265849	49.8887
HCT116_Cosubstrate_Rep1	P62888	60S ribosomal protein L30	RPL30	6	65.2	0.934177	1.03083	1.05979	2.50059	1.33796	1.3704	1.39826	1.37952	1.68695	0.862712	NA	NA
HCT116_CosubstrateEnzyme_Rep1	P62888	60S ribosomal protein L30	RPL30	6	65.2	1.18708	0.758773	3.9161	2.10402	0.853284	1.03874	2.68127	1.17141	1.00145	0.600645	NA	NA
HCT116_CosubstrateEnzyme_Rep2	P62888	60S ribosomal protein L30	RPL30	6	65.2	1.09947	0.858762	3.86195	0.892971	0.860724	1.79884	1.37901	1.45623	1.10124	0.764229	NA	NA
HCT116_CTRL_Rep1	P62888	60S ribosomal protein L30	RPL30	6	65.2	0.984304	0.977077	5.19363	1.74987	0.969333	1.1774	1.32971	1.21239	1.5566	0.834378	NA	NA
HCT116_Enzyme_Rep1	P62888	60S ribosomal protein L30	RPL30	6	65.2	0.667323	1.15835	0.783056	0.854573	0.807524	0.968662	0.756207	0.696675	0.557625	0.344325	0.513473	64.2126
HCT116_Enzyme_Rep2	P62888	60S ribosomal protein L30	RPL30	6	65.2	0.962414	1.00235	1.15798	1.23164	1.39004	1.21888	1.70271	1.1509	0.828153	0.54907	0.101782	NA
HCT116_CTRL_Rep2	P62888	60S ribosomal protein L30	RPL30	6	65.2	0.9437	1.01978	1.09436	1.10394	1.29479	1.23935	1.3078	1.31755	1.1306	0.7499	-0.274562	NA
HCT116_Cosubstrate_Rep2	P62888	60S ribosomal protein L30	RPL30	6	65.2	0.917871	1.0444	1.10526	1.1886	1.37338	1.62991	1.73086	1.51829	1.4282	0.897402	-1.01298	NA
HCT116_Cosubstrate_Rep2	P62899	60S ribosomal protein L31	RPL31	8	54.4	0.934293	1.02799	0.972311	0.908781	0.837084	0.771579	0.725836	0.714297	0.689471	0.6265	0.952883	NA
HCT116_Enzyme_Rep2	P62899	60S ribosomal protein L31	RPL31	8	54.4	0.964269	1.00035	1.11072	1.00687	0.921171	0.744324	0.790777	0.595291	0.517201	0.416285	0.936544	62.9135
HCT116_CTRL_Rep2	P62899	60S ribosomal protein L31	RPL31	8	54.4	0.96202	1.00105	1.13415	1.03392	1.06432	0.870791	0.816108	0.790311	0.756562	0.613542	0.826965	NA
HCT116_Enzyme_Rep1	P62899	60S ribosomal protein L31	RPL31	8	54.4	0.742042	1.11481	0.85056	0.843454	0.641946	0.634103	0.532193	0.477116	0.389857	0.34449	0.81181	57.2273
HCT116_Cosubstrate_Rep1	P62899	60S ribosomal protein L31	RPL31	8	54.4	0.908019	1.05815	0.885252	1.45499	0.864264	0.672626	0.600863	0.578391	0.484996	0.441691	0.701145	NA
HCT116_CosubstrateEnzyme_Rep2	P62899	60S ribosomal protein L31	RPL31	8	54.4	1.0907	0.867867	1.79383	0.724296	0.619022	0.721259	0.558936	0.554223	0.60836	0.250677	0.502548	NA
HCT116_CosubstrateEnzyme_Rep1	P62899	60S ribosomal protein L31	RPL31	8	54.4	1.18332	0.762862	1.93866	1.17158	0.603271	0.5628	0.804319	0.498889	0.626513	0.298396	0.440073	NA
HCT116_CTRL_Rep1	P62899	60S ribosomal protein L31	RPL31	8	54.4	0.929459	1.02702	2.1464	1.26146	0.83976	0.777775	0.703155	0.640977	0.525055	0.508012	0.327799	NA
HCT116_CosubstrateEnzyme_Rep1	D3YTB1	60S ribosomal protein L32	RPL32	9	62.4	1.23586	0.705818	1.98961	1.04575	0.36955	0.445706	0.900635	0.422966	0.378525	0.268137	NA	NA
HCT116_CosubstrateEnzyme_Rep2	D3YTB1	60S ribosomal protein L32	RPL32	9	62.4	1.1398	0.816849	1.99021	0.483082	0.371895	0.705655	0.498789	0.525984	0.329288	0.277215	NA	NA
HCT116_Cosubstrate_Rep2	D3YTB1	60S ribosomal protein L32	RPL32	9	62.4	1.02466	0.937685	0.747053	0.612739	0.539067	0.476972	0.433041	0.356726	0.252909	0.153223	0.967813	51.9353
HCT116_CTRL_Rep2	D3YTB1	60S ribosomal protein L32	RPL32	9	62.4	1.04555	0.915629	0.833487	0.721174	0.713882	0.511673	0.491097	0.463355	0.261996	0.16958	0.966703	54.9496
HCT116_Cosubstrate_Rep1	D3YTB1	60S ribosomal protein L32	RPL32	9	62.4	0.996848	0.965387	0.680316	1.25218	0.493572	0.388926	0.364419	0.335423	0.390457	0.166079	0.82204	49.9927
HCT116_Enzyme_Rep1	D3YTB1	60S ribosomal protein L32	RPL32	9	62.4	0.728415	1.12275	0.595417	0.548682	0.360304	0.486276	0.279461	0.238534	0.121361	0.0724193	0.805516	49.0605
HCT116_Enzyme_Rep2	D3YTB1	60S ribosomal protein L32	RPL32	9	62.4	1.01938	0.941101	0.86584	0.741852	0.666473	0.497377	0.88246	0.393248	0.180159	0.153271	0.78934	56.1765
HCT116_CTRL_Rep1	D3YTB1	60S ribosomal protein L32	RPL32	9	62.4	1.03556	0.930396	2.56833	1.02909	0.494607	0.500929	0.468789	0.387766	0.458482	0.167468	0.39986	49.9887
HCT116_CosubstrateEnzyme_Rep1	P49207	60S ribosomal protein L34	RPL34	8	43.6	1.18221	0.76406	4.21659	1.32646	0.603913	1.37804	1.6019	1.63438	0.741572	1.60134	NA	NA
HCT116_CosubstrateEnzyme_Rep2	P49207	60S ribosomal protein L34	RPL34	8	43.6	1.11735	0.840173	3.7416	0.797715	0.673342	1.58715	1.09638	1.30561	0.934864	0.735826	NA	NA
HCT116_CTRL_Rep1	P49207	60S ribosomal protein L34	RPL34	8	43.6	1.01805	0.94634	6.39381	1.69303	0.707354	0.949353	1.04843	1.02398	1.47534	0.702403	NA	NA
HCT116_Enzyme_Rep2	P49207	60S ribosomal protein L34	RPL34	8	43.6	0.961781	1.00303	1.12192	1.18338	1.17226	1.04392	1.62299	1.00335	0.663785	0.452165	NA	NA
HCT116_Cosubstrate_Rep2	P49207	60S ribosomal protein L34	RPL34	8	43.6	0.969569	0.992738	1.0082	1.01495	1.00135	0.968243	1.10287	1.04041	0.981347	0.656824	0.884657	NA
HCT116_Enzyme_Rep1	P49207	60S ribosomal protein L34	RPL34	8	43.6	0.618265	1.18694	0.749939	0.812053	0.68508	0.872695	0.656546	0.611199	0.446066	0.29795	0.50484	61.5306
HCT116_Cosubstrate_Rep1	P49207	60S ribosomal protein L34	RPL34	8	43.6	0.946149	1.01833	0.985909	2.60628	1.02844	0.90267	0.994413	1.06289	1.43916	0.638918	-0.0702416	NA
HCT116_CTRL_Rep2	P49207	60S ribosomal protein L34	RPL34	8	43.6	0.957337	1.00584	1.19594	1.17486	1.26334	1.16214	1.23362	1.36829	1.11397	0.78229	-0.427826	NA
HCT116_CTRL_Rep2	P42766	60S ribosomal protein L35	RPL35	4	26	0.978522	0.984171	0.997132	0.973988	0.872465	0.616735	0.405687	0.252808	0.133071	0.0856836	0.998023	54.7283
HCT116_Cosubstrate_Rep2	P42766	60S ribosomal protein L35	RPL35	4	26	0.951573	1.01072	0.939631	0.84859	0.693099	0.521625	0.333649	0.173281	0.127728	0.0668632	0.996259	53.0547
HCT116_Enzyme_Rep2	P42766	60S ribosomal protein L35	RPL35	4	26	0.969298	0.994947	1.10559	1.04851	0.880659	0.643989	0.645806	0.267408	0.127774	0.0987205	0.963785	56.3293
HCT116_Enzyme_Rep1	P42766	60S ribosomal protein L35	RPL35	4	26	0.660408	1.16238	0.879158	0.852955	0.595558	0.553104	0.313332	0.191258	0.117289	0.0826093	0.863425	52.7321
HCT116_Cosubstrate_Rep1	P42766	60S ribosomal protein L35	RPL35	4	26	0.954522	1.00959	0.810013	1.40159	0.675871	0.41635	0.281892	0.189365	0.242541	0.0950388	0.852456	51.8651
HCT116_CosubstrateEnzyme_Rep2	P42766	60S ribosomal protein L35	RPL35	4	26	1.10287	0.855227	1.86276	0.681772	0.521083	0.68259	0.397812	0.363954	0.207286	0.217941	0.579403	53.3742
HCT116_CTRL_Rep1	P42766	60S ribosomal protein L35	RPL35	4	26	0.987435	0.974226	2.08838	1.13599	0.709555	0.652546	0.483333	0.319158	0.340557	0.177849	0.548259	54.8404
HCT116_CosubstrateEnzyme_Rep1	P42766	60S ribosomal protein L35	RPL35	4	26	1.18748	0.758342	1.99036	1.16425	0.491469	0.403388	0.803419	0.214528	0.116654	0.109171	0.537717	54.9043
HCT116_Cosubstrate_Rep1	P18077	60S ribosomal protein L35a	RPL35A	11	55.5	0.773417	1.19871	1.69025	3.90608	1.40925	0.740619	0.481208	0.44926	0.990975	0.293688	NA	NA
HCT116_CosubstrateEnzyme_Rep1	P18077	60S ribosomal protein L35a	RPL35A	11	55.5	1.14188	0.807844	4.45298	2.72787	0.762201	0.577601	2.30234	0.405163	0.27349	0.252825	NA	NA
HCT116_CTRL_Rep1	P18077	60S ribosomal protein L35a	RPL35A	11	55.5	0.809194	1.13655	7.82754	3.28764	1.78224	1.13579	0.809192	0.54725	1.33522	0.30955	NA	NA
HCT116_Enzyme_Rep1	P18077	60S ribosomal protein L35a	RPL35A	11	55.5	0.3834	1.32382	0.89475	1.14836	0.797157	0.822296	0.346655	0.288408	0.196425	0.113771	0.650329	55.1962
HCT116_Cosubstrate_Rep2	P18077	60S ribosomal protein L35a	RPL35A	11	55.5	0.77391	1.18827	1.83991	2.03105	1.45413	0.823231	0.654069	0.406938	0.2955	0.188468	0.437011	57.4574
HCT116_Enzyme_Rep2	P18077	60S ribosomal protein L35a	RPL35A	11	55.5	0.807115	1.16933	1.86021	2.17339	2.03992	1.06078	2.03405	0.645246	0.288754	0.248821	0.130913	59.1212
HCT116_CTRL_Rep2	P18077	60S ribosomal protein L35a	RPL35A	11	55.5	0.80082	1.1659	2.04949	2.67417	2.4099	1.12619	0.849328	0.653953	0.41853	0.258129	0.067883	60.6015
HCT116_CosubstrateEnzyme_Rep2	P18077	60S ribosomal protein L35a	RPL35A	11	55.5	1.03171	0.929167	4.14239	1.13597	0.76523	1.41492	0.744088	0.875375	0.468607	0.596597	0.00120074	NA
HCT116_CTRL_Rep1	Q9Y3U8	60S ribosomal protein L36	RPL36	10	41	0.909657	1.04506	3.69269	1.67882	1.13155	1.21591	1.28011	1.10055	1.03645	0.556982	NA	NA
HCT116_CTRL_Rep2	Q9Y3U8	60S ribosomal protein L36	RPL36	10	41	0.868346	1.09684	1.05438	1.14386	1.34349	1.23136	1.34532	1.20984	0.859712	0.568322	NA	NA
HCT116_Cosubstrate_Rep2	Q9Y3U8	60S ribosomal protein L36	RPL36	10	41	0.927019	1.03526	1.01887	1.0796	1.12456	1.15318	1.1619	0.869941	0.590978	0.44136	0.844196	64.4303
HCT116_Enzyme_Rep1	Q9Y3U8	60S ribosomal protein L36	RPL36	10	41	0.603642	1.19546	0.84478	0.977677	0.893181	1.04224	0.8169	0.622843	0.440135	0.298424	0.659172	61.1529
HCT116_Enzyme_Rep2	Q9Y3U8	60S ribosomal protein L36	RPL36	10	41	0.852012	1.12105	1.16651	1.28779	1.43477	1.31936	1.63657	0.986741	0.569515	0.429116	0.346257	63.6051
HCT116_CosubstrateEnzyme_Rep2	Q9Y3U8	60S ribosomal protein L36	RPL36	10	41	0.944162	1.02015	2.47742	0.931403	0.858831	1.28059	0.971619	0.897702	0.576843	0.400877	0.189429	64.0564
HCT116_CosubstrateEnzyme_Rep1	Q9Y3U8	60S ribosomal protein L36	RPL36	10	41	1.03806	0.920564	2.53167	1.64123	0.905922	0.915883	1.55248	0.734205	0.632596	0.318439	0.132325	64.0061
HCT116_Cosubstrate_Rep1	Q9Y3U8	60S ribosomal protein L36	RPL36	10	41	0.877641	1.08987	1.00677	2.09597	1.31017	1.26045	1.19174	1.10449	0.91056	0.528885	0.0274056	NA
HCT116_Cosubstrate_Rep2	H0Y5B4	60S ribosomal protein L36a	RPL36A;RPL36A-HNRNPH2	6	34.8	0.971198	0.99111	0.980114	0.880797	0.764937	0.671144	0.619684	0.529783	0.52044	0.408582	0.984174	61.1257
HCT116_Enzyme_Rep2	H0Y5B4	60S ribosomal protein L36a	RPL36A;RPL36A-HNRNPH2	6	34.8	0.927721	1.03965	1.11571	1.07639	0.95175	0.760987	0.887065	0.62373	0.428462	0.361147	0.907273	61.9045
HCT116_CTRL_Rep2	H0Y5B4	60S ribosomal protein L36a	RPL36A;RPL36A-HNRNPH2	6	34.8	0.992427	0.969951	1.05067	1.11958	1.17629	0.983718	0.923012	0.876758	0.820418	0.619355	0.75775	NA
HCT116_Enzyme_Rep1	H0Y5B4	60S ribosomal protein L36a	RPL36A;RPL36A-HNRNPH2	6	34.8	0.701726	1.1383	0.819339	0.837305	0.684711	0.688711	0.539006	0.464285	0.402919	0.334977	0.755344	58.433
HCT116_Cosubstrate_Rep1	H0Y5B4	60S ribosomal protein L36a	RPL36A;RPL36A-HNRNPH2	6	34.8	0.929953	1.03524	0.907589	1.42401	0.885852	0.711988	0.678756	0.603856	0.495393	0.425206	0.708585	62.2636
HCT116_CosubstrateEnzyme_Rep2	H0Y5B4	60S ribosomal protein L36a	RPL36A;RPL36A-HNRNPH2	6	34.8	1.12062	0.836776	1.97091	0.737427	0.621116	0.798226	0.612306	0.628435	0.580287	0.287851	0.380589	60.8652
HCT116_CosubstrateEnzyme_Rep1	H0Y5B4	60S ribosomal protein L36a	RPL36A;RPL36A-HNRNPH2	6	34.8	1.19023	0.755351	2.13877	1.24953	0.583085	0.529327	1.02431	0.483665	0.564686	0.258876	0.323163	61.3727
HCT116_CTRL_Rep1	H0Y5B4	60S ribosomal protein L36a	RPL36A;RPL36A-HNRNPH2	6	34.8	0.993707	0.968513	2.55121	1.28176	0.888382	0.88763	0.881717	0.785231	0.633932	0.5807	0.124616	NA
HCT116_Cosubstrate_Rep2	Q969Q0	60S ribosomal protein L36a-like	RPL36AL	7	37.7	0.965873	0.996432	0.937948	0.926209	0.871524	0.75051	0.634553	0.560953	0.487259	0.398202	0.99274	61.4329
HCT116_Enzyme_Rep2	Q969Q0	60S ribosomal protein L36a-like	RPL36AL	7	37.7	0.992476	0.970026	1.0595	1.03802	0.946185	0.772622	0.817606	0.548383	0.430153	0.327684	0.960743	60.8929
HCT116_CTRL_Rep2	Q969Q0	60S ribosomal protein L36a-like	RPL36AL	7	37.7	0.978394	0.984302	1.06689	1.05957	1.07452	0.86368	0.785255	0.737472	0.656489	0.467718	0.911143	NA
HCT116_Enzyme_Rep1	Q969Q0	60S ribosomal protein L36a-like	RPL36AL	7	37.7	0.728399	1.12276	0.827669	0.852968	0.691592	0.68791	0.503286	0.406144	0.330021	0.258983	0.83257	56.7972
HCT116_Cosubstrate_Rep1	Q969Q0	60S ribosomal protein L36a-like	RPL36AL	7	37.7	0.941729	1.02295	0.92038	1.38523	0.857186	0.678169	0.557189	0.532884	0.441096	0.334414	0.791768	56.635
HCT116_CosubstrateEnzyme_Rep1	Q969Q0	60S ribosomal protein L36a-like	RPL36AL	7	37.7	1.14994	0.7991	1.95047	1.20132	0.677304	0.593259	0.854907	0.516453	0.502785	0.302015	0.423625	60.1911
HCT116_CosubstrateEnzyme_Rep2	Q969Q0	60S ribosomal protein L36a-like	RPL36AL	7	37.7	1.08752	0.871177	1.96777	0.782769	0.722287	0.863415	0.618745	0.609146	0.60072	0.294418	0.397317	61.4624
HCT116_CTRL_Rep1	Q969Q0	60S ribosomal protein L36a-like	RPL36AL	7	37.7	0.996561	0.965914	2.19299	1.22453	0.871242	0.76483	0.727911	0.668477	0.523845	0.416246	0.330118	63.2589
HCT116_Cosubstrate_Rep2	P61927	60S ribosomal protein L37;Ribosomal protein L37	RPL37	6	37.1	0.972819	0.98949	0.971538	1.05908	0.939272	0.905405	0.887497	0.873609	0.734641	0.629025	0.931429	NA
HCT116_Enzyme_Rep1	P61927	60S ribosomal protein L37;Ribosomal protein L37	RPL37	6	37.1	0.837963	1.0589	0.946932	0.978131	0.883908	0.843068	0.73024	0.654631	0.511596	0.457986	0.906974	64.3016
HCT116_Enzyme_Rep2	P61927	60S ribosomal protein L37;Ribosomal protein L37	RPL37	6	37.1	0.977093	0.986566	1.05643	1.10228	1.11576	0.965183	0.839535	0.779077	0.701	0.536531	0.880325	NA
HCT116_Cosubstrate_Rep1	P61927	60S ribosomal protein L37;Ribosomal protein L37	RPL37	6	37.1	0.945057	1.01947	0.899191	1.20529	1.26739	0.938028	0.863917	0.825826	0.460073	0.444954	0.782114	63.1923
HCT116_CTRL_Rep2	P61927	60S ribosomal protein L37;Ribosomal protein L37	RPL37	6	37.1	0.978987	0.983695	1.1371	1.1011	1.23418	1.02488	0.962981	0.872877	0.743299	0.550159	0.752186	NA
HCT116_CTRL_Rep1	P61927	60S ribosomal protein L37;Ribosomal protein L37	RPL37	6	37.1	0.991186	0.970809	1.38363	1.08907	0.967206	0.725731	0.792142	0.783269	0.418247	0.48324	0.703749	64.0223
HCT116_CosubstrateEnzyme_Rep2	P61927	60S ribosomal protein L37;Ribosomal protein L37	RPL37	6	37.1	1.04192	0.91856	1.40097	0.916994	0.869729	0.81444	0.774265	0.673261	0.837747	0.235375	0.603083	64.6366
HCT116_CosubstrateEnzyme_Rep1	P61927	60S ribosomal protein L37;Ribosomal protein L37	RPL37	6	37.1	1.0122	0.948639	1.53263	0.964461	0.889513	0.916062	0.681182	0.896331	0.789707	0.53087	0.417973	NA
HCT116_Cosubstrate_Rep1	P61513	60S ribosomal protein L37a	RPL37A	7	66.3	0.968645	0.994838	0.839934	2.08252	0.743569	0.505046	0.391701	0.311776	0.732251	0.218653	NA	NA
HCT116_Enzyme_Rep2	P61513	60S ribosomal protein L37a	RPL37A	7	66.3	1.00591	0.955583	1.05036	0.950836	0.911804	0.662158	1.35932	0.380784	0.149981	0.134964	NA	NA
HCT116_CTRL_Rep2	P61513	60S ribosomal protein L37a	RPL37A	7	66.3	0.992191	0.970192	0.957698	0.963647	0.889873	0.610544	0.472883	0.346325	0.216828	0.138267	0.991691	55.5249
HCT116_Cosubstrate_Rep2	P61513	60S ribosomal protein L37a	RPL37A	7	66.3	1.03538	0.926973	0.897613	0.70053	0.573442	0.52205	0.441732	0.224089	0.196417	0.0910541	0.979665	52.6802
HCT116_Enzyme_Rep1	P61513	60S ribosomal protein L37a	RPL37A	7	66.3	0.639206	1.17474	0.602193	0.636479	0.474944	0.611481	0.307913	0.215163	0.127221	0.0689254	0.72057	50.6956
HCT116_CosubstrateEnzyme_Rep2	P61513	60S ribosomal protein L37a	RPL37A	7	66.3	1.09236	0.866141	2.80858	0.602127	0.485207	1.00938	0.587963	0.655731	0.313286	0.410681	0.206614	59.9517
HCT116_CosubstrateEnzyme_Rep1	P61513	60S ribosomal protein L37a	RPL37A	7	66.3	1.24072	0.700537	3.19298	1.6082	0.534177	0.515258	1.58054	0.405783	0.19676	0.322369	0.190466	58.9071
HCT116_CTRL_Rep1	P61513	60S ribosomal protein L37a	RPL37A	7	66.3	1.0083	0.955226	3.54547	1.38303	0.704724	0.65115	0.518151	0.339281	0.635695	0.19299	0.18145	54.3628
HCT116_CosubstrateEnzyme_Rep2	P63173	60S ribosomal protein L38	RPL38	3	38.6	1.18184	0.773157	1.82951	0.459787	0.308269	0.628895	0.44066	0.468127	0.264729	0.269252	NA	NA
HCT116_Cosubstrate_Rep2	P63173	60S ribosomal protein L38	RPL38	3	38.6	1.04684	0.915512	0.668075	0.556298	0.44821	0.415147	0.359954	0.256703	0.200609	0.108998	0.963231	49.3488
HCT116_Enzyme_Rep2	P63173	60S ribosomal protein L38	RPL38	3	38.6	1.03802	0.921056	0.839391	0.684226	0.825639	0.883679	0.763834	0.481537	0.33926	0.25286	0.82266	59.7672
HCT116_CTRL_Rep2	P63173	60S ribosomal protein L38	RPL38	3	38.6	1.07898	0.881437	0.779475	0.810085	0.932118	0.73246	0.780731	0.678819	0.378915	0.23655	0.818322	61.029
HCT116_Cosubstrate_Rep1	P63173	60S ribosomal protein L38	RPL38	3	38.6	1.0627	0.896619	0.615716	1.0736	0.447279	0.327644	0.319985	0.268508	0.3244	0.137465	0.78862	51.072
HCT116_CosubstrateEnzyme_Rep1	P63173	60S ribosomal protein L38	RPL38	3	38.6	1.19189	0.753556	1.91752	0.64813	0.321473	0.547331	0.569307	0.530347	0.21316	0.527438	0.524486	47.2131
HCT116_CTRL_Rep1	P63173	60S ribosomal protein L38	RPL38	3	38.6	0.953789	1.00487	2.10249	0.9414	0.568487	0.655221	0.584188	0.433169	0.484885	0.197271	0.463608	51.2262
HCT116_Enzyme_Rep1	P63173	60S ribosomal protein L38	RPL38	3	38.6	0.502163	1.2546	0.727085	0.590065	0.402623	0.75459	0.54172	0.312655	0.298392	0.167335	0.452795	53.6367
HCT116_Cosubstrate_Rep1	P36578	60S ribosomal protein L4	RPL4	26	53.4	0.868267	1.09966	0.942588	2.79054	0.635632	0.513604	0.406863	0.38618	1.39513	0.370148	NA	NA
HCT116_CosubstrateEnzyme_Rep1	P36578	60S ribosomal protein L4	RPL4	26	53.4	1.33154	0.601942	5.09508	2.21828	0.383742	0.652852	2.66886	0.556707	0.272565	0.649789	NA	NA
HCT116_CosubstrateEnzyme_Rep2	P36578	60S ribosomal protein L4	RPL4	26	53.4	1.20678	0.747243	4.87353	0.588761	0.437274	1.71433	0.872701	1.26425	0.384515	0.983118	NA	NA
HCT116_CTRL_Rep1	P36578	60S ribosomal protein L4	RPL4	26	53.4	1.16538	0.812172	10.765	2.22961	0.473504	0.675282	0.790436	0.477899	2.04203	0.402068	NA	NA
HCT116_Cosubstrate_Rep2	P36578	60S ribosomal protein L4	RPL4	26	53.4	0.905341	1.05693	0.985393	0.820139	0.612094	0.549714	0.597507	0.308092	0.331327	0.113577	0.926368	55.3071
HCT116_CTRL_Rep2	P36578	60S ribosomal protein L4	RPL4	26	53.4	0.936355	1.02729	1.18824	1.22818	1.19978	0.745202	0.717045	0.615555	0.483612	0.372118	0.797861	60.7933
HCT116_Enzyme_Rep1	P36578	60S ribosomal protein L4	RPL4	26	53.4	0.347193	1.34492	0.390313	0.48217	0.306706	0.701206	0.242322	0.228419	0.164425	0.097134	0.305953	47.8114
HCT116_Enzyme_Rep2	P36578	60S ribosomal protein L4	RPL4	26	53.4	0.95393	1.01147	1.18728	1.0899	1.11301	0.752304	3.22177	0.63001	0.242442	0.339056	0.180379	59.1008
HCT116_CTRL_Rep1	P46777	60S ribosomal protein L5	RPL5	21	66	1.00997	0.953701	0.985221	0.856808	0.519827	0.150803	0.0766347	0.0662552	0.057564	0.0306475	0.997722	50.0057
HCT116_Cosubstrate_Rep2	P46777	60S ribosomal protein L5	RPL5	21	66	0.984014	0.978302	0.897601	0.762852	0.367575	0.112524	0.0797385	0.0734898	0.0588564	0.0381945	0.996699	48.8898
HCT116_CosubstrateEnzyme_Rep1	P46777	60S ribosomal protein L5	RPL5	21	66	1.00687	0.954428	0.885272	0.72856	0.360807	0.116364	0.137418	0.0758193	0.0476757	0.0429652	0.994493	48.7219
HCT116_Enzyme_Rep2	P46777	60S ribosomal protein L5	RPL5	21	66	1.01188	0.949158	0.915594	0.826652	0.485546	0.126777	0.110941	0.0619763	0.0387202	0.0230194	0.993877	49.7032
HCT116_Enzyme_Rep1	P46777	60S ribosomal protein L5	RPL5	21	66	0.960748	0.987345	0.872655	0.837601	0.475573	0.142899	0.0714246	0.0634623	0.0386002	0.0212426	0.991959	49.6852
HCT116_CTRL_Rep2	P46777	60S ribosomal protein L5	RPL5	21	66	0.986534	0.975978	0.873482	0.871605	0.528589	0.13097	0.0701993	0.0652593	0.050938	0.0337869	0.990284	50.0069
HCT116_Cosubstrate_Rep1	P46777	60S ribosomal protein L5	RPL5	21	66	1.00606	0.955769	0.73741	0.76937	0.358162	0.0861773	0.0630548	0.0595282	0.0517789	0.0284755	0.971694	48.5249
HCT116_CosubstrateEnzyme_Rep2	P46777	60S ribosomal protein L5	RPL5	21	66	1.11898	0.838483	1.18416	0.846795	0.382352	0.151914	0.0966846	0.0966222	0.0628096	0.0431622	0.958585	49.335
HCT116_Cosubstrate_Rep1	Q02878	60S ribosomal protein L6	RPL6	18	50.3	0.808574	1.162	1.51565	4.55717	1.59263	0.922662	0.772576	0.698422	1.13453	0.439989	NA	NA
HCT116_CosubstrateEnzyme_Rep1	Q02878	60S ribosomal protein L6	RPL6	18	50.3	1.18064	0.765768	4.27134	2.72761	0.922059	0.74221	2.14884	0.662969	0.449707	0.429206	NA	NA
HCT116_CosubstrateEnzyme_Rep2	Q02878	60S ribosomal protein L6	RPL6	18	50.3	1.11595	0.841637	4.53494	1.54162	1.17581	1.74054	1.04765	1.2308	0.687623	0.766615	NA	NA
HCT116_CTRL_Rep1	Q02878	60S ribosomal protein L6	RPL6	18	50.3	0.963344	0.996165	5.97082	2.95071	1.62501	1.11649	0.933368	0.735687	1.13366	0.450255	NA	NA
HCT116_Enzyme_Rep1	Q02878	60S ribosomal protein L6	RPL6	18	50.3	0.390171	1.31987	0.871028	1.43747	0.891913	0.929418	0.450662	0.365627	0.239758	0.143728	0.612661	56.0381
HCT116_Cosubstrate_Rep2	Q02878	60S ribosomal protein L6	RPL6	18	50.3	0.861239	1.101	1.68004	2.32735	1.77815	1.14855	0.901528	0.594551	0.478549	0.288047	0.2165	60.1232
HCT116_CTRL_Rep2	Q02878	60S ribosomal protein L6	RPL6	18	50.3	0.917991	1.04607	1.62065	2.43627	2.38746	1.26435	1.10184	0.972234	0.713399	0.523921	-0.149764	NA
HCT116_Enzyme_Rep2	Q02878	60S ribosomal protein L6	RPL6	18	50.3	0.796869	1.18034	2.1784	3.17079	2.72105	1.43024	2.90389	0.931274	0.407038	0.406462	-0.307473	59.6248
HCT116_Cosubstrate_Rep1	P18124	60S ribosomal protein L7	RPL7	15	54	0.858012	1.11037	0.905183	2.47354	0.355754	0.369976	0.283253	0.294207	1.13967	0.29641	NA	NA
HCT116_CosubstrateEnzyme_Rep1	P18124	60S ribosomal protein L7	RPL7	15	54	1.29001	0.647026	4.17493	1.89419	0.305711	0.434075	2.24681	0.329877	0.184717	0.354029	NA	NA
HCT116_CTRL_Rep1	P18124	60S ribosomal protein L7	RPL7	15	54	0.939792	1.01761	7.02347	1.66586	0.393458	0.450702	0.468936	0.255911	1.25215	0.227298	NA	NA
HCT116_CTRL_Rep2	P18124	60S ribosomal protein L7	RPL7	15	54	0.926427	1.03745	1.12444	0.972037	0.847849	0.465297	0.425006	0.332248	0.245099	0.18474	0.962614	53.481
HCT116_Cosubstrate_Rep2	P18124	60S ribosomal protein L7	RPL7	15	54	0.893752	1.06851	0.928341	0.658968	0.456928	0.411087	0.420473	0.212301	0.199311	0.105743	0.941626	50.7477
HCT116_Enzyme_Rep2	P18124	60S ribosomal protein L7	RPL7	15	54	0.890202	1.07999	1.22642	0.972501	0.904104	0.58941	1.94552	0.443334	0.164607	0.200006	0.549892	58.9637
HCT116_Enzyme_Rep1	P18124	60S ribosomal protein L7	RPL7	15	54	0.422601	1.30097	0.519449	0.500387	0.306814	0.589703	0.20416	0.192723	0.13413	0.0755728	0.465216	48.2418
HCT116_CosubstrateEnzyme_Rep2	P18124	60S ribosomal protein L7	RPL7	15	54	1.1224	0.834934	3.54424	0.567013	0.397991	1.19366	0.629434	0.862262	0.344475	0.636082	0.0744867	NA
HCT116_CosubstrateEnzyme_Rep2	P62424	60S ribosomal protein L7a	RPL7A	13	41.4	1.04995	0.910212	2.99886	1.0267	1.06526	1.6005	1.21133	1.06759	0.420166	0.460324	NA	NA
HCT116_Enzyme_Rep2	P62424	60S ribosomal protein L7a	RPL7A	13	41.4	0.901068	1.06831	1.32639	1.60507	1.85713	1.70499	2.09661	0.976936	0.255336	0.180911	NA	NA
HCT116_Enzyme_Rep1	P62424	60S ribosomal protein L7a	RPL7A	13	41.4	0.595636	1.20013	0.842705	1.06315	0.984644	1.1356	0.843029	0.534118	0.184726	0.0888364	0.809334	59.2273
HCT116_Cosubstrate_Rep2	P62424	60S ribosomal protein L7a	RPL7A	13	41.4	0.901527	1.06074	1.1957	1.42692	1.70316	2.15621	2.30388	1.40355	0.423648	0.186803	0.055434	62.9146
HCT116_CTRL_Rep2	P62424	60S ribosomal protein L7a	RPL7A	13	41.4	0.925305	1.03859	1.18957	1.41359	1.87013	1.87883	2.32619	1.43635	0.454508	0.207446	0.0451651	62.96
HCT116_CosubstrateEnzyme_Rep1	P62424	60S ribosomal protein L7a	RPL7A	13	41.4	1.1305	0.820198	3.27421	2.06329	1.07618	1.14633	2.06629	0.741876	0.276226	0.246627	0.0445003	59.1965
HCT116_CTRL_Rep1	P62424	60S ribosomal protein L7a	RPL7A	13	41.4	0.983066	0.978204	3.73538	1.58633	1.07175	1.27346	1.46122	0.936626	0.738342	0.203747	-0.0223733	64.4242
HCT116_Cosubstrate_Rep1	P62424	60S ribosomal protein L7a	RPL7A	13	41.4	0.892504	1.07435	1.12599	2.71494	1.57263	1.62269	1.69409	1.11955	0.819195	0.264742	-0.0684342	63.3054
HCT116_CosubstrateEnzyme_Rep1	Q6DKI1	60S ribosomal protein L7-like 1	RPL7L1	6	34.1	1.11608	0.835855	2.20859	1.36594	0.395145	0.281875	1.42025	0.210141	0.0346438	0.0314141	NA	NA
HCT116_CosubstrateEnzyme_Rep2	Q6DKI1	60S ribosomal protein L7-like 1	RPL7L1	6	34.1	0.993719	0.968649	1.93501	0.610338	0.430718	0.747892	0.499074	0.53241	0.14597	0.316394	NA	NA
HCT116_Enzyme_Rep2	Q6DKI1	60S ribosomal protein L7-like 1	RPL7L1	6	34.1	0.994871	0.967451	1.23348	0.645258	0.596287	0.382885	0.619087	0.35249	0.0622054	0	0.831289	53.4242
HCT116_CTRL_Rep1	Q6DKI1	60S ribosomal protein L7-like 1	RPL7L1	6	34.1	0.996608	0.965872	2.52959	0.98999	0.560634	0.449299	0.330137	0.254182	0.482929	0.142347	0.439895	50.4166
HCT116_Cosubstrate_Rep1	P62917	60S ribosomal protein L8	RPL8	15	57.6	0.971705	0.991643	0.962434	1.93105	1.27383	1.42274	1.40178	1.22299	0.990992	0.63233	NA	NA
HCT116_CosubstrateEnzyme_Rep1	P62917	60S ribosomal protein L8	RPL8	15	57.6	1.14419	0.805343	3.23412	1.74701	1.07751	1.52496	2.07713	1.40543	1.1279	0.880289	NA	NA
HCT116_CTRL_Rep1	P62917	60S ribosomal protein L8	RPL8	15	57.6	0.969365	0.990682	4.54883	1.73447	1.38611	1.81978	2.00869	1.79096	1.48112	0.938328	NA	NA
HCT116_CTRL_Rep2	P62917	60S ribosomal protein L8	RPL8	15	57.6	0.984063	0.978504	1.04931	1.19888	1.52371	1.77266	2.03227	1.7909	1.40479	0.917353	NA	NA
HCT116_Enzyme_Rep2	P62917	60S ribosomal protein L8	RPL8	15	57.6	0.969126	0.995132	1.12872	1.17829	1.33144	1.44476	1.73354	1.11847	0.787915	0.533672	NA	NA
HCT116_Enzyme_Rep1	P62917	60S ribosomal protein L8	RPL8	15	57.6	0.669898	1.15685	0.784503	0.877801	0.845673	1.14878	0.947758	0.768121	0.551182	0.345211	0.563551	63.4078
HCT116_CosubstrateEnzyme_Rep2	P62917	60S ribosomal protein L8	RPL8	15	57.6	1.06343	0.896203	3.26057	0.965586	1.10582	1.83953	1.41707	1.37444	1.0988	0.629251	-0.255619	NA
HCT116_Cosubstrate_Rep2	P62917	60S ribosomal protein L8	RPL8	15	57.6	0.988246	0.974073	1.06374	1.17103	1.47653	1.9384	1.86024	1.60495	1.35129	0.953049	-0.92795	NA
HCT116_CosubstrateEnzyme_Rep1	H0Y9V9	60S ribosomal protein L9	RPL9	8	46	1.21583	0.727566	3.20051	1.55832	0.469689	0.530915	1.50011	0.41349	0.23728	0.338902	NA	NA
HCT116_CosubstrateEnzyme_Rep2	H0Y9V9	60S ribosomal protein L9	RPL9	8	46	1.12908	0.827984	2.92097	0.536179	0.40279	0.909818	0.526363	0.596448	0.288081	0.38689	NA	NA
HCT116_CTRL_Rep1	H0Y9V9	60S ribosomal protein L9	RPL9	8	46	0.932164	1.02456	3.69655	1.26478	0.471517	0.449449	0.431836	0.27903	0.630089	0.186885	NA	NA
HCT116_CTRL_Rep2	H0Y9V9	60S ribosomal protein L9	RPL9	8	46	0.931989	1.03176	0.961167	0.897356	0.792441	0.483547	0.402462	0.329543	0.238476	0.170363	0.984136	53.7936
HCT116_Cosubstrate_Rep2	H0Y9V9	60S ribosomal protein L9	RPL9	8	46	0.876816	1.08543	0.809908	0.696999	0.504479	0.435927	0.362265	0.213977	0.172694	0.102485	0.955184	51.1761
HCT116_Enzyme_Rep2	H0Y9V9	60S ribosomal protein L9	RPL9	8	46	0.954014	1.01138	1.11075	0.966132	0.872254	0.595639	1.34447	0.387657	0.187526	0.168854	0.785213	58.9123
HCT116_Enzyme_Rep1	H0Y9V9	60S ribosomal protein L9	RPL9	8	46	0.559059	1.22145	0.606736	0.624084	0.378613	0.565251	0.26012	0.21409	0.141286	0.0843526	0.647093	49.8665
HCT116_Cosubstrate_Rep1	H0Y9V9	60S ribosomal protein L9	RPL9	8	46	0.910079	1.056	0.795703	1.86047	0.439106	0.404548	0.355073	0.305957	0.58843	0.206959	0.605129	49.8997
HCT116_CosubstrateEnzyme_Rep1	Q9Y221	60S ribosome subunit biogenesis protein NIP7 homolog	NIP7	8	58.3	1.13893	0.811052	2.66349	1.42116	1.37659	2.5337	2.11256	1.11461	0.493158	0.606727	NA	NA
HCT116_CTRL_Rep2	Q9Y221	60S ribosome subunit biogenesis protein NIP7 homolog	NIP7	8	58.3	1.03293	0.928527	0.809594	0.819422	1.61723	3.83672	3.11531	2.15696	1.22921	0.559667	NA	NA
HCT116_Enzyme_Rep1	Q9Y221	60S ribosome subunit biogenesis protein NIP7 homolog	NIP7	8	58.3	0.722011	1.12648	0.761756	0.824456	1.35755	2.33645	1.51084	1.03047	0.722126	0.354662	0.156698	63.2666
HCT116_CTRL_Rep1	Q9Y221	60S ribosome subunit biogenesis protein NIP7 homolog	NIP7	8	58.3	1.00289	0.960155	2.3737	1.00316	0.995654	1.98577	1.72469	1.20587	0.868768	0.490019	-0.133695	64.1987
HCT116_Cosubstrate_Rep2	Q9Y221	60S ribosome subunit biogenesis protein NIP7 homolog	NIP7	8	58.3	1.06657	0.8958	0.79525	0.828898	1.4682	3.23074	2.22007	1.33319	1.00214	0.485198	-0.139272	66.9817
HCT116_CosubstrateEnzyme_Rep2	Q9Y221	60S ribosome subunit biogenesis protein NIP7 homolog	NIP7	8	58.3	1.07115	0.888185	2.49777	0.743277	1.28958	2.74711	1.7868	1.36461	0.782066	0.501735	-0.203944	NA
HCT116_Enzyme_Rep2	Q9Y221	60S ribosome subunit biogenesis protein NIP7 homolog	NIP7	8	58.3	0.981001	0.982364	1.09559	1.14203	1.89506	3.41336	2.82578	1.63288	0.802152	0.521463	-0.322249	NA
HCT116_Cosubstrate_Rep1	Q9Y221	60S ribosome subunit biogenesis protein NIP7 homolog	NIP7	8	58.3	1.0129	0.948624	0.929309	1.46494	1.57972	2.89613	2.04425	1.38078	1.20141	0.545044	-0.345775	NA
HCT116_Cosubstrate_Rep2	O60825-2	6-phosphofructo-2-kinase/fructose-2,6-bisphosphatase 2;6-phosphofructo-2-kinase;Fructose-2,6-bisphosphatase	PFKFB2	10	22.9	1.00747	0.954859	0.839965	0.709851	0.56333	0.436866	0.276252	0.232875	0.125486	0.0584196	0.99688	51.3255
HCT116_Enzyme_Rep1	O60825-2	6-phosphofructo-2-kinase/fructose-2,6-bisphosphatase 2;6-phosphofructo-2-kinase;Fructose-2,6-bisphosphatase	PFKFB2	10	22.9	0.911806	1.01587	0.738854	0.693329	0.498441	0.349213	0.292055	0.170682	0.143437	0.0222923	0.975197	50.2118
HCT116_Cosubstrate_Rep1	O60825-2	6-phosphofructo-2-kinase/fructose-2,6-bisphosphatase 2;6-phosphofructo-2-kinase;Fructose-2,6-bisphosphatase	PFKFB2	10	22.9	1.08113	0.877378	0.853185	0.876079	0.482634	0.269146	0.158809	0.131158	0.0806477	0.042928	0.974047	50.194
HCT116_Enzyme_Rep2	O60825-2	6-phosphofructo-2-kinase/fructose-2,6-bisphosphatase 2;6-phosphofructo-2-kinase;Fructose-2,6-bisphosphatase	PFKFB2	10	22.9	1.08371	0.871933	1.00728	0.607483	0.26974	0.0309746	0.42863	0.104313	0.0925098	0.0557382	0.911831	47.6922
HCT116_CosubstrateEnzyme_Rep2	O60825-2	6-phosphofructo-2-kinase/fructose-2,6-bisphosphatase 2;6-phosphofructo-2-kinase;Fructose-2,6-bisphosphatase	PFKFB2	10	22.9	1.05761	0.902254	1.21067	0.573052	0.392267	0.378927	0.264707	0.219194	0.130211	0.103623	0.908502	47.1525
HCT116_CosubstrateEnzyme_Rep1	O60825-2	6-phosphofructo-2-kinase/fructose-2,6-bisphosphatase 2;6-phosphofructo-2-kinase;Fructose-2,6-bisphosphatase	PFKFB2	10	22.9	1.05722	0.899756	1.17089	0.849194	0.615645	0.460232	0.526547	0.465729	0.568324	0.222616	0.852261	51.8395
HCT116_CTRL_Rep1	O60825-2	6-phosphofructo-2-kinase/fructose-2,6-bisphosphatase 2;6-phosphofructo-2-kinase;Fructose-2,6-bisphosphatase	PFKFB2	10	22.9	1.03837	0.92784	1.86637	0.883264	0.405493	0.402684	0.373673	0.135602	0.208167	0.0508471	0.693685	49.5203
HCT116_CosubstrateEnzyme_Rep1	Q66S35	6-phosphofructo-2-kinase/fructose-2,6-bisphosphatase 4;6-phosphofructo-2-kinase;Fructose-2,6-bisphosphatase	PFKFB4	3	7.1	1.27012	0.668615	1.18045	0.869823	0.675183	0.512703	0.416948	0	0.177578	0.153107	0.829227	52.8723
HCT116_CTRL_Rep1	P52209-2	6-phosphogluconate dehydrogenase, decarboxylating	PGD	36	82.1	0.992839	0.969304	0.997807	0.997407	0.95767	0.764191	0.262366	0.0817863	0.0601905	0.0283444	0.998986	54.5113
HCT116_Enzyme_Rep1	P52209-2	6-phosphogluconate dehydrogenase, decarboxylating	PGD	36	82.1	0.973923	0.979667	0.986324	0.991737	0.946757	0.704891	0.221438	0.0981467	0.0616317	0.035348	0.998616	54.1385
HCT116_CTRL_Rep2	P52209-2	6-phosphogluconate dehydrogenase, decarboxylating	PGD	36	82.1	0.983255	0.97933	1.01231	0.988058	0.937863	0.737738	0.227497	0.0880187	0.049178	0.0287882	0.998467	54.289
HCT116_Enzyme_Rep2	P52209-2	6-phosphogluconate dehydrogenase, decarboxylating	PGD	36	82.1	0.988312	0.974504	0.963634	1.0048	0.969475	0.752989	0.227654	0.103952	0.0632297	0.0421972	0.998214	54.3331
HCT116_Cosubstrate_Rep2	P52209-2	6-phosphogluconate dehydrogenase, decarboxylating	PGD	36	82.1	0.972336	0.989973	0.951064	0.968456	0.9399	0.885882	0.766738	0.409881	0.0750325	0.0553623	0.990995	58.16
HCT116_Cosubstrate_Rep1	P52209-2	6-phosphogluconate dehydrogenase, decarboxylating	PGD	36	82.1	0.984451	0.978333	0.93656	0.922635	0.940086	0.91842	0.793935	0.360403	0.0617126	0.0392466	0.98765	58.0263
HCT116_CosubstrateEnzyme_Rep1	P52209-2	6-phosphogluconate dehydrogenase, decarboxylating	PGD	36	82.1	0.995488	0.96678	0.917926	0.909609	0.924591	0.890242	0.532038	0.364367	0.0514958	0.0439381	0.9796	56.864
HCT116_CosubstrateEnzyme_Rep2	P52209-2	6-phosphogluconate dehydrogenase, decarboxylating	PGD	36	82.1	0.979346	0.983585	0.887013	0.9786	0.893884	0.809464	0.700943	0.293587	0.0382216	0.0378757	0.975389	57.1437
HCT116_CTRL_Rep2	O95336	6-phosphogluconolactonase	PGLS	12	69.8	0.981793	0.980826	1.04938	1.00137	0.969932	0.93397	0.833304	0.62587	0.212906	0.0511339	0.994543	59.9216
HCT116_CTRL_Rep1	O95336	6-phosphogluconolactonase	PGLS	12	69.8	0.979372	0.981568	0.988612	1.0054	1.02136	0.960395	0.832623	0.728595	0.175808	0.0689442	0.987117	60.3661
HCT116_CosubstrateEnzyme_Rep2	O95336	6-phosphogluconolactonase	PGLS	12	69.8	0.97198	0.991239	0.956728	0.986467	0.955815	0.764265	0.681792	0.50696	0.322007	0.0485508	0.980403	58.7275
HCT116_Cosubstrate_Rep2	O95336	6-phosphogluconolactonase	PGLS	12	69.8	0.995238	0.967086	1.00105	0.955064	0.959241	0.874064	0.764393	0.690847	0.263437	0.0611789	0.977418	60.1616
HCT116_Enzyme_Rep2	O95336	6-phosphogluconolactonase	PGLS	12	69.8	0.955905	1.00935	0.991227	0.976743	0.989121	0.920148	0.572813	0.552559	0.217841	0.0756107	0.974334	58.581
HCT116_Cosubstrate_Rep1	O95336	6-phosphogluconolactonase	PGLS	12	69.8	0.971339	0.992025	0.970677	0.882975	0.955565	0.923705	0.826184	0.691984	0.160432	0.0515362	0.971939	60.0649
HCT116_Enzyme_Rep1	O95336	6-phosphogluconolactonase	PGLS	12	69.8	0.851114	1.05124	0.943418	0.977185	1.05064	0.833577	0.776949	0.533911	0.181674	0.0833896	0.961248	59.0787
HCT116_CosubstrateEnzyme_Rep1	O95336	6-phosphogluconolactonase	PGLS	12	69.8	0.975649	0.98832	0.970425	0.859034	0.935601	0.860737	0.49235	0.762552	0.311966	0.127262	0.868832	59.6068
HCT116_CTRL_Rep1	Q03393	6-pyruvoyl tetrahydrobiopterin synthase	PTS	5	37.9	0.991412	0.970604	0.945222	0.804778	0.64754	0.452916	0.307624	0.22644	0.139991	0.0891444	0.999087	52.3329
HCT116_Enzyme_Rep2	Q03393	6-pyruvoyl tetrahydrobiopterin synthase	PTS	5	37.9	0.996556	0.96564	0.920814	0.817639	0.644196	0.438519	0.316115	0.257093	0.167017	0.107325	0.998158	52.3131
HCT116_Cosubstrate_Rep2	Q03393	6-pyruvoyl tetrahydrobiopterin synthase	PTS	5	37.9	0.998909	0.963417	0.989182	0.841998	0.746437	0.512458	0.342509	0.252839	0.181887	0.0991119	0.995705	53.4097
HCT116_Enzyme_Rep1	Q03393	6-pyruvoyl tetrahydrobiopterin synthase	PTS	5	37.9	0.99111	0.969651	1.03041	0.909261	0.725665	0.530708	0.367214	0.26568	0.166639	0.103134	0.994457	53.6544
HCT116_CTRL_Rep2	Q03393	6-pyruvoyl tetrahydrobiopterin synthase	PTS	5	37.9	0.968838	0.994074	1.0509	0.938866	0.75355	0.525747	0.363427	0.265817	0.170338	0.121209	0.992728	53.6272
HCT116_Cosubstrate_Rep1	Q03393	6-pyruvoyl tetrahydrobiopterin synthase	PTS	5	37.9	1.00772	0.954036	1.01123	0.795966	0.669442	0.460441	0.315708	0.261478	0.130205	0.0810344	0.990874	52.6365
HCT116_CosubstrateEnzyme_Rep2	Q03393	6-pyruvoyl tetrahydrobiopterin synthase	PTS	5	37.9	0.968944	0.994394	0.931129	0.892315	0.667811	0.491491	0.313844	0.246929	0.22314	0.0628131	0.989447	52.9147
HCT116_CosubstrateEnzyme_Rep1	Q03393	6-pyruvoyl tetrahydrobiopterin synthase	PTS	5	37.9	0.953068	1.01284	0.950397	0.919036	0.780696	0.533586	0.305725	0.278026	0.263151	0.0929945	0.984028	53.4946
HCT116_CTRL_Rep2	P36639-3	7,8-dihydro-8-oxoguanine triphosphatase	NUDT1	10	58.5	0.972753	0.99007	1.00578	0.977574	1.02808	1.02391	0.926772	0.710974	0.294719	0.105152	0.996395	60.9021
HCT116_Cosubstrate_Rep2	P36639-3	7,8-dihydro-8-oxoguanine triphosphatase	NUDT1	10	58.5	0.992233	0.970088	1.00376	1.02275	1.05253	0.920292	0.82986	0.675377	0.269609	0.114198	0.990374	60.5162
HCT116_CosubstrateEnzyme_Rep2	P36639-3	7,8-dihydro-8-oxoguanine triphosphatase	NUDT1	10	58.5	0.974498	0.988623	0.943203	1.04567	1.0228	0.857192	0.734625	0.464117	0.271745	0.0548287	0.986168	58.8637
HCT116_CTRL_Rep1	P36639-3	7,8-dihydro-8-oxoguanine triphosphatase	NUDT1	10	58.5	0.965373	0.994317	0.94086	0.967323	1.05469	0.980755	0.882742	0.786422	0.189305	0.127651	0.981793	60.6057
HCT116_Enzyme_Rep1	P36639-3	7,8-dihydro-8-oxoguanine triphosphatase	NUDT1	10	58.5	1.02461	0.950128	1.04387	1.0263	1.10668	0.885128	0.900084	0.636955	0.233104	0.095205	0.976643	60.1901
HCT116_Enzyme_Rep2	P36639-3	7,8-dihydro-8-oxoguanine triphosphatase	NUDT1	10	58.5	0.985211	0.977837	1.00366	0.992816	0.995966	0.951825	0.611139	0.588271	0.255138	0.0911772	0.974752	59.1934
HCT116_Cosubstrate_Rep1	P36639-3	7,8-dihydro-8-oxoguanine triphosphatase	NUDT1	10	58.5	0.982688	0.980174	1.04233	0.855765	1.00497	0.977281	0.827795	0.620339	0.16184	0.0965158	0.974696	59.7041
HCT116_CosubstrateEnzyme_Rep1	P36639-3	7,8-dihydro-8-oxoguanine triphosphatase	NUDT1	10	58.5	0.994144	0.96824	0.884005	0.951471	1.056	0.950304	0.534646	0.641436	0.304808	0.0687744	0.915424	59.3527
HCT116_Cosubstrate_Rep1	P11021	78 kDa glucose-regulated protein	HSPA5	49	67.6	0.981101	0.981832	0.931853	0.842166	0.654668	0.46329	0.333719	0.252532	0.129405	0.0891965	0.99808	52.712
HCT116_Enzyme_Rep2	P11021	78 kDa glucose-regulated protein	HSPA5	49	67.6	0.994566	0.967779	0.95087	0.89026	0.683568	0.49573	0.33235	0.265637	0.161333	0.0874143	0.996686	53.1325
HCT116_Cosubstrate_Rep2	P11021	78 kDa glucose-regulated protein	HSPA5	49	67.6	0.980809	0.981505	0.94587	0.851649	0.647366	0.459497	0.347645	0.260006	0.169749	0.0915536	0.996458	52.7434
HCT116_CTRL_Rep2	P11021	78 kDa glucose-regulated protein	HSPA5	49	67.6	0.983564	0.979015	0.94017	0.899676	0.690509	0.502816	0.366914	0.285545	0.174747	0.10442	0.995958	53.4481
HCT116_CTRL_Rep1	P11021	78 kDa glucose-regulated protein	HSPA5	49	67.6	0.987299	0.97435	0.902878	0.873152	0.66894	0.479737	0.358155	0.270333	0.127093	0.0921262	0.995764	53.1256
HCT116_Enzyme_Rep1	P11021	78 kDa glucose-regulated protein	HSPA5	49	67.6	0.966173	0.984184	0.89821	0.857874	0.660185	0.472697	0.361319	0.267506	0.153565	0.0872445	0.995617	53.0438
HCT116_CosubstrateEnzyme_Rep1	P11021	78 kDa glucose-regulated protein	HSPA5	49	67.6	1.00081	0.961006	0.911792	0.831983	0.653154	0.449199	0.277967	0.242354	0.1778	0.0727492	0.995358	52.3018
HCT116_CosubstrateEnzyme_Rep2	P11021	78 kDa glucose-regulated protein	HSPA5	49	67.6	0.99391	0.96845	0.915608	0.861016	0.656532	0.451845	0.327292	0.232133	0.179414	0.0596396	0.995091	52.6479
HCT116_CTRL_Rep2	Q969T7	7-methylguanosine phosphate-specific 5-nucleotidase	NT5C3B	10	37	0.988285	0.974187	0.869236	0.621984	0.290484	0.185325	0.149745	0.117649	0.095331	0.0710595	0.997948	47.9758
HCT116_Cosubstrate_Rep2	Q969T7	7-methylguanosine phosphate-specific 5-nucleotidase	NT5C3B	10	37	1.00189	0.96044	0.890899	0.6445	0.296918	0.222754	0.193786	0.152974	0.13146	0.117933	0.996375	48.1207
HCT116_Cosubstrate_Rep1	Q969T7	7-methylguanosine phosphate-specific 5-nucleotidase	NT5C3B	10	37	0.992348	0.970087	0.886408	0.646566	0.334273	0.235772	0.187174	0.156702	0.0984397	0.0860953	0.996094	48.4216
HCT116_CTRL_Rep1	Q969T7	7-methylguanosine phosphate-specific 5-nucleotidase	NT5C3B	10	37	0.98841	0.973338	0.833887	0.6318	0.253857	0.185436	0.141262	0.0970351	0.082722	0.0570326	0.994498	47.8365
HCT116_CosubstrateEnzyme_Rep2	Q969T7	7-methylguanosine phosphate-specific 5-nucleotidase	NT5C3B	10	37	0.99324	0.969146	0.916006	0.643588	0.296055	0.228918	0.146697	0.125996	0.0858989	0.0451457	0.993946	48.2753
HCT116_Enzyme_Rep2	Q969T7	7-methylguanosine phosphate-specific 5-nucleotidase	NT5C3B	10	37	0.99409	0.968291	0.87394	0.640724	0.363189	0.293357	0.227136	0.184071	0.120875	0.096287	0.993507	48.7389
HCT116_Enzyme_Rep1	Q969T7	7-methylguanosine phosphate-specific 5-nucleotidase	NT5C3B	10	37	1.03639	0.943261	0.89735	0.659874	0.335813	0.255303	0.191811	0.148787	0.105569	0.0715178	0.992682	48.5837
HCT116_CosubstrateEnzyme_Rep1	Q969T7	7-methylguanosine phosphate-specific 5-nucleotidase	NT5C3B	10	37	0.967752	0.996893	0.884565	0.680281	0.295545	0.208806	0.197831	0.136573	0.130348	0.0685146	0.991744	48.304
HCT116_Cosubstrate_Rep2	Q7L2J0	7SK snRNA methylphosphate capping enzyme	MEPCE	20	35.7	0.991632	0.970689	0.950421	0.932503	0.866989	0.655666	0.274791	0.199035	0.132578	0.0878147	0.992488	54.0716
HCT116_CTRL_Rep2	Q7L2J0	7SK snRNA methylphosphate capping enzyme	MEPCE	20	35.7	0.941079	1.02246	0.949028	0.98412	0.986548	0.749542	0.39625	0.246792	0.164234	0.105834	0.992097	55.1857
HCT116_Enzyme_Rep2	Q7L2J0	7SK snRNA methylphosphate capping enzyme	MEPCE	20	35.7	0.924174	1.04346	0.984337	0.972428	0.971321	0.691501	0.363913	0.210649	0.126042	0.0693509	0.991688	54.7944
HCT116_CosubstrateEnzyme_Rep2	Q7L2J0	7SK snRNA methylphosphate capping enzyme	MEPCE	20	35.7	0.987429	0.975185	1.16615	0.879274	0.863702	0.64632	0.328256	0.227373	0.166681	0.088332	0.970594	54.3096
HCT116_Cosubstrate_Rep1	Q7L2J0	7SK snRNA methylphosphate capping enzyme	MEPCE	20	35.7	0.962564	1.00119	0.905871	1.19525	0.94729	0.690561	0.289913	0.20545	0.145527	0.0861542	0.965735	54.3013
HCT116_CTRL_Rep1	Q7L2J0	7SK snRNA methylphosphate capping enzyme	MEPCE	20	35.7	0.938247	1.01902	1.22546	1.0478	0.904695	0.725437	0.389639	0.235297	0.158335	0.0914247	0.960628	55.0334
HCT116_CosubstrateEnzyme_Rep1	Q7L2J0	7SK snRNA methylphosphate capping enzyme	MEPCE	20	35.7	1.01491	0.94569	1.25789	0.923644	0.832086	0.6344	0.324857	0.243788	0.168436	0.100974	0.947694	54.1876
HCT116_Enzyme_Rep1	Q7L2J0	7SK snRNA methylphosphate capping enzyme	MEPCE	20	35.7	0.799745	1.08118	0.811614	0.900295	0.73512	0.560291	0.27928	0.172633	0.0879198	0.0531907	0.940295	53.2097
HCT116_CosubstrateEnzyme_Rep2	Q6ZVK8	8-oxo-dGDP phosphatase NUDT18	NUDT18	6	22.6	0	2.00127	2.87282	0	0	0	0	0	0	0	NA	NA
HCT116_Cosubstrate_Rep2	Q6ZVK8	8-oxo-dGDP phosphatase NUDT18	NUDT18	6	22.6	1.169	0.793436	0.901343	0.795802	0.327158	0.055077	0.158319	0	0	0	0.948838	48.8326
HCT116_CTRL_Rep1	Q6ZVK8	8-oxo-dGDP phosphatase NUDT18	NUDT18	6	22.6	1.07654	0.893076	1.18283	1.08963	0.960597	0.565523	0.480758	0.16694	0.186792	0.0615598	0.941437	54.7608
HCT116_Cosubstrate_Rep1	Q6ZVK8	8-oxo-dGDP phosphatase NUDT18	NUDT18	6	22.6	0.916403	1.04939	1.26624	0.948469	0.762474	0.517812	0.33228	0.340612	0.108867	0.0589609	0.927981	53.7631
HCT116_Enzyme_Rep1	Q6ZVK8	8-oxo-dGDP phosphatase NUDT18	NUDT18	6	22.6	0.850696	1.05148	0.798164	0.802876	0.723511	0.734903	0.384775	0.371197	0.199492	0.115401	0.917821	55.0426
HCT116_CTRL_Rep2	Q6ZVK8	8-oxo-dGDP phosphatase NUDT18	NUDT18	6	22.6	1.04057	0.920716	1.32	1.03442	0.900168	0.238826	0.30771	0.244513	0	0	0.912558	51.7558
HCT116_CosubstrateEnzyme_Rep1	Q6ZVK8	8-oxo-dGDP phosphatase NUDT18	NUDT18	6	22.6	0.92704	1.04109	1.17909	0.869315	0.97406	0.811793	0.499252	0.593178	0.550654	0.10047	0.838961	59.8673
HCT116_Enzyme_Rep2	Q6ZVK8	8-oxo-dGDP phosphatase NUDT18	NUDT18	6	22.6	1.89466	0	1.10965	0.754738	0	1.60507	0	0	0	0	0.283028	51.8933
HCT116_Cosubstrate_Rep1	Q96D53-2	AarF domain-containing protein kinase 4	ADCK4	5	14.3	0.9356	1.02935	0.99521	0.982023	0.883609	0.65247	0.421384	0.216799	0.16652	0.0855034	0.994413	54.8714
HCT116_CTRL_Rep2	Q96D53-2	AarF domain-containing protein kinase 4	ADCK4	5	14.3	0.953496	1.00976	0.651753	0.800773	0.760899	0.520374	0.341431	0.282428	0.0828664	0	0.918047	52.8653
HCT116_Enzyme_Rep1	Q96D53-2	AarF domain-containing protein kinase 4	ADCK4	5	14.3	0.847144	1.05355	0.759087	0.743935	0.574639	0.735095	0.478462	0.318161	0.0800117	0.124222	0.87103	53.9071
HCT116_Enzyme_Rep2	Q96D53-2	AarF domain-containing protein kinase 4	ADCK4	5	14.3	0.959076	1.00594	0.69638	0.99967	0.832821	0.769413	0.655822	0.44711	0.404602	0.0737225	0.865103	58.4071
HCT116_CosubstrateEnzyme_Rep1	Q96D53-2	AarF domain-containing protein kinase 4	ADCK4	5	14.3	1.23014	0.712029	1.37725	0.943557	0.50693	0.565082	0.503142	0.331172	0.302492	0.0560943	0.748048	54.3593
HCT116_CosubstrateEnzyme_Rep2	Q96D53-2	AarF domain-containing protein kinase 4	ADCK4	5	14.3	1.01952	0.941833	1.45196	0.559243	0.628162	0.630703	0.379412	0.453693	0.191654	0.0941828	0.737358	54.4236
HCT116_Cosubstrate_Rep2	B6VEX4	Abl interactor 1	ABI1	9	32.1	0.989064	0.973255	0.941724	0.889743	0.896299	0.701632	0.631494	0.509315	0.354528	0.179706	0.987518	58.6795
HCT116_Enzyme_Rep2	B6VEX4	Abl interactor 1	ABI1	9	32.1	0.998721	0.963312	1.03506	1.00891	0.978491	0.820427	0.668255	0.560678	0.428521	0.200445	0.980739	60.2188
HCT116_Enzyme_Rep1	B6VEX4	Abl interactor 1	ABI1	9	32.1	0.85124	1.05117	0.979202	1.00899	0.92861	0.744815	0.626652	0.488143	0.312738	0.189021	0.963073	58.4183
HCT116_CTRL_Rep2	B6VEX4	Abl interactor 1	ABI1	9	32.1	0.998135	0.964114	1.02098	1.03292	1.00465	0.82485	0.87799	0.739919	0.569712	0.33225	0.963051	63.8507
HCT116_Cosubstrate_Rep1	B6VEX4	Abl interactor 1	ABI1	9	32.1	0.949543	1.01479	0.902351	1.10574	0.932938	0.78307	0.701469	0.570762	0.292367	0.238772	0.955709	59.4646
HCT116_CosubstrateEnzyme_Rep2	B6VEX4	Abl interactor 1	ABI1	9	32.1	1.03743	0.923229	1.21772	0.82425	0.775834	0.626887	0.518921	0.36826	0.316502	0.111263	0.918638	56.0869
HCT116_CosubstrateEnzyme_Rep1	B6VEX4	Abl interactor 1	ABI1	9	32.1	1.09723	0.856324	1.28963	0.865738	0.791017	0.613724	0.489082	0.461123	0.359261	0.168928	0.859392	56.1688
HCT116_CTRL_Rep1	B6VEX4	Abl interactor 1	ABI1	9	32.1	0.960528	0.99873	1.32143	1.03264	1.02637	0.770569	0.803314	0.714226	0.373838	0.331046	0.832249	61.6283
HCT116_Enzyme_Rep2	E7EW77	Abl interactor 2	ABI2	8	22.5	0.971514	0.992565	1.03151	1.09021	0.971225	0.910096	0.676681	0.616239	0.385421	0.220282	0.97302	60.372
HCT116_Cosubstrate_Rep2	E7EW77	Abl interactor 2	ABI2	8	22.5	0.99842	0.963905	1.03679	1.04974	0.90087	0.85837	0.786854	0.722954	0.568207	0.420935	0.968358	64.7246
HCT116_CosubstrateEnzyme_Rep2	E7EW77	Abl interactor 2	ABI2	8	22.5	0.910234	1.0554	1.08596	0.76918	0.683793	0.594979	0.543437	0.395423	0.391957	0.128805	0.915423	56.205
HCT116_Cosubstrate_Rep1	E7EW77	Abl interactor 2	ABI2	8	22.5	0.887852	1.07921	0.705439	0.834034	0.652103	0.653953	0.399172	0.378076	0.235286	0.125245	0.908927	54.4916
HCT116_Enzyme_Rep1	E7EW77	Abl interactor 2	ABI2	8	22.5	0.804515	1.0784	0.797511	0.719232	0.720578	0.611099	0.477139	0.357756	0.254054	0.129353	0.908048	54.7359
HCT116_CTRL_Rep1	E7EW77	Abl interactor 2	ABI2	8	22.5	0.817138	1.12931	0.987989	0.856888	0.66894	0.638755	0.619982	0.600446	0.286728	0.267489	0.856074	58.368
HCT116_CosubstrateEnzyme_Rep1	E7EW77	Abl interactor 2	ABI2	8	22.5	0.916625	1.0524	1.05858	0.776075	0.793296	0.5957	0.487699	0.625181	0.529542	0.268944	0.848853	58.4734
HCT116_CTRL_Rep2	E7EW77	Abl interactor 2	ABI2	8	22.5	0.967809	0.995126	1.24011	1.35194	1.34683	1.17005	1.23979	1.51341	1.34483	0.810465	-0.857387	NA
HCT116_CTRL_Rep1	H3BRF9	Abscission/NoCut checkpoint regulator	ZFYVE19	14	42.6	1.00683	0.956565	0.870658	0.730088	0.584008	0.397778	0.29968	0.226153	0.141866	0.134547	0.998822	51.2508
HCT116_CTRL_Rep2	H3BRF9	Abscission/NoCut checkpoint regulator	ZFYVE19	14	42.6	0.974834	0.987942	0.864889	0.703299	0.505936	0.325783	0.278973	0.238078	0.169719	0.130628	0.995784	50.1138
HCT116_Enzyme_Rep2	H3BRF9	Abscission/NoCut checkpoint regulator	ZFYVE19	14	42.6	0.97662	0.987075	0.827716	0.746548	0.587161	0.419555	0.291708	0.273488	0.195412	0.12747	0.993714	51.4914
HCT116_Cosubstrate_Rep2	H3BRF9	Abscission/NoCut checkpoint regulator	ZFYVE19	14	42.6	1.06159	0.900772	0.832352	0.660817	0.452673	0.340304	0.313147	0.285668	0.233159	0.154233	0.985604	49.5893
HCT116_CosubstrateEnzyme_Rep1	H3BRF9	Abscission/NoCut checkpoint regulator	ZFYVE19	14	42.6	1.05301	0.904329	0.901257	0.568046	0.359302	0.28028	0.207372	0.225743	0.185245	0.119068	0.985058	48.133
HCT116_Cosubstrate_Rep1	H3BRF9	Abscission/NoCut checkpoint regulator	ZFYVE19	14	42.6	1.00378	0.958144	0.731406	0.705655	0.358891	0.20728	0.171997	0.123343	0.120675	0.0659888	0.982921	48.4358
HCT116_Enzyme_Rep1	H3BRF9	Abscission/NoCut checkpoint regulator	ZFYVE19	14	42.6	0.885241	1.03135	0.784936	0.677777	0.476305	0.338755	0.206217	0.163224	0.125491	0.0815044	0.978877	49.6791
HCT116_CosubstrateEnzyme_Rep2	H3BRF9	Abscission/NoCut checkpoint regulator	ZFYVE19	14	42.6	1.03888	0.921715	0.86403	0.492437	0.26765	0.261361	0.281151	0.177802	0.123544	0.0703776	0.973233	47.2361
HCT116_CTRL_Rep1	A0A0J9YWL0	Absent in melanoma 1 protein	AIM1	6	3.8	0.941342	1.0162	1.17595	1.19543	0.928195	0.881257	0.89381	0.602641	0.191497	0.122076	0.930135	59.7732
HCT116_Enzyme_Rep2	A0A0J9YWL0	Absent in melanoma 1 protein	AIM1	6	3.8	0.931907	1.03515	0.89493	0.592829	0.437222	0.207061	0.472254	0.184919	0.0482258	0.0595674	0.912856	49.4545
HCT116_Enzyme_Rep1	A0A0J9YWL0	Absent in melanoma 1 protein	AIM1	6	3.8	0.810954	1.07464	0.603681	0.841131	0.853572	0.458016	0.342665	0.285482	0.076269	0	0.836367	53.148
HCT116_Cosubstrate_Rep2	A0A0J9YWL0	Absent in melanoma 1 protein	AIM1	6	3.8	0.853221	1.10901	1.07328	0.961473	1.26203	0.759395	0.675184	0.284465	0.546408	0.443356	0.797544	57.3342
HCT116_CosubstrateEnzyme_Rep1	A0A0J9YWL0	Absent in melanoma 1 protein	AIM1	6	3.8	0.777537	1.2034	1.00933	0.402317	0.386812	0.484185	0.494624	0	0	0	0.77258	50.0854
HCT116_CTRL_Rep2	A0A0J9YWL0	Absent in melanoma 1 protein	AIM1	6	3.8	0.977179	0.985544	1.32026	1.61149	1.73038	0.600937	0.824727	0	0.828352	0	0.475788	56.2047
HCT116_CosubstrateEnzyme_Rep2	A0A0J9YWL0	Absent in melanoma 1 protein	AIM1	6	3.8	0.952189	1.0118	2.2169	0.892891	0.994666	0.956183	0.587866	0.614455	0.54298	0.255534	0.374428	60.4442
HCT116_CTRL_Rep2	Q86V21	Acetoacetyl-CoA synthetase	AACS	12	18.9	1.03979	0.921516	0.70354	0.460295	0.299838	0.185904	0.164179	0.136911	0.0902203	0.064254	0.994436	46.678
HCT116_Cosubstrate_Rep1	Q86V21	Acetoacetyl-CoA synthetase	AACS	12	18.9	1.00356	0.958378	0.66317	0.476653	0.255123	0.178352	0.108086	0.10657	0.0820008	0.0337739	0.992829	46.508
HCT116_Cosubstrate_Rep2	Q86V21	Acetoacetyl-CoA synthetase	AACS	12	18.9	1.03028	0.932063	0.70758	0.385957	0.254301	0.199544	0.139762	0.11528	0.0866897	0.0455447	0.992214	46.1481
HCT116_CTRL_Rep1	Q86V21	Acetoacetyl-CoA synthetase	AACS	12	18.9	1.02689	0.938293	0.725584	0.453844	0.265082	0.258247	0.17878	0.135273	0.0808741	0.067199	0.989254	46.7425
HCT116_Enzyme_Rep1	Q86V21	Acetoacetyl-CoA synthetase	AACS	12	18.9	1.04297	0.939425	0.639902	0.435498	0.260478	0.229203	0.147392	0.104673	0.0501714	0.031071	0.985466	46.3432
HCT116_CosubstrateEnzyme_Rep1	Q86V21	Acetoacetyl-CoA synthetase	AACS	12	18.9	1.05914	0.897679	0.821092	0.377164	0.26703	0.199761	0.165969	0.128641	0.0521324	0.060762	0.980013	46.5064
HCT116_CosubstrateEnzyme_Rep2	Q86V21	Acetoacetyl-CoA synthetase	AACS	12	18.9	0.996875	0.965369	0.787653	0.247215	0.208723	0.194397	0.141585	0.0925397	0.00968195	0.0413047	0.97795	45.5258
HCT116_Enzyme_Rep2	Q86V21	Acetoacetyl-CoA synthetase	AACS	12	18.9	1.03719	0.921953	0.556429	0.346586	0.326032	0.207793	0.180011	0.0877557	0.0818387	0.0637579	0.972088	45.5302
HCT116_CTRL_Rep1	Q9BWD1	Acetyl-CoA acetyltransferase, cytosolic	ACAT2	17	67.8	0.986161	0.975386	0.982228	0.985814	0.95182	0.86578	0.674303	0.584941	0.276981	0.174028	0.992327	59.5443
HCT116_Enzyme_Rep1	Q9BWD1	Acetyl-CoA acetyltransferase, cytosolic	ACAT2	17	67.8	0.966303	0.984108	0.977779	0.940022	0.938865	0.790909	0.618386	0.534203	0.394024	0.130159	0.981074	59.2069
HCT116_Cosubstrate_Rep1	Q9BWD1	Acetyl-CoA acetyltransferase, cytosolic	ACAT2	17	67.8	0.978441	0.984609	0.93002	0.966974	0.941079	0.88073	0.75365	0.73019	0.345289	0.174074	0.97029	61.0113
HCT116_CTRL_Rep2	Q9BWD1	Acetyl-CoA acetyltransferase, cytosolic	ACAT2	17	67.8	0.975149	0.98762	0.998723	1.00575	0.998454	0.90143	0.689029	0.618675	0.507589	0.205137	0.967988	61.4079
HCT116_Enzyme_Rep2	Q9BWD1	Acetyl-CoA acetyltransferase, cytosolic	ACAT2	17	67.8	0.981777	0.98153	0.946368	0.930023	0.956683	0.861972	0.502709	0.506125	0.409585	0.133678	0.946038	58.8354
HCT116_Cosubstrate_Rep2	Q9BWD1	Acetyl-CoA acetyltransferase, cytosolic	ACAT2	17	67.8	0.978721	0.983592	0.94655	0.953451	0.919731	0.883355	0.7173	0.738591	0.663193	0.24664	0.897492	63.5848
HCT116_CosubstrateEnzyme_Rep2	Q9BWD1	Acetyl-CoA acetyltransferase, cytosolic	ACAT2	17	67.8	0.987201	0.975422	0.953885	0.940183	0.937583	0.785952	0.674419	0.571423	0.81598	0.0905485	0.722365	62.2306
HCT116_CosubstrateEnzyme_Rep1	Q9BWD1	Acetyl-CoA acetyltransferase, cytosolic	ACAT2	17	67.8	1.00107	0.960721	0.970514	0.945108	0.946236	0.850284	0.517808	0.804395	0.83191	0.171676	0.630714	64.1345
HCT116_Cosubstrate_Rep2	P24752	Acetyl-CoA acetyltransferase, mitochondrial	ACAT1	23	72.6	0.985911	0.976407	0.967729	0.914797	0.724636	0.507802	0.294606	0.148587	0.088642	0.0534152	0.999175	52.9998
HCT116_CTRL_Rep2	P24752	Acetyl-CoA acetyltransferase, mitochondrial	ACAT1	23	72.6	1.00097	0.961211	0.999599	0.977375	0.850185	0.5928	0.348047	0.185031	0.0930365	0.0559721	0.998513	54.1329
HCT116_Enzyme_Rep2	P24752	Acetyl-CoA acetyltransferase, mitochondrial	ACAT1	23	72.6	0.985672	0.977342	1.00736	0.996049	0.86151	0.575646	0.3427	0.170918	0.084046	0.0462123	0.997875	54.0361
[truncated: 39,201 more rows]

## Sheet: Sheet 2
NADPH binding proteins (two-sided Student t-test; no adjustment for multiple comparisons was performed)
Uniprot ID	Gene names	Protein names	Unique peptides	Sequence coverage [%]	Annotated in Uniprot as NADPH binder	Cosubstrate_Rep1 Tm	Cosubstrate_Rep2 Tm	CTRL_Rep1 Tm	CTRL_Rep2 Tm	Mean cosubstrate Tm	Mean CTRL Tm	Delta Tm	P value
P00374	DHFR	Dihydrofolate reductase	16	85.6	1	53.8963	53.8622	48.0938	48.104	53.8793	48.0989	-5.78035	9.50021e-06
P14550	AKR1A1	Alcohol dehydrogenase [NADP(+)]	26	87.4	1	58.5789	58.5355	49.711	49.6568	58.5572	49.6839	-8.8733	1.52862e-05
P11413	G6PD	Glucose-6-phosphate 1-dehydrogenase	47	84.5	1	55.772	55.7596	50.6102	50.6549	55.7658	50.6326	-5.13325	2.03794e-05
Q9BXJ9	NAA15	N-alpha-acetyltransferase 15, NatA auxiliary subunit	68	70.4	0	52.2038	52.2005	50.5794	50.6015	52.2022	50.5905	-1.61169	4.77501e-05
P00367	GLUD1;GLUD2	Glutamate dehydrogenase 1, mitochondrial;Glutamate dehydrogenase 2, mitochondrial	28	56.8	1	45.0579	44.8206	59.4679	59.567	44.9392	59.5174	14.5782	7.77631e-05
Q00403	GTF2B	Transcription initiation factor IIB	16	59.2	0	51.3106	51.31	50.9711	50.9813	51.3103	50.9762	-0.334085	0.000232257
Q86WA6-2	BPHL	Valacyclovir hydrolase	8	26.6	0	52.1994	52.2498	50.4328	50.4054	52.2246	50.4191	-1.80551	0.000252332
D6RFG8	DCK	Deoxycytidine kinase	17	48.9	0	54.0838	54.0667	55.3514	55.3896	54.0753	55.3705	1.29521	0.000260585
Q8N806	UBR7	Putative E3 ubiquitin-protein ligase UBR7	26	76.2	0	55.1905	55.1493	58.9224	58.8034	55.1699	58.8629	3.69297	0.000290275
O75828	CBR3	Carbonyl reductase [NADPH] 3	8	37.2	1	56.4277	56.3655	51.7838	51.6311	56.3966	51.7075	-4.68912	0.000309257
P23443-3	RPS6KB1	Ribosomal protein S6 kinase beta-1	16	39.2	0	51.806	51.8214	52.4552	52.4732	51.8137	52.4642	0.650475	0.000332805
P53004	BLVRA	Biliverdin reductase A	21	77.4	1	59.7633	60.0275	51.4429	51.5969	59.8954	51.5199	-8.37544	0.000333164
Q9P2I0	CPSF2	Cleavage and polyadenylation specificity factor subunit 2	32	56.6	0	56.3515	56.3204	57.1941	57.1867	56.3359	57.1904	0.854452	0.000349414
F8WAN1	SPECC1L-ADORA2A;SPECC1L	Cytospin-A	20	24.8	0	49.8507	49.8394	50.5595	50.586	49.845	50.5728	0.727753	0.000390133
O75223	GGCT	Gamma-glutamylcyclotransferase	14	83	0	59.4889	59.4722	59.8858	59.8831	59.4806	59.8845	0.403905	0.000437797
P50395	GDI2	Rab GDP dissociation inhibitor beta	38	86.7	0	51.8081	51.7806	52.6477	52.6725	51.7944	52.6601	0.865744	0.000455547
Q9HBL8	NMRAL1	NmrA-like family domain-containing protein 1	15	50.2	1	56.4795	56.4455	46.6592	47.0717	56.4625	46.8655	-9.59703	0.000464664
Q9Y2H1	STK38L	Serine/threonine-protein kinase 38-like	10	23.9	0	46.816	46.8055	47.4339	47.4086	46.8107	47.4212	0.610498	0.000503828
O43488	AKR7A2	Aflatoxin B1 aldehyde reductase member 2	16	60.7	1	58.8714	59.1567	51.8462	51.6586	59.0141	51.7524	-7.26163	0.000552111
P48506	GCLC	Glutamate--cysteine ligase catalytic subunit	31	60.1	0	51.8149	51.8412	52.5236	52.544	51.8281	52.5338	0.70578	0.000556429
P35270	SPR	Sepiapterin reductase	15	78.9	1	60.5999	61.1942	48.3805	48.4229	60.8971	48.4017	-12.4953	0.000567978
P61026	RAB10	Ras-related protein Rab-10	11	63	0	49.9878	49.9674	50.3978	50.3999	49.9776	50.3989	0.42124	0.000593484
O00442	RTCA	RNA 3-terminal phosphate cyclase	16	61.5	0	54.5083	54.5216	55.5282	55.4812	54.5149	55.5047	0.98978	0.000606731
P45973	CBX5	Chromobox protein homolog 5	12	54.5	0	54.9771	54.9203	56.4806	56.4307	54.9487	56.4556	1.50697	0.000629067
O75348	ATP6V1G1	V-type proton ATPase subunit G 1	6	66.1	0	52.4991	52.7339	59.3468	59.6067	52.6165	59.4767	6.86022	0.000651096
Q9NRF8	CTPS2	CTP synthase 2	26	55.5	0	56.8936	56.9528	58.2937	58.3359	56.9232	58.3148	1.39156	0.000680675
Q8N335	GPD1L	Glycerol-3-phosphate dehydrogenase 1-like protein;Glycerol-3-phosphate dehydrogenase [NAD(+)]	23	70.1	0	52.9343	52.8802	49.3904	49.563	52.9072	49.4767	-3.43054	0.000693995
O15144	ARPC2	Actin-related protein 2/3 complex subunit 2	21	80.3	0	56.9549	56.865	58.7964	58.8446	56.9099	58.8205	1.91057	0.000711382
B4DJV2	CS	Citrate synthase;Citrate synthase, mitochondrial	19	49.9	0	53.1345	52.9726	56.257	56.3354	53.0536	56.2962	3.24262	0.000768878
Q5T5C7	SARS	Serine--tRNA ligase, cytoplasmic	34	67	0	53.8318	53.847	54.2182	54.2333	53.8394	54.2258	0.386359	0.000775341
Q9Y617	PSAT1	Phosphoserine aminotransferase	20	58.9	0	59.1215	59.2198	57.0272	56.9542	59.1707	56.9907	-2.17995	0.000787581
Q96RF0-2	SNX18	Sorting nexin-18	9	17.9	0	53.2479	53.2229	54.2296	54.1806	53.2354	54.2051	0.96969	0.000804697
O00267	SUPT5H	Transcription elongation factor SPT5	47	54.7	0	51.4272	51.4547	51.9226	51.9147	51.441	51.9186	0.47765	0.000894332
P30043	BLVRB	Flavin reductase (NADPH)	11	62.6	1	57.3402	57.8555	49.1446	49.0562	57.5979	49.1004	-8.49747	0.000945043
Q9C0E2	XPO4	Exportin-4	52	56.7	0	54.4664	54.492	55.2004	55.2381	54.4792	55.2192	0.740033	0.000945941
Q13618	CUL3	Cullin-3	44	58.9	0	56.0454	56.0839	56.6994	56.6904	56.0647	56.6949	0.630199	0.000981461
Q8N8N7	PTGR2	Prostaglandin reductase 2	17	70.1	1	55.8384	55.7752	51.1314	50.8314	55.8068	50.9814	-4.82536	0.00100732
O75874	IDH1	Isocitrate dehydrogenase [NADP] cytoplasmic	29	78.7	1	58.5018	58.382	44.9647	44.0653	58.4419	44.515	-13.9269	0.00105928
P40925	MDH1	Malate dehydrogenase, cytoplasmic;Malate dehydrogenase	17	47.6	0	59.327	59.3007	57.8519	57.7561	59.3138	57.804	-1.50984	0.00108063
Q9HAV7	GRPEL1	GrpE protein homolog 1, mitochondrial	15	64.5	0	54.2075	54.2591	55.0348	55.0245	54.2333	55.0296	0.79634	0.00109341
P61586	RHOA	Transforming protein RhoA	14	80.8	0	47.3777	47.4141	47.9989	48.0183	47.3959	48.0086	0.612704	0.00113089
P04181	OAT	Ornithine aminotransferase, mitochondrial;Ornithine aminotransferase, hepatic form;Ornithine aminotransferase, renal form	29	76.5	0	51.7002	51.7627	54.6968	54.5122	51.7315	54.6045	2.87307	0.00114854
P07205	PGK2	Phosphoglycerate kinase 2	8	21.1	0	54.3859	54.0888	48.3476	48.0452	54.2373	48.1964	-6.04093	0.00122903
P52209-2	PGD	6-phosphogluconate dehydrogenase, decarboxylating	36	82.1	0	58.0263	58.16	54.5113	54.289	58.0931	54.4002	-3.69297	0.00123138
P12109	COL6A1	Collagen alpha-1(VI) chain	23	29.2	0	54.12	54.2936	58.0625	58.281	54.2068	58.1718	3.96495	0.00123612
P53602	MVD	Diphosphomevalonate decarboxylase	20	50.8	0	54.4675	54.5857	52.0278	51.8855	54.5266	51.9567	-2.56992	0.00129268
Q6YN16	HSDL2	Hydroxysteroid dehydrogenase-like protein 2	26	75.8	1	54.446	54.5487	50.5691	50.2839	54.4974	50.4265	-4.07083	0.00138299
Q9H8M7	FAM188A	Protein FAM188A	15	55.1	0	56.1095	56.0583	57.4551	57.3694	56.0839	57.4123	1.3284	0.00140983
Q7L1T6	CYB5R4	Cytochrome b5 reductase 4	18	42.2	0	52.2974	52.6278	47.5449	47.6988	52.4626	47.6218	-4.84077	0.00141383
P13639	EEF2	Elongation factor 2	76	77	0	57.2668	57.2644	56.6715	56.6247	57.2656	56.6481	-0.617498	0.00143995
Q9Y3S2	ZNF330	Zinc finger protein 330	10	46.6	0	56.3371	56.0851	61.4077	61.7289	56.2111	61.5683	5.35727	0.00144887
Q14914	PTGR1	Prostaglandin reductase 1	12	57.8	1	59.765	60.0981	55.1083	54.9247	59.9315	55.0165	-4.91504	0.00149393
Q8N1B4	VPS52	Vacuolar protein sorting-associated protein 52 homolog	4	5.4	0	55.1003	55.0179	56.4945	56.5746	55.0591	56.5346	1.47546	0.00151134
Q10567-3	AP1B1	AP-1 complex subunit beta-1	47	56.2	0	58.3627	58.4306	59.358	59.3277	58.3966	59.3429	0.946232	0.00153885
Q15046	KARS	Lysine--tRNA ligase	40	78.2	0	53.9055	54.0179	55.7087	55.7943	53.9617	55.7515	1.78978	0.00155348
Q96EK6	GNPNAT1	Glucosamine 6-phosphate N-acetyltransferase	11	71.2	0	57.9801	57.896	56.1099	56.2232	57.938	56.1666	-1.77147	0.00158237
Q96RP9	GFM1	Elongation factor G, mitochondrial	34	52.3	0	47.8924	47.907	47.7119	47.7178	47.8997	47.7149	-0.18483	0.00180604
P08237	PFKM	ATP-dependent 6-phosphofructokinase, muscle type	41	63.5	0	53.8935	54.345	48.524	48.6741	54.1192	48.599	-5.5202	0.00185191
Q9Y6Q5	AP1M2	AP-1 complex subunit mu-2	21	54.4	0	57.4025	57.306	58.5553	58.602	57.3543	58.5786	1.22436	0.00190987
Q9NZL9-2	MAT2B	Methionine adenosyltransferase 2 subunit beta	18	74.6	0	54.3578	54.2752	49.5764	49.1299	54.3165	49.3531	-4.96335	0.00208558
Q49AR2	C5orf22	UPF0489 protein C5orf22	17	59.7	0	51.3558	51.3027	54.5466	54.2656	51.3292	54.4061	3.07689	0.00215271
O60701	UGDH	UDP-glucose 6-dehydrogenase	34	74.3	0	60.1164	60.3476	55.5154	55.8797	60.232	55.6976	-4.53439	0.00225646
P61224	RAP1B;RAP1A	Ras-related protein Rap-1b;Ras-related protein Rap-1A;Ras-related protein Rap-1b-like protein	9	65.2	0	52.5565	52.5073	53.242	53.2934	52.5319	53.2677	0.735827	0.00232904
A0A1C7CYX9	DPYSL2	Dihydropyrimidinase-related protein 2	33	67.5	0	55.8813	55.945	56.6286	56.602	55.9132	56.6153	0.70214	0.00240299
Q15750	TAB1	TGF-beta-activated kinase 1 and MAP3K7-binding protein 1	22	64.1	0	52.3059	52.1817	54.1504	54.0187	52.2438	54.0845	1.84075	0.00240902
Q9NZT2-2	OGFR	Opioid growth factor receptor	29	50.1	0	48.8027	48.7781	49.8187	49.9229	48.7904	49.8708	1.08039	0.00244898
Q96AT9	RPE	Ribulose-phosphate 3-epimerase	11	81.1	0	55.5729	55.6253	57.088	57.2351	55.5991	57.1615	1.56245	0.00248572
P27824	CANX	Calnexin	25	43.4	0	52.9572	52.9271	54.7289	54.9161	52.9422	54.8225	1.88029	0.00253209
P15121	AKR1B1	Aldose reductase	20	75.3	1	60.6683	61.2484	54.6541	54.3507	60.9583	54.5024	-6.45591	0.00256066
P62487	POLR2G	DNA-directed RNA polymerase II subunit RPB7	12	87.2	0	61.5766	61.5946	62.7327	62.854	61.5856	62.7934	1.20773	0.00257051
P62714	PPP2CB	Serine/threonine-protein phosphatase 2A catalytic subunit beta isoform;Serine/threonine-protein phosphatase	20	68.6	0	53.4043	53.4122	52.8444	52.8995	53.4082	52.872	-0.53625	0.00268381
P07311	ACYP1	Acylphosphatase-1;Acylphosphatase	8	81.8	0	55.1376	54.9927	53.4941	53.4067	55.0651	53.4504	-1.61473	0.00273534
Q14376	GALE	UDP-glucose 4-epimerase	22	76.7	0	50.9983	50.8263	49.3088	49.2852	50.9123	49.297	-1.61527	0.00287584
Q9NWS6	FAM118A	Protein FAM118A	11	51	0	49.2398	49.3203	52.5364	52.2051	49.28	52.3707	3.0907	0.0030279
Q8TE77	SSH3	Protein phosphatase Slingshot homolog 3	22	49.2	0	51.5589	51.5685	52.0571	52.0057	51.5637	52.0314	0.467658	0.00310896
Q9Y6D5	ARFGEF2	Brefeldin A-inhibited guanine nucleotide-exchange protein 2	33	21.8	0	50.2992	50.0473	52.5808	52.4956	50.1733	52.5382	2.36497	0.00314738
O14929	HAT1	Histone acetyltransferase type B catalytic subunit	20	65.2	0	49.8428	50.1137	52.9455	53.1665	49.9782	53.056	3.07776	0.00321159
F5H4V9	PDCD2	Programmed cell death protein 2	11	47.7	0	49.2074	48.7533	53.3094	53.5381	48.9804	53.4237	4.44338	0.00325726
Q9UIC8	LCMT1	Leucine carboxyl methyltransferase 1	19	60.2	0	53.2996	53.1952	55.9607	56.2746	53.2474	56.1177	2.87031	0.00330498
G3V0I5	NDUFV1	NADH dehydrogenase [ubiquinone] flavoprotein 1, mitochondrial	14	38.1	0	48.5712	48.7157	59.5031	60.85	48.6434	60.1766	11.5331	0.00343081
O95057	DIRAS1	GTP-binding protein Di-Ras1	10	53	0	50.6505	50.6399	51.9123	52.0711	50.6452	51.9917	1.3465	0.00347215
P11172	UMPS	Uridine 5-monophosphate synthase;Orotate phosphoribosyltransferase;Orotidine 5-phosphate decarboxylase	27	56.9	0	53.3532	53.5629	50.8012	51.023	53.4581	50.9121	-2.54596	0.00357416
Q01459	CTBS	Di-N-acetylchitobiase	11	40.8	0	54.2478	54.1229	55.5725	55.6956	54.1853	55.6341	1.44874	0.00364393
P40763	STAT3	Signal transducer and activator of transcription 3;Signal transducer and activator of transcription	37	64.2	0	50.6102	50.7327	51.6757	51.6962	50.6715	51.686	1.01452	0.00372972
Q01813	PFKP	ATP-dependent 6-phosphofructokinase, platelet type	41	62.4	0	53.6776	53.9015	49.0273	48.4352	53.7896	48.7312	-5.05833	0.00389224
Q9H2D6-5	TRIOBP	TRIO and F-actin-binding protein	21	37.8	0	55.2758	55.2607	53.6199	53.8138	55.2683	53.7168	-1.55142	0.00390673
Q9UBQ0	VPS29	Vacuolar protein sorting-associated protein 29	12	64.8	0	58.8118	58.8909	59.5742	59.6279	58.8514	59.6011	0.74971	0.00405092
Q8WWH5	TRUB1	Probable tRNA pseudouridine synthase 1	21	79.4	0	58.9719	58.9799	59.2769	59.3173	58.9759	59.2971	0.321258	0.00407626
Q5U5X0	LYRM7	Complex III assembly factor LYRM7	4	46.2	0	53.8869	53.6388	56.911	57.2612	53.7629	57.0861	3.32322	0.00414484
P61158	ACTR3	Actin-related protein 3	25	69.9	0	56.0103	55.8781	57.0949	57.1795	55.9442	57.1372	1.19297	0.00430065
Q9UBE0	SAE1	SUMO-activating enzyme subunit 1;SUMO-activating enzyme subunit 1, N-terminally processed	26	85.8	0	52.5056	52.3533	53.574	53.5919	52.4294	53.583	1.15354	0.00438803
P55010	EIF5	Eukaryotic translation initiation factor 5	29	59.6	0	49.4682	49.4472	50.0921	50.1804	49.4577	50.1363	0.678598	0.0044484
Q6PJ69	TRIM65	Tripartite motif-containing protein 65	19	50.1	0	48.6365	48.5179	49.4618	49.4486	48.5772	49.4552	0.87798	0.00458798
O43353	RIPK2	Receptor-interacting serine/threonine-protein kinase 2	24	60.4	0	57.6246	57.6894	55.8756	56.0941	57.657	55.9849	-1.67211	0.00461095
Q96SU4-2	OSBPL9	Oxysterol-binding protein-related protein 9	24	38	0	51.69	51.8154	52.9727	52.874	51.7527	52.9234	1.17067	0.00461767
Q9UKE5-5	TNIK	TRAF2 and NCK-interacting protein kinase	13	13.1	0	53.4501	53.0863	55.9684	56.0563	53.2682	56.0124	2.7442	0.00461954
Q8N1Q1	CA13	Carbonic anhydrase 13	7	32.1	0	52.8673	52.9052	53.4273	53.3683	52.8862	53.3978	0.511577	0.00466406
Q15054	POLD3	DNA polymerase delta subunit 3	17	38.6	0	51.7136	51.8883	53.2989	53.4228	51.801	53.3609	1.55989	0.00468204
A0A1B0GWJ0	ADSL	Adenylosuccinate lyase	31	63.8	0	57.4594	57.7561	55.4394	55.3807	57.6078	55.41	-2.19773	0.00470047
O15294	OGT	UDP-N-acetylglucosamine--peptide N-acetylglucosaminyltransferase 110 kDa subunit	40	53.4	0	50.0144	49.9861	50.2437	50.2278	50.0002	50.2357	0.235499	0.00473269
O95757	HSPA4L	Heat shock 70 kDa protein 4L	65	79.9	0	49.0641	49.0135	49.6526	49.5897	49.0388	49.6212	0.582347	0.00476224
J3QTA2	BAG1	BAG family molecular chaperone regulator 1	6	22.9	0	58.9996	58.9267	56.2798	55.8818	58.9631	56.0808	-2.88238	0.00489008
O75369-8	FLNB	Filamin-B	166	80.5	0	51.8678	51.864	51.9433	51.9545	51.8659	51.9489	0.0829665	0.00504872
Q9BV79	MECR	Trans-2-enoyl-CoA reductase, mitochondrial	13	37	1	57.5905	58.0376	54.7029	54.6819	57.8141	54.6924	-3.12168	0.00510118
P50583	NUDT2	Bis(5-nucleosyl)-tetraphosphatase [asymmetrical]	11	88.4	0	51.5343	51.4708	50.0439	49.8269	51.5026	49.9354	-1.56719	0.00516419
Q99873-4	PRMT1	Protein arginine N-methyltransferase 1	27	79	0	51.7898	51.949	53.7192	53.9571	51.8694	53.8381	1.96873	0.00524279
A0A0A0MTN0	CUL2	Cullin-2	46	68.1	0	56.2234	56.3728	57.8051	57.9834	56.2981	57.8943	1.59616	0.00526898
P21953	BCKDHB	2-oxoisovalerate dehydrogenase subunit beta, mitochondrial	6	22.7	0	47.2313	46.8029	51.4373	50.9844	47.0171	51.2109	4.19376	0.00547864
P04183	TK1	Thymidine kinase, cytosolic;Thymidine kinase	17	73.1	0	48.838	49.2	51.8816	51.6818	49.019	51.7817	2.76268	0.00555188
P57081	WDR4	tRNA (guanine-N(7)-)-methyltransferase non-catalytic subunit WDR4	15	50.5	0	57.1724	57.1147	57.5404	57.5627	57.1435	57.5516	0.408022	0.00567939
O15397	IPO8	Importin-8	36	47.3	0	52.5674	52.5309	52.8557	52.8294	52.5492	52.8425	0.293394	0.00581477
Q9NUP7	TRMT13	tRNA:m(4)X modification enzyme TRM13 homolog	12	32	0	52.788	52.7412	54.2014	54.0018	52.7646	54.1016	1.33701	0.00582582
Q9Y570	PPME1	Protein phosphatase methylesterase 1	20	56.5	0	55.7376	55.767	56.1339	56.19	55.7523	56.1619	0.409657	0.00592189
P15311	EZR	Ezrin	62	74.2	0	52.8262	52.9336	53.6502	53.6063	52.8799	53.6283	0.748349	0.00595646
Q9NWX6	THG1L	Probable tRNA(His) guanylyltransferase	10	44	0	49.4882	49.7232	51.1559	51.1187	49.6057	51.1373	1.53163	0.00598168
P26639	TARS	Threonine--tRNA ligase, cytoplasmic	51	73.6	0	49.5022	49.3346	50.4991	50.5295	49.4184	50.5143	1.09592	0.00598702
Q13425	SNTB2	Beta-2-syntrophin	9	22.6	0	51.0478	50.6885	53.2489	53.1828	50.8682	53.2158	2.34768	0.0059977
O94952-1	FBXO21	F-box only protein 21	11	25.3	0	49.2726	49.2186	49.9247	50.0251	49.2456	49.9749	0.729292	0.00604157
O95379-3	TNFAIP8	Tumor necrosis factor alpha-induced protein 8	9	55.9	0	54.0928	54.1516	55.1084	54.9769	54.1222	55.0426	0.920458	0.00606376
P30405	PPIF	Peptidyl-prolyl cis-trans isomerase F, mitochondrial	12	65.2	0	54.0784	53.9378	54.902	54.9093	54.0081	54.9056	0.897564	0.006093
Q6P1J9	CDC73	Parafibromin	29	53.7	0	48.0686	47.8909	49.2373	49.1636	47.9798	49.2004	1.22064	0.00615251
P00558	PGK1	Phosphoglycerate kinase 1	32	78.4	0	54.3252	54.2718	53.3238	53.1659	54.2985	53.2449	-1.05361	0.00619585
O43175	PHGDH	D-3-phosphoglycerate dehydrogenase	26	60.8	0	49.5643	49.2708	47.1219	46.8742	49.4175	46.9981	-2.41947	0.00624267
A2A274	ACO2	Aconitate hydratase, mitochondrial	40	58.8	0	51.8197	51.7815	51.4304	51.3793	51.8006	51.4049	-0.395716	0.00643115
P43490	NAMPT	Nicotinamide phosphoribosyltransferase	27	68.6	0	58.7932	58.8949	58.1045	58.0309	58.8441	58.0677	-0.77636	0.00647067
P62140	PPP1CB	Serine/threonine-protein phosphatase PP1-beta catalytic subunit;Serine/threonine-protein phosphatase	22	75.5	0	54.5684	54.3035	56.4508	56.2794	54.4359	56.3651	1.92912	0.00662363
Q96KR1	ZFR	Zinc finger RNA-binding protein	19	24.4	0	56.5878	55.7418	61.6464	61.4115	56.1648	61.5289	5.36413	0.00663036
Q9NZL9	MAT2B	Methionine adenosyltransferase 2 subunit beta	19	74	1	59.3787	60.1668	54.9462	55.0142	59.7728	54.9802	-4.79252	0.00674191
Q13523	PRPF4B	Serine/threonine-protein kinase PRP4 homolog	19	20.8	0	53.4502	53.0967	55.8716	55.66	53.2735	55.7658	2.49233	0.00676036
P22314	UBA1	Ubiquitin-like modifier-activating enzyme 1	65	77.8	0	49.0837	49.0564	49.5609	49.6452	49.0701	49.603	0.53293	0.00683962
Q14696	MESDC2	LDLR chaperone MESD	13	58.1	0	58.0138	58.0462	58.5989	58.6971	58.03	58.648	0.618028	0.00692232
P53384-2	NUBP1	Cytosolic Fe-S cluster assembly factor NUBP1	13	67.6	0	54.2503	53.7837	57.5199	57.2083	54.017	57.3641	3.34707	0.00695068
Q00796	SORD	Sorbitol dehydrogenase	25	78.2	0	56.7282	56.6759	55.6825	55.8325	56.702	55.7575	-0.944582	0.0069958
Q9H488	POFUT1	GDP-fucose protein O-fucosyltransferase 1	10	35.8	0	57.9688	58.063	58.6273	58.5933	58.0159	58.6103	0.594384	0.0070254
Q8N6T3	ARFGAP1	ADP-ribosylation factor GTPase-activating protein 1	17	49	0	54.1572	54.2906	55.0779	55.146	54.2239	55.1119	0.888047	0.00703483
Q9Y3C8	UFC1	Ubiquitin-fold modifier-conjugating enzyme 1	9	50.3	0	59.6086	59.4881	60.3019	60.2666	59.5484	60.2842	0.735865	0.00719529
Q6P1R4	DUS1L	tRNA-dihydrouridine(16/17) synthase [NAD(P)(+)]-like	18	51.2	0	44.5255	44.7501	48.694	49.4162	44.6378	49.0551	4.41724	0.00724918
Q9Y5B0	CTDP1	RNA polymerase II subunit A C-terminal domain phosphatase	37	54.4	0	52.4359	52.4545	53.7207	53.959	52.4452	53.8398	1.3946	0.00726499
A2RUC4	TYW5	tRNA wybutosine-synthesizing protein 5	13	39.7	0	56.0421	55.8145	57.2589	57.2468	55.9283	57.2528	1.32453	0.00732419
Q5T9B7	AK1	Adenylate kinase isoenzyme 1	15	72.9	0	53.6102	53.2391	51.1945	51.0562	53.4246	51.1254	-2.29928	0.00733206
Q16576	RBBP7	Histone-binding protein RBBP7	21	70.8	0	56.2638	56.0006	57.8201	57.9763	56.1322	57.8982	1.76602	0.00742753
Q86TU7	SETD3	Histone-lysine N-methyltransferase setd3	33	62.3	0	51.405	51.3563	51.7007	51.6784	51.3807	51.6896	0.308907	0.00744278
Q32P41	TRMT5	tRNA (guanine(37)-N1)-methyltransferase	24	52.1	0	47.4556	47.4733	48.6019	48.4203	47.4645	48.5111	1.0466	0.00751322
E9PHM2	LARS2	Probable leucine--tRNA ligase, mitochondrial	27	39.3	0	47.6291	47.6816	46.3449	46.0998	47.6554	46.2223	-1.43304	0.00756466
B4E321	OS9	Protein OS-9	6	19.2	0	57.8655	57.2924	62.4416	63.1554	57.579	62.7985	5.21955	0.0076021
H7BXD5	GCA	Grancalcin	11	67.2	0	55.2466	55.1665	55.7199	55.6804	55.2065	55.7002	0.49364	0.00809436
Q969Z0	TBRG4	Protein TBRG4	26	53.7	0	50.2583	50.0699	51.3649	51.496	50.1641	51.4305	1.2664	0.00811689
P22570	FDXR	NADPH:adrenodoxin oxidoreductase, mitochondrial	29	78.4	1	50.5512	50.6424	45.9869	45.0685	50.5968	45.5277	-5.06911	0.00818596
P53609	PGGT1B	Geranylgeranyl transferase type-1 subunit beta	19	71.1	0	56.1462	56.22	54.0596	53.6407	56.1831	53.8502	-2.33294	0.00820601
Q9UBP6	METTL1	tRNA (guanine-N(7)-)-methyltransferase	12	58	0	56.288	56.2591	57.234	57.4249	56.2735	57.3295	1.05594	0.00825384
Q16222-3	UAP1	UDP-N-acetylhexosamine pyrophosphorylase;UDP-N-acetylgalactosamine pyrophosphorylase;UDP-N-acetylglucosamine pyrophosphorylase	26	63.9	0	51.5682	51.5322	50.7938	50.6461	51.5502	50.7199	-0.830295	0.00827556
Q14232	EIF2B1	Translation initiation factor eIF-2B subunit alpha	16	54.8	0	55.1226	55.191	55.5969	55.56	55.1568	55.5784	0.421662	0.008377
B4DR80	STK24	Serine/threonine-protein kinase 24;Serine/threonine-protein kinase 24 36 kDa subunit;Serine/threonine-protein kinase 24 12 kDa subunit	24	73.1	0	50.9521	51.1008	52.0231	52.1516	51.0264	52.0873	1.06091	0.00846782
Q9UNF0	PACSIN2	Protein kinase C and casein kinase substrate in neurons protein 2	23	56.6	0	49.9813	49.7478	51.1452	51.1197	49.8646	51.1325	1.26787	0.00847007
P41091	EIF2S3;EIF2S3L	Eukaryotic translation initiation factor 2 subunit 3;Putative eukaryotic translation initiation factor 2 subunit 3-like protein	21	48.7	0	54.8704	54.6002	57.2993	57.7393	54.7353	57.5193	2.78397	0.00848857
Q9BTT6	LRRC1	Leucine-rich repeat-containing protein 1	12	32.1	0	52.075	51.8183	53.7939	54.0637	51.9466	53.9288	1.98214	0.00870895
Q08257	CRYZ	Quinone oxidoreductase	21	83.6	1	57.8355	57.5845	54.8916	55.3131	57.71	55.1023	-2.6077	0.00873095
G8JLB6	HNRNPH1	Heterogeneous nuclear ribonucleoprotein H;Heterogeneous nuclear ribonucleoprotein H, N-terminally processed	22	57.4	0	54.4889	54.6078	55.2919	55.3826	54.5484	55.3373	0.788921	0.00886424
O15530	PDPK1;PDPK2P	3-phosphoinositide-dependent protein kinase 1;Putative 3-phosphoinositide-dependent protein kinase 2	18	44.2	0	49.1906	49.0455	47.903	48.0627	49.118	47.9828	-1.1352	0.00891734
Q9NS86	LANCL2	LanC-like protein 2	15	40.7	0	52.9967	52.7682	54.9122	54.6342	52.8825	54.7732	1.89074	0.00893349
Q9Y3D8	AK6;TAF9	Adenylate kinase isoenzyme 6	8	65.1	0	52.5428	52.6666	54.8899	55.3568	52.6047	55.1233	2.51863	0.00907009
Q12765	SCRN1	Secernin-1	25	76.6	0	54.7175	54.518	55.7546	55.6842	54.6177	55.7194	1.10165	0.00909802
X6R5C5	CTSA	Carboxypeptidase;Lysosomal protective protein;Lysosomal protective protein 32 kDa chain;Lysosomal protective protein 20 kDa chain	14	32.6	0	48.1487	48.2325	49.8696	50.2161	48.1906	50.0429	1.85226	0.00913654
Q5VZU9	TPP2	Tripeptidyl-peptidase 2	54	48.5	0	56.7326	56.6767	58.5367	58.9229	56.7046	58.7298	2.02518	0.00915275
B4DL54	CHURC1-FNTB;FNTB	Protein farnesyltransferase subunit beta	11	34.6	0	52.5668	52.5398	52.8969	52.8407	52.5533	52.8688	0.315528	0.00961545
Q15907	RAB11B	Ras-related protein Rab-11B	14	66.1	0	50.6493	50.5077	51.3837	51.4757	50.5785	51.4297	0.8512	0.00969692
Q9NQ86-4	TRIM36	E3 ubiquitin-protein ligase TRIM36	9	14.9	0	48.6524	48.8636	53.2093	52.4288	48.758	52.819	4.06102	0.00976726
P61081	UBE2M	NEDD8-conjugating enzyme Ubc12	12	63.4	0	52.5179	52.5745	52.2432	52.2593	52.5462	52.2513	-0.294908	0.00981106
Q9BQP7	MGME1	Mitochondrial genome maintenance exonuclease 1	24	62.8	0	57.8102	57.9181	58.8215	58.6801	57.8642	58.7508	0.88659	0.00990896
J3KR44	OTUB1	Ubiquitin thioesterase OTUB1	13	67.6	0	55.0662	54.9817	55.87	55.7356	55.0239	55.8028	0.778886	0.0102273
P48147	PREP	Prolyl endopeptidase	46	84.2	0	53.0913	53.1146	53.8517	53.7141	53.1029	53.7829	0.67997	0.010373
Q9NRD1	FBXO6	F-box only protein 6	13	50.2	0	52.3804	52.4013	53.1954	53.3787	52.3908	53.287	0.896228	0.0104194
P30085	CMPK1	UMP-CMP kinase	16	78.1	0	55.6058	55.1938	52.7974	52.3748	55.3998	52.5861	-2.81372	0.010822
E9PJD7	CYHR1	Cysteine and histidine-rich protein 1	9	27.5	0	50.8738	51.0607	53.6024	53.1343	50.9673	53.3684	2.40111	0.0108387
Q10713	PMPCA	Mitochondrial-processing peptidase subunit alpha	28	60.8	0	49.5673	49.6451	50.1197	50.0551	49.6062	50.0874	0.481162	0.0108759
P53990-2	IST1	IST1 homolog	15	57	0	50.5979	50.6252	51.4905	51.3239	50.6115	51.4072	0.795623	0.0110671
Q9HBM1	SPC25	Kinetochore protein Spc25	14	61.6	0	55.3999	55.2717	56.0865	56.007	55.3358	56.0468	0.710951	0.0110733
Q9Y3T6	R3HCC1	R3H and coiled-coil domain-containing protein 1	20	64.8	0	57.6341	57.5428	58.093	58.1626	57.5885	58.1278	0.539371	0.0111442
Q9GZT3-2	SLIRP	SRA stem-loop-interacting RNA-binding protein, mitochondrial	11	72.9	0	52.8367	52.9287	54.0936	53.8772	52.8827	53.9854	1.10274	0.0111761
P62937	PPIA	Peptidyl-prolyl cis-trans isomerase A;Peptidyl-prolyl cis-trans isomerase A, N-terminally processed;Peptidyl-prolyl cis-trans isomerase	18	90.3	0	53.7521	53.9041	52.6703	52.8415	53.8281	52.7559	-1.07221	0.0112063
O43301	HSPA12A	Heat shock 70 kDa protein 12A	28	53.2	0	52.2221	52.174	52.879	53.0349	52.198	52.9569	0.758909	0.0113616
A0A0A6YYF3	GPR75-ASB3;ASB3	Ankyrin repeat and SOCS box protein 3	9	23	0	49.0962	48.4521	51.7651	51.9389	48.7741	51.852	3.07782	0.0115415
Q9H7L9	SUDS3	Sin3 histone deacetylase corepressor complex component SDS3	6	20.1	0	56.3986	56.6893	58.2557	58.5349	56.544	58.3953	1.85134	0.0116432
K7EK07	H3F3B;H3F3A;H3F3C	Histone H3;Histone H3.3;Histone H3.3C	7	54.5	0	49.3807	49.9234	52.7526	53.2412	49.652	52.9969	3.34486	0.0117064
E7EQ69	NAA50	N-alpha-acetyltransferase 50	14	84.5	0	50.6742	50.747	49.11	49.4191	50.7106	49.2646	-1.44604	0.011843
P32121	ARRB2	Beta-arrestin-2	15	52.6	0	52.2755	52.1146	53.6475	53.9637	52.195	53.8056	1.61059	0.0119118
P11802	CDK4	Cyclin-dependent kinase 4	13	53.5	0	49.6543	49.4857	50.3828	50.4705	49.57	50.4267	0.856658	0.0120855
E9PFK9	RABGEF1	Rab5 GDP/GTP exchange factor	18	40.1	0	53.1938	53.5072	54.7933	54.7441	53.3505	54.7687	1.41818	0.0122803
P48735	IDH2	Isocitrate dehydrogenase [NADP], mitochondrial	24	56.9	1	52.4445	52.6542	44.1408	42.0244	52.5494	43.0826	-9.46676	0.012384
Q92598	HSPH1	Heat shock protein 105 kDa	61	80.7	0	51.8298	51.8788	52.4362	52.3281	51.8543	52.3821	0.527845	0.0124199
Q96CN7	ISOC1	Isochorismatase domain-containing protein 1	15	73.2	0	58.8521	59.0773	57.2437	57.5214	58.9647	57.3826	-1.58211	0.0125296
F5GXE4	ATE1	Arginyl-tRNA--protein transferase 1	25	66.5	0	51.6812	51.72	52.6005	52.8264	51.7006	52.7134	1.01281	0.0125625
P49327	FASN	Fatty acid synthase;[Acyl-carrier-protein] S-acetyltransferase;[Acyl-carrier-protein] S-malonyltransferase;3-oxoacyl-[acyl-carrier-protein] synthase;3-oxoacyl-[acyl-carrier-protein] reductase;3-hydroxyacyl-[acyl-carrier-protein] dehydratase;Enoyl-[acyl-carrier-protein] reductase;Oleoyl-[acyl-carrier-protein] hydrolase	138	67.4	1	52.8885	53.365	46.7744	45.2342	53.1267	46.0043	-7.12242	0.0125688
P13995	MTHFD2	Bifunctional methylenetetrahydrofolate dehydrogenase/cyclohydrolase, mitochondrial;NAD-dependent methylenetetrahydrofolate dehydrogenase;Methenyltetrahydrofolate cyclohydrolase	18	62	1	53.8443	53.9706	52.7733	52.9713	53.9075	52.8723	-1.03517	0.0126327
A0A0A0MT83	IVD	Isovaleryl-CoA dehydrogenase, mitochondrial	20	52.3	0	52.2918	51.9084	53.8292	53.972	52.1001	53.9006	1.80044	0.0126667
H3BRN4	ABAT	4-aminobutyrate aminotransferase, mitochondrial	14	40	0	59.5541	59.3397	60.6406	60.5009	59.4469	60.5708	1.12388	0.0127112
H3BMJ2	C15orf39	Uncharacterized protein C15orf39	3	5	0	56.0225	55.8297	56.9286	57.0809	55.9261	57.0047	1.07865	0.0127184
Q9NYP9	MIS18A	Protein Mis18-alpha	13	67.8	0	54.1347	53.3031	59.1574	60.2637	53.7189	59.7106	5.99164	0.0130765
Q96G46	DUS3L	tRNA-dihydrouridine(47) synthase [NAD(P)(+)]-like	33	59.5	0	55.5327	55.1749	56.8932	56.919	55.3538	56.9061	1.55233	0.0130894
P23921	RRM1	Ribonucleoside-diphosphate reductase large subunit	45	74.6	0	49.7865	49.4994	48.4023	48.3268	49.643	48.3646	-1.27841	0.0132103
[truncated: 2,797 more rows]

## Sheet: Sheet 3
The identified substrates for TXNRD1 (two-sided Student t-test; no adjustment for multiple comparisons was performed)
[truncated: 79 more rows]

[truncated: 1 more sheets: Sheet 4]
