# Supplementary material for: System-wide identification and prioritization of enzyme substrates by thermal analysis
Source: Nat Commun. 2021 Feb 26;12:1296. doi: 10.1038/s41467-021-21540-6 (PMC7910609; doi:10.1038/s41467-021-21540-6)
Supplement: Supplementary file 6 — Supplementary Data 3 [file 41467_2021_21540_MOESM6_ESM.xlsx]

## Sheet: Sheet 1
Supplementary Data 3. The processed data for AKT1 SIESTA experiment for all replicates
Sample	Uniprot ID	Protein names	Gene names	Unique peptides	Sequence coverage [%]	37C	41C	44C	47C	50C	53C	56C	59C	63C	67C	rSquared	Tm
HELA_Cosubstrate_Rep1	P54922	[Protein ADP-ribosylarginine] hydrolase	ADPRH	5	19.3	1.00915	0.984243	1.05021	0.668216	0.680507	0.550269	0.317236	0.218148	0.160044	0.164694	0.983894	53.5329
HELA_Cosubstrate_Rep2	P54922	[Protein ADP-ribosylarginine] hydrolase	ADPRH	5	19.3	0.927753	1.0897	0.960898	0.929002	0.872499	0.739196	0.351087	0.277427	0.216575	0.214958	0.988281	54.3144
HELA_CosubstrateEnzyme_Rep2	P54922	[Protein ADP-ribosylarginine] hydrolase	ADPRH	5	19.3	0.996155	0.997336	0.968879	0.896027	0.753722	0.609876	0.374512	0.225285	0.174785	0.165409	0.993546	53.8443
HELA_CTRL_Rep1	P54922	[Protein ADP-ribosylarginine] hydrolase	ADPRH	5	19.3	1.09979	0.84416	0.804251	0.652801	0.675527	0.495822	0.295163	0.213064	0.15602	0.151888	0.917184	54.0185
HELA_CTRL_Rep2	P54922	[Protein ADP-ribosylarginine] hydrolase	ADPRH	5	19.3	1.02881	0.964017	0.833442	0.873918	0.832945	0.650793	0.432181	0.316978	0.322486	0.287788	0.969875	56.0363
HELA_Enzyme_Rep1	P54922	[Protein ADP-ribosylarginine] hydrolase	ADPRH	5	19.3	0.999141	0.994404	0.991341	0.938221	0.827264	0.605332	0.426121	0.262613	0.237727	0.195202	0.993065	54.9388
HELA_Cosubstrate_Rep1	Q15118	[Pyruvate dehydrogenase (acetyl-transferring)] kinase isozyme 1, mitochondrial	PDK1	12	32.3	1.04565	0.947489	0.875229	0.503348	0.315228	0.202486	0.136103	0.0981337	0.0995058	0.100518	0.998424	48.1475
HELA_Cosubstrate_Rep2	Q15118	[Pyruvate dehydrogenase (acetyl-transferring)] kinase isozyme 1, mitochondrial	PDK1	12	32.3	0.983916	1.01478	0.958601	0.682081	0.415919	0.303371	0.157051	0.0929064	0.0851528	0.0803991	0.997892	48.8522
HELA_CosubstrateEnzyme_Rep1	Q15118	[Pyruvate dehydrogenase (acetyl-transferring)] kinase isozyme 1, mitochondrial	PDK1	12	32.3	1.02921	0.961769	0.925555	0.725712	0.383467	0.281299	0.14604	0.0866988	0.0672451	0.0538604	0.997555	49.2231
HELA_CosubstrateEnzyme_Rep2	Q15118	[Pyruvate dehydrogenase (acetyl-transferring)] kinase isozyme 1, mitochondrial	PDK1	12	32.3	1.0526	0.940438	0.869832	0.614401	0.347909	0.296788	0.277669	0.177133	0.136133	0.117349	0.994243	48.4981
HELA_CTRL_Rep1	Q15118	[Pyruvate dehydrogenase (acetyl-transferring)] kinase isozyme 1, mitochondrial	PDK1	12	32.3	1.25146	0.617538	0.729279	0.487529	0.30361	0.148942	0.0868814	0.0665388	0.0535532	0.0517249	0.999209	48.3265
HELA_CTRL_Rep2	Q15118	[Pyruvate dehydrogenase (acetyl-transferring)] kinase isozyme 1, mitochondrial	PDK1	12	32.3	1.0512	0.941147	0.872876	0.765025	0.497144	0.310582	0.154901	0.139937	0.124907	0.0996993	0.99524	50.0775
HELA_Enzyme_Rep1	Q15118	[Pyruvate dehydrogenase (acetyl-transferring)] kinase isozyme 1, mitochondrial	PDK1	12	32.3	1.00117	0.992011	0.961069	0.583205	0.451775	0.350045	0.201195	0.174395	0.165589	0.167325	0.978969	49.3504
HELA_Enzyme_Rep2	Q15118	[Pyruvate dehydrogenase (acetyl-transferring)] kinase isozyme 1, mitochondrial	PDK1	12	32.3	0.999988	0.993417	0.84106	0.587099	0.384698	0.260343	0.132335	0.092648	0.0965897	0.0916649	0.996214	48.188
HELA_Cosubstrate_Rep1	Q15119	[Pyruvate dehydrogenase (acetyl-transferring)] kinase isozyme 2, mitochondrial	PDK2	11	33.7	1.08209	0.910803	0.855917	0.455224	0.256897	0.155695	0.105333	0.0810358	0.0724621	0.0606274	0.998898	47.5269
HELA_Cosubstrate_Rep2	Q15119	[Pyruvate dehydrogenase (acetyl-transferring)] kinase isozyme 2, mitochondrial	PDK2	11	33.7	0.983498	1.01534	0.899383	0.630638	0.279949	0.14731	0.0781972	0.0532283	0.0551172	0.0500973	0.998106	47.7243
HELA_CosubstrateEnzyme_Rep1	Q15119	[Pyruvate dehydrogenase (acetyl-transferring)] kinase isozyme 2, mitochondrial	PDK2	11	33.7	1.02397	0.967453	0.90174	0.673742	0.351721	0.249074	0.147121	0.109049	0.0801612	0.201903	0.992874	48.4903
HELA_CosubstrateEnzyme_Rep2	Q15119	[Pyruvate dehydrogenase (acetyl-transferring)] kinase isozyme 2, mitochondrial	PDK2	11	33.7	1.04096	0.952169	0.82418	0.640365	0.298864	0.19088	0.134261	0.0857427	0.0781272	0.0719181	0.995116	48.0224
HELA_CTRL_Rep1	Q15119	[Pyruvate dehydrogenase (acetyl-transferring)] kinase isozyme 2, mitochondrial	PDK2	11	33.7	1.20721	0.683651	0.745502	0.507393	0.314557	0.163963	0.129331	0.0999716	0.0884998	0.0914041	0.995591	48.5225
HELA_CTRL_Rep2	Q15119	[Pyruvate dehydrogenase (acetyl-transferring)] kinase isozyme 2, mitochondrial	PDK2	11	33.7	1.12673	0.86397	0.863161	0.833548	0.296021	0.162538	0.0953174	0.0696062	0.0788671	0.064607	0.992933	48.8562
HELA_Enzyme_Rep1	Q15119	[Pyruvate dehydrogenase (acetyl-transferring)] kinase isozyme 2, mitochondrial	PDK2	11	33.7	1.05849	0.924336	0.782609	0.620875	0.245777	0.152412	0.0743647	0.0590044	0.0549657	0.0389435	0.994246	47.7262
HELA_Enzyme_Rep2	Q15119	[Pyruvate dehydrogenase (acetyl-transferring)] kinase isozyme 2, mitochondrial	PDK2	11	33.7	1.0497	0.936372	0.867712	0.603764	0.347517	0.214226	0.151704	0.0911382	0.0647987	0.0478105	0.997103	48.1215
HELA_Cosubstrate_Rep1	Q15120	[Pyruvate dehydrogenase (acetyl-transferring)] kinase isozyme 3, mitochondrial	PDK3	11	33	1.06729	0.925704	0.864394	0.440346	0.193395	0.104241	0.0680073	0.0541761	0.0462476	0.0450369	0.999239	47.2356
HELA_Cosubstrate_Rep2	Q15120	[Pyruvate dehydrogenase (acetyl-transferring)] kinase isozyme 3, mitochondrial	PDK3	11	33	0.992765	1.00298	0.927228	0.575751	0.238996	0.156045	0.093203	0.0753356	0.0718033	0.0687955	0.998291	47.3763
HELA_CosubstrateEnzyme_Rep1	Q15120	[Pyruvate dehydrogenase (acetyl-transferring)] kinase isozyme 3, mitochondrial	PDK3	11	33	1.04795	0.941466	0.906271	0.594941	0.253552	0.155066	0.0925248	0.0674845	0.0689753	0.0503247	0.997795	47.668
HELA_CosubstrateEnzyme_Rep2	Q15120	[Pyruvate dehydrogenase (acetyl-transferring)] kinase isozyme 3, mitochondrial	PDK3	11	33	1.00016	0.993295	0.869612	0.580388	0.275344	0.18132	0.101359	0.0676852	0.0607716	0.0542397	0.996773	47.7553
HELA_CTRL_Rep1	Q15120	[Pyruvate dehydrogenase (acetyl-transferring)] kinase isozyme 3, mitochondrial	PDK3	11	33	1.26791	0.592951	0.729236	0.451833	0.210937	0.0998825	0.0713221	0.0588177	0.0513384	0.050597	0.995243	47.5933
HELA_CTRL_Rep2	Q15120	[Pyruvate dehydrogenase (acetyl-transferring)] kinase isozyme 3, mitochondrial	PDK3	11	33	1.12995	0.860686	0.858779	0.569062	0.204372	0.116272	0.0793693	0.0601025	0.0414588	0.0481486	0.997701	47.4564
HELA_Enzyme_Rep1	Q15120	[Pyruvate dehydrogenase (acetyl-transferring)] kinase isozyme 3, mitochondrial	PDK3	11	33	1.03217	0.955404	0.874074	0.565297	0.24274	0.173073	0.127989	0.105041	0.124732	0.124377	0.999319	47.5538
HELA_Enzyme_Rep2	Q15120	[Pyruvate dehydrogenase (acetyl-transferring)] kinase isozyme 3, mitochondrial	PDK3	11	33	1.02371	0.966195	0.832771	0.614902	0.313094	0.174311	0.119426	0.103572	0.1014	0.097422	0.998828	47.8053
HELA_Cosubstrate_Rep1	Q9P0J1	[Pyruvate dehydrogenase [acetyl-transferring]]-phosphatase 1, mitochondrial	PDP1	17	48.2	1.03757	0.955631	1.01502	0.788721	0.720136	0.39618	0.21328	0.189525	0.154844	0.161587	0.997589	52.1534
HELA_Cosubstrate_Rep2	Q9P0J1	[Pyruvate dehydrogenase [acetyl-transferring]]-phosphatase 1, mitochondrial	PDP1	17	48.2	0.931982	1.08406	0.989867	0.949958	0.754902	0.505635	0.186389	0.166223	0.149516	0.134384	0.993967	51.9215
HELA_CosubstrateEnzyme_Rep1	Q9P0J1	[Pyruvate dehydrogenase [acetyl-transferring]]-phosphatase 1, mitochondrial	PDP1	17	48.2	0.998209	0.995371	0.972326	0.907523	0.746552	0.458494	0.237823	0.171016	0.139898	0.134801	0.995779	52.5219
HELA_CosubstrateEnzyme_Rep2	Q9P0J1	[Pyruvate dehydrogenase [acetyl-transferring]]-phosphatase 1, mitochondrial	PDP1	17	48.2	1.00486	0.988561	0.98042	0.888923	0.693103	0.443052	0.22687	0.158189	0.138271	0.14732	0.995413	52.08
HELA_CTRL_Rep1	Q9P0J1	[Pyruvate dehydrogenase [acetyl-transferring]]-phosphatase 1, mitochondrial	PDP1	17	48.2	1.20514	0.686748	0.816188	0.620427	0.600853	0.307164	0.132688	0.0962277	0.0873443	0.0934715	0.99327	51.4563
HELA_CTRL_Rep2	Q9P0J1	[Pyruvate dehydrogenase [acetyl-transferring]]-phosphatase 1, mitochondrial	PDP1	17	48.2	1.12103	0.8698	1.02186	1.05925	0.798267	0.438929	0.195084	0.13776	0.125035	0.119949	0.98972	52.5178
HELA_Enzyme_Rep1	Q9P0J1	[Pyruvate dehydrogenase [acetyl-transferring]]-phosphatase 1, mitochondrial	PDP1	17	48.2	1.00182	0.991246	1.06613	0.93579	0.780942	0.485035	0.200279	0.151152	0.123582	0.115699	0.99347	52.7817
HELA_Enzyme_Rep2	Q9P0J1	[Pyruvate dehydrogenase [acetyl-transferring]]-phosphatase 1, mitochondrial	PDP1	17	48.2	1.00585	0.986692	0.990406	0.97102	0.802885	0.513792	0.21976	0.168216	0.137407	0.133205	0.999218	52.5407
HELA_Cosubstrate_Rep1	Q9P2J9	[Pyruvate dehydrogenase [acetyl-transferring]]-phosphatase 2, mitochondrial	PDP2	2	4.9	0.975035	1.0186	1.03746	0.821528	0.767625	0.491735	0.382845	0.270732	0.264451	0.225728	0.975895	53.6539
HELA_Enzyme_Rep2	Q9P2J9	[Pyruvate dehydrogenase [acetyl-transferring]]-phosphatase 2, mitochondrial	PDP2	2	4.9	0.954518	1.0456	0.957977	0.736101	0.511999	0.28343	0.23645	0.202965	0.166292	0.207128	0.987789	49.5572
HELA_Cosubstrate_Rep1	Q9BV57	1,2-dihydroxy-3-keto-5-methylthiopentene dioxygenase	ADI1	17	80.4	1.01277	0.9806	0.984179	0.753449	0.711687	0.491123	0.260181	0.149178	0.111794	0.0959633	0.995843	53.0249
HELA_Cosubstrate_Rep2	Q9BV57	1,2-dihydroxy-3-keto-5-methylthiopentene dioxygenase	ADI1	17	80.4	0.972818	1.02958	1.0136	0.944193	0.778132	0.585096	0.268427	0.166167	0.118204	0.109774	0.99852	52.7268
HELA_CosubstrateEnzyme_Rep1	Q9BV57	1,2-dihydroxy-3-keto-5-methylthiopentene dioxygenase	ADI1	17	80.4	1.00247	0.990753	1.00651	0.957159	0.753044	0.51999	0.275487	0.139226	0.0978191	0.0858791	0.999824	53.1274
HELA_CosubstrateEnzyme_Rep2	Q9BV57	1,2-dihydroxy-3-keto-5-methylthiopentene dioxygenase	ADI1	17	80.4	1.01385	0.979503	1.00158	0.892985	0.749444	0.527449	0.329283	0.154103	0.111102	0.0807894	0.99784	53.1682
HELA_CTRL_Rep1	Q9BV57	1,2-dihydroxy-3-keto-5-methylthiopentene dioxygenase	ADI1	17	80.4	1.17995	0.724374	0.880031	0.687027	0.696346	0.446692	0.258643	0.144778	0.10099	0.0954718	0.986609	53.4621
HELA_CTRL_Rep2	Q9BV57	1,2-dihydroxy-3-keto-5-methylthiopentene dioxygenase	ADI1	17	80.4	1.0869	0.904666	0.952498	0.843901	0.694554	0.481753	0.271906	0.163982	0.11767	0.099918	0.997209	52.7033
HELA_Enzyme_Rep1	Q9BV57	1,2-dihydroxy-3-keto-5-methylthiopentene dioxygenase	ADI1	17	80.4	1.02506	0.963802	1.03229	0.885349	0.750849	0.499115	0.264063	0.151746	0.112366	0.105249	0.996616	53.0237
HELA_Enzyme_Rep2	Q9BV57	1,2-dihydroxy-3-keto-5-methylthiopentene dioxygenase	ADI1	17	80.4	0.995213	0.998897	0.985043	0.898538	0.774935	0.504713	0.260444	0.153522	0.11394	0.0987946	0.998381	52.5583
HELA_Cosubstrate_Rep1	Q04446	1,4-alpha-glucan-branching enzyme	GBE1	41	56.7	1.05154	0.941565	0.997831	0.76964	0.706011	0.238288	0.106548	0.0788933	0.0718745	0.0707398	0.999539	51.2796
HELA_Cosubstrate_Rep2	Q04446	1,4-alpha-glucan-branching enzyme	GBE1	41	56.7	0.970109	1.0332	1.03024	0.961504	0.755735	0.307437	0.11822	0.0940898	0.0898633	0.0947665	0.998979	51.1298
HELA_CosubstrateEnzyme_Rep1	Q04446	1,4-alpha-glucan-branching enzyme	GBE1	41	56.7	1.01832	0.973575	1.02387	0.970318	0.689479	0.251094	0.121465	0.0892592	0.0772856	0.0627379	0.998816	51.2083
HELA_CosubstrateEnzyme_Rep2	Q04446	1,4-alpha-glucan-branching enzyme	GBE1	41	56.7	1.01759	0.975727	1.06808	0.953581	0.695101	0.246065	0.139842	0.0992301	0.0922485	0.0912638	0.999197	51.2153
HELA_CTRL_Rep1	Q04446	1,4-alpha-glucan-branching enzyme	GBE1	41	56.7	1.20889	0.681132	0.871369	0.727488	0.674582	0.22297	0.105768	0.0778801	0.0713788	0.0666745	0.997531	51.4942
HELA_CTRL_Rep2	Q04446	1,4-alpha-glucan-branching enzyme	GBE1	41	56.7	1.09015	0.90135	0.964114	0.956593	0.7527	0.270399	0.114162	0.0883098	0.0876843	0.0744865	0.999005	51.4693
HELA_Enzyme_Rep1	Q04446	1,4-alpha-glucan-branching enzyme	GBE1	41	56.7	1.02218	0.967199	1.05199	0.99747	0.730571	0.24566	0.11017	0.0901044	0.0873518	0.0856953	0.996579	51.3614
HELA_Enzyme_Rep2	Q04446	1,4-alpha-glucan-branching enzyme	GBE1	41	56.7	1.01814	0.972591	1.02467	1.01529	0.734285	0.255204	0.116524	0.0909471	0.0768468	0.0720293	0.998374	51.0947
HELA_Cosubstrate_Rep1	P61604	10 kDa heat shock protein, mitochondrial	HSPE1	17	95.1	1.06735	0.925645	1.12229	0.931512	0.861417	0.71858	0.724889	0.600645	0.872946	0.848686	0.594936	NA
HELA_Cosubstrate_Rep2	P61604	10 kDa heat shock protein, mitochondrial	HSPE1	17	95.1	0.85682	1.18431	0.856526	0.924662	0.955138	0.650166	0.484663	0.483971	0.842276	0.819898	0.584771	NA
HELA_CosubstrateEnzyme_Rep1	P61604	10 kDa heat shock protein, mitochondrial	HSPE1	17	95.1	1.02729	0.96385	0.928146	1.23521	0.939164	0.734079	0.576425	0.538007	0.70134	0.527556	0.764757	NA
HELA_CosubstrateEnzyme_Rep2	P61604	10 kDa heat shock protein, mitochondrial	HSPE1	17	95.1	1.07325	0.91962	0.946441	1.17773	0.882278	0.798952	0.652411	0.652563	0.791853	0.606046	0.67338	NA
HELA_CTRL_Rep1	P61604	10 kDa heat shock protein, mitochondrial	HSPE1	17	95.1	1.11218	0.82564	0.88954	0.928508	0.86735	0.723431	0.716473	0.699659	0.835319	0.890085	0.211145	NA
HELA_CTRL_Rep2	P61604	10 kDa heat shock protein, mitochondrial	HSPE1	17	95.1	0.973078	1.02096	0.972922	1.28294	0.873022	0.696906	0.625092	0.60581	0.85287	0.777328	0.602887	NA
HELA_Enzyme_Rep1	P61604	10 kDa heat shock protein, mitochondrial	HSPE1	17	95.1	1.02576	0.962973	1.00022	1.34917	0.915517	0.731422	0.703234	0.862964	1.06692	0.918956	0.324442	NA
HELA_Enzyme_Rep2	P61604	10 kDa heat shock protein, mitochondrial	HSPE1	17	95.1	0.970613	1.02713	1.02097	1.25525	1.0958	0.86378	0.702501	0.674391	0.924859	0.886733	NA	NA
HELA_Cosubstrate_Rep1	Q15029	116 kDa U5 small nuclear ribonucleoprotein component	EFTUD2	53	65.3	1.06645	0.926546	0.988632	0.753689	0.844805	0.756758	0.668843	0.478234	0.322772	0.135634	0.983663	59.7045
HELA_Cosubstrate_Rep2	Q15029	116 kDa U5 small nuclear ribonucleoprotein component	EFTUD2	53	65.3	0.97118	1.03177	1.03385	0.90708	0.882621	0.98451	0.717269	0.590079	0.251302	0.135542	0.94694	59.3087
HELA_CosubstrateEnzyme_Rep1	Q15029	116 kDa U5 small nuclear ribonucleoprotein component	EFTUD2	53	65.3	1.01498	0.977196	0.989076	0.911077	0.802628	0.797742	0.670158	0.444563	0.175606	0.0875916	0.967972	58.3947
HELA_CosubstrateEnzyme_Rep2	Q15029	116 kDa U5 small nuclear ribonucleoprotein component	EFTUD2	53	65.3	1.02711	0.966135	1.01262	0.898894	0.812161	0.85437	0.891968	0.607882	0.249905	0.135109	0.950542	60.195
HELA_CTRL_Rep1	Q15029	116 kDa U5 small nuclear ribonucleoprotein component	EFTUD2	53	65.3	1.25071	0.618648	0.77896	0.658641	0.706381	0.568266	0.512831	0.442737	0.172164	0.092268	0.957643	57.5169
HELA_CTRL_Rep2	Q15029	116 kDa U5 small nuclear ribonucleoprotein component	EFTUD2	53	65.3	1.08863	0.902899	0.910972	0.910564	0.828804	0.710889	0.545981	0.462967	0.190711	0.0992215	0.977739	57.6413
HELA_Enzyme_Rep1	Q15029	116 kDa U5 small nuclear ribonucleoprotein component	EFTUD2	53	65.3	1.04053	0.945535	0.95809	0.927057	0.861301	0.820317	0.696567	0.57118	0.258723	0.147313	0.975316	59.6334
HELA_Enzyme_Rep2	Q15029	116 kDa U5 small nuclear ribonucleoprotein component	EFTUD2	53	65.3	1.00523	0.987397	0.966647	0.934331	0.931751	0.909138	0.70439	0.607879	0.243428	0.125656	0.969837	59.5184
HELA_Cosubstrate_Rep1	Q9NRX4	14 kDa phosphohistidine phosphatase	PHPT1	14	92.8	1.02899	0.964273	0.983907	0.835439	0.857687	0.724382	0.612385	0.646815	0.604332	0.600037	0.912071	NA
HELA_Cosubstrate_Rep2	Q9NRX4	14 kDa phosphohistidine phosphatase	PHPT1	14	92.8	0.959333	1.04757	0.952188	0.91785	0.822361	0.810361	0.568711	0.559914	0.624914	0.604873	0.977759	NA
HELA_CosubstrateEnzyme_Rep1	Q9NRX4	14 kDa phosphohistidine phosphatase	PHPT1	14	92.8	1.01736	0.974611	0.978161	1.00448	0.874759	0.763208	0.622317	0.493385	0.491054	0.412892	0.974861	64.1192
HELA_CosubstrateEnzyme_Rep2	Q9NRX4	14 kDa phosphohistidine phosphatase	PHPT1	14	92.8	1.03196	0.961237	0.956112	1.04488	0.897825	0.913561	0.896257	0.719415	0.786347	0.549314	0.749783	NA
HELA_CTRL_Rep1	Q9NRX4	14 kDa phosphohistidine phosphatase	PHPT1	14	92.8	1.21823	0.667184	0.863014	0.749111	0.837184	0.700846	0.635203	0.580183	0.574915	0.524871	0.976409	NA
HELA_CTRL_Rep2	Q9NRX4	14 kDa phosphohistidine phosphatase	PHPT1	14	92.8	1.07734	0.91443	0.875702	0.907617	0.804882	0.669449	0.575232	0.520997	0.543041	0.500703	0.975442	NA
HELA_Enzyme_Rep1	Q9NRX4	14 kDa phosphohistidine phosphatase	PHPT1	14	92.8	0.997631	0.996188	1.10637	1.01246	0.97901	0.848919	0.851268	0.745479	0.749787	0.818013	0.809912	NA
HELA_Enzyme_Rep2	Q9NRX4	14 kDa phosphohistidine phosphatase	PHPT1	14	92.8	1.03332	0.955161	0.96011	1.04131	1.0124	0.854286	0.700005	0.717826	0.668847	0.624049	0.916424	NA
HELA_Cosubstrate_Rep1	P31946	14-3-3 protein beta/alpha;14-3-3 protein beta/alpha, N-terminally processed	YWHAB	27	89	1.03	0.963257	0.969313	0.797541	0.863171	0.692635	0.499509	0.229515	0.090425	0.0799866	0.99485	56.1287
HELA_Cosubstrate_Rep2	P31946	14-3-3 protein beta/alpha;14-3-3 protein beta/alpha, N-terminally processed	YWHAB	27	89	0.955001	1.05335	0.978416	0.948775	0.906382	0.922541	0.534768	0.248262	0.0633054	0.0500255	0.981858	56.0302
HELA_CosubstrateEnzyme_Rep1	P31946	14-3-3 protein beta/alpha;14-3-3 protein beta/alpha, N-terminally processed	YWHAB	27	89	1.00078	0.992589	1.00742	1.00014	0.883797	0.735324	0.515976	0.202595	0.0806433	0.0710104	0.996327	55.9546
HELA_CosubstrateEnzyme_Rep2	P31946	14-3-3 protein beta/alpha;14-3-3 protein beta/alpha, N-terminally processed	YWHAB	27	89	1.01505	0.978293	1.02677	1.10281	0.924355	0.838384	0.663527	0.263094	0.0930204	0.0867641	0.987122	56.7194
HELA_CTRL_Rep1	P31946	14-3-3 protein beta/alpha;14-3-3 protein beta/alpha, N-terminally processed	YWHAB	27	89	1.16033	0.753695	0.859696	0.74313	0.847512	0.660958	0.498451	0.23042	0.077654	0.0697785	0.978439	56.7659
HELA_CTRL_Rep2	P31946	14-3-3 protein beta/alpha;14-3-3 protein beta/alpha, N-terminally processed	YWHAB	27	89	1.03176	0.961001	0.96268	0.935614	0.894801	0.721701	0.494154	0.23109	0.083348	0.0666004	0.988726	56.0946
HELA_Enzyme_Rep1	P31946	14-3-3 protein beta/alpha;14-3-3 protein beta/alpha, N-terminally processed	YWHAB	27	89	0.990178	1.00499	1.03646	1.02423	0.955208	0.826906	0.566643	0.220483	0.0828535	0.0694447	0.990155	56.6724
HELA_Enzyme_Rep2	P31946	14-3-3 protein beta/alpha;14-3-3 protein beta/alpha, N-terminally processed	YWHAB	27	89	1.00216	0.990922	0.980236	1.04663	1.0569	0.890105	0.543686	0.233944	0.0758131	0.0615573	0.995831	56.3905
HELA_Cosubstrate_Rep1	P31946-2	14-3-3 protein beta/alpha;14-3-3 protein beta/alpha, N-terminally processed	YWHAB	26	88.9	0.957591	1.03616	1.20377	0.768224	0.557046	0.797131	1.06657	0.202813	0.0355426	0.0484004	0.838982	58.8281
HELA_Cosubstrate_Rep2	P31946-2	14-3-3 protein beta/alpha;14-3-3 protein beta/alpha, N-terminally processed	YWHAB	26	88.9	0.55808	1.58279	0.441073	0.495807	1.15122	0.406494	0.261612	0.111267	0.0822976	0.0619947	0.48711	51.2408
HELA_CosubstrateEnzyme_Rep1	P31946-2	14-3-3 protein beta/alpha;14-3-3 protein beta/alpha, N-terminally processed	YWHAB	26	88.9	1.07426	0.912951	0.974886	1.16759	0.909991	0.899166	0.345808	0.224678	0.0902106	0.0904341	0.968183	55.3694
HELA_CosubstrateEnzyme_Rep2	P31946-2	14-3-3 protein beta/alpha;14-3-3 protein beta/alpha, N-terminally processed	YWHAB	26	88.9	1.21189	0.779852	0.88696	1.48802	0.690248	1.16051	0.506809	0.40015	0.104032	0.0973108	0.735734	57.1074
HELA_CTRL_Rep1	P31946-2	14-3-3 protein beta/alpha;14-3-3 protein beta/alpha, N-terminally processed	YWHAB	26	88.9	0.554283	1.65925	0.470161	0.476318	0.511506	0.308203	0.270542	0.0927225	0.0335201	0.0414805	0.38666	50.7852
HELA_CTRL_Rep2	P31946-2	14-3-3 protein beta/alpha;14-3-3 protein beta/alpha, N-terminally processed	YWHAB	26	88.9	0.762273	1.23635	0.467623	0.479942	0.472426	0.373904	0.287667	0.0683715	0.0143276	0.0183961	0.703118	48.6706
HELA_Enzyme_Rep1	P31946-2	14-3-3 protein beta/alpha;14-3-3 protein beta/alpha, N-terminally processed	YWHAB	26	88.9	1.00646	0.985767	0.737156	0.817462	0.795998	0.846169	0.40209	0.217575	0.0915772	0.0954119	0.914999	55.5795
HELA_Enzyme_Rep2	P31946-2	14-3-3 protein beta/alpha;14-3-3 protein beta/alpha, N-terminally processed	YWHAB	26	88.9	1.04251	0.94462	0.644166	1.01145	0.822855	0.817576	0.324557	0.15427	0.0228357	0.0256831	0.902257	54.4799
HELA_Cosubstrate_Rep1	P62258	14-3-3 protein epsilon	YWHAE	37	90.2	1.02143	0.971884	0.977163	0.840309	0.862798	0.697478	0.584334	0.451075	0.164016	0.113194	0.97566	58.1283
HELA_Cosubstrate_Rep2	P62258	14-3-3 protein epsilon	YWHAE	37	90.2	0.965238	1.0397	1.02879	1.08041	0.922862	0.928773	0.663827	0.536871	0.205267	0.134387	0.968955	58.5911
HELA_CosubstrateEnzyme_Rep1	P62258	14-3-3 protein epsilon	YWHAE	37	90.2	0.999666	0.993792	1.00539	1.04958	0.884633	0.773425	0.637698	0.39684	0.152545	0.105817	0.988693	58.0586
HELA_CosubstrateEnzyme_Rep2	P62258	14-3-3 protein epsilon	YWHAE	37	90.2	1.01092	0.982451	1.00049	1.07326	0.909396	0.87561	0.855456	0.527697	0.183769	0.109386	0.979731	59.4028
HELA_CTRL_Rep1	P62258	14-3-3 protein epsilon	YWHAE	37	90.2	1.21308	0.67488	0.862875	0.796086	0.840879	0.665815	0.581195	0.423095	0.163689	0.111102	0.987865	58.7701
HELA_CTRL_Rep2	P62258	14-3-3 protein epsilon	YWHAE	37	90.2	1.06797	0.924011	0.918846	1.01643	0.880173	0.73675	0.57455	0.433948	0.16546	0.132023	0.984111	57.9441
HELA_Enzyme_Rep1	P62258	14-3-3 protein epsilon	YWHAE	37	90.2	0.996881	0.997073	1.07082	1.1354	0.971992	0.828713	0.699759	0.491442	0.208868	0.154563	0.958234	59.0857
HELA_Enzyme_Rep2	P62258	14-3-3 protein epsilon	YWHAE	37	90.2	1.01075	0.981064	1.00128	1.1203	1.04373	0.925172	0.70474	0.524737	0.193194	0.134187	0.980078	59.066
HELA_Cosubstrate_Rep1	Q04917	14-3-3 protein eta	YWHAH	21	73.6	1.02628	0.967002	0.979445	0.774224	0.79678	0.558414	0.324485	0.180933	0.0726519	0.0752211	0.997544	54.1434
HELA_Cosubstrate_Rep2	Q04917	14-3-3 protein eta	YWHAH	21	73.6	0.969193	1.03442	1.02955	0.975416	0.884536	0.736153	0.358816	0.189183	0.0846435	0.0865201	0.998415	54.2649
HELA_CosubstrateEnzyme_Rep1	Q04917	14-3-3 protein eta	YWHAH	21	73.6	1.0193	0.972514	0.992281	0.980226	0.838926	0.618876	0.346358	0.151944	0.0700549	0.0537974	0.998773	54.2933
HELA_CosubstrateEnzyme_Rep2	Q04917	14-3-3 protein eta	YWHAH	21	73.6	1.03392	0.959268	1.02361	0.981684	0.851826	0.67851	0.447521	0.187847	0.0721668	0.0614099	0.998485	54.809
HELA_CTRL_Rep1	Q04917	14-3-3 protein eta	YWHAH	21	73.6	1.21704	0.668956	0.887734	0.726979	0.823076	0.549703	0.32665	0.158742	0.0667398	0.0556795	0.996715	54.8988
HELA_CTRL_Rep2	Q04917	14-3-3 protein eta	YWHAH	21	73.6	1.15232	0.837825	0.997652	1.0105	0.935092	0.664308	0.331515	0.174195	0.0656683	0.0703189	0.991049	54.7385
HELA_Enzyme_Rep1	Q04917	14-3-3 protein eta	YWHAH	21	73.6	1.01273	0.978361	1.07514	1.0333	0.916541	0.639884	0.358264	0.18181	0.105178	0.0932057	0.987736	54.6518
HELA_Enzyme_Rep2	Q04917	14-3-3 protein eta	YWHAH	21	73.6	1.02856	0.960625	1.00635	1.03152	0.927025	0.664139	0.350746	0.17553	0.0764139	0.0695989	0.996716	54.2827
HELA_Cosubstrate_Rep1	P61981	14-3-3 protein gamma;14-3-3 protein gamma, N-terminally processed	YWHAG	28	92.7	1.0553	0.937776	0.989903	0.830681	0.874006	0.709617	0.573085	0.363709	0.202443	0.113683	0.994047	57.7628
HELA_Cosubstrate_Rep2	P61981	14-3-3 protein gamma;14-3-3 protein gamma, N-terminally processed	YWHAG	28	92.7	0.993028	1.00263	0.947714	0.935572	0.877297	0.895457	0.589294	0.401837	0.229179	0.126271	0.978938	57.1678
HELA_CosubstrateEnzyme_Rep1	P61981	14-3-3 protein gamma;14-3-3 protein gamma, N-terminally processed	YWHAG	28	92.7	1.00828	0.98446	1.00991	1.02847	0.880718	0.783077	0.61007	0.337523	0.178192	0.0973096	0.996998	57.6624
HELA_CosubstrateEnzyme_Rep2	P61981	14-3-3 protein gamma;14-3-3 protein gamma, N-terminally processed	YWHAG	28	92.7	1.02049	0.972805	1.02796	1.06237	0.915173	0.864716	0.795601	0.434807	0.229164	0.113954	0.9902	58.8217
HELA_CTRL_Rep1	P61981	14-3-3 protein gamma;14-3-3 protein gamma, N-terminally processed	YWHAG	28	92.7	1.21107	0.677889	0.862896	0.776367	0.860518	0.689646	0.568784	0.353229	0.186207	0.108053	0.995819	58.2815
HELA_CTRL_Rep2	P61981	14-3-3 protein gamma;14-3-3 protein gamma, N-terminally processed	YWHAG	28	92.7	1.09686	0.894492	0.958526	1.05103	0.930749	0.767454	0.582587	0.375713	0.213463	0.128911	0.991432	57.9453
HELA_Enzyme_Rep1	P61981	14-3-3 protein gamma;14-3-3 protein gamma, N-terminally processed	YWHAG	28	92.7	1.01383	0.977066	1.06293	1.07765	0.968423	0.824897	0.644229	0.400267	0.246322	0.151167	0.978583	58.2596
HELA_Enzyme_Rep2	P61981	14-3-3 protein gamma;14-3-3 protein gamma, N-terminally processed	YWHAG	28	92.7	1.01608	0.974956	1.01915	1.1059	1.05315	0.914559	0.644217	0.417158	0.230596	0.125056	0.986897	58.1207
HELA_Cosubstrate_Rep1	P31947	14-3-3 protein sigma	SFN	31	94.4	1.02872	0.964537	0.993386	0.926153	0.861683	0.681449	0.589915	0.495279	0.461945	0.280273	0.906631	60.6168
HELA_Cosubstrate_Rep2	P31947	14-3-3 protein sigma	SFN	31	94.4	0.951846	1.05756	0.987392	1.05296	0.879328	0.867241	0.62779	0.573988	0.515482	0.318942	0.951891	60.9038
HELA_CosubstrateEnzyme_Rep1	P31947	14-3-3 protein sigma	SFN	31	94.4	1.00955	0.983081	1.00755	1.04137	0.901166	0.78014	0.627997	0.463642	0.38039	0.278987	0.985497	60.1841
HELA_CosubstrateEnzyme_Rep2	P31947	14-3-3 protein sigma	SFN	31	94.4	1.01965	0.97365	0.987531	1.05529	0.88637	0.846404	0.758676	0.570007	0.461837	0.418414	0.967442	62.4381
HELA_CTRL_Rep1	P31947	14-3-3 protein sigma	SFN	31	94.4	1.19343	0.704247	0.888712	0.81833	0.853966	0.684126	0.585879	0.50786	0.416151	0.273165	0.956276	61.6192
HELA_CTRL_Rep2	P31947	14-3-3 protein sigma	SFN	31	94.4	1.12685	0.863844	0.998975	1.08534	0.95236	0.786217	0.628683	0.542313	0.449355	0.314457	0.955878	61.3562
HELA_Enzyme_Rep1	P31947	14-3-3 protein sigma	SFN	31	94.4	1.00314	0.989685	1.15063	1.11037	0.977609	0.828473	0.679371	0.593583	0.531831	0.355978	0.906034	61.909
HELA_Enzyme_Rep2	P31947	14-3-3 protein sigma	SFN	31	94.4	1.01677	0.974163	1.0043	1.08644	1.03344	0.899312	0.672471	0.619686	0.503997	0.322812	0.961747	61.9139
HELA_Cosubstrate_Rep1	P27348	14-3-3 protein theta	YWHAQ	29	83.3	1.05209	0.941005	0.992605	0.798888	0.791951	0.491934	0.234728	0.128984	0.0736522	0.0671576	0.998762	53.2258
HELA_Cosubstrate_Rep2	P27348	14-3-3 protein theta	YWHAQ	29	83.3	0.951328	1.05825	0.999084	0.935848	0.826874	0.611208	0.224162	0.130013	0.0957645	0.0837475	0.99691	52.8099
HELA_CosubstrateEnzyme_Rep1	P27348	14-3-3 protein theta	YWHAQ	29	83.3	1.01638	0.975678	1.00671	0.99026	0.81489	0.534236	0.237746	0.119608	0.0816923	0.0794336	0.999487	53.219
HELA_CosubstrateEnzyme_Rep2	P27348	14-3-3 protein theta	YWHAQ	29	83.3	1.03654	0.95662	0.992815	1.05421	0.806974	0.592513	0.286076	0.132492	0.0821923	0.0790411	0.993213	53.5169
HELA_CTRL_Rep1	P27348	14-3-3 protein theta	YWHAQ	29	83.3	1.19398	0.703413	0.851475	0.739221	0.722091	0.43178	0.196816	0.102934	0.0531064	0.0469657	0.994767	53.2139
HELA_CTRL_Rep2	P27348	14-3-3 protein theta	YWHAQ	29	83.3	1.07157	0.920333	0.841336	0.864857	0.730643	0.466083	0.197641	0.105939	0.0679088	0.0598791	0.992789	52.4199
HELA_Enzyme_Rep1	P27348	14-3-3 protein theta	YWHAQ	29	83.3	1.01543	0.975168	1.0742	1.05625	0.859698	0.555465	0.240459	0.129363	0.0884891	0.0725913	0.9891	53.5171
HELA_Enzyme_Rep2	P27348	14-3-3 protein theta	YWHAQ	29	83.3	1.03218	0.956475	1.00637	1.02387	0.881022	0.590017	0.22946	0.128431	0.0736375	0.0611083	0.99817	53.2584
HELA_Cosubstrate_Rep1	P63104	14-3-3 protein zeta/delta	YWHAZ	32	90.2	1.04569	0.947452	0.997125	0.845711	0.865085	0.729773	0.619805	0.438053	0.123467	0.0836593	0.978278	58.1597
HELA_Cosubstrate_Rep2	P63104	14-3-3 protein zeta/delta	YWHAZ	32	90.2	0.940426	1.07279	1.02831	1.0146	0.926807	0.8936	0.627308	0.447043	0.12735	0.0805987	0.978295	57.479
HELA_CosubstrateEnzyme_Rep1	P63104	14-3-3 protein zeta/delta	YWHAZ	32	90.2	1.01816	0.973753	0.999051	1.0738	0.916378	0.810015	0.63467	0.36836	0.103022	0.0759561	0.989168	57.8115
HELA_CosubstrateEnzyme_Rep2	P63104	14-3-3 protein zeta/delta	YWHAZ	32	90.2	1.02877	0.964461	1.00086	1.10966	0.910459	0.886543	0.78845	0.459822	0.130432	0.0958355	0.979003	58.5668
HELA_CTRL_Rep1	P63104	14-3-3 protein zeta/delta	YWHAZ	32	90.2	1.16892	0.740856	0.884334	0.784655	0.822365	0.656174	0.568	0.38061	0.113569	0.0731802	0.972053	58.1228
HELA_CTRL_Rep2	P63104	14-3-3 protein zeta/delta	YWHAZ	32	90.2	1.08182	0.909857	0.922372	0.999378	0.870124	0.732678	0.571989	0.387704	0.117603	0.0903306	0.985815	57.3979
HELA_Enzyme_Rep1	P63104	14-3-3 protein zeta/delta	YWHAZ	32	90.2	0.999116	0.994434	1.10918	1.08608	0.969576	0.845239	0.669888	0.432499	0.141412	0.0982249	0.970978	58.4252
HELA_Enzyme_Rep2	P63104	14-3-3 protein zeta/delta	YWHAZ	32	90.2	1.02331	0.966657	1.01505	1.07443	1.04949	0.88705	0.655961	0.448996	0.122688	0.0862065	0.986368	58.0692
HELA_Cosubstrate_Rep1	A0A087X1G7	15 kDa selenoprotein	SEP15	6	35.4	1.05214	0.94096	1.01793	0.728798	0.846995	0.660731	0.380658	0.41243	0.726844	0.826548	0.616592	NA
HELA_Cosubstrate_Rep2	A0A087X1G7	15 kDa selenoprotein	SEP15	6	35.4	1.00791	0.982771	1.01262	0.938145	0.903608	0.655329	0.370604	0.46141	0.639359	0.781484	0.86068	NA
HELA_CosubstrateEnzyme_Rep1	A0A087X1G7	15 kDa selenoprotein	SEP15	6	35.4	1.00053	0.992856	1.00757	0.869171	0.736085	0.557861	0.308716	0.330299	0.466686	0.468866	0.930294	53.9414
HELA_CosubstrateEnzyme_Rep2	A0A087X1G7	15 kDa selenoprotein	SEP15	6	35.4	1.02247	0.970805	1.0643	0.963287	0.864252	0.67051	0.361683	0.40011	0.641053	0.566876	0.857674	NA
HELA_CTRL_Rep1	A0A087X1G7	15 kDa selenoprotein	SEP15	6	35.4	1.1647	0.747164	0.77153	0.784044	0.681258	0.445612	0.284432	0.313463	0.529968	0.663254	0.808314	NA
HELA_CTRL_Rep2	A0A087X1G7	15 kDa selenoprotein	SEP15	6	35.4	0.997373	0.996139	0.892946	0.906759	0.864298	0.679306	0.302592	0.335913	0.568113	0.48573	0.868536	55.1735
HELA_Enzyme_Rep1	A0A087X1G7	15 kDa selenoprotein	SEP15	6	35.4	0.982675	1.01385	1.08644	0.846424	0.784699	0.657687	0.272495	0.280956	0.478558	0.583658	0.902301	54.0883
HELA_Enzyme_Rep2	A0A087X1G7	15 kDa selenoprotein	SEP15	6	35.4	0.967398	1.03082	1.1902	0.962196	0.851889	0.652821	0.290935	0.400327	0.647585	0.795327	0.775669	NA
HELA_Cosubstrate_Rep1	P15428-5	15-hydroxyprostaglandin dehydrogenase [NAD(+)]	HPGD	7	44.4	1.02905	0.964206	0.929583	0.666629	0.542461	0.263193	0.126781	0.0593643	0.0967796	0.0919784	0.995999	50.4086
HELA_Cosubstrate_Rep2	P15428-5	15-hydroxyprostaglandin dehydrogenase [NAD(+)]	HPGD	7	44.4	0.955794	1.05229	1.02029	0.814197	0.590547	0.35959	0.163224	0.141534	0.144177	0.165968	0.999219	50.266
HELA_CosubstrateEnzyme_Rep1	P15428-5	15-hydroxyprostaglandin dehydrogenase [NAD(+)]	HPGD	7	44.4	0.996971	0.996713	0.933943	0.724506	0.40819	0.247547	0.169537	0.119142	0.106181	0.120671	0.999467	49.1326
HELA_CosubstrateEnzyme_Rep2	P15428-5	15-hydroxyprostaglandin dehydrogenase [NAD(+)]	HPGD	7	44.4	0.996734	0.996753	0.922066	0.710766	0.370936	0.220635	0.14494	0.101197	0.118762	0.124594	0.996093	48.8749
HELA_CTRL_Rep1	P15428-5	15-hydroxyprostaglandin dehydrogenase [NAD(+)]	HPGD	7	44.4	1.17367	0.73376	0.900705	0.671011	0.576126	0.370813	0.299199	0.244259	0.213314	0.259815	0.9724	52.0862
HELA_CTRL_Rep2	P15428-5	15-hydroxyprostaglandin dehydrogenase [NAD(+)]	HPGD	7	44.4	1.32296	0.663476	1.15197	1.02445	0.638808	0.285051	0.132233	0.0903784	0.0720191	0.0852343	0.916167	51.1054
HELA_Enzyme_Rep1	P15428-5	15-hydroxyprostaglandin dehydrogenase [NAD(+)]	HPGD	7	44.4	1.01033	0.981191	0.946495	0.760265	0.474098	0.313728	0.21691	0.174169	0.172008	0.158152	0.996936	50.0744
HELA_Enzyme_Rep2	P15428-5	15-hydroxyprostaglandin dehydrogenase [NAD(+)]	HPGD	7	44.4	1.00428	0.988497	0.975558	0.791557	0.538736	0.282742	0.187512	0.165403	0.168803	0.15663	0.998037	49.9192
HELA_Cosubstrate_Rep1	Q9C0C2	182 kDa tankyrase-1-binding protein	TNKS1BP1	114	78.8	1.03871	0.954485	1.04004	0.790593	0.895939	0.749121	0.691505	0.633935	0.72005	0.826587	0.946666	NA
HELA_Cosubstrate_Rep2	Q9C0C2	182 kDa tankyrase-1-binding protein	TNKS1BP1	114	78.8	0.953395	1.05549	1.04909	0.974235	0.968522	0.916729	0.695062	0.726031	0.887033	0.997388	0.837721	NA
HELA_CosubstrateEnzyme_Rep1	Q9C0C2	182 kDa tankyrase-1-binding protein	TNKS1BP1	114	78.8	0.997361	0.99629	0.99734	0.970152	0.82691	0.768675	0.64352	0.521831	0.583874	0.540185	0.974089	NA
HELA_CosubstrateEnzyme_Rep2	Q9C0C2	182 kDa tankyrase-1-binding protein	TNKS1BP1	114	78.8	1.01566	0.977669	1.02986	0.956508	0.827596	0.830071	0.870958	0.721049	0.809701	0.734975	0.800288	NA
HELA_CTRL_Rep1	Q9C0C2	182 kDa tankyrase-1-binding protein	TNKS1BP1	114	78.8	1.22545	0.65639	0.854591	0.73626	0.827594	0.614752	0.571147	0.547691	0.582207	0.659583	0.995857	NA
HELA_CTRL_Rep2	Q9C0C2	182 kDa tankyrase-1-binding protein	TNKS1BP1	114	78.8	1.08759	0.903961	0.949416	1.00056	0.94414	0.803228	0.63547	0.608911	0.677262	0.778651	0.99225	NA
HELA_Enzyme_Rep1	Q9C0C2	182 kDa tankyrase-1-binding protein	TNKS1BP1	114	78.8	1.02302	0.966211	0.995401	0.985815	0.909784	0.830341	0.705506	0.70388	0.889119	0.95628	0.943852	NA
HELA_Enzyme_Rep2	Q9C0C2	182 kDa tankyrase-1-binding protein	TNKS1BP1	114	78.8	1.00359	0.989281	1.01743	1.01809	1.00435	0.942366	0.7416	0.743677	0.840821	0.994181	0.859958	NA
HELA_Cosubstrate_Rep2	Q96QU6	1-aminocyclopropane-1-carboxylate synthase-like protein 1	ACCS	4	9.4	0.920922	1.09881	0.976413	0.915014	0.817351	0.782552	0.542175	0.433925	0.250233	0.143704	0.979573	56.5812
HELA_CosubstrateEnzyme_Rep2	Q96QU6	1-aminocyclopropane-1-carboxylate synthase-like protein 1	ACCS	4	9.4	0.974231	1.01944	1.0116	1.0528	0.716246	0.698072	0.668176	0.483593	0.234271	0.139806	0.947767	57.7635
HELA_CTRL_Rep1	Q96QU6	1-aminocyclopropane-1-carboxylate synthase-like protein 1	ACCS	4	9.4	1.23451	0.642864	0.767018	0.649606	0.534487	0.334094	0.248487	0.216957	0.124263	0.0765366	0.991382	52.0141
HELA_CTRL_Rep2	Q96QU6	1-aminocyclopropane-1-carboxylate synthase-like protein 1	ACCS	4	9.4	0.938603	1.05619	0.824694	0.825021	0.685483	0.551762	0.344996	0.308348	0.188826	0.0963866	0.936129	54.1773
HELA_Enzyme_Rep1	Q96QU6	1-aminocyclopropane-1-carboxylate synthase-like protein 1	ACCS	4	9.4	0.974615	1.02336	1.02664	0.944674	0.865239	0.612449	0.458448	0.516401	0.242803	0.116656	0.942276	57.1949
HELA_Enzyme_Rep2	Q96QU6	1-aminocyclopropane-1-carboxylate synthase-like protein 1	ACCS	4	9.4	0.962812	1.03608	0.928471	1.33627	0.900067	0.621508	0.523146	0.51387	0.291102	0.120095	0.834612	57.2633
HELA_Cosubstrate_Rep1	Q9NQ66	1-phosphatidylinositol 4,5-bisphosphate phosphodiesterase beta-1;Phosphoinositide phospholipase C	PLCB1	41	35.1	1.0555	0.937577	0.982971	0.732369	0.750459	0.433282	0.155707	0.105448	0.0971213	0.0980694	0.996949	52.399
HELA_Cosubstrate_Rep2	Q9NQ66	1-phosphatidylinositol 4,5-bisphosphate phosphodiesterase beta-1;Phosphoinositide phospholipase C	PLCB1	41	35.1	0.956809	1.05094	1.03104	0.950943	0.855925	0.614944	0.165351	0.152638	0.148632	0.156705	0.993569	52.675
HELA_CosubstrateEnzyme_Rep1	Q9NQ66	1-phosphatidylinositol 4,5-bisphosphate phosphodiesterase beta-1;Phosphoinositide phospholipase C	PLCB1	41	35.1	0.992011	1.00209	1.00521	0.953698	0.766827	0.516449	0.220892	0.144792	0.147869	0.130838	0.997601	52.8368
HELA_CosubstrateEnzyme_Rep2	Q9NQ66	1-phosphatidylinositol 4,5-bisphosphate phosphodiesterase beta-1;Phosphoinositide phospholipase C	PLCB1	41	35.1	1.00984	0.983536	1.0231	0.953112	0.780387	0.520555	0.178658	0.0988596	0.0824159	0.0896515	0.997905	52.7784
HELA_CTRL_Rep1	Q9NQ66	1-phosphatidylinositol 4,5-bisphosphate phosphodiesterase beta-1;Phosphoinositide phospholipase C	PLCB1	41	35.1	1.22044	0.66388	0.889573	0.742652	0.760492	0.432651	0.150241	0.101505	0.0921952	0.0856718	0.996685	53.0848
HELA_CTRL_Rep2	Q9NQ66	1-phosphatidylinositol 4,5-bisphosphate phosphodiesterase beta-1;Phosphoinositide phospholipase C	PLCB1	41	35.1	1.16338	0.826529	1.03815	1.0536	0.89542	0.539917	0.182164	0.132373	0.108385	0.155304	0.984931	53.207
HELA_Enzyme_Rep1	Q9NQ66	1-phosphatidylinositol 4,5-bisphosphate phosphodiesterase beta-1;Phosphoinositide phospholipase C	PLCB1	41	35.1	1.01631	0.97413	1.03813	0.96261	0.812543	0.501199	0.14183	0.106848	0.0884515	0.100312	0.997027	52.8254
HELA_Enzyme_Rep2	Q9NQ66	1-phosphatidylinositol 4,5-bisphosphate phosphodiesterase beta-1;Phosphoinositide phospholipase C	PLCB1	41	35.1	1.02959	0.959443	1.00476	0.998942	0.843202	0.55919	0.139328	0.100186	0.0914677	0.0994719	0.996559	52.72
HELA_Cosubstrate_Rep1	Q01970	1-phosphatidylinositol 4,5-bisphosphate phosphodiesterase beta-3	PLCB3	59	48.9	1.05784	0.935218	1.00769	0.781503	0.772788	0.349927	0.112716	0.0799282	0.079013	0.0720154	0.999573	52.0392
HELA_Cosubstrate_Rep2	Q01970	1-phosphatidylinositol 4,5-bisphosphate phosphodiesterase beta-3	PLCB3	59	48.9	0.966166	1.03846	1.05333	1.00286	0.846606	0.470402	0.126217	0.109752	0.105371	0.10045	0.998883	52.0495
HELA_CosubstrateEnzyme_Rep1	Q01970	1-phosphatidylinositol 4,5-bisphosphate phosphodiesterase beta-3	PLCB3	59	48.9	0.987542	1.00693	0.98539	0.959495	0.714928	0.390814	0.159659	0.113814	0.0957556	0.0908374	0.998321	51.9191
HELA_CosubstrateEnzyme_Rep2	Q01970	1-phosphatidylinositol 4,5-bisphosphate phosphodiesterase beta-3	PLCB3	59	48.9	1.00951	0.983876	1.02399	0.973083	0.752773	0.394121	0.134892	0.0932101	0.0792765	0.083325	0.998914	52.0609
HELA_CTRL_Rep1	Q01970	1-phosphatidylinositol 4,5-bisphosphate phosphodiesterase beta-3	PLCB3	59	48.9	1.23155	0.64728	0.874038	0.737685	0.718358	0.322067	0.127712	0.0991309	0.0847188	0.0821222	0.998884	52.2249
HELA_CTRL_Rep2	Q01970	1-phosphatidylinositol 4,5-bisphosphate phosphodiesterase beta-3	PLCB3	59	48.9	1.15816	0.831855	1.00461	1.07693	0.837578	0.419579	0.145951	0.111676	0.113694	0.124761	0.987589	52.4322
HELA_Enzyme_Rep1	Q01970	1-phosphatidylinositol 4,5-bisphosphate phosphodiesterase beta-3	PLCB3	59	48.9	1.03091	0.95689	1.03464	1.00433	0.778391	0.395025	0.124612	0.10753	0.0986865	0.0998639	0.997107	52.1912
HELA_Enzyme_Rep2	Q01970	1-phosphatidylinositol 4,5-bisphosphate phosphodiesterase beta-3	PLCB3	59	48.9	1.01841	0.972281	1.02155	1.01074	0.797114	0.427612	0.122635	0.0967568	0.0807244	0.0817398	0.998178	51.9994
HELA_Cosubstrate_Rep1	Q15147-4	1-phosphatidylinositol 4,5-bisphosphate phosphodiesterase beta-4	PLCB4	30	31.8	1.03179	0.961446	0.965406	0.780497	0.738664	0.421865	0.199018	0.160531	0.160941	0.137467	0.996247	52.3707
HELA_Cosubstrate_Rep2	Q15147-4	1-phosphatidylinositol 4,5-bisphosphate phosphodiesterase beta-4	PLCB4	30	31.8	0.952465	1.05673	1.02393	0.928813	0.82309	0.60477	0.264219	0.241672	0.258244	0.248101	0.996148	52.7646
HELA_CosubstrateEnzyme_Rep1	Q15147-4	1-phosphatidylinositol 4,5-bisphosphate phosphodiesterase beta-4	PLCB4	30	31.8	0.996536	0.997184	1.01852	0.950881	0.712043	0.466491	0.238331	0.149164	0.132959	0.14226	0.999615	52.4284
HELA_CosubstrateEnzyme_Rep2	Q15147-4	1-phosphatidylinositol 4,5-bisphosphate phosphodiesterase beta-4	PLCB4	30	31.8	1.03277	0.960429	0.962609	0.888804	0.682342	0.396641	0.167486	0.10932	0.132812	0.104215	0.993094	51.7289
HELA_CTRL_Rep1	Q15147-4	1-phosphatidylinositol 4,5-bisphosphate phosphodiesterase beta-4	PLCB4	30	31.8	1.21207	0.676385	0.849791	0.688048	0.654262	0.322788	0.158288	0.128227	0.109766	0.0909282	0.997415	52.0032
HELA_CTRL_Rep2	Q15147-4	1-phosphatidylinositol 4,5-bisphosphate phosphodiesterase beta-4	PLCB4	30	31.8	1.10596	0.88519	0.918748	0.963514	0.762478	0.438376	0.205373	0.165858	0.143162	0.140222	0.998814	52.4101
HELA_Enzyme_Rep1	Q15147-4	1-phosphatidylinositol 4,5-bisphosphate phosphodiesterase beta-4	PLCB4	30	31.8	1.02612	0.962555	1.00634	0.93718	0.695751	0.395991	0.159928	0.132942	0.156929	0.144045	0.998665	51.8677
HELA_Enzyme_Rep2	Q15147-4	1-phosphatidylinositol 4,5-bisphosphate phosphodiesterase beta-4	PLCB4	30	31.8	1.01063	0.981203	0.960375	0.941226	0.742844	0.432215	0.175291	0.1335	0.123181	0.13134	0.999124	51.8078
HELA_Cosubstrate_Rep1	Q15147-5	1-phosphatidylinositol 4,5-bisphosphate phosphodiesterase beta-4	PLCB4	28	29.7	1.02394	0.969355	1.12156	0.632412	0.615993	0.407094	0.153302	0.186511	0.103804	0.100155	0.972827	51.5392
HELA_Cosubstrate_Rep1	P51178	1-phosphatidylinositol 4,5-bisphosphate phosphodiesterase delta-1	PLCD1	10	19	1.03262	0.960617	0.978063	0.661872	0.483907	0.213386	0.164595	0.10262	0.0978505	0.080869	0.997727	49.9544
HELA_Cosubstrate_Rep2	P51178	1-phosphatidylinositol 4,5-bisphosphate phosphodiesterase delta-1	PLCD1	10	19	0.94013	1.07319	1.00903	0.914683	0.567932	0.337843	0.203976	0.153652	0.129379	0.0983043	0.99341	50.4058
HELA_CosubstrateEnzyme_Rep2	P51178	1-phosphatidylinositol 4,5-bisphosphate phosphodiesterase delta-1	PLCD1	10	19	1.02603	0.967215	1.04858	0.780692	0.524592	0.46323	0.309508	0.170044	0.123443	0.343648	0.971318	51.0126
HELA_CTRL_Rep1	P51178	1-phosphatidylinositol 4,5-bisphosphate phosphodiesterase delta-1	PLCD1	10	19	1.23483	0.642375	0.748378	0.608764	0.397095	0.16894	0.118753	0.0995911	0.106824	0.0884982	0.995602	49.5139
HELA_CTRL_Rep2	P51178	1-phosphatidylinositol 4,5-bisphosphate phosphodiesterase delta-1	PLCD1	10	19	1.1678	0.822013	0.93344	0.945828	0.57332	0.324994	0.215664	0.184604	0.154878	0.199556	0.987684	50.795
HELA_Enzyme_Rep1	P51178	1-phosphatidylinositol 4,5-bisphosphate phosphodiesterase delta-1	PLCD1	10	19	0.999448	0.994042	1.0258	0.796695	0.437136	0.223379	0.14905	0.139358	0.152327	0.161005	0.995287	49.5962
HELA_Enzyme_Rep2	P51178	1-phosphatidylinositol 4,5-bisphosphate phosphodiesterase delta-1	PLCD1	10	19	0.989892	1.005	0.983221	0.832267	0.55518	0.316498	0.203971	0.182201	0.107566	0.0886524	0.993898	50.3866
HELA_Cosubstrate_Rep1	P19174	1-phosphatidylinositol 4,5-bisphosphate phosphodiesterase gamma-1	PLCG1	50	49.9	1.05091	0.942194	0.888846	0.538839	0.257184	0.13528	0.0956691	0.0870175	0.073168	0.0683814	0.997252	48.0568
HELA_CTRL_Rep1	P19174	1-phosphatidylinositol 4,5-bisphosphate phosphodiesterase gamma-1	PLCG1	50	49.9	1.20273	0.690346	0.722506	0.544933	0.256865	0.0874059	0.0473347	0.0347068	0.0461313	0.0354554	0.991905	48.3743
HELA_Cosubstrate_Rep1	P19174-2	1-phosphatidylinositol 4,5-bisphosphate phosphodiesterase gamma-1	PLCG1	50	50	1.06605	0.926955	0.94664	0.622816	0.355496	0.192719	0.12435	0.094411	0.0801246	0.0701152	0.997736	49.0507
HELA_Cosubstrate_Rep2	P19174-2	1-phosphatidylinositol 4,5-bisphosphate phosphodiesterase gamma-1	PLCG1	50	50	0.976851	1.02421	0.980112	0.728452	0.399411	0.226868	0.126627	0.111051	0.109907	0.110331	0.999469	48.7369
HELA_CosubstrateEnzyme_Rep1	P19174-2	1-phosphatidylinositol 4,5-bisphosphate phosphodiesterase gamma-1	PLCG1	50	50	1.01004	0.98255	0.946039	0.74927	0.367627	0.226768	0.146407	0.100117	0.0852793	0.0719376	0.998614	49.0197
HELA_CosubstrateEnzyme_Rep2	P19174-2	1-phosphatidylinositol 4,5-bisphosphate phosphodiesterase gamma-1	PLCG1	50	50	1.03994	0.953196	0.981443	0.708466	0.336621	0.210048	0.156321	0.107331	0.0917076	0.0912469	0.9992	48.76
HELA_CTRL_Rep1	P19174-2	1-phosphatidylinositol 4,5-bisphosphate phosphodiesterase gamma-1	PLCG1	50	50	1.24069	0.633627	0.781154	0.507011	0.268806	0.12365	0.0873348	0.0650667	0.050935	0.0519483	0.999202	48.3104
HELA_CTRL_Rep2	P19174-2	1-phosphatidylinositol 4,5-bisphosphate phosphodiesterase gamma-1	PLCG1	50	50	1.08421	0.907417	0.879212	0.707843	0.363277	0.198452	0.104425	0.0700611	0.0583509	0.050477	0.998932	48.8573
HELA_Enzyme_Rep1	P19174-2	1-phosphatidylinositol 4,5-bisphosphate phosphodiesterase gamma-1	PLCG1	50	50	1.03931	0.946973	0.910344	0.660392	0.289809	0.162277	0.0995497	0.0785641	0.0825888	0.0817391	0.999562	48.304
HELA_Enzyme_Rep2	P19174-2	1-phosphatidylinositol 4,5-bisphosphate phosphodiesterase gamma-1	PLCG1	50	50	1.03728	0.950619	0.920008	0.680212	0.395355	0.194132	0.124931	0.105981	0.113564	0.0924524	0.999026	48.6146
HELA_Cosubstrate_Rep1	P09543-2	2,3-cyclic-nucleotide 3-phosphodiesterase	CNP	25	51.1	1.06558	0.927425	0.962987	0.670363	0.686738	0.484865	0.304624	0.127435	0.0802384	0.0866364	0.996816	52.9442
HELA_Cosubstrate_Rep2	P09543-2	2,3-cyclic-nucleotide 3-phosphodiesterase	CNP	25	51.1	0.990957	1.00539	1.01002	0.857451	0.831785	0.664534	0.345808	0.192062	0.159238	0.144775	0.99476	53.5679
HELA_CosubstrateEnzyme_Rep1	P09543-2	2,3-cyclic-nucleotide 3-phosphodiesterase	CNP	25	51.1	1.01381	0.978461	0.975893	0.804992	0.581686	0.43997	0.27099	0.105624	0.07755	0.0858018	0.996874	51.6543
HELA_CosubstrateEnzyme_Rep2	P09543-2	2,3-cyclic-nucleotide 3-phosphodiesterase	CNP	25	51.1	1.02611	0.967138	0.967297	0.820263	0.623817	0.545744	0.363377	0.178189	0.114797	0.34187	0.967522	52.4225
HELA_CTRL_Rep1	P09543-2	2,3-cyclic-nucleotide 3-phosphodiesterase	CNP	25	51.1	1.30799	0.533059	0.720806	0.570564	0.547865	0.320844	0.197117	0.118101	0.0586299	0.0591193	0.977985	51.0746
HELA_CTRL_Rep2	P09543-2	2,3-cyclic-nucleotide 3-phosphodiesterase	CNP	25	51.1	1.09984	0.891448	0.863186	0.796763	0.67089	0.456422	0.257113	0.163911	0.110765	0.105554	0.998392	52.2592
HELA_Enzyme_Rep1	P09543-2	2,3-cyclic-nucleotide 3-phosphodiesterase	CNP	25	51.1	1.04455	0.940787	0.96717	0.798676	0.645502	0.469896	0.242091	0.131197	0.106769	0.119005	0.997099	52.1727
HELA_Enzyme_Rep2	P09543-2	2,3-cyclic-nucleotide 3-phosphodiesterase	CNP	25	51.1	1.01166	0.980024	0.94238	0.830644	0.70406	0.519842	0.254564	0.154013	0.11166	0.109945	0.998391	52.2022
HELA_Cosubstrate_Rep1	Q16698-2	2,4-dienoyl-CoA reductase, mitochondrial	DECR1	18	55.2	1.08177	0.911124	0.923629	0.615194	0.508954	0.262676	0.144119	0.0895224	0.0731769	0.0733352	0.999188	50.0888
HELA_Cosubstrate_Rep2	Q16698-2	2,4-dienoyl-CoA reductase, mitochondrial	DECR1	18	55.2	0.997676	0.996428	0.957554	0.74249	0.534684	0.286198	0.120396	0.0808518	0.0743158	0.0732065	0.997937	49.5653
HELA_CosubstrateEnzyme_Rep1	Q16698-2	2,4-dienoyl-CoA reductase, mitochondrial	DECR1	18	55.2	1.05856	0.929965	0.942034	0.743324	0.452653	0.255593	0.13369	0.0913735	0.0753419	0.129919	0.994933	49.4751
HELA_CosubstrateEnzyme_Rep2	Q16698-2	2,4-dienoyl-CoA reductase, mitochondrial	DECR1	18	55.2	1.04804	0.945026	0.989615	0.752732	0.456762	0.270128	0.169357	0.10553	0.0836083	0.0821748	0.999487	49.7926
HELA_CTRL_Rep1	Q16698-2	2,4-dienoyl-CoA reductase, mitochondrial	DECR1	18	55.2	1.23289	0.645275	0.801009	0.613867	0.453176	0.217328	0.117827	0.0781986	0.0637869	0.0625127	0.999861	50.1537
HELA_CTRL_Rep2	Q16698-2	2,4-dienoyl-CoA reductase, mitochondrial	DECR1	18	55.2	1.04142	0.951138	0.852592	0.736276	0.47086	0.236749	0.112685	0.0705645	0.0582737	0.046339	0.994647	49.6072
HELA_Enzyme_Rep1	Q16698-2	2,4-dienoyl-CoA reductase, mitochondrial	DECR1	18	55.2	1.03609	0.950774	0.948796	0.747172	0.475562	0.267263	0.139663	0.0950399	0.0852306	0.081826	0.999524	49.9274
HELA_Enzyme_Rep2	Q16698-2	2,4-dienoyl-CoA reductase, mitochondrial	DECR1	18	55.2	1.02204	0.968105	0.911195	0.776071	0.502027	0.263959	0.116413	0.0865545	0.0681602	0.0643523	0.999651	49.7073
HELA_Cosubstrate_Rep1	Q6L8Q7-2	2,5-phosphodiesterase 12	PDE12	27	63.6	1.0545	0.938577	0.956419	0.730952	0.664526	0.316087	0.107308	0.0727554	0.0637371	0.0665644	0.998038	51.4131
HELA_Cosubstrate_Rep2	Q6L8Q7-2	2,5-phosphodiesterase 12	PDE12	27	63.6	0.958842	1.04823	1.07112	0.967839	0.720342	0.39094	0.111361	0.0778002	0.0672376	0.0620842	0.99904	51.3176
HELA_CosubstrateEnzyme_Rep1	Q6L8Q7-2	2,5-phosphodiesterase 12	PDE12	27	63.6	1.00086	0.992502	0.990951	0.926307	0.684069	0.371203	0.170006	0.103169	0.0850795	0.0756169	0.99913	51.7212
HELA_CosubstrateEnzyme_Rep2	Q6L8Q7-2	2,5-phosphodiesterase 12	PDE12	27	63.6	1.02557	0.967683	1.01495	0.943177	0.750346	0.388806	0.159763	0.121128	0.11199	0.131694	0.998429	51.9856
HELA_CTRL_Rep1	Q6L8Q7-2	2,5-phosphodiesterase 12	PDE12	27	63.6	1.20592	0.685582	0.881459	0.735119	0.579978	0.248899	0.113574	0.0863952	0.0847084	0.0753613	0.99529	51.208
HELA_CTRL_Rep2	Q6L8Q7-2	2,5-phosphodiesterase 12	PDE12	27	63.6	1.12235	0.868446	0.962707	0.921268	0.621979	0.287672	0.120555	0.0876621	0.0724754	0.0626228	0.997975	51.0187
HELA_Enzyme_Rep1	Q6L8Q7-2	2,5-phosphodiesterase 12	PDE12	27	63.6	1.03508	0.951967	0.992814	0.86675	0.615561	0.279351	0.0961393	0.0753447	0.0731127	0.0636752	0.999069	50.9725
HELA_Enzyme_Rep2	Q6L8Q7-2	2,5-phosphodiesterase 12	PDE12	27	63.6	1.00926	0.982772	0.95005	0.888762	0.633676	0.304375	0.118571	0.082301	0.0678957	0.0565127	0.999277	50.784
HELA_Cosubstrate_Rep1	F8VXY3	2-5-oligoadenylate synthase 1	OAS1	12	37.5	1.05011	0.943001	0.987644	0.746113	0.683129	0.32575	0.131513	0.087111	0.0752069	0.0631761	0.999492	51.5958
HELA_Cosubstrate_Rep2	F8VXY3	2-5-oligoadenylate synthase 1	OAS1	12	37.5	0.960181	1.04644	1.05724	0.929422	0.707889	0.434758	0.137214	0.170662	0.117396	0.129091	0.997073	51.3295
HELA_CosubstrateEnzyme_Rep1	F8VXY3	2-5-oligoadenylate synthase 1	OAS1	12	37.5	1.00691	0.985939	1.00772	0.936842	0.645181	0.353869	0.153729	0.100002	0.0753633	0.0762583	0.999752	51.4582
HELA_CosubstrateEnzyme_Rep2	F8VXY3	2-5-oligoadenylate synthase 1	OAS1	12	37.5	1.03123	0.961977	0.987234	0.900059	0.668709	0.366533	0.149584	0.0948329	0.078355	0.0747985	0.997546	51.5894
HELA_CTRL_Rep1	F8VXY3	2-5-oligoadenylate synthase 1	OAS1	12	37.5	1.23512	0.641945	0.871542	0.657612	0.581955	0.268494	0.107172	0.0663094	0.0584669	0.0570395	0.997558	51.2583
HELA_CTRL_Rep2	F8VXY3	2-5-oligoadenylate synthase 1	OAS1	12	37.5	1.22241	0.766212	0.975345	0.937886	0.665014	0.334477	0.144666	0.0969077	0.0796964	0.0773239	0.976942	51.4482
HELA_Enzyme_Rep1	F8VXY3	2-5-oligoadenylate synthase 1	OAS1	12	37.5	1.03106	0.956715	1.04289	0.887153	0.66784	0.364757	0.177862	0.129789	0.0971881	0.112613	0.996495	51.6762
HELA_Enzyme_Rep2	F8VXY3	2-5-oligoadenylate synthase 1	OAS1	12	37.5	1.03796	0.949845	1.00282	0.91053	0.677149	0.331777	0.108318	0.0706795	0.0491815	0.0473218	0.998961	51.1211
HELA_Cosubstrate_Rep1	Q9Y6K5	2-5-oligoadenylate synthase 3	OAS3	5	5.5	1.01774	0.975597	0.893751	0.599331	0.436462	0.231746	0.127501	0.0617056	0.0881478	0.0478502	0.995048	49.4878
HELA_Cosubstrate_Rep2	Q9Y6K5	2-5-oligoadenylate synthase 3	OAS3	5	5.5	0.804507	1.25409	0.862701	0.742543	0.361656	0.245513	0.107041	0.0903472	0.249401	0.108645	0.925906	48.4916
HELA_CosubstrateEnzyme_Rep2	Q9Y6K5	2-5-oligoadenylate synthase 3	OAS3	5	5.5	1.03292	0.960272	0.876142	0.676589	0.401797	0.295425	0.22293	0.116758	0.164979	0.314979	0.979405	48.8285
HELA_CTRL_Rep2	Q9Y6K5	2-5-oligoadenylate synthase 3	OAS3	5	5.5	1.05433	0.937943	0.79904	0.49176	0.281455	0.204246	0.116778	0.0706626	0.12731	0.0548871	0.988864	47.2507
HELA_Enzyme_Rep1	Q9Y6K5	2-5-oligoadenylate synthase 3	OAS3	5	5.5	0.960805	1.03967	1.10914	0.618425	0.616516	0.451532	0.339632	0.322196	0.345568	0.393291	0.912592	51.1334
HELA_Enzyme_Rep2	Q9Y6K5	2-5-oligoadenylate synthase 3	OAS3	5	5.5	1.00382	0.989024	0.898321	0.681601	0.503821	0.318975	0.252536	0.216002	0.226554	0.242863	0.996886	49.2964
HELA_Cosubstrate_Rep1	A0A087X2I1	26S protease regulatory subunit 10B	PSMC6	28	70.2	1.14837	0.844062	0.933752	0.485406	0.683505	0.43386	0.418541	0.132808	0.0753095	0.0845259	0.938986	52.2373
HELA_Cosubstrate_Rep2	A0A087X2I1	26S protease regulatory subunit 10B	PSMC6	28	70.2	0.999925	0.993429	0.976075	0.729118	1.15228	0.618345	0.312571	0.145657	0.109666	0.112091	0.916434	53.7831
HELA_CosubstrateEnzyme_Rep1	A0A087X2I1	26S protease regulatory subunit 10B	PSMC6	28	70.2	1.05271	0.936307	1.02378	0.791603	0.588686	0.544222	0.277482	0.104025	0.0747554	0.0780635	0.983718	52.2811
HELA_CosubstrateEnzyme_Rep2	A0A087X2I1	26S protease regulatory subunit 10B	PSMC6	28	70.2	1.10112	0.891525	1.12311	0.746618	0.584339	0.579817	0.332394	0.134188	0.0944237	0.10363	0.965757	52.4819
HELA_CTRL_Rep1	A0A087X2I1	26S protease regulatory subunit 10B	PSMC6	28	70.2	1.37343	0.435281	0.482112	0.494129	0.341416	0.12997	0.0983005	0.0572398	0.0585139	0.047745	0.918188	46.7872
HELA_CTRL_Rep2	A0A087X2I1	26S protease regulatory subunit 10B	PSMC6	28	70.2	0.996626	0.996903	0.710855	0.720879	0.462281	0.324212	0.110191	0.0644491	0.049677	0.0481499	0.966432	49.5859
HELA_Enzyme_Rep1	A0A087X2I1	26S protease regulatory subunit 10B	PSMC6	28	70.2	1.15378	0.811822	0.691761	0.638108	0.388893	0.348185	0.140976	0.102317	0.103856	0.105045	0.970853	48.5916
HELA_Enzyme_Rep2	A0A087X2I1	26S protease regulatory subunit 10B	PSMC6	28	70.2	1.04352	0.943459	0.999946	0.760182	0.521546	0.395513	0.14533	0.10939	0.0881384	0.0861148	0.992048	50.2774
HELA_Cosubstrate_Rep1	P62191	26S protease regulatory subunit 4	PSMC1	31	70.7	1.16868	0.823608	1.02565	0.597454	0.856279	0.517524	0.497374	0.148115	0.0751025	0.0694206	0.930767	54.5785
HELA_Cosubstrate_Rep2	P62191	26S protease regulatory subunit 4	PSMC1	31	70.7	1.0227	0.963055	1.09861	0.879191	1.45887	0.694792	0.354948	0.145878	0.0931667	0.0768494	0.900768	54.3336
HELA_CosubstrateEnzyme_Rep1	P62191	26S protease regulatory subunit 4	PSMC1	31	70.7	1.06307	0.92507	1.14644	0.91167	0.667291	0.587195	0.279785	0.108056	0.0705275	0.0753861	0.975851	53.1502
HELA_CosubstrateEnzyme_Rep2	P62191	26S protease regulatory subunit 4	PSMC1	31	70.7	1.12009	0.872394	1.24826	0.888163	0.674005	0.64439	0.329197	0.127461	0.0840001	0.092644	0.953552	53.4723
HELA_CTRL_Rep1	P62191	26S protease regulatory subunit 4	PSMC1	31	70.7	1.36061	0.454438	0.469675	0.480337	0.325405	0.120661	0.0823611	0.0480642	0.0394017	0.0391169	0.930811	46.5774
HELA_CTRL_Rep2	P62191	26S protease regulatory subunit 4	PSMC1	31	70.7	0.991894	1.00174	0.704789	0.669283	0.436772	0.293363	0.0886785	0.0503904	0.03443	0.0295157	0.966682	49.0779
HELA_Enzyme_Rep1	P62191	26S protease regulatory subunit 4	PSMC1	31	70.7	1.16474	0.798875	0.707348	0.567337	0.341292	0.322329	0.108517	0.082285	0.07675	0.0570457	0.973775	47.9167
HELA_Enzyme_Rep2	P62191	26S protease regulatory subunit 4	PSMC1	31	70.7	1.07064	0.912339	0.896914	0.67393	0.443958	0.334565	0.118605	0.0760568	0.0656612	0.0569214	0.994495	49.2323
HELA_Cosubstrate_Rep1	P17980	26S protease regulatory subunit 6A	PSMC3	32	69.9	1.11837	0.874265	0.971801	0.574677	0.719267	0.413238	0.337379	0.107601	0.0635517	0.0615084	0.973851	52.4293
HELA_Cosubstrate_Rep2	P17980	26S protease regulatory subunit 6A	PSMC3	32	69.9	0.993446	1.00207	1.01545	0.803683	1.10554	0.580732	0.276263	0.120249	0.0758507	0.0771623	0.956124	53.4448
HELA_CosubstrateEnzyme_Rep1	P17980	26S protease regulatory subunit 6A	PSMC3	32	69.9	1.03851	0.951694	1.0332	0.834779	0.633401	0.483891	0.223899	0.0936189	0.0635859	0.0665763	0.993375	52.0827
HELA_CosubstrateEnzyme_Rep2	P17980	26S protease regulatory subunit 6A	PSMC3	32	69.9	1.09849	0.894171	1.10926	0.800137	0.632037	0.546766	0.248473	0.0939295	0.0612765	0.0775869	0.978753	52.3352
HELA_CTRL_Rep1	P17980	26S protease regulatory subunit 6A	PSMC3	32	69.9	1.33818	0.48796	0.56918	0.544888	0.427028	0.170087	0.0931853	0.0553489	0.0423686	0.0401307	0.942826	48.3891
HELA_CTRL_Rep2	P17980	26S protease regulatory subunit 6A	PSMC3	32	69.9	1.02859	0.964247	0.795191	0.785809	0.561445	0.338237	0.118996	0.0722793	0.0581176	0.0511371	0.985572	50.5472
HELA_Enzyme_Rep1	P17980	26S protease regulatory subunit 6A	PSMC3	32	69.9	1.13003	0.839857	0.792666	0.70379	0.451152	0.319756	0.0996023	0.0689815	0.0655804	0.0643741	0.982631	49.4545
HELA_Enzyme_Rep2	P17980	26S protease regulatory subunit 6A	PSMC3	32	69.9	1.04078	0.9466	0.96095	0.810162	0.565258	0.37534	0.112969	0.0766102	0.051907	0.0477462	0.997364	50.5434
HELA_Cosubstrate_Rep1	P43686	26S protease regulatory subunit 6B	PSMC4	31	65.3	1.14974	0.842676	1.01348	0.599139	0.879772	0.556612	0.534404	0.162164	0.0914187	0.0882362	0.92937	55.1567
HELA_Cosubstrate_Rep2	P43686	26S protease regulatory subunit 6B	PSMC4	31	65.3	0.999784	0.993616	1.04823	0.848809	1.58608	0.766666	0.417425	0.166003	0.105481	0.108092	0.854536	55.0587
HELA_CosubstrateEnzyme_Rep1	P43686	26S protease regulatory subunit 6B	PSMC4	31	65.3	1.05889	0.929607	1.0885	0.915531	0.703413	0.675761	0.327427	0.127849	0.0807172	0.0843629	0.98003	53.9675
HELA_CosubstrateEnzyme_Rep2	P43686	26S protease regulatory subunit 6B	PSMC4	31	65.3	1.12078	0.871702	1.24182	0.851444	0.696089	0.679143	0.331782	0.125851	0.0801522	0.0950992	0.950382	53.6852
HELA_CTRL_Rep1	P43686	26S protease regulatory subunit 6B	PSMC4	31	65.3	1.38946	0.411327	0.466282	0.52476	0.38121	0.132026	0.0864199	0.0512658	0.0432567	0.0423846	0.885722	46.9007
HELA_CTRL_Rep2	P43686	26S protease regulatory subunit 6B	PSMC4	31	65.3	0.975585	1.0184	0.710716	0.779864	0.527035	0.329372	0.114957	0.0689393	0.0495374	0.0596546	0.955783	50.185
HELA_Enzyme_Rep1	P43686	26S protease regulatory subunit 6B	PSMC4	31	65.3	1.15799	0.806845	0.76513	0.671359	0.402905	0.33805	0.108445	0.079017	0.0695451	0.0713417	0.973835	49.0173
HELA_Enzyme_Rep2	P43686	26S protease regulatory subunit 6B	PSMC4	31	65.3	1.01845	0.97223	1.08348	0.821856	0.557028	0.393413	0.119161	0.079192	0.0634502	0.0700382	0.98638	50.6447
HELA_Cosubstrate_Rep1	P35998	26S protease regulatory subunit 7	PSMC2	32	76.4	1.18434	0.80784	1.06122	0.608337	0.908859	0.536277	0.50424	0.11733	0.052775	0.0549175	0.920609	54.8379
HELA_Cosubstrate_Rep2	P35998	26S protease regulatory subunit 7	PSMC2	32	76.4	1.00483	0.986886	1.14275	0.93033	1.54396	0.802776	0.4091	0.169956	0.102811	0.097248	0.888323	55.1286
HELA_CosubstrateEnzyme_Rep1	P35998	26S protease regulatory subunit 7	PSMC2	32	76.4	1.05539	0.933397	1.15171	0.940791	0.710836	0.635406	0.305477	0.107356	0.0699992	0.0711651	0.97744	53.6964
HELA_CosubstrateEnzyme_Rep2	P35998	26S protease regulatory subunit 7	PSMC2	32	76.4	1.11039	0.882175	1.23319	0.922363	0.770399	0.682142	0.376107	0.153761	0.0970205	0.0990396	0.966189	54.1881
HELA_CTRL_Rep1	P35998	26S protease regulatory subunit 7	PSMC2	32	76.4	1.3979	0.398722	0.474752	0.47066	0.322431	0.11341	0.0765964	0.0448032	0.0389324	0.0383098	0.903315	46.2115
HELA_CTRL_Rep2	P35998	26S protease regulatory subunit 7	PSMC2	32	76.4	0.987018	1.00672	0.730332	0.719883	0.471942	0.338995	0.115156	0.0675726	0.0567169	0.0546493	0.96532	49.7347
HELA_Enzyme_Rep1	P35998	26S protease regulatory subunit 7	PSMC2	32	76.4	1.15048	0.815712	0.74451	0.639589	0.396483	0.341055	0.134849	0.099062	0.094425	0.0828606	0.978032	48.8255
HELA_Enzyme_Rep2	P35998	26S protease regulatory subunit 7	PSMC2	32	76.4	1.04121	0.946107	1.01166	0.771339	0.530986	0.410991	0.149808	0.116956	0.0943228	0.0803452	0.990798	50.4425
HELA_Cosubstrate_Rep1	P62195	26S protease regulatory subunit 8	PSMC5	32	74.4	1.1776	0.814624	1.00799	0.595076	0.884736	0.54687	0.507385	0.146264	0.0686824	0.0592197	0.924134	54.8599
HELA_Cosubstrate_Rep2	P62195	26S protease regulatory subunit 8	PSMC5	32	74.4	0.976623	1.02451	1.07088	0.926858	1.39179	0.789493	0.428735	0.209082	0.110251	0.0903897	0.930393	55.2838
HELA_CosubstrateEnzyme_Rep1	P62195	26S protease regulatory subunit 8	PSMC5	32	74.4	1.06137	0.926913	1.09939	0.90725	0.722517	0.640789	0.319732	0.119308	0.0729312	0.0708893	0.983191	53.81
HELA_CosubstrateEnzyme_Rep2	P62195	26S protease regulatory subunit 8	PSMC5	32	74.4	1.11674	0.875769	1.21301	0.885639	0.706918	0.670862	0.375837	0.13615	0.0727896	0.0886643	0.962731	53.9142
HELA_CTRL_Rep1	P62195	26S protease regulatory subunit 8	PSMC5	32	74.4	1.3901	0.410377	0.480526	0.514376	0.377332	0.137637	0.0896332	0.0512658	0.0437081	0.0416975	0.893521	46.9227
HELA_CTRL_Rep2	P62195	26S protease regulatory subunit 8	PSMC5	32	74.4	1.05918	0.93299	0.817095	0.902733	0.689012	0.527382	0.264492	0.181723	0.0859869	0.0604882	0.989465	53.0851
HELA_Enzyme_Rep1	P62195	26S protease regulatory subunit 8	PSMC5	32	74.4	1.13117	0.838509	0.744468	0.727366	0.498766	0.433462	0.201045	0.131415	0.0766556	0.0577408	0.976401	50.385
HELA_Enzyme_Rep2	P62195	26S protease regulatory subunit 8	PSMC5	32	74.4	1.04903	0.937135	1.00716	0.842639	0.590026	0.471136	0.184394	0.119871	0.0712317	0.0624303	0.992325	51.3219
HELA_Cosubstrate_Rep1	Q99460	26S proteasome non-ATPase regulatory subunit 1	PSMD1	52	60.8	1.19634	0.795759	1.04676	0.59964	0.963934	0.578229	0.56954	0.186021	0.0983872	0.0874407	0.899637	55.8678
HELA_Cosubstrate_Rep2	Q99460	26S proteasome non-ATPase regulatory subunit 1	PSMD1	52	60.8	1.01846	0.96871	1.14917	0.938651	1.7557	0.914658	0.464715	0.230471	0.126215	0.111068	0.812311	55.8451
HELA_CosubstrateEnzyme_Rep1	Q99460	26S proteasome non-ATPase regulatory subunit 1	PSMD1	52	60.8	1.05969	0.928742	1.13303	0.94715	0.71703	0.690903	0.376315	0.191115	0.116918	0.111834	0.976272	54.5508
HELA_CosubstrateEnzyme_Rep2	Q99460	26S proteasome non-ATPase regulatory subunit 1	PSMD1	52	60.8	1.14612	0.846154	1.27661	0.905415	0.717776	0.736556	0.426566	0.20098	0.0946625	0.108782	0.936931	54.656
HELA_CTRL_Rep1	Q99460	26S proteasome non-ATPase regulatory subunit 1	PSMD1	52	60.8	1.39999	0.395595	0.468875	0.501264	0.377578	0.148176	0.108585	0.0846847	0.0558883	0.0469397	0.886038	46.8206
HELA_CTRL_Rep2	Q99460	26S proteasome non-ATPase regulatory subunit 1	PSMD1	52	60.8	1.09161	0.899855	0.7747	0.870102	0.594818	0.380531	0.153773	0.131145	0.0801713	0.0773489	0.985445	51.207
HELA_Enzyme_Rep1	Q99460	26S proteasome non-ATPase regulatory subunit 1	PSMD1	52	60.8	1.18021	0.780612	0.716855	0.671178	0.398436	0.351133	0.148995	0.138453	0.079405	0.0683278	0.963133	48.9973
HELA_Enzyme_Rep2	Q99460	26S proteasome non-ATPase regulatory subunit 1	PSMD1	52	60.8	1.05095	0.934939	1.04275	0.801655	0.559736	0.427318	0.170961	0.181456	0.0920464	0.0777145	0.985658	50.8353
HELA_Cosubstrate_Rep1	O75832	26S proteasome non-ATPase regulatory subunit 10	PSMD10	15	71.7	1.03016	0.963091	0.991825	0.76899	0.803792	0.453933	0.126176	0.0837189	0.0779636	0.0783838	0.996929	52.6727
HELA_Cosubstrate_Rep2	O75832	26S proteasome non-ATPase regulatory subunit 10	PSMD10	15	71.7	0.953908	1.05481	1.05085	0.964424	0.835091	0.562211	0.125324	0.0892238	0.0828745	0.0820213	0.996425	52.375
HELA_CosubstrateEnzyme_Rep1	O75832	26S proteasome non-ATPase regulatory subunit 10	PSMD10	15	71.7	0.984517	1.01021	1.02967	0.959068	0.811363	0.472832	0.142173	0.0840796	0.0683781	0.0658926	0.997817	52.6386
HELA_CosubstrateEnzyme_Rep2	O75832	26S proteasome non-ATPase regulatory subunit 10	PSMD10	15	71.7	1.00168	0.991765	1.05694	0.933453	0.821602	0.507708	0.173345	0.102758	0.0893762	0.0771747	0.997338	52.8153
HELA_CTRL_Rep1	O75832	26S proteasome non-ATPase regulatory subunit 10	PSMD10	15	71.7	1.21296	0.675058	0.862288	0.703245	0.772274	0.443911	0.1481	0.106289	0.0965995	0.0900572	0.995261	53.1597
HELA_CTRL_Rep2	O75832	26S proteasome non-ATPase regulatory subunit 10	PSMD10	15	71.7	1.10995	0.881113	1.02371	1.00499	0.899545	0.514411	0.158333	0.107975	0.0964746	0.0906421	0.995186	53.071
HELA_Enzyme_Rep1	O75832	26S proteasome non-ATPase regulatory subunit 10	PSMD10	15	71.7	1.02142	0.968096	1.00075	0.984802	0.87317	0.497567	0.148649	0.103773	0.105934	0.0989094	0.999417	52.9335
HELA_Enzyme_Rep2	O75832	26S proteasome non-ATPase regulatory subunit 10	PSMD10	15	71.7	1.00089	0.99238	1.02218	1.00541	0.91353	0.563862	0.117203	0.08692	0.0830676	0.0804976	0.997561	52.8937
HELA_Cosubstrate_Rep1	O00231	26S proteasome non-ATPase regulatory subunit 11	PSMD11	31	68	1.16821	0.824083	1.01572	0.59271	0.84745	0.466296	0.435529	0.107792	0.0650173	0.062055	0.935812	53.8147
HELA_Cosubstrate_Rep2	O00231	26S proteasome non-ATPase regulatory subunit 11	PSMD11	31	68	1.02178	0.964276	1.10503	0.874606	1.49938	0.734645	0.344583	0.125358	0.082107	0.0815553	0.895846	54.4359
HELA_CosubstrateEnzyme_Rep1	O00231	26S proteasome non-ATPase regulatory subunit 11	PSMD11	31	68	1.05522	0.933585	1.13687	0.923898	0.658805	0.589985	0.269345	0.0976	0.0682946	0.0718781	0.977639	53.0876
HELA_CosubstrateEnzyme_Rep2	O00231	26S proteasome non-ATPase regulatory subunit 11	PSMD11	31	68	1.12543	0.867017	1.24967	0.89755	0.665792	0.634712	0.311262	0.114365	0.0749696	0.102242	0.952002	53.308
HELA_CTRL_Rep1	O00231	26S proteasome non-ATPase regulatory subunit 11	PSMD11	31	68	1.38993	0.410627	0.503763	0.506989	0.359124	0.116244	0.0703323	0.0416145	0.0354859	0.0375323	0.900313	46.8262
HELA_CTRL_Rep2	O00231	26S proteasome non-ATPase regulatory subunit 11	PSMD11	31	68	0.92401	1.0711	0.756329	0.746172	0.505496	0.305356	0.0922592	0.0590244	0.0545445	0.0487495	0.94474	49.9225
HELA_Enzyme_Rep1	O00231	26S proteasome non-ATPase regulatory subunit 11	PSMD11	31	68	1.13275	0.836648	0.880719	0.701338	0.403715	0.306578	0.101991	0.0791945	0.0779524	0.0654332	0.984115	49.3667
HELA_Enzyme_Rep2	O00231	26S proteasome non-ATPase regulatory subunit 11	PSMD11	31	68	1.03103	0.957789	1.03196	0.813878	0.555155	0.360491	0.123741	0.083274	0.0645829	0.0592625	0.994092	50.4907
HELA_Cosubstrate_Rep1	O00232	26S proteasome non-ATPase regulatory subunit 12	PSMD12	28	56.6	1.17351	0.818739	1.02948	0.610841	0.879008	0.488565	0.455211	0.105449	0.0706534	0.0676597	0.932432	54.2211
HELA_Cosubstrate_Rep2	O00232	26S proteasome non-ATPase regulatory subunit 12	PSMD12	28	56.6	1.019	0.967989	1.1206	0.896793	1.50128	0.740659	0.351184	0.125809	0.0887912	0.0779784	0.898817	54.5048
HELA_CosubstrateEnzyme_Rep1	O00232	26S proteasome non-ATPase regulatory subunit 12	PSMD12	28	56.6	1.07027	0.917277	1.1689	0.948164	0.688271	0.606153	0.278954	0.0819496	0.0559932	0.0596592	0.97244	53.3446
HELA_CosubstrateEnzyme_Rep2	O00232	26S proteasome non-ATPase regulatory subunit 12	PSMD12	28	56.6	1.11298	0.879566	1.253	0.951285	0.665366	0.621575	0.321245	0.0933239	0.059465	0.0780943	0.957371	53.3371
HELA_CTRL_Rep1	O00232	26S proteasome non-ATPase regulatory subunit 12	PSMD12	28	56.6	1.39248	0.406812	0.506348	0.499326	0.347301	0.111141	0.0706824	0.0430993	0.038397	0.0380642	0.901497	46.7115
HELA_CTRL_Rep2	O00232	26S proteasome non-ATPase regulatory subunit 12	PSMD12	28	56.6	0.967114	1.02706	0.784873	0.749234	0.515055	0.298402	0.0867455	0.0504768	0.0405322	0.0342388	0.96814	50.0011
HELA_Enzyme_Rep1	O00232	26S proteasome non-ATPase regulatory subunit 12	PSMD12	28	56.6	1.13453	0.834553	0.787871	0.686688	0.371135	0.263691	0.0716584	0.048902	0.0472209	0.0413658	0.982546	48.7598
HELA_Enzyme_Rep2	O00232	26S proteasome non-ATPase regulatory subunit 12	PSMD12	28	56.6	1.0251	0.964594	0.994397	0.817723	0.548124	0.348109	0.112389	0.0803117	0.0658433	0.0616065	0.99722	50.382
HELA_Cosubstrate_Rep1	Q9UNM6	26S proteasome non-ATPase regulatory subunit 13	PSMD13	23	64.1	1.19178	0.800351	1.04045	0.594603	0.894775	0.483467	0.450988	0.0963517	0.0467885	0.0468514	0.920225	54.1451
HELA_Cosubstrate_Rep2	Q9UNM6	26S proteasome non-ATPase regulatory subunit 13	PSMD13	23	64.1	0.982677	1.01643	1.17411	0.948437	1.62602	0.770569	0.381937	0.141234	0.089399	0.0836994	0.867013	54.85
HELA_CosubstrateEnzyme_Rep1	Q9UNM6	26S proteasome non-ATPase regulatory subunit 13	PSMD13	23	64.1	1.0472	0.942276	1.15649	0.945598	0.716298	0.626961	0.28613	0.0972546	0.0625375	0.0653306	0.978974	53.5836
HELA_CosubstrateEnzyme_Rep2	Q9UNM6	26S proteasome non-ATPase regulatory subunit 13	PSMD13	23	64.1	1.11519	0.877337	1.28784	0.901557	0.715237	0.641611	0.315425	0.100012	0.0621662	0.0742075	0.95203	53.5511
HELA_CTRL_Rep1	Q9UNM6	26S proteasome non-ATPase regulatory subunit 13	PSMD13	23	64.1	1.39556	0.402224	0.508568	0.531292	0.386771	0.129336	0.0823283	0.0475878	0.0423906	0.041248	0.885771	47.1627
HELA_CTRL_Rep2	Q9UNM6	26S proteasome non-ATPase regulatory subunit 13	PSMD13	23	64.1	1.05603	0.936209	0.832262	0.913211	0.62615	0.356182	0.130849	0.0818626	0.0736939	0.0680342	0.990798	51.3117
HELA_Enzyme_Rep1	Q9UNM6	26S proteasome non-ATPase regulatory subunit 13	PSMD13	23	64.1	1.15373	0.811876	0.75795	0.700012	0.40278	0.290815	0.0827068	0.0545144	0.0502605	0.0443982	0.973781	48.9174
HELA_Enzyme_Rep2	Q9UNM6	26S proteasome non-ATPase regulatory subunit 13	PSMD13	23	64.1	1.05613	0.928985	0.989056	0.83816	0.539793	0.343438	0.111497	0.0740555	0.0617435	0.0600616	0.995668	50.3768
HELA_Cosubstrate_Rep1	O00487	26S proteasome non-ATPase regulatory subunit 14	PSMD14	13	44.8	1.20325	0.788799	1.04634	0.616608	0.967443	0.510735	0.489768	0.109141	0.0728766	0.0700573	0.907186	54.8453
HELA_Cosubstrate_Rep2	O00487	26S proteasome non-ATPase regulatory subunit 14	PSMD14	13	44.8	0.993008	1.00265	1.16478	0.950763	1.68923	0.829869	0.421491	0.151696	0.0964981	0.100544	0.845894	55.2884
HELA_CosubstrateEnzyme_Rep1	O00487	26S proteasome non-ATPase regulatory subunit 14	PSMD14	13	44.8	1.06011	0.92828	1.16617	0.959045	0.709804	0.632305	0.293878	0.104758	0.0675075	0.0743881	0.974853	53.637
HELA_CosubstrateEnzyme_Rep2	O00487	26S proteasome non-ATPase regulatory subunit 14	PSMD14	13	44.8	1.13919	0.853145	1.27607	0.895902	0.702131	0.665789	0.325381	0.105954	0.0607007	0.0744821	0.946092	53.6629
HELA_CTRL_Rep1	O00487	26S proteasome non-ATPase regulatory subunit 14	PSMD14	13	44.8	1.3831	0.42083	0.498688	0.537564	0.394413	0.148076	0.101212	0.0602564	0.0526855	0.0439819	0.89526	47.3937
HELA_CTRL_Rep2	O00487	26S proteasome non-ATPase regulatory subunit 14	PSMD14	13	44.8	0.91603	1.07925	0.831316	0.897611	0.636964	0.380284	0.121593	0.0777839	0.0671509	0.0584062	0.951318	51.4361
HELA_Enzyme_Rep1	O00487	26S proteasome non-ATPase regulatory subunit 14	PSMD14	13	44.8	1.15893	0.805737	0.835398	0.710174	0.393989	0.297392	0.0929712	0.0644665	0.0570582	0.0562672	0.975346	49.2118
HELA_Enzyme_Rep2	O00487	26S proteasome non-ATPase regulatory subunit 14	PSMD14	13	44.8	1.02311	0.966884	1.07092	0.854964	0.544305	0.355106	0.0967326	0.0631116	0.052431	0.0507817	0.990335	50.5049
HELA_Cosubstrate_Rep1	Q13200	26S proteasome non-ATPase regulatory subunit 2	PSMD2	48	57.2	1.16906	0.82322	1.0273	0.614797	0.847621	0.485338	0.431792	0.115269	0.0590473	0.0593614	0.944521	53.993
HELA_Cosubstrate_Rep2	Q13200	26S proteasome non-ATPase regulatory subunit 2	PSMD2	48	57.2	0.990234	1.00635	1.17164	0.947342	1.54332	0.789555	0.384978	0.165903	0.107006	0.102891	0.891298	54.8959
HELA_CosubstrateEnzyme_Rep1	Q13200	26S proteasome non-ATPase regulatory subunit 2	PSMD2	48	57.2	1.04405	0.945684	1.11759	0.963273	0.66283	0.620761	0.30493	0.10644	0.0712463	0.0688469	0.979887	53.4781
HELA_CosubstrateEnzyme_Rep2	Q13200	26S proteasome non-ATPase regulatory subunit 2	PSMD2	48	57.2	1.10446	0.888154	1.23376	0.906694	0.694767	0.641943	0.338134	0.115771	0.0681311	0.0755017	0.964006	53.5871
HELA_CTRL_Rep1	Q13200	26S proteasome non-ATPase regulatory subunit 2	PSMD2	48	57.2	1.39416	0.404308	0.473361	0.476754	0.348127	0.14253	0.097089	0.0563656	0.0444055	0.040987	0.9048	46.5176
HELA_CTRL_Rep2	Q13200	26S proteasome non-ATPase regulatory subunit 2	PSMD2	48	57.2	0.986011	1.00775	0.732932	0.677963	0.483084	0.327691	0.122895	0.0687312	0.049419	0.0409275	0.966905	49.6242
HELA_Enzyme_Rep1	Q13200	26S proteasome non-ATPase regulatory subunit 2	PSMD2	48	57.2	1.14874	0.817773	0.733791	0.62778	0.377878	0.325728	0.117964	0.0694526	0.0538423	0.0495871	0.979219	48.5496
HELA_Enzyme_Rep2	Q13200	26S proteasome non-ATPase regulatory subunit 2	PSMD2	48	57.2	1.05765	0.927245	0.959039	0.748012	0.512657	0.391218	0.13755	0.084729	0.0607787	0.0555467	0.993739	50.1875
HELA_Cosubstrate_Rep1	O43242	26S proteasome non-ATPase regulatory subunit 3	PSMD3	44	71	1.17511	0.817134	1.02382	0.601755	0.879821	0.501993	0.468093	0.146361	0.0672299	0.0670087	0.931784	54.4465
HELA_Cosubstrate_Rep2	O43242	26S proteasome non-ATPase regulatory subunit 3	PSMD3	44	71	1.0017	0.991065	1.11487	0.927337	1.49844	0.759611	0.361601	0.178623	0.101521	0.0916919	0.902208	54.6444
HELA_CosubstrateEnzyme_Rep1	O43242	26S proteasome non-ATPase regulatory subunit 3	PSMD3	44	71	1.045	0.944656	1.12735	0.951094	0.697233	0.614794	0.325357	0.153612	0.0978883	0.0837572	0.983315	53.7378
HELA_CosubstrateEnzyme_Rep2	O43242	26S proteasome non-ATPase regulatory subunit 3	PSMD3	44	71	1.11664	0.875876	1.23349	0.912328	0.706901	0.662963	0.380939	0.159376	0.0986055	0.099394	0.96008	53.9557
HELA_CTRL_Rep1	O43242	26S proteasome non-ATPase regulatory subunit 3	PSMD3	44	71	1.3995	0.396325	0.487943	0.523618	0.38593	0.139986	0.103752	0.0865749	0.0544724	0.0494502	0.880884	47.0859
HELA_CTRL_Rep2	O43242	26S proteasome non-ATPase regulatory subunit 3	PSMD3	44	71	0.979458	1.01444	0.81773	0.852269	0.59817	0.378957	0.158486	0.136364	0.0839237	0.0731497	0.972224	51.2349
HELA_Enzyme_Rep1	O43242	26S proteasome non-ATPase regulatory subunit 3	PSMD3	44	71	1.13703	0.831596	0.797067	0.736711	0.479882	0.361785	0.152066	0.110093	0.065555	0.0619615	0.981419	50.0567
HELA_Enzyme_Rep2	O43242	26S proteasome non-ATPase regulatory subunit 3	PSMD3	44	71	1.02423	0.965596	1.0631	0.846005	0.599619	0.399628	0.17541	0.154321	0.105377	0.0718692	0.990362	50.9942
HELA_Cosubstrate_Rep1	P55036	26S proteasome non-ATPase regulatory subunit 4	PSMD4	16	49.6	1.10984	0.882852	1.0559	0.714674	0.914922	0.686258	0.850311	0.764953	0.71651	0.66578	0.580152	NA
HELA_Cosubstrate_Rep2	P55036	26S proteasome non-ATPase regulatory subunit 4	PSMD4	16	49.6	0.986764	1.01098	1.04355	0.957755	1.32046	0.879953	0.747879	0.817738	0.74692	0.682448	0.639202	NA
HELA_CosubstrateEnzyme_Rep1	P55036	26S proteasome non-ATPase regulatory subunit 4	PSMD4	16	49.6	1.02573	0.965542	1.08812	0.964843	0.780174	0.714839	0.641433	0.560989	0.455138	0.372393	0.933878	63.1703
HELA_CosubstrateEnzyme_Rep2	P55036	26S proteasome non-ATPase regulatory subunit 4	PSMD4	16	49.6	1.08457	0.908202	1.20359	0.955151	0.7892	0.82213	0.876308	0.796002	0.685443	0.489932	0.717882	NA
HELA_CTRL_Rep1	P55036	26S proteasome non-ATPase regulatory subunit 4	PSMD4	16	49.6	1.34076	0.484094	0.591119	0.589268	0.549104	0.421921	0.522265	0.505206	0.455111	0.419707	0.763108	NA
HELA_CTRL_Rep2	P55036	26S proteasome non-ATPase regulatory subunit 4	PSMD4	16	49.6	1.0377	0.954937	0.850024	0.882027	0.772378	0.756022	0.762255	0.776502	0.698632	0.585372	0.633196	NA
HELA_Enzyme_Rep1	P55036	26S proteasome non-ATPase regulatory subunit 4	PSMD4	16	49.6	1.10199	0.872967	0.811328	0.830206	0.667958	0.695298	0.74974	0.704106	0.686433	0.6363	0.724754	NA
HELA_Enzyme_Rep2	P55036	26S proteasome non-ATPase regulatory subunit 4	PSMD4	16	49.6	1.01568	0.975408	1.01791	0.96293	0.839741	0.886839	0.880533	0.899234	0.82618	0.774846	0.54641	NA
HELA_Cosubstrate_Rep1	Q16401	26S proteasome non-ATPase regulatory subunit 5	PSMD5	33	70.4	1.08591	0.906958	0.985893	0.706434	0.803093	0.591989	0.422017	0.114922	0.0663136	0.0545812	0.986988	54.5447
HELA_Cosubstrate_Rep2	Q16401	26S proteasome non-ATPase regulatory subunit 5	PSMD5	33	70.4	0.984713	1.01372	1.0722	0.951204	1.01523	0.838778	0.459202	0.143409	0.078337	0.0758326	0.992079	55.2638
HELA_CosubstrateEnzyme_Rep1	Q16401	26S proteasome non-ATPase regulatory subunit 5	PSMD5	33	70.4	1.02337	0.968097	1.0344	0.942611	0.796093	0.682646	0.380051	0.0976078	0.0626849	0.0571004	0.992791	54.4801
HELA_CosubstrateEnzyme_Rep2	Q16401	26S proteasome non-ATPase regulatory subunit 5	PSMD5	33	70.4	1.05121	0.941835	1.04762	0.923236	0.756023	0.704134	0.456512	0.113198	0.0682545	0.0738868	0.990684	54.5078
HELA_CTRL_Rep1	Q16401	26S proteasome non-ATPase regulatory subunit 5	PSMD5	33	70.4	1.25041	0.619096	0.756996	0.664981	0.760498	0.591445	0.401704	0.119965	0.0758044	0.074741	0.974855	55.2599
HELA_CTRL_Rep2	Q16401	26S proteasome non-ATPase regulatory subunit 5	PSMD5	33	70.4	1.08616	0.90542	0.916748	0.94711	0.879037	0.695203	0.413657	0.13838	0.0834392	0.0836351	0.994164	55.1352
HELA_Enzyme_Rep1	Q16401	26S proteasome non-ATPase regulatory subunit 5	PSMD5	33	70.4	1.05555	0.927801	0.97985	0.962733	0.927745	0.771215	0.427501	0.111609	0.0823264	0.07468	0.995621	55.4121
HELA_Enzyme_Rep2	Q16401	26S proteasome non-ATPase regulatory subunit 5	PSMD5	33	70.4	1.04514	0.941597	0.962448	1.06971	1.04292	0.947378	0.477238	0.189662	0.152844	0.0988062	0.994231	55.9318
HELA_Cosubstrate_Rep1	Q15008	26S proteasome non-ATPase regulatory subunit 6	PSMD6	31	69.2	1.17239	0.819872	1.03608	0.718218	0.907163	0.526963	0.47613	0.164209	0.0724431	0.0598741	0.958082	55.014
HELA_Cosubstrate_Rep2	Q15008	26S proteasome non-ATPase regulatory subunit 6	PSMD6	31	69.2	1.01447	0.974032	1.1453	0.956904	1.60587	0.847906	0.429679	0.229082	0.146711	0.141469	0.862107	55.3829
HELA_CosubstrateEnzyme_Rep1	Q15008	26S proteasome non-ATPase regulatory subunit 6	PSMD6	31	69.2	1.06492	0.923068	1.1544	0.978363	0.706988	0.649919	0.333983	0.130242	0.0745029	0.0781501	0.974754	53.9669
HELA_CosubstrateEnzyme_Rep2	Q15008	26S proteasome non-ATPase regulatory subunit 6	PSMD6	31	69.2	1.1347	0.85767	1.26467	0.919602	0.719027	0.677261	0.379486	0.150973	0.0800569	0.0954134	0.950129	54.0534
HELA_CTRL_Rep1	Q15008	26S proteasome non-ATPase regulatory subunit 6	PSMD6	31	69.2	1.39484	0.403286	0.514282	0.528605	0.41832	0.150454	0.109759	0.0797608	0.0409089	0.0358239	0.88796	47.4903
HELA_CTRL_Rep2	Q15008	26S proteasome non-ATPase regulatory subunit 6	PSMD6	31	69.2	1.01845	0.974605	0.83472	0.880253	0.634635	0.383927	0.15212	0.119295	0.0586598	0.0449139	0.985936	51.5241
HELA_Enzyme_Rep1	Q15008	26S proteasome non-ATPase regulatory subunit 6	PSMD6	31	69.2	1.14477	0.822459	0.792995	0.7442	0.459858	0.341556	0.161991	0.115291	0.0787011	0.0771583	0.97806	49.9205
HELA_Enzyme_Rep2	Q15008	26S proteasome non-ATPase regulatory subunit 6	PSMD6	31	69.2	1.0265	0.96299	1.03031	0.853903	0.596965	0.403821	0.194632	0.140024	0.0937303	0.0850295	0.994714	51.0509
HELA_Cosubstrate_Rep1	P51665	26S proteasome non-ATPase regulatory subunit 7	PSMD7	12	48.1	1.18198	0.810213	1.0328	0.622009	0.91986	0.526893	0.473258	0.129749	0.0824383	0.0812637	0.928963	54.7809
HELA_Cosubstrate_Rep2	P51665	26S proteasome non-ATPase regulatory subunit 7	PSMD7	12	48.1	1.04666	0.931091	1.06448	0.849302	1.41543	0.686044	0.323229	0.135969	0.0882432	0.0833668	0.90547	54.0004
HELA_CosubstrateEnzyme_Rep1	P51665	26S proteasome non-ATPase regulatory subunit 7	PSMD7	12	48.1	1.07405	0.91317	1.15207	0.96642	0.725376	0.622699	0.335468	0.150213	0.104498	0.097788	0.976232	53.8917
HELA_CosubstrateEnzyme_Rep2	P51665	26S proteasome non-ATPase regulatory subunit 7	PSMD7	12	48.1	1.1277	0.864723	1.0957	0.863689	0.618789	0.495547	0.252391	0.0959777	0.0615202	0.0606399	0.981215	52.1802
HELA_CTRL_Rep1	P51665	26S proteasome non-ATPase regulatory subunit 7	PSMD7	12	48.1	1.4134	0.375567	0.490175	0.488312	0.354795	0.111457	0.0704775	0.0443124	0.0294452	0.0252958	0.881211	46.3974
HELA_CTRL_Rep2	P51665	26S proteasome non-ATPase regulatory subunit 7	PSMD7	12	48.1	1.01835	0.974704	0.778268	0.798182	0.572082	0.338912	0.136441	0.0924158	0.0737275	0.0577614	0.980697	50.6597
HELA_Enzyme_Rep1	P51665	26S proteasome non-ATPase regulatory subunit 7	PSMD7	12	48.1	1.14415	0.823185	0.904853	0.72276	0.466097	0.32839	0.139696	0.116999	0.0963994	0.104411	0.980899	49.9281
HELA_Enzyme_Rep2	P51665	26S proteasome non-ATPase regulatory subunit 7	PSMD7	12	48.1	1.05405	0.931373	1.0521	0.837275	0.603036	0.388345	0.161308	0.129366	0.0931045	0.0913407	0.99131	50.8987
HELA_Cosubstrate_Rep1	R4GMR5	26S proteasome non-ATPase regulatory subunit 8	PSMD8	16	50.5	1.24082	0.750969	1.01992	0.550203	0.959891	0.560702	0.579773	0.116584	0.0456454	0.0420299	0.855903	55.3757
HELA_Cosubstrate_Rep2	R4GMR5	26S proteasome non-ATPase regulatory subunit 8	PSMD8	16	50.5	1.04206	0.937223	1.11669	0.880687	1.74845	0.871454	0.430196	0.161315	0.0853333	0.0839597	0.815589	55.489
HELA_CosubstrateEnzyme_Rep1	R4GMR5	26S proteasome non-ATPase regulatory subunit 8	PSMD8	16	50.5	1.06959	0.918011	1.15759	0.913342	0.713506	0.681113	0.343964	0.147341	0.0790526	0.0943661	0.969223	54.1625
HELA_CosubstrateEnzyme_Rep2	R4GMR5	26S proteasome non-ATPase regulatory subunit 8	PSMD8	16	50.5	1.1476	0.844667	1.31766	0.90308	0.715912	0.732645	0.400843	0.136671	0.0782615	0.0851574	0.929069	54.3682
HELA_CTRL_Rep1	R4GMR5	26S proteasome non-ATPase regulatory subunit 8	PSMD8	16	50.5	1.41978	0.366033	0.437797	0.49068	0.339305	0.112979	0.0876937	0.0542887	0.0290209	0.0247774	0.865888	46.0214
HELA_CTRL_Rep2	R4GMR5	26S proteasome non-ATPase regulatory subunit 8	PSMD8	16	50.5	1.04299	0.949532	0.729165	0.801746	0.541098	0.352505	0.137397	0.0905977	0.0560588	0.0546934	0.978128	50.5018
HELA_Enzyme_Rep1	R4GMR5	26S proteasome non-ATPase regulatory subunit 8	PSMD8	16	50.5	1.19296	0.765562	0.648808	0.63579	0.335581	0.300804	0.106425	0.0635297	0.0316471	0.0308446	0.954967	47.834
HELA_Enzyme_Rep2	R4GMR5	26S proteasome non-ATPase regulatory subunit 8	PSMD8	16	50.5	1.04638	0.940176	1.0578	0.799385	0.548055	0.430191	0.189246	0.122064	0.0761885	0.0692316	0.985525	50.8471
HELA_Cosubstrate_Rep1	O00233	26S proteasome non-ATPase regulatory subunit 9	PSMD9	15	59.6	1.0503	0.942807	0.952337	0.682527	0.801482	0.73603	0.662907	0.6276	0.771421	0.834101	0.819039	NA
HELA_Cosubstrate_Rep2	O00233	26S proteasome non-ATPase regulatory subunit 9	PSMD9	15	59.6	0.96935	1.03421	0.937761	0.786308	0.736877	0.821418	0.658105	0.678135	0.811448	0.930868	0.883542	NA
HELA_CosubstrateEnzyme_Rep1	O00233	26S proteasome non-ATPase regulatory subunit 9	PSMD9	15	59.6	1.00648	0.98641	0.934885	0.858752	0.73282	0.657963	0.587169	0.473924	0.486539	0.454437	0.986494	NA
HELA_CosubstrateEnzyme_Rep2	O00233	26S proteasome non-ATPase regulatory subunit 9	PSMD9	15	59.6	1.00304	0.990395	0.926566	0.872307	0.726935	0.751949	0.87534	0.70669	0.755962	0.629299	0.704537	NA
HELA_CTRL_Rep1	O00233	26S proteasome non-ATPase regulatory subunit 9	PSMD9	15	59.6	1.19934	0.695408	0.844386	0.733817	0.891915	0.827849	0.769331	0.73721	0.813715	0.929902	0.205541	NA
HELA_CTRL_Rep2	O00233	26S proteasome non-ATPase regulatory subunit 9	PSMD9	15	59.6	1.0475	0.944921	0.913873	0.944318	0.976677	0.948	0.84746	0.789566	0.912287	0.895141	0.420522	NA
HELA_Enzyme_Rep1	O00233	26S proteasome non-ATPase regulatory subunit 9	PSMD9	15	59.6	1.01069	0.980764	0.932418	1.00946	1.06795	1.05407	1.05981	1.03146	1.29895	1.36447	NA	NA
HELA_Enzyme_Rep2	O00233	26S proteasome non-ATPase regulatory subunit 9	PSMD9	15	59.6	1.01505	0.976133	1.03248	1.07299	1.2935	1.31342	1.16399	1.14574	1.29899	1.45459	NA	NA
HELA_Cosubstrate_Rep1	Q13442	28 kDa heat- and acid-stable phosphoprotein	PDAP1	25	65.7	1.06239	0.930641	1.06439	0.853161	0.875186	0.738463	0.687538	0.638294	0.826136	0.901216	0.715697	NA
HELA_Cosubstrate_Rep2	Q13442	28 kDa heat- and acid-stable phosphoprotein	PDAP1	25	65.7	0.949221	1.06106	0.98947	0.989745	1.02762	1.04324	0.770633	0.78316	1.00483	1.2097	0.190489	NA
HELA_CosubstrateEnzyme_Rep1	Q13442	28 kDa heat- and acid-stable phosphoprotein	PDAP1	25	65.7	1.01187	0.980568	1.00513	1.04912	0.937892	0.824956	0.787387	0.650993	0.737525	0.634662	0.815699	NA
HELA_CosubstrateEnzyme_Rep2	Q13442	28 kDa heat- and acid-stable phosphoprotein	PDAP1	25	65.7	1.01967	0.973629	1.01592	1.01102	0.932771	0.897731	1.09566	0.870583	0.981788	0.77125	NA	NA
HELA_CTRL_Rep1	Q13442	28 kDa heat- and acid-stable phosphoprotein	PDAP1	25	65.7	1.14975	0.769504	0.810644	0.716578	0.835431	0.721731	0.669098	0.612025	0.704835	0.775953	0.642109	NA
HELA_CTRL_Rep2	Q13442	28 kDa heat- and acid-stable phosphoprotein	PDAP1	25	65.7	1.08849	0.903042	0.913946	0.990992	0.897725	0.804581	0.699043	0.661639	0.774248	0.79804	0.946614	NA
HELA_Enzyme_Rep1	Q13442	28 kDa heat- and acid-stable phosphoprotein	PDAP1	25	65.7	1.0111	0.980285	1.05548	1.01955	1.00267	0.861123	0.848503	0.811317	0.995791	1.1042	NA	NA
HELA_Enzyme_Rep2	Q13442	28 kDa heat- and acid-stable phosphoprotein	PDAP1	25	65.7	1.01397	0.977376	1.01779	1.12318	1.15941	1.01174	0.843004	0.829457	1.03393	1.10232	NA	NA
HELA_Cosubstrate_Rep1	P82664	28S ribosomal protein S10, mitochondrial	MRPS10	10	58.7	1.06067	0.932369	1.00262	0.730006	0.740643	0.475438	0.270499	0.218033	0.227618	0.24748	0.997565	52.8386
HELA_Cosubstrate_Rep2	P82664	28S ribosomal protein S10, mitochondrial	MRPS10	10	58.7	0.96322	1.04239	1.17244	1.02623	0.998409	0.67375	0.266135	0.195371	0.195777	0.193849	0.992879	53.4936
HELA_CosubstrateEnzyme_Rep1	P82664	28S ribosomal protein S10, mitochondrial	MRPS10	10	58.7	1.00273	0.990469	1.07861	0.962077	0.714471	0.440061	0.163861	0.0929709	0.077691	0.0668085	0.997088	52.2079
HELA_CosubstrateEnzyme_Rep2	P82664	28S ribosomal protein S10, mitochondrial	MRPS10	10	58.7	1.06947	0.923428	1.27296	0.996278	0.846128	0.546506	0.234861	0.109206	0.0902129	0.0798253	0.972468	53.1732
HELA_CTRL_Rep1	P82664	28S ribosomal protein S10, mitochondrial	MRPS10	10	58.7	1.31562	0.521668	0.66446	0.593366	0.560837	0.307517	0.135065	0.0751865	0.0496221	0.0388578	0.958641	50.7236
HELA_CTRL_Rep2	P82664	28S ribosomal protein S10, mitochondrial	MRPS10	10	58.7	1.27971	0.707663	0.998232	1.05473	0.895528	0.56189	0.293173	0.210054	0.182353	0.295755	0.933986	53.5457
HELA_Enzyme_Rep1	P82664	28S ribosomal protein S10, mitochondrial	MRPS10	10	58.7	1.04925	0.93524	1.04343	0.885218	0.82397	0.562484	0.229435	0.152674	0.160287	0.166408	0.992701	53.3279
HELA_Enzyme_Rep2	P82664	28S ribosomal protein S10, mitochondrial	MRPS10	10	58.7	1.01549	0.975623	1.0543	0.99744	0.902679	0.655719	0.246048	0.200411	0.171022	0.150975	0.995242	53.5607
HELA_Cosubstrate_Rep1	P82912-2	28S ribosomal protein S11, mitochondrial	MRPS11	5	37.3	1.09136	0.901462	0.970817	0.616544	0.699184	0.478767	0.268182	0.189616	0.185318	0.220719	0.985008	52.5805
HELA_Cosubstrate_Rep2	P82912-2	28S ribosomal protein S11, mitochondrial	MRPS11	5	37.3	0.981228	1.01837	1.1926	0.865015	1.01763	0.537069	0.228189	0.183665	0.209102	0.19939	0.972813	52.7319
HELA_CosubstrateEnzyme_Rep1	P82912-2	28S ribosomal protein S11, mitochondrial	MRPS11	5	37.3	1.1501	0.830758	1.2873	0.992372	0.521015	0.580227	0.329659	0.216699	0.323709	0.224406	0.864565	51.7654
HELA_CosubstrateEnzyme_Rep2	P82912-2	28S ribosomal protein S11, mitochondrial	MRPS11	5	37.3	1.09728	0.895391	1.16756	0.773329	0.617069	0.44774	0.24381	0.180358	0.137365	0.188468	0.968692	51.5856
HELA_CTRL_Rep1	P82912-2	28S ribosomal protein S11, mitochondrial	MRPS11	5	37.3	1.26171	0.602209	0.627059	0.62695	0.574333	0.343858	0.262075	0.214705	0.187716	0.119327	0.969654	52.2225
HELA_CTRL_Rep2	P82912-2	28S ribosomal protein S11, mitochondrial	MRPS11	5	37.3	0.97448	1.01953	0.80602	0.915381	0.664402	0.459074	0.23969	0.158763	0.187503	0.150154	0.959827	52.2143
HELA_Enzyme_Rep1	P82912-2	28S ribosomal protein S11, mitochondrial	MRPS11	5	37.3	1.06636	0.915033	0.947806	0.878447	0.644865	0.609402	0.336588	0.259173	0.262981	0.246259	0.989656	53.7457
HELA_Enzyme_Rep2	P82912-2	28S ribosomal protein S11, mitochondrial	MRPS11	5	37.3	0.933943	1.06921	1.04035	1.01175	0.788092	0.661524	0.354135	0.287658	0.213542	0.275542	0.974832	53.8543
HELA_Cosubstrate_Rep1	O15235	28S ribosomal protein S12, mitochondrial	MRPS12	5	44.2	1.18399	0.808189	0.923359	0.525425	0.566562	0.390628	0.228898	0.253796	0.14896	0.175098	0.962268	50.8752
HELA_Cosubstrate_Rep2	O15235	28S ribosomal protein S12, mitochondrial	MRPS12	5	44.2	1.04801	0.929295	1.16878	0.758352	0.910996	0.405941	0.1857	0.145221	0.112432	0.129498	0.946694	51.927
HELA_CosubstrateEnzyme_Rep1	O15235	28S ribosomal protein S12, mitochondrial	MRPS12	5	44.2	1.14069	0.840948	1.21788	0.747487	0.54206	0.364227	0.225161	0.150675	0.158396	0.130573	0.929278	50.6192
HELA_CosubstrateEnzyme_Rep2	O15235	28S ribosomal protein S12, mitochondrial	MRPS12	5	44.2	1.10775	0.884834	1.14196	0.725195	0.430945	0.268197	0.142861	0.0975211	0.0550183	0.0598091	0.977918	49.6599
HELA_CTRL_Rep1	O15235	28S ribosomal protein S12, mitochondrial	MRPS12	5	44.2	1.31729	0.519167	0.386235	0.404156	0.352865	0.153945	0.110583	0.0841225	0.0825674	0.0615987	0.941596	46.1339
HELA_CTRL_Rep2	O15235	28S ribosomal protein S12, mitochondrial	MRPS12	5	44.2	0.860822	1.13566	0.765356	0.786534	0.592802	0.421564	0.192047	0.132592	0.125241	0.0992239	0.896468	51.2506
HELA_Enzyme_Rep1	O15235	28S ribosomal protein S12, mitochondrial	MRPS12	5	44.2	1.15764	0.807259	0.759528	0.644259	0.419847	0.312835	0.138557	0.140008	0.111166	0.145518	0.975496	48.8345
HELA_Enzyme_Rep2	O15235	28S ribosomal protein S12, mitochondrial	MRPS12	5	44.2	1.01865	0.972005	1.02998	0.861204	0.631415	0.42275	0.201902	0.165192	0.175026	0.175073	0.995729	51.1338
HELA_Cosubstrate_Rep2	O60783	28S ribosomal protein S14, mitochondrial	MRPS14	2	21.9	0.958591	1.04856	1.16102	0.853008	0.871307	0.391125	0.229326	0.125998	0.110516	0.0999202	0.980479	51.9273
HELA_CosubstrateEnzyme_Rep2	O60783	28S ribosomal protein S14, mitochondrial	MRPS14	2	21.9	1.08716	0.905594	0.937069	0.864911	0.539511	0.362011	0.173992	0.100942	0.0954693	0.0748385	0.990484	50.8862
HELA_CTRL_Rep2	O60783	28S ribosomal protein S14, mitochondrial	MRPS14	2	21.9	1.38861	0.596401	0.827193	1.13654	0.611897	0.304707	0.232297	0.202967	0.163331	0.363843	0.830154	50.1582
HELA_Enzyme_Rep1	O60783	28S ribosomal protein S14, mitochondrial	MRPS14	2	21.9	1.13204	0.837492	1.0465	0.918566	0.473407	0.312071	0.144214	0.154234	0.0794825	0.0901566	0.972433	50.3973
HELA_Enzyme_Rep2	O60783	28S ribosomal protein S14, mitochondrial	MRPS14	2	21.9	0.922768	1.08203	1.337	1.21266	0.662826	0.441712	0.224622	0.112884	0.0740642	0.111966	0.899676	51.7762
HELA_Cosubstrate_Rep1	P82914	28S ribosomal protein S15, mitochondrial	MRPS15	8	26.8	1.28384	0.707643	0.954321	0.628946	0.426281	0.205101	0.108567	0.0861066	0.0961334	0.0761758	0.93372	49.4504
HELA_Cosubstrate_Rep2	P82914	28S ribosomal protein S15, mitochondrial	MRPS15	8	26.8	0.988782	1.00829	1.27067	0.778431	0.906404	0.329371	0.126337	0.114008	0.0906414	0.0801625	0.950507	51.6463
HELA_CosubstrateEnzyme_Rep1	P82914	28S ribosomal protein S15, mitochondrial	MRPS15	8	26.8	1.05584	0.932912	1.13577	0.852347	0.472485	0.332713	0.202138	0.141888	0.0922505	0.0730837	0.977259	50.3666
HELA_CosubstrateEnzyme_Rep2	P82914	28S ribosomal protein S15, mitochondrial	MRPS15	8	26.8	1.2173	0.774396	1.38173	0.648206	0.352835	0.243644	0.128835	0.0869033	0.0862997	0.093588	0.891721	48.7633
HELA_CTRL_Rep1	P82914	28S ribosomal protein S15, mitochondrial	MRPS15	8	26.8	1.4482	0.32357	0.310344	0.383373	0.214788	0.0753323	0.043094	0.0292268	0.0290148	0.0264391	0.855654	43.7253
HELA_CTRL_Rep2	P82914	28S ribosomal protein S15, mitochondrial	MRPS15	8	26.8	0.898351	1.09731	0.74447	0.800096	0.476194	0.268356	0.0942573	0.0707868	0.0644331	0.0725936	0.929271	49.8114
HELA_Enzyme_Rep1	P82914	28S ribosomal protein S15, mitochondrial	MRPS15	8	26.8	1.18606	0.77371	0.702861	0.601992	0.31773	0.242436	0.0844905	0.0636925	0.0536784	0.0482976	0.968506	47.668
HELA_Enzyme_Rep2	P82914	28S ribosomal protein S15, mitochondrial	MRPS15	8	26.8	1.01577	0.97531	1.13094	0.775753	0.496571	0.337717	0.135268	0.092885	0.0782522	0.0785342	0.977203	50.0114
HELA_Cosubstrate_Rep1	Q9Y3D3	28S ribosomal protein S16, mitochondrial	MRPS16	5	39.4	1.17877	0.813444	1.01581	0.494461	0.433348	0.245432	0.148264	0.0952078	0.0969243	0.0911962	0.96888	49.0743
HELA_Cosubstrate_Rep2	Q9Y3D3	28S ribosomal protein S16, mitochondrial	MRPS16	5	39.4	1.04606	0.931892	0.911991	0.609055	0.60624	0.312331	0.13552	0.0989635	0.088329	0.0848421	0.979681	49.2804
HELA_CosubstrateEnzyme_Rep1	Q9Y3D3	28S ribosomal protein S16, mitochondrial	MRPS16	5	39.4	0.779814	1.23206	0.822303	1.01486	0.891749	0.324708	0.217757	0.142068	0.157731	0.0995821	0.899004	52.0878
HELA_CosubstrateEnzyme_Rep2	Q9Y3D3	28S ribosomal protein S16, mitochondrial	MRPS16	5	39.4	1.12519	0.867258	1.25893	0.780807	0.467083	0.290657	0.170599	0.12051	0.0946025	0.0912784	0.955272	50.0349
HELA_CTRL_Rep1	Q9Y3D3	28S ribosomal protein S16, mitochondrial	MRPS16	5	39.4	1.35879	0.457156	0.483942	0.587383	0.28229	0.137345	0.0952011	0.0727773	0.059143	0.0657884	0.89102	47.3004
HELA_CTRL_Rep2	Q9Y3D3	28S ribosomal protein S16, mitochondrial	MRPS16	5	39.4	0.812877	1.18464	0.762261	0.743429	0.351844	0.215409	0.0982242	0.0823551	0.0563294	0.0546091	0.885463	48.876
HELA_Enzyme_Rep1	Q9Y3D3	28S ribosomal protein S16, mitochondrial	MRPS16	5	39.4	1.1315	0.838121	0.81524	0.661163	0.324223	0.262248	0.119135	0.0889587	0.0866429	0.0921751	0.983906	48.4834
HELA_Enzyme_Rep2	Q9Y3D3	28S ribosomal protein S16, mitochondrial	MRPS16	5	39.4	1.02355	0.966377	1.06217	0.896572	0.522143	0.324534	0.13635	0.108971	0.0856041	0.0906487	0.992136	50.2983
HELA_Cosubstrate_Rep1	I3L0E3	28S ribosomal protein S17, mitochondrial	hCG_1984214;MRPS17	7	38.2	1.15808	0.834281	1.03134	0.516081	0.466878	0.259256	0.15548	0.104059	0.0779075	0.0800588	0.974163	49.5044
HELA_Cosubstrate_Rep2	I3L0E3	28S ribosomal protein S17, mitochondrial	hCG_1984214;MRPS17	7	38.2	0.998849	0.994863	1.16682	0.801205	0.772422	0.312724	0.123295	0.103383	0.0899716	0.0722826	0.978382	51.0522
HELA_CosubstrateEnzyme_Rep1	I3L0E3	28S ribosomal protein S17, mitochondrial	hCG_1984214;MRPS17	7	38.2	1.02694	0.964229	1.13762	0.73916	0.457071	0.292335	0.152528	0.10471	0.0924681	0.0818422	0.97909	49.7797
HELA_CosubstrateEnzyme_Rep2	I3L0E3	28S ribosomal protein S17, mitochondrial	hCG_1984214;MRPS17	7	38.2	1.13684	0.855508	1.31212	0.709063	0.355511	0.253238	0.139893	0.0833036	0.0744735	0.0732804	0.938023	49.0598
HELA_CTRL_Rep1	I3L0E3	28S ribosomal protein S17, mitochondrial	hCG_1984214;MRPS17	7	38.2	1.34755	0.473959	0.499925	0.506327	0.302719	0.137641	0.0943365	0.0700406	0.0638563	0.0499988	0.938428	47.0319
HELA_CTRL_Rep2	I3L0E3	28S ribosomal protein S17, mitochondrial	hCG_1984214;MRPS17	7	38.2	1.06048	0.931661	0.759734	0.846648	0.450076	0.27816	0.124039	0.0802474	0.0710858	0.0771972	0.980425	49.8919
HELA_Enzyme_Rep1	I3L0E3	28S ribosomal protein S17, mitochondrial	hCG_1984214;MRPS17	7	38.2	1.15016	0.816098	0.663249	0.6869	0.3294	0.241263	0.0751611	0.0572448	0.0527604	0.0545472	0.963518	48.0271
HELA_Enzyme_Rep2	I3L0E3	28S ribosomal protein S17, mitochondrial	hCG_1984214;MRPS17	7	38.2	1.02374	0.966165	1.04492	0.884494	0.609963	0.448042	0.229736	0.217139	0.165787	0.205784	0.992214	51.2007
HELA_Cosubstrate_Rep2	Q5QPA5	28S ribosomal protein S18a, mitochondrial	MRPS18A	4	15.6	1.31045	0.579235	1.30403	0.680814	1.49073	0.300526	0.148923	0.122766	0.0778464	0.0842885	0.765773	52.8161
HELA_CosubstrateEnzyme_Rep1	Q5QPA5	28S ribosomal protein S18a, mitochondrial	MRPS18A	4	15.6	1.18345	0.794613	1.73715	0.641603	0.492541	0.289497	0.167134	0.157154	0.132447	0.117289	0.741188	49.6094
HELA_CosubstrateEnzyme_Rep2	Q5QPA5	28S ribosomal protein S18a, mitochondrial	MRPS18A	4	15.6	1.30083	0.690185	1.88753	0.648164	0.390072	0.253363	0.170028	0.114787	0.131079	0.118219	0.707077	48.8765
HELA_CTRL_Rep1	Q5QPA5	28S ribosomal protein S18a, mitochondrial	MRPS18A	4	15.6	1.10533	0.835873	0.494185	1.25406	0.43683	0.218158	0.165402	0.116291	0.121925	0.137361	0.723854	49.9914
HELA_CTRL_Rep2	Q5QPA5	28S ribosomal protein S18a, mitochondrial	MRPS18A	4	15.6	0.54826	1.45501	0.575643	0.95743	0.584602	0.346078	0.208804	0.163266	0.208976	0.163212	0.578702	51.0652
HELA_Enzyme_Rep2	Q5QPA5	28S ribosomal protein S18a, mitochondrial	MRPS18A	4	15.6	0.961926	1.0371	1.33034	0.97311	0.619764	0.328611	0.180577	0.192546	0.15609	0.133823	0.930405	50.6807
HELA_Cosubstrate_Rep1	Q9Y676	28S ribosomal protein S18b, mitochondrial	MRPS18B	8	35.7	1.16709	0.825204	0.9374	0.604849	0.545832	0.346047	0.199465	0.131461	0.130145	0.150115	0.981333	50.6317
HELA_Cosubstrate_Rep2	Q9Y676	28S ribosomal protein S18b, mitochondrial	MRPS18B	8	35.7	0.976295	1.02495	1.24566	0.966532	0.911951	0.591329	0.318544	0.241079	0.186847	0.158652	0.974744	53.3023
HELA_CosubstrateEnzyme_Rep1	Q9Y676	28S ribosomal protein S18b, mitochondrial	MRPS18B	8	35.7	1.08379	0.902622	1.20538	0.845782	0.413814	0.265385	0.163605	0.104312	0.0819692	0.065537	0.964898	49.6784
HELA_CosubstrateEnzyme_Rep2	Q9Y676	28S ribosomal protein S18b, mitochondrial	MRPS18B	8	35.7	1.1784	0.813616	1.26415	0.70804	0.359404	0.268369	0.127513	0.0844757	0.0607769	0.0666936	0.936344	49.1527
HELA_CTRL_Rep1	Q9Y676	28S ribosomal protein S18b, mitochondrial	MRPS18B	8	35.7	1.32888	0.501851	0.562514	0.592062	0.400029	0.2319	0.177424	0.15448	0.157035	0.155653	0.925707	49.0782
HELA_CTRL_Rep2	Q9Y676	28S ribosomal protein S18b, mitochondrial	MRPS18B	8	35.7	0.804334	1.19337	0.896689	0.868494	0.540923	0.371428	0.169094	0.13332	0.118661	0.101328	0.885005	50.8957
HELA_Enzyme_Rep1	Q9Y676	28S ribosomal protein S18b, mitochondrial	MRPS18B	8	35.7	1.11938	0.852439	0.817108	0.742349	0.382752	0.300498	0.145719	0.118122	0.109788	0.113462	0.9818	49.3039
HELA_Enzyme_Rep2	Q9Y676	28S ribosomal protein S18b, mitochondrial	MRPS18B	8	35.7	1.00955	0.98244	1.20048	0.870562	0.49978	0.332336	0.129659	0.0901034	0.0839509	0.0814104	0.967349	50.1685
HELA_Cosubstrate_Rep1	Q9Y399	28S ribosomal protein S2, mitochondrial	MRPS2	10	28.7	1.18067	0.811532	0.970611	0.482079	0.477233	0.28483	0.184705	0.110614	0.0760923	0.0535375	0.970149	49.543
HELA_Cosubstrate_Rep2	Q9Y399	28S ribosomal protein S2, mitochondrial	MRPS2	10	28.7	0.987914	1.00945	1.09454	0.796482	0.746789	0.501726	0.310702	0.255059	0.231344	0.293112	0.987119	51.912
HELA_CosubstrateEnzyme_Rep1	Q9Y399	28S ribosomal protein S2, mitochondrial	MRPS2	10	28.7	1.07117	0.916295	1.06105	0.694232	0.333435	0.211823	0.120714	0.0852719	0.0644131	0.0640356	0.986366	48.6745
HELA_CosubstrateEnzyme_Rep2	Q9Y399	28S ribosomal protein S2, mitochondrial	MRPS2	10	28.7	1.14266	0.849642	1.21129	0.669126	0.346236	0.267802	0.180202	0.1152	0.103874	0.100537	0.952495	48.7795
HELA_CTRL_Rep1	Q9Y399	28S ribosomal protein S2, mitochondrial	MRPS2	10	28.7	1.40273	0.3915	0.452798	0.435551	0.31655	0.152556	0.128527	0.0998068	0.0479686	0.0508715	0.90506	46.1115
HELA_CTRL_Rep2	Q9Y399	28S ribosomal protein S2, mitochondrial	MRPS2	10	28.7	0.818578	1.17882	0.64895	0.599671	0.456646	0.343996	0.200733	0.14483	0.118446	0.0877266	0.827144	49.1292
HELA_Enzyme_Rep1	Q9Y399	28S ribosomal protein S2, mitochondrial	MRPS2	10	28.7	1.08324	0.895105	0.914876	0.705942	0.473484	0.374182	0.218568	0.206927	0.215575	0.251841	0.994345	50.0194
HELA_Enzyme_Rep2	Q9Y399	28S ribosomal protein S2, mitochondrial	MRPS2	10	28.7	1.01541	0.975716	0.995658	0.788228	0.589678	0.437579	0.428201	0.216874	0.158439	0.145744	0.970485	51.9388
HELA_Cosubstrate_Rep1	G5E9W7	28S ribosomal protein S22, mitochondrial	MRPS22	16	55.5	1.22122	0.770704	0.988163	0.419522	0.329213	0.183833	0.128817	0.08261	0.0698378	0.0771082	0.954638	47.8817
HELA_Cosubstrate_Rep2	G5E9W7	28S ribosomal protein S22, mitochondrial	MRPS22	16	55.5	0.959934	1.04677	1.20533	0.70586	0.685776	0.231595	0.093333	0.0748329	0.0687011	0.0640563	0.966533	50.216
HELA_CosubstrateEnzyme_Rep1	G5E9W7	28S ribosomal protein S22, mitochondrial	MRPS22	16	55.5	1.10109	0.883866	1.24088	0.68136	0.338602	0.226367	0.116292	0.0764166	0.0624595	0.0615048	0.947795	48.7062
HELA_CosubstrateEnzyme_Rep2	G5E9W7	28S ribosomal protein S22, mitochondrial	MRPS22	16	55.5	1.14434	0.847953	1.31629	0.680427	0.318171	0.22979	0.14653	0.105134	0.0796967	0.0867723	0.935159	48.6046
HELA_CTRL_Rep1	G5E9W7	28S ribosomal protein S22, mitochondrial	MRPS22	16	55.5	1.4012	0.393786	0.438393	0.459735	0.255169	0.118694	0.0649332	0.0479441	0.051056	0.040867	0.900109	45.6504
HELA_CTRL_Rep2	G5E9W7	28S ribosomal protein S22, mitochondrial	MRPS22	16	55.5	0.795688	1.20221	0.774534	0.779515	0.381776	0.234627	0.102696	0.0763567	0.0821658	0.066175	0.87458	49.1972
HELA_Enzyme_Rep1	G5E9W7	28S ribosomal protein S22, mitochondrial	MRPS22	16	55.5	1.13497	0.834028	0.769616	0.622163	0.272793	0.208452	0.0735149	0.0485408	0.0508402	0.0525039	0.983718	47.8095
HELA_Enzyme_Rep2	G5E9W7	28S ribosomal protein S22, mitochondrial	MRPS22	16	55.5	1.03951	0.948058	1.1346	0.808853	0.457503	0.247192	0.0881229	0.0572989	0.051791	0.0482558	0.982358	49.65
HELA_Cosubstrate_Rep1	Q9Y3D9	28S ribosomal protein S23, mitochondrial	MRPS23	12	66.8	1.09199	0.90083	1.04529	0.725346	0.578622	0.3215	0.173843	0.106803	0.0884492	0.0896906	0.995109	51.1095
HELA_Cosubstrate_Rep2	Q9Y3D9	28S ribosomal protein S23, mitochondrial	MRPS23	12	66.8	0.994488	1.00068	1.09445	1.21993	0.789772	0.408103	0.212219	0.150224	0.327843	0.173983	0.956833	51.3061
HELA_CosubstrateEnzyme_Rep1	Q9Y3D9	28S ribosomal protein S23, mitochondrial	MRPS23	12	66.8	1.01037	0.982192	1.07813	0.858549	0.517833	0.309387	0.149165	0.0943181	0.0779802	0.074914	0.994805	50.5067
HELA_CosubstrateEnzyme_Rep2	Q9Y3D9	28S ribosomal protein S23, mitochondrial	MRPS23	12	66.8	1.04983	0.943226	1.1476	0.838516	0.523958	0.383948	0.212544	0.124925	0.107623	0.10011	0.986433	50.9146
HELA_CTRL_Rep1	Q9Y3D9	28S ribosomal protein S23, mitochondrial	MRPS23	12	66.8	1.24999	0.619729	0.670612	0.681555	0.439931	0.225882	0.142478	0.0928399	0.0611115	0.0587184	0.973604	50.3244
HELA_CTRL_Rep2	Q9Y3D9	28S ribosomal protein S23, mitochondrial	MRPS23	12	66.8	1.02771	0.965143	0.820228	0.849266	0.541891	0.326584	0.173732	0.122064	0.106072	0.11452	0.986197	50.6489
HELA_Enzyme_Rep1	Q9Y3D9	28S ribosomal protein S23, mitochondrial	MRPS23	12	66.8	1.04817	0.936516	0.85215	0.737156	0.484414	0.371362	0.188028	0.112962	0.115213	0.125129	0.996994	50.3045
HELA_Enzyme_Rep2	Q9Y3D9	28S ribosomal protein S23, mitochondrial	MRPS23	12	66.8	0.983294	1.01258	1.04614	0.871853	0.633574	0.414808	0.209345	0.14653	0.142846	0.15237	0.992779	51.1974
HELA_Cosubstrate_Rep1	P82663	28S ribosomal protein S25, mitochondrial	MRPS25	9	49.7	1.1879	0.804252	1.08177	0.51764	0.459521	0.261108	0.149643	0.106746	0.101333	0.101121	0.957274	49.439
HELA_Cosubstrate_Rep2	P82663	28S ribosomal protein S25, mitochondrial	MRPS25	9	49.7	1.03524	0.946328	1.24456	0.781099	0.75891	0.32878	0.182667	0.135571	0.112179	0.118474	0.956073	51.0612
HELA_CosubstrateEnzyme_Rep1	P82663	28S ribosomal protein S25, mitochondrial	MRPS25	9	49.7	1.01208	0.980335	1.13392	0.80522	0.534342	0.338734	0.222892	0.155973	0.176722	0.157529	0.982435	50.475
HELA_CosubstrateEnzyme_Rep2	P82663	28S ribosomal protein S25, mitochondrial	MRPS25	9	49.7	1.14743	0.844831	1.36708	0.721452	0.361282	0.243898	0.186097	0.116483	0.141903	0.130905	0.920241	48.9313
HELA_CTRL_Rep1	P82663	28S ribosomal protein S25, mitochondrial	MRPS25	9	49.7	1.36077	0.454199	0.498728	0.558803	0.292203	0.133744	0.0811899	0.0643124	0.0548129	0.0593671	0.907242	47.1814
HELA_CTRL_Rep2	P82663	28S ribosomal protein S25, mitochondrial	MRPS25	9	49.7	0.846109	1.15069	0.759529	0.793894	0.47803	0.318195	0.165979	0.152223	0.159209	0.185906	0.881757	49.8883
HELA_Enzyme_Rep1	P82663	28S ribosomal protein S25, mitochondrial	MRPS25	9	49.7	1.03082	0.957004	0.929111	0.864028	0.502175	0.398163	0.217557	0.163759	0.163409	0.150325	0.99276	50.973
HELA_Enzyme_Rep2	P82663	28S ribosomal protein S25, mitochondrial	MRPS25	9	49.7	0.968756	1.02926	1.18322	0.907893	0.607319	0.351434	0.145525	0.154125	0.138373	0.133041	0.970849	50.7382
HELA_Cosubstrate_Rep1	Q9BYN8	28S ribosomal protein S26, mitochondrial	MRPS26	10	30.7	1.17315	0.81911	1.07719	0.497638	0.489313	0.273894	0.175494	0.121755	0.124516	0.128606	0.955896	49.5366
HELA_Cosubstrate_Rep2	Q9BYN8	28S ribosomal protein S26, mitochondrial	MRPS26	10	30.7	0.969375	1.03418	1.18784	0.826286	0.748008	0.391169	0.162939	0.162846	0.140437	0.149716	0.981465	51.2256
HELA_CosubstrateEnzyme_Rep1	Q9BYN8	28S ribosomal protein S26, mitochondrial	MRPS26	10	30.7	1.04372	0.94605	1.1114	0.908828	0.506964	0.334434	0.218556	0.152826	0.150014	0.118244	0.986162	50.5043
HELA_CosubstrateEnzyme_Rep2	Q9BYN8	28S ribosomal protein S26, mitochondrial	MRPS26	10	30.7	1.11013	0.882436	1.26023	0.780535	0.464348	0.334653	0.231895	0.152673	0.157159	0.135338	0.952132	50.0482
HELA_CTRL_Rep1	Q9BYN8	28S ribosomal protein S26, mitochondrial	MRPS26	10	30.7	1.35477	0.463172	0.525957	0.499485	0.36036	0.177946	0.112405	0.0876964	0.0646128	0.0826514	0.940334	47.5417
HELA_CTRL_Rep2	Q9BYN8	28S ribosomal protein S26, mitochondrial	MRPS26	10	30.7	1.34078	0.645271	0.779596	0.910693	0.492452	0.29018	0.167284	0.137532	0.11327	0.169601	0.885697	50.3051
HELA_Enzyme_Rep1	Q9BYN8	28S ribosomal protein S26, mitochondrial	MRPS26	10	30.7	1.09978	0.875582	0.891907	0.758868	0.500541	0.335162	0.178173	0.136267	0.127308	0.118867	0.993374	50.3344
HELA_Enzyme_Rep2	Q9BYN8	28S ribosomal protein S26, mitochondrial	MRPS26	10	30.7	1.04608	0.940518	1.01338	0.890447	0.553268	0.392768	0.243325	0.195567	0.173066	0.177132	0.99301	50.6452
HELA_Cosubstrate_Rep1	Q92552	28S ribosomal protein S27, mitochondrial	MRPS27	21	50.2	1.10995	0.88275	0.846992	0.424377	0.269796	0.123609	0.0684942	0.0464136	0.0403081	0.0412039	0.997909	47.3604
HELA_Cosubstrate_Rep2	Q92552	28S ribosomal protein S27, mitochondrial	MRPS27	21	50.2	0.984105	1.01453	0.974552	0.655147	0.452768	0.209024	0.0998463	0.081911	0.0782015	0.0738058	0.997972	48.6718
HELA_CosubstrateEnzyme_Rep1	Q92552	28S ribosomal protein S27, mitochondrial	MRPS27	21	50.2	1.04303	0.9468	0.936348	0.669926	0.309883	0.178337	0.0925239	0.0582142	0.0577914	0.0487161	0.998243	48.343
HELA_CosubstrateEnzyme_Rep2	Q92552	28S ribosomal protein S27, mitochondrial	MRPS27	21	50.2	1.08341	0.909375	1.00102	0.61567	0.304078	0.191571	0.120339	0.0769673	0.0604375	0.0503258	0.993678	48.2586
HELA_CTRL_Rep1	Q92552	28S ribosomal protein S27, mitochondrial	MRPS27	21	50.2	1.32992	0.500303	0.544261	0.447133	0.264697	0.117914	0.0788146	0.0575584	0.05071	0.0495522	0.970009	46.7601
HELA_CTRL_Rep2	Q92552	28S ribosomal protein S27, mitochondrial	MRPS27	21	50.2	1.00074	0.992696	0.707206	0.637176	0.341194	0.218004	0.11067	0.0892518	0.109112	0.084876	0.970961	48.1192
HELA_Enzyme_Rep1	Q92552	28S ribosomal protein S27, mitochondrial	MRPS27	21	50.2	1.08587	0.892002	0.785821	0.584385	0.296151	0.178163	0.0787252	0.0709444	0.0702789	0.0611767	0.996756	47.7449
HELA_Enzyme_Rep2	Q92552	28S ribosomal protein S27, mitochondrial	MRPS27	21	50.2	1.03045	0.958459	0.866202	0.6803	0.414935	0.249022	0.120859	0.0943222	0.0661361	0.0529936	0.999635	48.8354
HELA_Cosubstrate_Rep1	Q9Y2Q9	28S ribosomal protein S28, mitochondrial	MRPS28	7	38	1.01981	0.973509	1.07681	0.932832	1.05997	0.75908	0.605201	0.489795	0.402402	0.289206	0.919277	59.833
HELA_Cosubstrate_Rep2	Q9Y2Q9	28S ribosomal protein S28, mitochondrial	MRPS28	7	38	0.916609	1.10456	1.12059	1.17696	1.08004	1.0556	0.753131	0.66034	0.498272	0.36278	0.944968	62.188
HELA_CosubstrateEnzyme_Rep1	Q9Y2Q9	28S ribosomal protein S28, mitochondrial	MRPS28	7	38	0.995856	0.997921	1.12886	1.07397	0.947939	0.74015	0.574205	0.421403	0.296154	0.176065	0.963014	58.3572
HELA_CosubstrateEnzyme_Rep2	Q9Y2Q9	28S ribosomal protein S28, mitochondrial	MRPS28	7	38	1.00618	0.987225	1.16554	1.17204	1.08791	1.01562	1.02793	0.689737	0.448746	0.227783	0.916354	62.7318
HELA_CTRL_Rep1	Q9Y2Q9	28S ribosomal protein S28, mitochondrial	MRPS28	7	38	1.26026	0.604384	0.839348	0.756683	0.873903	0.603945	0.492988	0.398312	0.286892	0.214918	0.98046	58.2503
HELA_CTRL_Rep2	Q9Y2Q9	28S ribosomal protein S28, mitochondrial	MRPS28	7	38	1.07635	0.915447	0.959758	1.11847	1.0287	0.807878	0.623892	0.514386	0.396719	0.316326	0.957213	60.2573
HELA_Enzyme_Rep1	Q9Y2Q9	28S ribosomal protein S28, mitochondrial	MRPS28	7	38	1.00134	0.991814	1.02903	1.2013	1.09054	0.883988	0.789047	0.616626	0.539336	0.39365	0.876947	62.5013
HELA_Enzyme_Rep2	Q9Y2Q9	28S ribosomal protein S28, mitochondrial	MRPS28	7	38	0.984303	1.01142	1.15533	1.36481	1.26906	1.27857	1.04449	0.854478	0.640361	0.402449	0.706097	64.5102
HELA_Cosubstrate_Rep1	P51398	28S ribosomal protein S29, mitochondrial	DAP3	13	40.5	1.18846	0.803688	0.976103	0.646628	0.47566	0.260782	0.160758	0.126593	0.133575	0.123652	0.974222	49.9536
HELA_Cosubstrate_Rep2	P51398	28S ribosomal protein S29, mitochondrial	DAP3	13	40.5	1.02753	0.95661	1.17621	0.935501	0.740325	0.306589	0.121273	0.100393	0.237148	0.122948	0.978119	50.9583
HELA_CosubstrateEnzyme_Rep1	P51398	28S ribosomal protein S29, mitochondrial	DAP3	13	40.5	1.04447	0.945234	1.11912	0.835394	0.436668	0.288071	0.14302	0.101353	0.0768414	0.0814054	0.985601	49.8809
HELA_CosubstrateEnzyme_Rep2	P51398	28S ribosomal protein S29, mitochondrial	DAP3	13	40.5	1.14041	0.851913	1.24297	0.78156	0.358201	0.263211	0.135857	0.126199	0.136722	0.110473	0.955596	49.1665
HELA_CTRL_Rep1	P51398	28S ribosomal protein S29, mitochondrial	DAP3	13	40.5	1.40002	0.395549	0.434722	0.461799	0.302332	0.155471	0.0968851	0.0671825	0.0568663	0.0512811	0.898469	46.029
HELA_CTRL_Rep2	P51398	28S ribosomal protein S29, mitochondrial	DAP3	13	40.5	0.949763	1.04478	0.775611	0.95171	0.547699	0.345842	0.162278	0.128823	0.174461	0.109322	0.941051	50.8573
HELA_Enzyme_Rep1	P51398	28S ribosomal protein S29, mitochondrial	DAP3	13	40.5	1.12711	0.843308	0.78375	0.828792	0.399386	0.269422	0.126686	0.105681	0.233154	0.127561	0.951497	49.4952
HELA_Enzyme_Rep2	P51398	28S ribosomal protein S29, mitochondrial	DAP3	13	40.5	1.03282	0.955741	1.07619	0.764246	0.394788	0.21588	0.0462248	0.0270641	0.0302714	0.0249398	0.989767	49.1868
HELA_Cosubstrate_Rep1	Q9NP92	28S ribosomal protein S30, mitochondrial	MRPS30	8	22.6	1.49886	0.491128	1.04004	0.354247	0.371296	0.186063	0.128558	0.092752	0.0886096	0.0865085	0.76813	47.6217
HELA_Cosubstrate_Rep2	Q9NP92	28S ribosomal protein S30, mitochondrial	MRPS30	8	22.6	1.14297	0.802632	1.45497	0.694365	0.821	0.268143	0.128095	0.0995131	0.109925	0.117222	0.853087	50.9965
HELA_CosubstrateEnzyme_Rep1	Q9NP92	28S ribosomal protein S30, mitochondrial	MRPS30	8	22.6	1.11957	0.863846	1.34582	0.859387	0.479616	0.38256	0.248841	0.125002	0.106827	0.110819	0.907757	50.5937
HELA_CosubstrateEnzyme_Rep2	Q9NP92	28S ribosomal protein S30, mitochondrial	MRPS30	8	22.6	1.29813	0.692916	1.65681	0.631257	0.367357	0.272231	0.16639	0.0899763	0.0655905	0.0698092	0.78112	48.8719
HELA_CTRL_Rep1	Q9NP92	28S ribosomal protein S30, mitochondrial	MRPS30	8	22.6	1.47585	0.282247	0.284251	0.403142	0.263199	0.141688	0.096782	0.0686624	0.0641806	0.065725	0.790966	43.396
HELA_CTRL_Rep2	Q9NP92	28S ribosomal protein S30, mitochondrial	MRPS30	8	22.6	1.49834	0.484289	0.542346	0.738019	0.432135	0.220438	0.139501	0.122127	0.133088	0.144233	0.760946	47.4049
HELA_Enzyme_Rep1	Q9NP92	28S ribosomal protein S30, mitochondrial	MRPS30	8	22.6	1.33175	0.60168	0.622339	0.528398	0.33264	0.223383	0.109899	0.103151	0.107045	0.113225	0.879813	46.4352
HELA_Enzyme_Rep2	Q9NP92	28S ribosomal protein S30, mitochondrial	MRPS30	8	22.6	1.02763	0.961696	1.31681	0.925535	0.63615	0.371657	0.180961	0.140313	0.120856	0.134539	0.937871	51.0288
HELA_Cosubstrate_Rep1	Q92665	28S ribosomal protein S31, mitochondrial	MRPS31	13	37.5	1.14343	0.849033	1.07071	0.646268	0.659395	0.398504	0.249407	0.196114	0.172599	0.184735	0.976416	51.8879
HELA_Cosubstrate_Rep2	Q92665	28S ribosomal protein S31, mitochondrial	MRPS31	13	37.5	1.01221	0.977041	1.17285	0.851343	0.927941	0.419981	0.187547	0.16981	0.1444	0.147055	0.972531	52.0604
HELA_CosubstrateEnzyme_Rep1	Q92665	28S ribosomal protein S31, mitochondrial	MRPS31	13	37.5	1.00638	0.98651	1.19349	0.92065	0.587711	0.414344	0.238735	0.144876	0.135245	0.134943	0.974257	51.4965
HELA_CosubstrateEnzyme_Rep2	Q92665	28S ribosomal protein S31, mitochondrial	MRPS31	13	37.5	1.11905	0.873439	1.34373	0.898451	0.582914	0.39834	0.273344	0.166247	0.145764	0.142613	0.933841	51.3495
HELA_CTRL_Rep1	Q92665	28S ribosomal protein S31, mitochondrial	MRPS31	13	37.5	1.32745	0.503991	0.524393	0.567538	0.455364	0.217921	0.142819	0.127455	0.122221	0.125404	0.925598	48.9222
HELA_CTRL_Rep2	Q92665	28S ribosomal protein S31, mitochondrial	MRPS31	13	37.5	1.23611	0.752213	0.804064	0.963849	0.627325	0.33012	0.197491	0.163818	0.13323	0.19	0.94794	51.2046
HELA_Enzyme_Rep1	Q92665	28S ribosomal protein S31, mitochondrial	MRPS31	13	37.5	1.07905	0.900058	0.93568	0.859147	0.633332	0.434611	0.257266	0.231323	0.184192	0.171484	0.994277	52.0999
HELA_Enzyme_Rep2	Q92665	28S ribosomal protein S31, mitochondrial	MRPS31	13	37.5	1.00459	0.988133	1.11535	0.973291	0.673363	0.397172	0.232873	0.187858	0.166482	0.195325	0.986294	51.3011
HELA_Cosubstrate_Rep1	C9JJ19	28S ribosomal protein S34, mitochondrial	MRPS34	12	64	1.1768	0.815427	1.00004	0.611773	0.431678	0.180247	0.0828821	0.0511913	0.0423004	0.0371478	0.982051	49.4505
HELA_Cosubstrate_Rep2	C9JJ19	28S ribosomal protein S34, mitochondrial	MRPS34	12	64	0.996053	0.998592	1.14838	0.919626	0.689416	0.243457	0.097929	0.0818177	0.087578	0.0743448	0.993469	50.671
HELA_CosubstrateEnzyme_Rep1	C9JJ19	28S ribosomal protein S34, mitochondrial	MRPS34	12	64	1.05651	0.932187	1.13768	0.885017	0.454628	0.293627	0.177455	0.120784	0.0970829	0.102858	0.982086	50.0375
HELA_CosubstrateEnzyme_Rep2	C9JJ19	28S ribosomal protein S34, mitochondrial	MRPS34	12	64	1.1108	0.881763	1.20181	0.815762	0.389729	0.23775	0.133338	0.0974845	0.0836125	0.0876422	0.974172	49.4905
HELA_CTRL_Rep1	C9JJ19	28S ribosomal protein S34, mitochondrial	MRPS34	12	64	1.34346	0.480065	0.514295	0.579807	0.295874	0.124326	0.077189	0.0530229	0.0494421	0.0502073	0.914638	47.5107
HELA_CTRL_Rep2	C9JJ19	28S ribosomal protein S34, mitochondrial	MRPS34	12	64	0.873742	1.12246	0.854518	0.93137	0.481073	0.258049	0.0992903	0.0716912	0.0663125	0.0634819	0.93438	50.2039
HELA_Enzyme_Rep1	C9JJ19	28S ribosomal protein S34, mitochondrial	MRPS34	12	64	1.07267	0.90759	0.786136	0.720635	0.332173	0.196724	0.0824602	0.0709352	0.0542412	0.0526204	0.988699	48.6394
HELA_Enzyme_Rep2	C9JJ19	28S ribosomal protein S34, mitochondrial	MRPS34	12	64	0.979927	1.01644	1.00568	0.839589	0.518688	0.261331	0.113382	0.0824197	0.0815539	0.0751227	0.996657	49.9931
HELA_Cosubstrate_Rep1	P82673	28S ribosomal protein S35, mitochondrial	MRPS35	9	38.7	1.19176	0.80037	1.01898	0.57539	0.62444	0.31814	0.189827	0.116292	0.0953925	0.0658261	0.964562	50.9899
HELA_Cosubstrate_Rep2	P82673	28S ribosomal protein S35, mitochondrial	MRPS35	9	38.7	1.01837	0.968831	1.20656	0.878651	1.04049	0.407796	0.183434	0.137871	0.109921	0.111014	0.970907	52.2852
HELA_CosubstrateEnzyme_Rep1	P82673	28S ribosomal protein S35, mitochondrial	MRPS35	9	38.7	1.03901	0.951147	1.16328	0.937165	0.640772	0.386679	0.195616	0.121147	0.108526	0.093868	0.983818	51.6289
HELA_CosubstrateEnzyme_Rep2	P82673	28S ribosomal protein S35, mitochondrial	MRPS35	9	38.7	1.11005	0.882516	1.30709	0.846831	0.575188	0.359689	0.233936	0.144735	0.120977	0.125175	0.947601	51.0734
HELA_CTRL_Rep1	P82673	28S ribosomal protein S35, mitochondrial	MRPS35	9	38.7	1.37695	0.430029	0.512158	0.533014	0.414428	0.200713	0.147342	0.101349	0.0800429	0.0592598	0.907704	47.9813
HELA_CTRL_Rep2	P82673	28S ribosomal protein S35, mitochondrial	MRPS35	9	38.7	1.61668	0.363371	0.621475	0.91579	0.567574	0.268498	0.197225	0.162456	0.10584	0.0924365	0.649898	49.7885
HELA_Enzyme_Rep1	P82673	28S ribosomal protein S35, mitochondrial	MRPS35	9	38.7	1.11171	0.861487	0.827353	0.820207	0.582716	0.344928	0.152525	0.122925	0.103489	0.0907019	0.980719	50.9208
HELA_Enzyme_Rep2	P82673	28S ribosomal protein S35, mitochondrial	MRPS35	9	38.7	0.958305	1.04125	1.15059	0.966546	0.671068	0.424409	0.142831	0.105632	0.0824814	0.0678221	0.976892	51.5417
HELA_Cosubstrate_Rep1	P82909	28S ribosomal protein S36, mitochondrial	MRPS36	7	64.1	1.00556	0.987865	1.07214	0.853051	0.89546	0.759022	0.656583	0.676483	0.690579	0.845136	0.859226	NA
HELA_Cosubstrate_Rep2	P82909	28S ribosomal protein S36, mitochondrial	MRPS36	7	64.1	0.937305	1.07695	1.10119	1.00982	1.01611	0.843565	0.508937	0.60023	0.723248	0.809093	0.933755	NA
HELA_CosubstrateEnzyme_Rep1	P82909	28S ribosomal protein S36, mitochondrial	MRPS36	7	64.1	1.02333	0.968141	1.13435	1.13266	1.03522	0.822568	0.678803	0.521706	0.621658	0.541444	0.882136	NA
HELA_CosubstrateEnzyme_Rep2	P82909	28S ribosomal protein S36, mitochondrial	MRPS36	7	64.1	1.03819	0.954958	1.20414	1.07152	0.960916	0.87545	0.980516	0.77699	0.99646	0.7664	0.252549	NA
HELA_CTRL_Rep1	P82909	28S ribosomal protein S36, mitochondrial	MRPS36	7	64.1	1.23216	0.646371	0.743246	0.623989	0.595352	0.427727	0.390126	0.386468	0.371644	0.478995	0.984951	55.7968
HELA_CTRL_Rep2	P82909	28S ribosomal protein S36, mitochondrial	MRPS36	7	64.1	0.975993	1.01798	0.873707	0.878904	0.798094	0.725715	0.528193	0.540351	0.624999	0.543822	0.850478	NA
HELA_Enzyme_Rep1	P82909	28S ribosomal protein S36, mitochondrial	MRPS36	7	64.1	1.01821	0.971891	1.1296	1.0102	0.884339	0.828626	0.71376	0.649724	0.737857	0.860162	0.881835	NA
HELA_Enzyme_Rep2	P82909	28S ribosomal protein S36, mitochondrial	MRPS36	7	64.1	0.956671	1.04313	1.12815	1.01151	1.01038	0.827124	0.707147	0.72537	0.754939	0.840633	0.869438	NA
HELA_Cosubstrate_Rep1	P82675	28S ribosomal protein S5, mitochondrial	MRPS5	15	36.3	1.2688	0.722786	0.990064	0.384474	0.442254	0.233048	0.158042	0.129563	0.139952	0.167402	0.909168	48.1876
HELA_Cosubstrate_Rep2	P82675	28S ribosomal protein S5, mitochondrial	MRPS5	15	36.3	1.02878	0.954933	1.17681	0.698774	0.833607	0.321666	0.158036	0.135221	0.145934	0.148655	0.940631	51.0926
HELA_CosubstrateEnzyme_Rep1	P82675	28S ribosomal protein S5, mitochondrial	MRPS5	15	36.3	1.10452	0.880157	1.12686	0.740174	0.618812	0.388485	0.151217	0.10276	0.0737181	0.0542446	0.963593	51.1823
HELA_CosubstrateEnzyme_Rep2	P82675	28S ribosomal protein S5, mitochondrial	MRPS5	15	36.3	1.20355	0.788258	1.39864	0.596048	0.301441	0.215997	0.0997477	0.0875859	0.0689735	0.0750166	0.893197	48.0818
HELA_CTRL_Rep1	P82675	28S ribosomal protein S5, mitochondrial	MRPS5	15	36.3	1.39726	0.39968	0.405037	0.425137	0.275645	0.13797	0.0854083	0.0620149	0.0511281	0.0502126	0.90723	45.4393
HELA_CTRL_Rep2	P82675	28S ribosomal protein S5, mitochondrial	MRPS5	15	36.3	1.2034	0.785634	0.637539	0.732895	0.424684	0.25172	0.150415	0.124142	0.112112	0.160991	0.957704	48.6611
HELA_Enzyme_Rep1	P82675	28S ribosomal protein S5, mitochondrial	MRPS5	15	36.3	1.15892	0.805748	0.726243	0.623619	0.354082	0.292884	0.133857	0.111327	0.104791	0.0949937	0.976249	48.2349
HELA_Enzyme_Rep2	P82675	28S ribosomal protein S5, mitochondrial	MRPS5	15	36.3	1.00815	0.984055	1.13297	0.829983	0.559107	0.391143	0.168925	0.113311	0.0796178	0.0621356	0.977982	50.7537
HELA_Cosubstrate_Rep1	P82932	28S ribosomal protein S6, mitochondrial	MRPS6	6	45.6	1.10408	0.888653	1.0396	0.680253	0.600792	0.29399	0.194219	0.129378	0.142173	0.160908	0.993433	50.9041
HELA_Cosubstrate_Rep2	P82932	28S ribosomal protein S6, mitochondrial	MRPS6	6	45.6	1.00734	0.983539	0.868633	0.720051	0.603867	0.354763	0.185513	0.141108	0.143445	0.161638	0.990589	49.8447
HELA_CosubstrateEnzyme_Rep1	P82932	28S ribosomal protein S6, mitochondrial	MRPS6	6	45.6	1.04436	0.945357	1.05938	0.929095	0.660835	0.491414	0.355221	0.240873	0.171218	0.14712	0.98862	53.065
HELA_CosubstrateEnzyme_Rep2	P82932	28S ribosomal protein S6, mitochondrial	MRPS6	6	45.6	1.08918	0.903557	1.18473	0.893818	0.551982	0.418588	0.22852	0.156739	0.152332	0.132244	0.975453	51.2423
HELA_CTRL_Rep1	P82932	28S ribosomal protein S6, mitochondrial	MRPS6	6	45.6	1.31465	0.523112	0.562297	0.585362	0.355959	0.178782	0.124093	0.0991753	0.115341	0.12868	0.935723	48.4567
HELA_CTRL_Rep2	P82932	28S ribosomal protein S6, mitochondrial	MRPS6	6	45.6	0.843865	1.15298	0.768474	0.799293	0.545149	0.412775	0.252998	0.165778	0.139176	0.119067	0.877701	51.2029
HELA_Enzyme_Rep1	P82932	28S ribosomal protein S6, mitochondrial	MRPS6	6	45.6	1.09899	0.876507	0.983088	0.815557	0.574923	0.454992	0.297964	0.255505	0.223648	0.234842	0.98715	51.9109
HELA_Enzyme_Rep2	P82932	28S ribosomal protein S6, mitochondrial	MRPS6	6	45.6	1.03251	0.956094	1.10662	0.820861	0.640119	0.450421	0.243659	0.211855	0.189692	0.176592	0.980348	51.3451
HELA_Cosubstrate_Rep1	J3QLS3	28S ribosomal protein S7, mitochondrial	MRPS7	9	44.3	1.17276	0.819495	1.01043	0.611359	0.447176	0.228383	0.103779	0.0724286	0.0616126	0.0553923	0.981336	49.6596
HELA_Cosubstrate_Rep2	J3QLS3	28S ribosomal protein S7, mitochondrial	MRPS7	9	44.3	1.04964	0.927116	1.01739	0.826389	0.822564	0.326932	0.169699	0.136346	0.0932692	0.0771973	0.970608	51.3633
HELA_CosubstrateEnzyme_Rep1	J3QLS3	28S ribosomal protein S7, mitochondrial	MRPS7	9	44.3	1.10144	0.883494	1.15212	0.727902	0.406531	0.249134	0.135719	0.0827088	0.0487802	0.0490449	0.966633	49.3954
HELA_CosubstrateEnzyme_Rep2	J3QLS3	28S ribosomal protein S7, mitochondrial	MRPS7	9	44.3	1.15202	0.840208	1.19755	0.713051	0.389053	0.248901	0.118009	0.0734471	0.0583863	0.0824888	0.959229	49.2974
HELA_CTRL_Rep1	J3QLS3	28S ribosomal protein S7, mitochondrial	MRPS7	9	44.3	1.25905	0.606183	0.543651	0.758694	0.384646	0.207518	0.128425	0.0850699	0.0900157	0.0909563	NA	NA
HELA_CTRL_Rep2	J3QLS3	28S ribosomal protein S7, mitochondrial	MRPS7	9	44.3	0.809367	1.18823	0.78064	0.760288	0.48576	0.360077	0.192241	0.149964	0.136978	0.0981323	0.861586	50.229
HELA_Enzyme_Rep1	J3QLS3	28S ribosomal protein S7, mitochondrial	MRPS7	9	44.3	1.12279	0.848414	0.755118	0.642951	0.356228	0.253315	0.124945	0.106538	0.0740206	0.0696345	0.987993	48.407
HELA_Enzyme_Rep2	J3QLS3	28S ribosomal protein S7, mitochondrial	MRPS7	9	44.3	1.02633	0.963192	1.13613	0.819143	0.421636	0.211192	0.0752196	0.0603313	0.0438541	0.0492758	0.984241	49.4174
HELA_Cosubstrate_Rep1	P82933	28S ribosomal protein S9, mitochondrial	MRPS9	18	51.5	1.14741	0.845026	0.86884	0.504868	0.437965	0.22962	0.141864	0.0989329	0.0925256	0.0765522	0.990674	48.8748
HELA_Cosubstrate_Rep2	P82933	28S ribosomal protein S9, mitochondrial	MRPS9	18	51.5	1.02659	0.95786	1.07031	0.673847	0.718855	0.30201	0.143721	0.13879	0.121761	0.130549	0.965301	50.305
HELA_CosubstrateEnzyme_Rep1	P82933	28S ribosomal protein S9, mitochondrial	MRPS9	18	51.5	1.09326	0.892356	1.08592	0.693032	0.381604	0.265688	0.143784	0.09823	0.0863508	0.0846029	0.975778	49.053
HELA_CosubstrateEnzyme_Rep2	P82933	28S ribosomal protein S9, mitochondrial	MRPS9	18	51.5	1.15367	0.838544	1.22087	0.652257	0.347621	0.248252	0.141499	0.0960712	0.0887287	0.0880144	0.948619	48.7536
HELA_CTRL_Rep1	P82933	28S ribosomal protein S9, mitochondrial	MRPS9	18	51.5	1.35981	0.455641	0.424664	0.448696	0.275464	0.147455	0.102332	0.0808608	0.0652145	0.063441	0.931972	46.0116
HELA_CTRL_Rep2	P82933	28S ribosomal protein S9, mitochondrial	MRPS9	18	51.5	1.122	0.8688	0.606648	0.698829	0.377881	0.230228	0.120782	0.0906866	0.0782782	0.0822133	0.970105	48.2518
HELA_Enzyme_Rep1	P82933	28S ribosomal protein S9, mitochondrial	MRPS9	18	51.5	1.1502	0.816047	0.695655	0.611094	0.346031	0.281119	0.155719	0.12978	0.113744	0.115272	0.977885	47.9897
HELA_Enzyme_Rep2	P82933	28S ribosomal protein S9, mitochondrial	MRPS9	18	51.5	1.02009	0.970353	1.04787	0.764676	0.523427	0.335126	0.164683	0.12378	0.114226	0.109881	0.990953	50.0518
HELA_Cosubstrate_Rep1	O75600	2-amino-3-ketobutyrate coenzyme A ligase, mitochondrial	GCAT	12	36.8	1.04509	0.948053	0.963369	0.882772	0.854681	0.695406	0.556641	0.454083	0.495203	0.42681	0.948169	62.6284
HELA_Cosubstrate_Rep2	O75600	2-amino-3-ketobutyrate coenzyme A ligase, mitochondrial	GCAT	12	36.8	0.922281	1.09699	0.903869	0.881671	0.80785	0.68897	0.454152	0.430877	0.402973	0.344346	0.972925	55.8692
HELA_CosubstrateEnzyme_Rep1	O75600	2-amino-3-ketobutyrate coenzyme A ligase, mitochondrial	GCAT	12	36.8	0.788758	1.22237	0.795514	1.0243	0.580616	0.571447	0.366596	0.291278	0.298379	0.191729	0.812529	53.4926
HELA_CosubstrateEnzyme_Rep2	O75600	2-amino-3-ketobutyrate coenzyme A ligase, mitochondrial	GCAT	12	36.8	1.01105	0.982321	1.02665	0.947815	0.843679	0.753937	0.629067	0.533018	0.513557	0.316663	0.937082	60.9474
HELA_CTRL_Rep1	O75600	2-amino-3-ketobutyrate coenzyme A ligase, mitochondrial	GCAT	12	36.8	1.156	0.760162	0.828298	0.764337	0.755706	0.572426	0.493975	0.441845	0.460412	0.338282	0.912071	60.1263
HELA_CTRL_Rep2	O75600	2-amino-3-ketobutyrate coenzyme A ligase, mitochondrial	GCAT	12	36.8	1.05968	0.932482	0.906684	1.01514	0.938649	0.77205	0.6463	0.559039	0.433965	0.424521	0.974742	62.279
HELA_Enzyme_Rep1	O75600	2-amino-3-ketobutyrate coenzyme A ligase, mitochondrial	GCAT	12	36.8	0.986726	1.00906	1.03433	0.96688	0.823469	0.696028	0.533839	0.539187	0.502404	0.426393	0.957633	59.6603
HELA_Enzyme_Rep2	O75600	2-amino-3-ketobutyrate coenzyme A ligase, mitochondrial	GCAT	12	36.8	0.974437	1.02274	1.03138	1.11012	0.985598	0.879385	0.604634	0.586536	0.551604	0.480474	0.943936	66.9312
HELA_Cosubstrate_Rep1	Q96SZ5	2-aminoethanethiol dioxygenase	ADO	17	70	1.02832	0.964942	1.00245	0.811507	0.826194	0.682297	0.494309	0.41086	0.325736	0.258224	0.985993	57.6709
HELA_Cosubstrate_Rep2	Q96SZ5	2-aminoethanethiol dioxygenase	ADO	17	70	0.962465	1.04339	1.02255	0.90905	0.8189	0.722009	0.478475	0.39393	0.340489	0.266233	0.996503	55.8705
HELA_CosubstrateEnzyme_Rep1	Q96SZ5	2-aminoethanethiol dioxygenase	ADO	17	70	0.99688	0.996811	1.00645	0.960872	0.801189	0.645091	0.480693	0.332975	0.24586	0.156857	0.994245	56.2603
HELA_CosubstrateEnzyme_Rep2	Q96SZ5	2-aminoethanethiol dioxygenase	ADO	17	70	1.01442	0.978922	1.01799	0.938698	0.834715	0.758985	0.657984	0.45542	0.375275	0.215507	0.987387	59.0531
HELA_CTRL_Rep1	Q96SZ5	2-aminoethanethiol dioxygenase	ADO	17	70	1.19759	0.698017	0.863407	0.707914	0.745641	0.527822	0.417039	0.317888	0.263013	0.189754	0.987114	56.1743
HELA_CTRL_Rep2	Q96SZ5	2-aminoethanethiol dioxygenase	ADO	17	70	1.05568	0.936569	0.952439	0.930846	0.84456	0.660806	0.49842	0.363559	0.30391	0.195167	0.988908	57.0772
HELA_Enzyme_Rep1	Q96SZ5	2-aminoethanethiol dioxygenase	ADO	17	70	1.0078	0.984182	1.04553	0.993085	0.935386	0.71819	0.522628	0.400581	0.363205	0.257226	0.979174	57.226
HELA_Enzyme_Rep2	Q96SZ5	2-aminoethanethiol dioxygenase	ADO	17	70	1.01827	0.97244	1.00735	0.962039	0.931173	0.719105	0.511265	0.412151	0.309029	0.213953	0.990182	56.7582
HELA_Cosubstrate_Rep1	O43598	2-deoxynucleoside 5-phosphate N-hydrolase 1	DNPH1	12	79.3	0.991992	1.00152	0.95534	0.764075	0.794973	0.639107	0.492301	0.363863	0.18249	0.14702	0.985299	56.7602
HELA_Cosubstrate_Rep2	O43598	2-deoxynucleoside 5-phosphate N-hydrolase 1	DNPH1	12	79.3	0.90013	1.12654	0.818741	0.818218	0.717019	0.700735	0.469637	0.376572	0.236951	0.212497	0.950741	54.8119
HELA_CosubstrateEnzyme_Rep1	O43598	2-deoxynucleoside 5-phosphate N-hydrolase 1	DNPH1	12	79.3	0.964538	1.03186	0.999652	0.932848	0.8059	0.679644	0.492875	0.335275	0.163793	0.120689	0.992801	56.3767
HELA_CosubstrateEnzyme_Rep2	O43598	2-deoxynucleoside 5-phosphate N-hydrolase 1	DNPH1	12	79.3	0.906375	1.08785	0.94048	0.952894	0.796363	0.687476	0.62725	0.426723	0.236652	0.205229	0.948778	57.372
HELA_CTRL_Rep1	O43598	2-deoxynucleoside 5-phosphate N-hydrolase 1	DNPH1	12	79.3	1.1746	0.732374	0.85454	0.72272	0.795231	0.579659	0.432395	0.282371	0.212606	0.214282	0.981171	56.216
HELA_CTRL_Rep2	O43598	2-deoxynucleoside 5-phosphate N-hydrolase 1	DNPH1	12	79.3	1.1154	0.875547	0.975132	0.996611	0.88139	0.688048	0.453883	0.294076	0.195373	0.239096	0.994337	55.8576
HELA_Enzyme_Rep1	O43598	2-deoxynucleoside 5-phosphate N-hydrolase 1	DNPH1	12	79.3	0.995636	0.998543	1.06978	0.970622	0.957837	0.748337	0.455132	0.267075	0.190875	0.199174	0.98825	55.8398
HELA_Enzyme_Rep2	O43598	2-deoxynucleoside 5-phosphate N-hydrolase 1	DNPH1	12	79.3	0.975844	1.02112	0.972982	1.04012	0.964593	0.778297	0.454768	0.257584	0.169904	0.159887	0.993794	55.4863
HELA_Cosubstrate_Rep1	Q9UJ83-3	2-hydroxyacyl-CoA lyase 1	HACL1	13	30	1.06045	0.932586	0.868049	0.474055	0.450309	0.304429	0.213104	0.129924	0.114352	0.10239	0.993169	49.2089
HELA_Cosubstrate_Rep2	Q9UJ83-3	2-hydroxyacyl-CoA lyase 1	HACL1	13	30	0.954246	1.05436	0.922209	0.708268	0.542518	0.422385	0.217679	0.164524	0.130734	0.0990567	0.997152	50.065
HELA_CosubstrateEnzyme_Rep1	Q9UJ83-3	2-hydroxyacyl-CoA lyase 1	HACL1	13	30	0.964196	1.03223	0.88532	0.681223	0.494239	0.372035	0.243906	0.149286	0.132471	0.118187	0.990439	50.1079
HELA_CosubstrateEnzyme_Rep2	Q9UJ83-3	2-hydroxyacyl-CoA lyase 1	HACL1	13	30	1.03297	0.960221	0.908496	0.664872	0.438559	0.316893	0.241796	0.129975	0.0884993	0.091889	0.99863	49.5429
HELA_CTRL_Rep1	Q9UJ83-3	2-hydroxyacyl-CoA lyase 1	HACL1	13	30	1.23805	0.637563	0.768267	0.557505	0.505828	0.333007	0.24679	0.18161	0.129582	0.119485	0.998543	51.2896
HELA_CTRL_Rep2	Q9UJ83-3	2-hydroxyacyl-CoA lyase 1	HACL1	13	30	1.10121	0.89005	0.781542	0.68321	0.518412	0.360626	0.227924	0.170472	0.137855	0.11863	0.997661	50.2311
HELA_Enzyme_Rep1	Q9UJ83-3	2-hydroxyacyl-CoA lyase 1	HACL1	13	30	1.04629	0.938729	0.87165	0.65961	0.457745	0.36873	0.219098	0.181158	0.139114	0.135899	0.997117	49.9433
HELA_Enzyme_Rep2	Q9UJ83-3	2-hydroxyacyl-CoA lyase 1	HACL1	13	30	1.03315	0.95536	0.840798	0.609662	0.497444	0.375979	0.195718	0.129123	0.0822802	0.0677455	0.994733	49.4486
HELA_Cosubstrate_Rep1	Q6N063	2-oxoglutarate and iron-dependent oxygenase domain-containing protein 2	OGFOD2	9	40	1.03356	0.959669	0.901415	0.601002	0.494331	0.342348	0.260465	0.212291	0.203088	0.185574	0.996147	50.3064
HELA_Cosubstrate_Rep2	Q6N063	2-oxoglutarate and iron-dependent oxygenase domain-containing protein 2	OGFOD2	9	40	0.961015	1.04533	0.971914	0.7541	0.522589	0.450278	0.276337	0.260433	0.282857	0.255535	0.997124	49.9552
HELA_CosubstrateEnzyme_Rep1	Q6N063	2-oxoglutarate and iron-dependent oxygenase domain-containing protein 2	OGFOD2	9	40	1.00022	0.993193	0.956278	0.773791	0.495358	0.423142	0.283747	0.207241	0.186532	0.172392	0.99569	50.775
HELA_CosubstrateEnzyme_Rep2	Q6N063	2-oxoglutarate and iron-dependent oxygenase domain-containing protein 2	OGFOD2	9	40	1.02991	0.963309	0.948459	0.670916	0.426114	0.336033	0.284412	0.189712	0.182926	0.134814	0.995827	49.4705
HELA_CTRL_Rep1	Q6N063	2-oxoglutarate and iron-dependent oxygenase domain-containing protein 2	OGFOD2	9	40	1.23651	0.639863	0.758978	0.584212	0.538634	0.330698	0.240389	0.160424	0.171547	0.146978	0.998475	51.4029
HELA_CTRL_Rep2	Q6N063	2-oxoglutarate and iron-dependent oxygenase domain-containing protein 2	OGFOD2	9	40	1.05683	0.935387	0.840397	0.713876	0.514963	0.38065	0.257636	0.208819	0.219183	0.15421	0.990516	50.465
HELA_Enzyme_Rep1	Q6N063	2-oxoglutarate and iron-dependent oxygenase domain-containing protein 2	OGFOD2	9	40	1.01717	0.973113	0.961793	0.776091	0.603115	0.449786	0.323533	0.281085	0.28566	0.267172	0.995459	51.9955
HELA_Enzyme_Rep2	Q6N063	2-oxoglutarate and iron-dependent oxygenase domain-containing protein 2	OGFOD2	9	40	1.0339	0.954504	0.875413	0.735992	0.610645	0.429581	0.285694	0.247345	0.240912	0.205427	0.997599	50.9561
HELA_Cosubstrate_Rep1	Q02218	2-oxoglutarate dehydrogenase, mitochondrial	OGDH	49	54.3	1.09547	0.897322	0.803865	0.249099	0.227806	0.15126	0.103019	0.0664793	0.0547479	0.0544121	0.988323	45.9305
HELA_Cosubstrate_Rep2	Q02218	2-oxoglutarate dehydrogenase, mitochondrial	OGDH	49	54.3	0.994444	1.00074	0.875847	0.342116	0.299207	0.205836	0.108155	0.0837854	0.0758162	0.0680199	0.985403	46.2355
HELA_CosubstrateEnzyme_Rep1	Q02218	2-oxoglutarate dehydrogenase, mitochondrial	OGDH	49	54.3	1.03234	0.958385	0.840283	0.358972	0.23982	0.173566	0.105958	0.0664348	0.0498013	0.0535207	0.989151	46.282
HELA_CosubstrateEnzyme_Rep2	Q02218	2-oxoglutarate dehydrogenase, mitochondrial	OGDH	49	54.3	1.06342	0.929531	0.869359	0.303926	0.203655	0.156379	0.101675	0.0624699	0.045502	0.0499585	0.988866	45.9802
HELA_CTRL_Rep1	Q02218	2-oxoglutarate dehydrogenase, mitochondrial	OGDH	49	54.3	1.28698	0.564459	0.497216	0.271959	0.221637	0.141822	0.0939597	0.0680846	0.0629771	0.0495684	0.992583	45.3802
HELA_CTRL_Rep2	Q02218	2-oxoglutarate dehydrogenase, mitochondrial	OGDH	49	54.3	1.1592	0.830796	0.649399	0.341843	0.240739	0.166769	0.0943018	0.0697706	0.0555909	0.0581887	0.992022	45.7764
HELA_Enzyme_Rep1	Q02218	2-oxoglutarate dehydrogenase, mitochondrial	OGDH	49	54.3	1.0995	0.875906	0.590086	0.309435	0.224432	0.176551	0.093865	0.0681831	0.0595573	0.0629992	0.988561	45.2247
HELA_Enzyme_Rep2	Q02218	2-oxoglutarate dehydrogenase, mitochondrial	OGDH	49	54.3	1.05348	0.932031	0.685541	0.315143	0.241787	0.18033	0.0918151	0.0614617	0.0465184	0.0483136	0.990786	45.6405
HELA_Cosubstrate_Rep1	F5H5P2	2-oxoisovalerate dehydrogenase subunit alpha, mitochondrial	BCKDHA	17	49.1	1.06454	0.928468	0.83815	0.521858	0.532033	0.381064	0.264341	0.194172	0.0980906	0.0928793	0.992818	50.7729
HELA_Cosubstrate_Rep2	F5H5P2	2-oxoisovalerate dehydrogenase subunit alpha, mitochondrial	BCKDHA	17	49.1	0.966711	1.03773	0.867949	0.688252	0.572742	0.441462	0.281863	0.191763	0.0778274	0.0790485	0.993035	50.5305
HELA_CosubstrateEnzyme_Rep1	F5H5P2	2-oxoisovalerate dehydrogenase subunit alpha, mitochondrial	BCKDHA	17	49.1	1.04296	0.946873	0.811103	0.655055	0.483627	0.395953	0.248073	0.1382	0.0649713	0.063301	0.993961	50.0905
HELA_CosubstrateEnzyme_Rep2	F5H5P2	2-oxoisovalerate dehydrogenase subunit alpha, mitochondrial	BCKDHA	17	49.1	1.05166	0.941383	0.868405	0.715414	0.518725	0.441641	0.288706	0.168559	0.0824542	0.0727105	0.997211	51.0024
HELA_CTRL_Rep1	F5H5P2	2-oxoisovalerate dehydrogenase subunit alpha, mitochondrial	BCKDHA	17	49.1	1.20936	0.680444	0.744456	0.584581	0.56697	0.382218	0.293712	0.195023	0.137902	0.113774	0.992495	52.5043
HELA_CTRL_Rep2	F5H5P2	2-oxoisovalerate dehydrogenase subunit alpha, mitochondrial	BCKDHA	17	49.1	1.16798	0.821827	0.82041	0.716471	0.544614	0.390075	0.260207	0.157077	0.0598045	0.0541835	0.992488	50.9431
HELA_Enzyme_Rep1	F5H5P2	2-oxoisovalerate dehydrogenase subunit alpha, mitochondrial	BCKDHA	17	49.1	1.03248	0.95504	0.831024	0.754909	0.591361	0.457084	0.371888	0.224246	0.178379	0.208786	0.990728	52.3674
HELA_Enzyme_Rep2	F5H5P2	2-oxoisovalerate dehydrogenase subunit alpha, mitochondrial	BCKDHA	17	49.1	1.04553	0.941156	0.829768	0.819812	0.649035	0.524734	0.340858	0.235923	0.141818	0.12131	0.994849	52.5169
HELA_Cosubstrate_Rep1	P21953	2-oxoisovalerate dehydrogenase subunit beta, mitochondrial	BCKDHB	10	31.6	1.07916	0.913749	0.922907	0.668287	0.733104	0.55082	0.4089	0.254034	0.136187	0.138281	0.996271	54.5814
HELA_Cosubstrate_Rep2	P21953	2-oxoisovalerate dehydrogenase subunit beta, mitochondrial	BCKDHB	10	31.6	0.966653	1.03781	1.02827	1.00494	0.94633	0.741767	0.541785	0.376765	0.254572	0.273455	0.987245	56.3405
HELA_CosubstrateEnzyme_Rep1	P21953	2-oxoisovalerate dehydrogenase subunit beta, mitochondrial	BCKDHB	10	31.6	1.03618	0.95422	0.945666	0.812621	0.661747	0.553847	0.36746	0.229556	0.0880355	0.0873471	0.9952	53.4381
HELA_CosubstrateEnzyme_Rep2	P21953	2-oxoisovalerate dehydrogenase subunit beta, mitochondrial	BCKDHB	10	31.6	1.06904	0.923863	0.982189	0.796259	0.691736	0.597821	0.461755	0.284794	0.0956463	0.085548	0.991022	54.0813
HELA_CTRL_Rep1	P21953	2-oxoisovalerate dehydrogenase subunit beta, mitochondrial	BCKDHB	10	31.6	1.21944	0.66537	0.739215	0.64162	0.598947	0.42312	0.323236	0.193598	0.0810397	0.064922	0.992758	53.3058
HELA_CTRL_Rep2	P21953	2-oxoisovalerate dehydrogenase subunit beta, mitochondrial	BCKDHB	10	31.6	1.16424	0.825645	0.920818	0.962966	0.759378	0.589463	0.378927	0.233042	0.0509539	0.0517781	0.98627	54.4785
HELA_Enzyme_Rep1	P21953	2-oxoisovalerate dehydrogenase subunit beta, mitochondrial	BCKDHB	10	31.6	1.05424	0.929353	0.914127	0.931595	0.784473	0.616137	0.371352	0.221	0.116337	0.0805179	0.996376	54.5862
HELA_Enzyme_Rep2	P21953	2-oxoisovalerate dehydrogenase subunit beta, mitochondrial	BCKDHB	10	31.6	1.06317	0.920912	0.979303	1.01279	0.882142	0.763979	0.49819	0.332387	0.134971	0.0802044	0.991734	56.0821
HELA_Cosubstrate_Rep1	O95861	3(2),5-bisphosphate nucleotidase 1	BPNT1	24	85.7	1.04617	0.946967	0.967673	0.795094	0.846677	0.680567	0.597971	0.556736	0.637334	0.517428	0.91367	NA
HELA_Cosubstrate_Rep2	O95861	3(2),5-bisphosphate nucleotidase 1	BPNT1	24	85.7	0.944823	1.06693	1.07222	1.00253	0.893543	0.905394	0.720102	0.701204	0.749433	0.612822	0.89227	NA
HELA_CosubstrateEnzyme_Rep1	O95861	3(2),5-bisphosphate nucleotidase 1	BPNT1	24	85.7	0.992573	1.00148	0.998433	0.975884	0.892937	0.731348	0.611548	0.531055	0.51209	0.356895	0.93875	63.3609
HELA_CosubstrateEnzyme_Rep2	O95861	3(2),5-bisphosphate nucleotidase 1	BPNT1	24	85.7	1.0286	0.964633	1.02293	0.993816	0.923889	0.845331	0.833783	0.730798	0.721597	0.424568	0.812869	NA
HELA_CTRL_Rep1	O95861	3(2),5-bisphosphate nucleotidase 1	BPNT1	24	85.7	1.20443	0.6878	0.930522	0.76046	0.873835	0.727098	0.678425	0.608669	0.542309	0.215806	0.933389	63.5209
HELA_CTRL_Rep2	O95861	3(2),5-bisphosphate nucleotidase 1	BPNT1	24	85.7	1.04087	0.951692	0.913366	0.905445	0.84727	0.694131	0.533255	0.499837	0.429113	0.190758	0.957151	59.4514
HELA_Enzyme_Rep1	O95861	3(2),5-bisphosphate nucleotidase 1	BPNT1	24	85.7	1.01364	0.97729	1.03018	0.998407	0.946799	0.800884	0.721962	0.660298	0.63438	0.272059	0.929049	62.9913
HELA_Enzyme_Rep2	O95861	3(2),5-bisphosphate nucleotidase 1	BPNT1	24	85.7	1.01269	0.978843	1.01768	1.05572	1.04172	0.894131	0.724321	0.707455	0.602265	0.243524	0.924728	62.8887
HELA_Cosubstrate_Rep1	Q8IV48	3-5 exoribonuclease 1	ERI1	10	38.1	1.07012	0.922851	0.836273	0.431527	0.284813	0.183002	0.132212	0.110073	0.111727	0.105252	0.999478	47.3977
HELA_Cosubstrate_Rep2	Q8IV48	3-5 exoribonuclease 1	ERI1	10	38.1	0.990024	1.00663	0.835938	0.482697	0.244971	0.149882	0.0825564	0.072862	0.0788958	0.0682443	0.999517	46.711
HELA_CosubstrateEnzyme_Rep1	Q8IV48	3-5 exoribonuclease 1	ERI1	10	38.1	1.01855	0.973322	0.874262	0.753059	0.343964	0.245344	0.145377	0.10077	0.0938938	0.0797661	0.994174	48.8778
HELA_CosubstrateEnzyme_Rep2	Q8IV48	3-5 exoribonuclease 1	ERI1	10	38.1	1.06596	0.926962	0.835338	0.46519	0.207859	0.133382	0.0917881	0.058275	0.052043	0.0478785	0.999024	46.7586
HELA_CTRL_Rep1	Q8IV48	3-5 exoribonuclease 1	ERI1	10	38.1	1.28344	0.56975	0.505964	0.268761	0.174603	0.105682	0.0714166	0.0487122	0.0392419	0.0292218	0.996009	45.2968
HELA_CTRL_Rep2	Q8IV48	3-5 exoribonuclease 1	ERI1	10	38.1	1.38131	0.603856	0.6435	0.376027	0.197777	0.113311	0.0740103	0.0574621	0.0397628	0.0598784	0.921379	45.3225
HELA_Enzyme_Rep1	Q8IV48	3-5 exoribonuclease 1	ERI1	10	38.1	1.13014	0.839733	0.564589	0.295992	0.199114	0.151148	0.0956277	0.0885483	0.069963	0.0696225	0.988784	44.8611
HELA_Enzyme_Rep2	Q8IV48	3-5 exoribonuclease 1	ERI1	10	38.1	1.12149	0.853982	0.563228	0.29661	0.240436	0.145526	0.0906868	0.0670723	0.0642343	0.0618536	0.986006	44.8534
HELA_Cosubstrate_Rep1	Q9BYD6	39S ribosomal protein L1, mitochondrial	MRPL1	10	32.6	1.13177	0.86077	0.898197	0.327376	0.192486	0.121338	0.0782685	0.0539809	0.0475704	0.0517369	0.989745	46.5933
HELA_Cosubstrate_Rep2	Q9BYD6	39S ribosomal protein L1, mitochondrial	MRPL1	10	32.6	0.953596	1.05522	1.06569	0.493296	0.273473	0.205959	0.102648	0.0905733	0.110407	0.127658	0.991338	47.0784
HELA_CosubstrateEnzyme_Rep1	Q9BYD6	39S ribosomal protein L1, mitochondrial	MRPL1	10	32.6	1.05153	0.937583	0.951261	0.540821	0.240129	0.148169	0.0861598	0.0527566	0.0411037	0.0360543	0.994451	47.4634
HELA_CosubstrateEnzyme_Rep2	Q9BYD6	39S ribosomal protein L1, mitochondrial	MRPL1	10	32.6	1.11977	0.872721	1.08859	0.456944	0.216005	0.164614	0.127518	0.0757587	0.0513302	0.062315	0.975516	46.9294
HELA_CTRL_Rep1	Q9BYD6	39S ribosomal protein L1, mitochondrial	MRPL1	10	32.6	1.34035	0.484705	0.482758	0.322065	0.175217	0.0951686	0.066627	0.0509291	0.03881	0.0323637	0.979926	45.1622
HELA_CTRL_Rep2	Q9BYD6	39S ribosomal protein L1, mitochondrial	MRPL1	10	32.6	1.02398	0.968955	0.688066	0.444151	0.200651	0.128424	0.0682921	0.0511785	0.0370143	0.0436984	0.984598	46.4608
HELA_Enzyme_Rep1	Q9BYD6	39S ribosomal protein L1, mitochondrial	MRPL1	10	32.6	1.09962	0.875766	0.680578	0.441463	0.275536	0.210179	0.145474	0.119387	0.124221	0.118916	0.99475	46.4423
HELA_Enzyme_Rep2	Q9BYD6	39S ribosomal protein L1, mitochondrial	MRPL1	10	32.6	1.06029	0.924217	0.806334	0.476473	0.331184	0.209936	0.140126	0.13581	0.162435	0.156037	0.996389	46.9819
HELA_Cosubstrate_Rep1	Q7Z7H8	39S ribosomal protein L10, mitochondrial	MRPL10	5	28.4	1.27139	0.720183	1.01309	0.524218	0.515539	0.312022	0.204301	0.115608	0.1211	0.13058	0.924463	50.0179
HELA_Cosubstrate_Rep2	Q7Z7H8	39S ribosomal protein L10, mitochondrial	MRPL10	5	28.4	0.960218	1.04639	1.46876	1.03564	0.924007	0.489801	0.252131	0.192495	0.215368	0.189489	0.918684	52.3639
HELA_CosubstrateEnzyme_Rep1	Q7Z7H8	39S ribosomal protein L10, mitochondrial	MRPL10	5	28.4	1.14428	0.83706	1.19755	0.705445	0.423887	0.284281	0.164467	0.101915	0.0886706	0.0878165	0.939708	49.4538
HELA_CosubstrateEnzyme_Rep2	Q7Z7H8	39S ribosomal protein L10, mitochondrial	MRPL10	5	28.4	1.25351	0.737891	1.28956	0.585841	0.329394	0.236038	0.126312	0.0581908	0.040231	0.0623863	0.894427	48.4904
HELA_CTRL_Rep1	Q7Z7H8	39S ribosomal protein L10, mitochondrial	MRPL10	5	28.4	1.40636	0.386085	0.417797	0.385529	0.287319	0.134096	0.0848539	0.0568935	0.0478034	0.0497964	0.91157	45.2095
HELA_CTRL_Rep2	Q7Z7H8	39S ribosomal protein L10, mitochondrial	MRPL10	5	28.4	1.21827	0.770441	0.727752	0.780659	0.613458	0.411542	0.230451	0.193601	0.160416	0.217145	0.957914	51.2203
HELA_Enzyme_Rep1	Q7Z7H8	39S ribosomal protein L10, mitochondrial	MRPL10	5	28.4	1.1425	0.82514	0.847249	0.776839	0.596682	0.42398	0.180845	0.174142	0.209673	0.192519	0.966751	51.2142
HELA_Enzyme_Rep2	Q7Z7H8	39S ribosomal protein L10, mitochondrial	MRPL10	5	28.4	1.0191	0.971485	1.19898	0.827433	0.616552	0.474195	0.260208	0.176506	0.199519	0.20659	0.954869	51.2961
HELA_Cosubstrate_Rep1	Q9Y3B7	39S ribosomal protein L11, mitochondrial	MRPL11	13	65.6	1.21846	0.773483	1.01494	0.459091	0.39136	0.227127	0.137688	0.127963	0.0716187	0.0623608	0.950993	48.6242
HELA_Cosubstrate_Rep2	Q9Y3B7	39S ribosomal protein L11, mitochondrial	MRPL11	13	65.6	1.03239	0.95012	1.25974	0.594042	0.543278	0.261648	0.124818	0.0879497	0.0851637	0.0784642	0.940054	49.259
HELA_CosubstrateEnzyme_Rep1	Q9Y3B7	39S ribosomal protein L11, mitochondrial	MRPL11	13	65.6	0.892139	1.11033	0.892411	0.664158	0.371938	0.274426	0.162978	0.113824	0.094191	0.0778105	0.971853	48.7807
HELA_CosubstrateEnzyme_Rep2	Q9Y3B7	39S ribosomal protein L11, mitochondrial	MRPL11	13	65.6	1.01707	0.976251	0.963957	0.522298	0.305374	0.233361	0.150077	0.0960682	0.0840297	0.0759839	0.991739	47.7833
HELA_CTRL_Rep1	Q9Y3B7	39S ribosomal protein L11, mitochondrial	MRPL11	13	65.6	1.46029	0.305505	0.262419	0.252431	0.186295	0.100725	0.070038	0.0503291	0.0629136	0.046787	0.890484	41.5834
HELA_CTRL_Rep2	Q9Y3B7	39S ribosomal protein L11, mitochondrial	MRPL11	13	65.6	0.605725	1.3963	0.649569	0.526703	0.385543	0.263327	0.125874	0.094373	0.0824517	0.0652572	0.680693	47.8894
HELA_Enzyme_Rep1	Q9Y3B7	39S ribosomal protein L11, mitochondrial	MRPL11	13	65.6	1.1892	0.769999	0.627009	0.491436	0.310723	0.216927	0.112548	0.0922805	0.0887289	0.084866	0.969562	46.58
HELA_Enzyme_Rep2	Q9Y3B7	39S ribosomal protein L11, mitochondrial	MRPL11	13	65.6	1.02367	0.966244	0.992098	0.696985	0.519923	0.322711	0.152428	0.105756	0.0762288	0.0792569	0.993098	49.8163
HELA_Cosubstrate_Rep1	P52815	39S ribosomal protein L12, mitochondrial	MRPL12	7	47	1.0603	0.932744	1.12293	0.96207	0.953882	0.74286	0.656498	0.636133	0.610305	0.543272	0.804862	NA
HELA_Cosubstrate_Rep2	P52815	39S ribosomal protein L12, mitochondrial	MRPL12	7	47	0.960913	1.04546	1.13667	1.19012	1.00701	0.986329	0.697857	0.646584	0.763756	0.805721	0.863559	NA
HELA_CosubstrateEnzyme_Rep1	P52815	39S ribosomal protein L12, mitochondrial	MRPL12	7	47	1.01435	0.97788	1.11836	1.09173	0.941998	0.780724	0.609195	0.518793	0.508402	0.466983	0.946046	NA
HELA_CosubstrateEnzyme_Rep2	P52815	39S ribosomal protein L12, mitochondrial	MRPL12	7	47	1.03747	0.95569	1.12085	1.15315	1.06653	1.01785	0.806187	0.743664	0.828873	0.671906	0.649551	NA
HELA_CTRL_Rep1	P52815	39S ribosomal protein L12, mitochondrial	MRPL12	7	47	1.2491	0.621059	0.825631	0.766387	0.827225	0.672933	0.605724	0.547673	0.580855	0.633651	0.979675	NA
HELA_CTRL_Rep2	P52815	39S ribosomal protein L12, mitochondrial	MRPL12	7	47	1.09346	0.897962	0.926549	1.00866	0.795246	0.638207	0.49743	0.449123	0.502808	0.472558	0.983303	65.314
HELA_Enzyme_Rep1	P52815	39S ribosomal protein L12, mitochondrial	MRPL12	7	47	1.03157	0.956115	1.01467	1.11691	1.01425	0.875747	0.807752	0.708695	0.890625	0.899299	0.75938	NA
HELA_Enzyme_Rep2	P52815	39S ribosomal protein L12, mitochondrial	MRPL12	7	47	1.00763	0.984645	1.13143	1.14622	1.12283	1.08114	0.777458	0.79658	0.929171	1.07694	0.459955	NA
HELA_Cosubstrate_Rep1	Q9BYD1	39S ribosomal protein L13, mitochondrial	MRPL13	9	58.4	1.31304	0.678242	0.990404	0.482746	0.624188	0.341535	0.252449	0.16494	0.188463	0.183007	0.870973	50.6524
HELA_Cosubstrate_Rep2	Q9BYD1	39S ribosomal protein L13, mitochondrial	MRPL13	9	58.4	1.01063	0.979145	1.23584	0.861659	1.13962	0.502096	0.243821	0.193882	0.183347	0.158747	0.958697	52.8722
HELA_CosubstrateEnzyme_Rep1	Q9BYD1	39S ribosomal protein L13, mitochondrial	MRPL13	9	58.4	1.08063	0.906046	1.22031	0.860762	0.699318	0.574157	0.462788	0.377449	0.363542	0.301759	0.910417	54.5994
HELA_CosubstrateEnzyme_Rep2	Q9BYD1	39S ribosomal protein L13, mitochondrial	MRPL13	9	58.4	1.18798	0.803959	1.4237	0.792063	0.556682	0.423287	0.334714	0.253124	0.233709	0.188131	0.860045	51.0231
HELA_CTRL_Rep1	Q9BYD1	39S ribosomal protein L13, mitochondrial	MRPL13	9	58.4	1.39874	0.397473	0.401195	0.586938	0.361565	0.182632	0.133078	0.104631	0.0986386	0.0835752	0.824407	47.1939
HELA_CTRL_Rep2	Q9BYD1	39S ribosomal protein L13, mitochondrial	MRPL13	9	58.4	0.92471	1.07038	0.621767	0.816034	0.552957	0.349307	0.237986	0.224592	0.220761	0.186679	0.86721	50.6395
HELA_Enzyme_Rep1	Q9BYD1	39S ribosomal protein L13, mitochondrial	MRPL13	9	58.4	1.19733	0.760397	0.678618	0.682004	0.474652	0.320238	0.193278	0.201824	0.174589	0.144386	0.942846	49.2236
HELA_Enzyme_Rep2	Q9BYD1	39S ribosomal protein L13, mitochondrial	MRPL13	9	58.4	1.00025	0.993118	1.23042	1.04309	0.742994	0.497272	0.338146	0.339637	0.338723	0.329846	0.944582	51.7783
HELA_Cosubstrate_Rep1	Q6P1L8	39S ribosomal protein L14, mitochondrial	MRPL14	6	49	1.2922	0.699223	1.02274	0.532989	0.573029	0.27942	0.152855	0.103739	0.0806532	0.0755358	0.916707	50.2129
HELA_Cosubstrate_Rep2	Q6P1L8	39S ribosomal protein L14, mitochondrial	MRPL14	6	49	1.05802	0.915931	1.14209	0.874549	0.847103	0.408408	0.185636	0.154003	0.159858	0.208756	0.969996	51.7307
HELA_CosubstrateEnzyme_Rep1	Q6P1L8	39S ribosomal protein L14, mitochondrial	MRPL14	6	49	1.10396	0.880762	1.24739	0.92408	0.594499	0.392387	0.248478	0.144238	0.169212	0.120914	0.94719	51.3872
HELA_CosubstrateEnzyme_Rep2	Q6P1L8	39S ribosomal protein L14, mitochondrial	MRPL14	6	49	1.18631	0.805641	1.453	0.785139	0.46454	0.291795	0.192742	0.118248	0.111207	0.0810203	0.887203	50.0235
HELA_CTRL_Rep1	Q6P1L8	39S ribosomal protein L14, mitochondrial	MRPL14	6	49	1.43001	0.350746	0.359267	0.53225	0.319575	0.17567	0.0953732	0.059638	0.0599715	0.0539443	0.812644	45.8953
HELA_CTRL_Rep2	Q6P1L8	39S ribosomal protein L14, mitochondrial	MRPL14	6	49	1.13592	0.854577	0.719902	1.01426	0.568768	0.356322	0.164763	0.126668	0.14797	0.170019	0.944561	51.0412
HELA_Enzyme_Rep1	Q6P1L8	39S ribosomal protein L14, mitochondrial	MRPL14	6	49	1.13728	0.831297	0.800237	0.713886	0.51951	0.311161	0.179656	0.136073	0.119815	0.130806	0.980003	49.9795
HELA_Enzyme_Rep2	Q6P1L8	39S ribosomal protein L14, mitochondrial	MRPL14	6	49	1.00591	0.986617	1.17773	1.00047	0.72351	0.414804	0.231483	0.188248	0.145707	0.160085	0.974065	51.685
HELA_Cosubstrate_Rep1	E5RIZ4	39S ribosomal protein L15, mitochondrial	MRPL15	15	57.8	1.28465	0.706833	1.04876	0.585845	0.803008	0.470901	0.221708	0.148901	0.141552	0.144712	0.889218	52.7717
HELA_Cosubstrate_Rep2	E5RIZ4	39S ribosomal protein L15, mitochondrial	MRPL15	15	57.8	0.935766	1.07901	1.26275	0.797856	1.55149	0.527478	0.190718	0.140387	0.130906	0.118893	0.88518	52.955
HELA_CosubstrateEnzyme_Rep1	E5RIZ4	39S ribosomal protein L15, mitochondrial	MRPL15	15	57.8	1.11261	0.871383	1.46772	0.885551	0.599533	0.388407	0.193803	0.140187	0.121875	0.0904313	0.881644	51.3467
HELA_CosubstrateEnzyme_Rep2	E5RIZ4	39S ribosomal protein L15, mitochondrial	MRPL15	15	57.8	1.20858	0.783192	1.51771	0.814713	0.671848	0.478954	0.290741	0.200378	0.169551	0.137965	0.83836	52.2726
HELA_CTRL_Rep1	E5RIZ4	39S ribosomal protein L15, mitochondrial	MRPL15	15	57.8	1.39679	0.400376	0.357522	0.662291	0.421312	0.187065	0.102457	0.0691093	0.0621354	0.052004	0.771152	47.5448
HELA_CTRL_Rep2	E5RIZ4	39S ribosomal protein L15, mitochondrial	MRPL15	15	57.8	0.913571	1.08176	0.468472	0.922185	0.583872	0.340036	0.136888	0.113044	0.0921811	0.087224	0.802821	50.6291
HELA_Enzyme_Rep1	E5RIZ4	39S ribosomal protein L15, mitochondrial	MRPL15	15	57.8	1.12906	0.841009	0.665194	0.698176	0.529757	0.420057	0.176287	0.126915	0.102068	0.105421	0.961671	50.0132
HELA_Enzyme_Rep2	E5RIZ4	39S ribosomal protein L15, mitochondrial	MRPL15	15	57.8	1.09992	0.878732	0.904104	0.901881	0.619147	0.396852	0.130169	0.0855961	0.0878578	0.0797426	0.984997	51.0379
HELA_Cosubstrate_Rep2	Q9NX20	39S ribosomal protein L16, mitochondrial	MRPL16	4	17.1	1.11249	0.843281	0.990261	0.651837	0.66467	0.300883	0.169378	0.10341	0.0934146	0.0832959	0.94898	49.8905
HELA_CosubstrateEnzyme_Rep2	Q9NX20	39S ribosomal protein L16, mitochondrial	MRPL16	4	17.1	1.31317	0.677744	1.00933	0.478495	0.293926	0.194375	0.124456	0.0785792	0.0663516	0.122283	0.89298	47.4571
HELA_Enzyme_Rep2	Q9NX20	39S ribosomal protein L16, mitochondrial	MRPL16	4	17.1	1.37202	0.566474	0.396741	0.43322	0.22042	0.169479	0.0635402	0.0406819	0.0376707	0.0385409	0.852376	43.848
HELA_Cosubstrate_Rep1	Q9NRX2	39S ribosomal protein L17, mitochondrial	MRPL17	8	37.7	1.47632	0.513827	1.0636	0.406155	0.637176	0.384194	0.13704	0.0800712	0.222322	0.119795	0.724226	50.1
HELA_Cosubstrate_Rep2	Q9NRX2	39S ribosomal protein L17, mitochondrial	MRPL17	8	37.7	1.16609	0.77179	1.2294	0.726646	1.18039	0.337918	0.158748	0.130205	0.101208	0.0862456	0.882233	52.83
HELA_CosubstrateEnzyme_Rep1	Q9NRX2	39S ribosomal protein L17, mitochondrial	MRPL17	8	37.7	1.20605	0.770113	1.46846	0.779009	0.458275	0.283387	0.16533	0.116926	0.0730291	0.0630838	0.854709	49.9019
HELA_CosubstrateEnzyme_Rep2	Q9NRX2	39S ribosomal protein L17, mitochondrial	MRPL17	8	37.7	1.25749	0.733877	1.5643	0.728182	0.427602	0.253732	0.167655	0.123383	0.107174	0.0756707	0.829676	49.5454
HELA_CTRL_Rep1	Q9NRX2	39S ribosomal protein L17, mitochondrial	MRPL17	8	37.7	1.29839	0.547415	0.378099	1.19352	0.389688	0.152739	0.0970322	0.0625808	0.0541835	0.0506995	0.715938	49.9611
HELA_CTRL_Rep2	Q9NRX2	39S ribosomal protein L17, mitochondrial	MRPL17	8	37.7	0.503722	1.50052	0.515199	0.702795	0.543885	0.288808	0.167101	0.123144	0.113365	0.104262	0.546517	49.6602
HELA_Enzyme_Rep1	Q9NRX2	39S ribosomal protein L17, mitochondrial	MRPL17	8	37.7	1.1763	0.785227	0.937641	0.720596	0.475643	0.315016	0.160287	0.134017	0.141449	0.131059	0.965434	49.9346
HELA_Enzyme_Rep2	Q9NRX2	39S ribosomal protein L17, mitochondrial	MRPL17	8	37.7	1.06055	0.923915	1.23158	1.004	0.580414	0.314988	0.159179	0.132408	0.125928	0.134655	0.961233	50.4886
HELA_Cosubstrate_Rep1	Q9H0U6	39S ribosomal protein L18, mitochondrial	MRPL18	3	15	1.34983	0.641201	1.0777	0.399083	0.664911	0.309399	0.156542	0.104312	0.071967	0.0648275	0.835831	50.2629
HELA_CosubstrateEnzyme_Rep2	Q9H0U6	39S ribosomal protein L18, mitochondrial	MRPL18	3	15	1.214	0.777719	1.65345	0.745086	0.577793	0.43037	0.249839	0.169665	0.161833	0.164282	0.782889	51.2099
HELA_CTRL_Rep1	Q9H0U6	39S ribosomal protein L18, mitochondrial	MRPL18	3	15	1.40755	0.384305	0.33611	0.520841	0.350294	0.147343	0.0856368	0.0621152	0.0578465	0.0571651	0.828458	45.8852
HELA_CTRL_Rep2	Q9H0U6	39S ribosomal protein L18, mitochondrial	MRPL18	3	15	0.636068	1.36529	0.656687	0.959764	0.848318	0.567907	0.160255	0.0888371	0.0929983	0.0709175	0.729625	53.2492
HELA_Cosubstrate_Rep1	P49406	39S ribosomal protein L19, mitochondrial	MRPL19	13	48.3	1.24363	0.748139	0.875136	0.385203	0.389238	0.189549	0.120806	0.0819012	0.0768504	0.0718285	0.95193	47.6812
HELA_Cosubstrate_Rep2	P49406	39S ribosomal protein L19, mitochondrial	MRPL19	13	48.3	1.05484	0.920174	1.13938	0.705303	0.792482	0.253684	0.113287	0.0785228	0.0651632	0.0585604	0.950463	50.7111
HELA_CosubstrateEnzyme_Rep1	P49406	39S ribosomal protein L19, mitochondrial	MRPL19	13	48.3	1.16985	0.809345	1.27151	0.675721	0.404929	0.275365	0.150578	0.133298	0.12203	0.080152	0.90888	49.0886
HELA_CosubstrateEnzyme_Rep2	P49406	39S ribosomal protein L19, mitochondrial	MRPL19	13	48.3	1.19579	0.796086	1.37907	0.722491	0.452648	0.309451	0.195842	0.124594	0.116654	0.110379	0.895693	49.8245
HELA_CTRL_Rep1	P49406	39S ribosomal protein L19, mitochondrial	MRPL19	13	48.3	1.46816	0.293732	0.286447	0.419161	0.255354	0.108638	0.0723955	0.0487387	0.0383507	0.0333287	0.803592	43.8043
HELA_CTRL_Rep2	P49406	39S ribosomal protein L19, mitochondrial	MRPL19	13	48.3	1.2058	0.78318	0.555123	0.686101	0.416889	0.205677	0.108167	0.0692678	0.0572988	0.0652259	0.951982	47.9312
HELA_Enzyme_Rep1	P49406	39S ribosomal protein L19, mitochondrial	MRPL19	13	48.3	1.19399	0.764341	0.584716	0.486478	0.278691	0.172559	0.0609237	0.0462493	0.0393089	0.0384084	0.966743	46.2016
HELA_Enzyme_Rep2	P49406	39S ribosomal protein L19, mitochondrial	MRPL19	13	48.3	1.02224	0.967884	0.896852	0.86665	0.534214	0.358308	0.179147	0.125353	0.0975648	0.10277	0.995264	50.4716
HELA_Cosubstrate_Rep1	Q5T653	39S ribosomal protein L2, mitochondrial	MRPL2	11	30.8	1.52182	0.468011	1.06185	0.337583	0.475182	0.164858	0.0918019	0.0570874	0.0485197	0.0500078	0.75348	48.0135
HELA_Cosubstrate_Rep2	Q5T653	39S ribosomal protein L2, mitochondrial	MRPL2	11	30.8	1.08601	0.878598	1.3398	0.772794	1.1665	0.319638	0.154636	0.116575	0.0934428	0.0782811	0.915354	52.8346
HELA_CosubstrateEnzyme_Rep1	Q5T653	39S ribosomal protein L2, mitochondrial	MRPL2	11	30.8	1.2392	0.734183	1.64554	0.751539	0.4111	0.240018	0.126429	0.0846035	0.0684256	0.0641669	0.797218	49.4325
HELA_CosubstrateEnzyme_Rep2	Q5T653	39S ribosomal protein L2, mitochondrial	MRPL2	11	30.8	1.28504	0.706108	1.64006	0.781166	0.447271	0.298044	0.204458	0.129761	0.0998121	0.0941565	0.796393	49.8854
HELA_CTRL_Rep1	Q5T653	39S ribosomal protein L2, mitochondrial	MRPL2	11	30.8	1.47195	0.288078	0.263472	0.406444	0.22339	0.0859795	0.0572421	0.0402316	0.034075	0.033197	0.804108	43.3353
HELA_CTRL_Rep2	Q5T653	39S ribosomal protein L2, mitochondrial	MRPL2	11	30.8	0.616164	1.38563	0.595485	0.87104	0.564382	0.279584	0.146224	0.120724	0.118651	0.106317	0.673307	50.4512
HELA_Enzyme_Rep1	Q5T653	39S ribosomal protein L2, mitochondrial	MRPL2	11	30.8	1.22875	0.723304	0.989528	0.657741	0.388421	0.210908	0.0986507	0.0691388	0.0755938	0.0710297	0.940604	48.951
HELA_Enzyme_Rep2	Q5T653	39S ribosomal protein L2, mitochondrial	MRPL2	11	30.8	1.3427	0.600129	0.457959	0.589227	0.244861	0.121742	0.0466863	0.0395374	0.0286498	0.025554	0.85462	45.2346
HELA_Cosubstrate_Rep1	Q9BYC9	39S ribosomal protein L20, mitochondrial	MRPL20	5	32.2	1.30138	0.689984	0.944862	0.421052	0.587995	0.259699	0.150841	0.0873484	0.0672768	0.0537494	0.900422	49.4195
HELA_Cosubstrate_Rep2	Q9BYC9	39S ribosomal protein L20, mitochondrial	MRPL20	5	32.2	0.999763	0.993645	1.27381	0.847293	1.18394	0.459811	0.200895	0.169407	0.137226	0.128569	0.953862	52.9224
HELA_CosubstrateEnzyme_Rep1	Q9BYC9	39S ribosomal protein L20, mitochondrial	MRPL20	5	32.2	1.09267	0.892992	1.35222	0.737178	0.520049	0.263468	0.155933	0.124305	0.0659021	0.0482129	0.916715	50.1719
HELA_CosubstrateEnzyme_Rep2	Q9BYC9	39S ribosomal protein L20, mitochondrial	MRPL20	5	32.2	1.19128	0.800631	1.39297	0.678838	0.443072	0.266459	0.149082	0.10196	0.0548894	0.0505378	0.896813	49.664
HELA_CTRL_Rep1	Q9BYC9	39S ribosomal protein L20, mitochondrial	MRPL20	5	32.2	1.47165	0.288522	0.306835	0.497103	0.35247	0.123423	0.0738615	0.0438717	0.0286645	0.0254366	0.761448	44.874
HELA_CTRL_Rep2	Q9BYC9	39S ribosomal protein L20, mitochondrial	MRPL20	5	32.2	0.654181	1.34679	0.642708	1.1361	0.886375	0.372474	0.183868	0.103713	0.0881174	0.0762355	0.750185	52.3768
HELA_Enzyme_Rep1	Q9BYC9	39S ribosomal protein L20, mitochondrial	MRPL20	5	32.2	1.13977	0.828358	0.778187	0.810389	0.61233	0.40801	0.19591	0.176175	0.119691	0.123543	0.964668	51.4187
HELA_Enzyme_Rep2	Q9BYC9	39S ribosomal protein L20, mitochondrial	MRPL20	5	32.2	1.02501	0.964699	1.10261	0.876827	0.622281	0.367017	0.149038	0.109844	0.0772283	0.0678461	0.988772	50.9945
HELA_Cosubstrate_Rep1	Q7Z2W9	39S ribosomal protein L21, mitochondrial	MRPL21	5	17.1	1.34534	0.645718	1.01162	0.46593	0.61621	0.288807	0.18226	0.101999	0.0750158	0.0641115	0.871782	50.1935
HELA_Cosubstrate_Rep2	Q7Z2W9	39S ribosomal protein L21, mitochondrial	MRPL21	5	17.1	1.01165	0.977784	1.38853	0.856342	1.48214	0.519645	0.218279	0.160509	0.122796	0.118706	0.887632	52.9533
HELA_CosubstrateEnzyme_Rep1	Q7Z2W9	39S ribosomal protein L21, mitochondrial	MRPL21	5	17.1	1.13625	0.845763	1.37307	0.943431	0.622004	0.507735	0.270064	0.106059	0.0808458	0.0660929	0.905269	52.5625
HELA_CosubstrateEnzyme_Rep2	Q7Z2W9	39S ribosomal protein L21, mitochondrial	MRPL21	5	17.1	1.2385	0.753025	1.6267	0.811796	0.564091	0.356644	0.221129	0.0846467	0.0394645	0.0541328	0.824296	51.1592
HELA_CTRL_Rep1	Q7Z2W9	39S ribosomal protein L21, mitochondrial	MRPL21	5	17.1	1.42932	0.351774	0.346225	0.533524	0.376824	0.162891	0.0982797	0.0719151	0.0615731	0.0585777	0.800071	46.0588
HELA_CTRL_Rep2	Q7Z2W9	39S ribosomal protein L21, mitochondrial	MRPL21	5	17.1	0.812809	1.18471	0.550663	0.805671	0.594983	0.362637	0.180093	0.13865	0.13768	0.112229	0.782744	50.6883
HELA_Enzyme_Rep1	Q7Z2W9	39S ribosomal protein L21, mitochondrial	MRPL21	5	17.1	1.19226	0.766389	0.816636	0.782153	0.537876	0.364463	0.148757	0.101561	0.0690829	0.0636531	0.956681	50.5285
HELA_Cosubstrate_Rep2	E7ESL0	39S ribosomal protein L22, mitochondrial	MRPL22	8	35.8	0.973551	1.02861	1.08692	0.680703	0.715229	0.365957	0.239474	0.194216	0.175058	0.0962743	0.971616	50.8314
HELA_CosubstrateEnzyme_Rep1	E7ESL0	39S ribosomal protein L22, mitochondrial	MRPL22	8	35.8	1.10452	0.880154	1.33599	0.856731	0.512387	0.300807	0.173446	0.116962	0.0987441	0.0886409	0.929204	50.3967
HELA_CosubstrateEnzyme_Rep2	E7ESL0	39S ribosomal protein L22, mitochondrial	MRPL22	8	35.8	1.27065	0.720618	1.6965	0.659094	0.333585	0.185244	0.122516	0.0707733	0.0632636	0.0890637	0.796247	48.6385
HELA_CTRL_Rep1	E7ESL0	39S ribosomal protein L22, mitochondrial	MRPL22	8	35.8	1.47315	0.286286	0.272635	0.458058	0.28489	0.134454	0.10398	0.0779296	0.0509168	0.0456972	0.764315	44.1023
HELA_Enzyme_Rep1	E7ESL0	39S ribosomal protein L22, mitochondrial	MRPL22	8	35.8	1.29075	0.650094	0.632333	0.652917	0.386756	0.258478	0.095538	0.0669442	0.0688975	0.0696358	0.897922	47.6976
HELA_Enzyme_Rep2	E7ESL0	39S ribosomal protein L22, mitochondrial	MRPL22	8	35.8	1.04091	0.946461	1.04426	0.931952	0.69153	0.435585	0.335874	0.269433	0.261673	0.373619	0.991039	51.4652
HELA_CosubstrateEnzyme_Rep1	Q16540	39S ribosomal protein L23, mitochondrial	MRPL23	3	34	1.05182	0.937265	1.06131	0.736321	0.610422	0.389151	0.248771	0.152599	0.132097	0.262701	0.970784	51.0198
HELA_CosubstrateEnzyme_Rep2	Q16540	39S ribosomal protein L23, mitochondrial	MRPL23	3	34	1.32658	0.664229	1.69657	0.660028	0.363239	0.217245	0.140173	0.110099	0.130872	0.134351	0.762987	48.6756
HELA_CTRL_Rep1	Q16540	39S ribosomal protein L23, mitochondrial	MRPL23	3	34	1.24614	0.625488	0.547626	0.692337	0.515867	0.265912	0.168308	0.111084	0.109895	0.125697	0.920759	50.7607
HELA_Enzyme_Rep1	Q16540	39S ribosomal protein L23, mitochondrial	MRPL23	3	34	1.10755	0.866401	0.939935	0.795425	0.639978	0.395816	0.229839	0.138342	0.116784	0.155812	0.988268	51.6448
HELA_Cosubstrate_Rep1	Q96A35	39S ribosomal protein L24, mitochondrial	MRPL24	8	33.8	1.42673	0.563761	1.02221	0.417597	0.436965	0.209815	0.155496	0.150715	0.124341	0.118575	0.811521	48.3895
HELA_Cosubstrate_Rep2	Q96A35	39S ribosomal protein L24, mitochondrial	MRPL24	8	33.8	1.09157	0.871191	1.50248	0.791763	1.03272	0.294229	0.133843	0.126911	0.126235	0.117493	0.878347	51.882
HELA_CosubstrateEnzyme_Rep1	Q96A35	39S ribosomal protein L24, mitochondrial	MRPL24	8	33.8	1.23898	0.734427	1.73185	0.660694	0.356148	0.26055	0.180288	0.125496	0.115695	0.102491	0.751016	47.2627
HELA_CosubstrateEnzyme_Rep2	Q96A35	39S ribosomal protein L24, mitochondrial	MRPL24	8	33.8	1.3683	0.622171	1.94623	0.603638	0.246152	0.167525	0.11234	0.066866	0.060603	0.0666498	0.70969	47.1264
HELA_CTRL_Rep1	Q96A35	39S ribosomal protein L24, mitochondrial	MRPL24	8	33.8	1.43396	0.344841	0.315226	0.448346	0.234636	0.104165	0.081216	0.0570048	0.0542697	0.0490411	0.837661	44.3905
HELA_CTRL_Rep2	Q96A35	39S ribosomal protein L24, mitochondrial	MRPL24	8	33.8	0.482439	1.52226	0.547676	0.784935	0.450357	0.259582	0.122727	0.12502	0.128318	0.137935	0.554591	49.317
HELA_Enzyme_Rep1	Q96A35	39S ribosomal protein L24, mitochondrial	MRPL24	8	33.8	1.29953	0.639724	0.561362	0.536134	0.284003	0.206054	0.106517	0.0884631	0.0868422	0.0742989	0.901486	46.0765
HELA_Enzyme_Rep2	Q96A35	39S ribosomal protein L24, mitochondrial	MRPL24	8	33.8	1.02803	0.961241	1.44075	0.901854	0.458545	0.237977	0.150497	0.125788	0.0866626	0.0872238	0.903971	49.6983
HELA_Cosubstrate_Rep2	D6RAN8	39S ribosomal protein L27, mitochondrial	MRPL27	5	60.2	1.01967	0.967094	1.02167	0.770461	0.952099	0.586464	0.356632	0.333365	0.315503	0.306484	0.945509	53.9213
HELA_CosubstrateEnzyme_Rep2	D6RAN8	39S ribosomal protein L27, mitochondrial	MRPL27	5	60.2	0.971904	1.02178	1.18363	0.895151	0.596333	0.363456	0.232585	0.156826	0.116224	0.113895	0.981562	51.2749
HELA_CTRL_Rep1	D6RAN8	39S ribosomal protein L27, mitochondrial	MRPL27	5	60.2	1.30892	0.531669	0.495437	0.663085	0.488192	0.264593	0.205993	0.143784	0.110714	0.117882	0.892707	50.2519
HELA_CTRL_Rep2	D6RAN8	39S ribosomal protein L27, mitochondrial	MRPL27	5	60.2	1.38665	0.598401	0.717651	1.2323	0.515781	0.225874	0.146663	0.118472	0.0992782	0.14217	0.833436	50.0178
HELA_Enzyme_Rep1	D6RAN8	39S ribosomal protein L27, mitochondrial	MRPL27	5	60.2	1.01701	0.973302	1.10296	0.798189	0.828512	0.685184	0.44802	0.42231	0.395379	0.362467	0.949717	56.7014
HELA_CosubstrateEnzyme_Rep1	A2IDC6	39S ribosomal protein L28, mitochondrial	MRPL28	4	15.8	1.11892	0.864549	1.38614	0.720495	0.458521	0.275044	0.155057	0.102731	0.0700186	0.0801104	0.900384	49.7371
HELA_CosubstrateEnzyme_Rep2	A2IDC6	39S ribosomal protein L28, mitochondrial	MRPL28	4	15.8	1.30784	0.683126	1.81302	0.628075	0.504369	0.258903	0.170308	0.135609	0.116307	0.0949451	0.7173	49.8297
HELA_CTRL_Rep1	A2IDC6	39S ribosomal protein L28, mitochondrial	MRPL28	4	15.8	1.49673	0.251056	0.189564	0.334164	0.127283	0.051196	0.0311952	0.0212513	0.0149792	0.016056	0.837959	40.6762
HELA_Enzyme_Rep1	A2IDC6	39S ribosomal protein L28, mitochondrial	MRPL28	4	15.8	1.24378	0.705558	0.701182	0.527206	0.372917	0.275619	0.189525	0.236018	0.216358	0.252265	0.92632	47.1408
HELA_Enzyme_Rep2	A2IDC6	39S ribosomal protein L28, mitochondrial	MRPL28	4	15.8	1.11272	0.864044	1.0829	0.790391	0.457874	0.259116	0.108906	0.102424	0.115086	0.102542	0.976951	49.5119
HELA_Cosubstrate_Rep1	E7ETU7	39S ribosomal protein L3, mitochondrial	MRPL3	11	31.5	1.51918	0.470672	1.03608	0.333398	0.479033	0.195367	0.107023	0.064618	0.0532889	0.0588075	0.753161	48.0173
HELA_Cosubstrate_Rep2	E7ETU7	39S ribosomal protein L3, mitochondrial	MRPL3	11	31.5	1.05702	0.917277	1.50599	0.892754	1.20155	0.41771	0.18498	0.15395	0.113701	0.121036	0.898739	52.8847
HELA_CosubstrateEnzyme_Rep1	E7ETU7	39S ribosomal protein L3, mitochondrial	MRPL3	11	31.5	1.14511	0.83616	1.42826	0.894543	0.500541	0.361113	0.192507	0.120748	0.0907211	0.0898476	0.887023	50.6423
HELA_CosubstrateEnzyme_Rep2	E7ETU7	39S ribosomal protein L3, mitochondrial	MRPL3	11	31.5	1.32303	0.667804	1.78256	0.721315	0.351602	0.231218	0.138412	0.0855895	0.0755242	0.0798813	0.754997	49.0295
HELA_CTRL_Rep1	E7ETU7	39S ribosomal protein L3, mitochondrial	MRPL3	11	31.5	1.46131	0.30398	0.225345	0.461112	0.234688	0.0945295	0.0648758	0.0505824	0.0443913	0.0441544	0.771841	43.5297
HELA_CTRL_Rep2	E7ETU7	39S ribosomal protein L3, mitochondrial	MRPL3	11	31.5	0.617155	1.38462	0.604825	0.964457	0.627711	0.368393	0.228403	0.175945	0.11562	0.0598864	0.667368	51.7437
HELA_Enzyme_Rep1	E7ETU7	39S ribosomal protein L3, mitochondrial	MRPL3	11	31.5	1.21551	0.738934	0.658813	0.669003	0.445096	0.372164	0.224076	0.190461	0.190854	0.184331	0.930829	49.0914
HELA_Enzyme_Rep2	E7ETU7	39S ribosomal protein L3, mitochondrial	MRPL3	11	31.5	1.08908	0.891173	1.57411	1.08416	0.562207	0.200423	0.0434153	0.0332429	0.02755	0.0346149	0.87401	50.2471
HELA_Cosubstrate_Rep1	Q8TCC3	39S ribosomal protein L30, mitochondrial	MRPL30	4	28.6	1.35786	0.633113	1.00291	0.710296	0.653248	0.345432	0.244506	0.176382	0.194247	0.188077	0.860234	51.5729
HELA_Cosubstrate_Rep2	Q8TCC3	39S ribosomal protein L30, mitochondrial	MRPL30	4	28.6	1.05213	0.923799	1.32219	1.30724	1.56659	0.636947	0.282102	0.247334	0.367323	0.31822	0.829664	53.2251
HELA_CosubstrateEnzyme_Rep1	Q8TCC3	39S ribosomal protein L30, mitochondrial	MRPL30	4	28.6	0.82722	1.18069	0.975138	1.13966	0.576626	0.507762	0.220641	0.150146	0.126026	0.112067	0.917391	52.2001
HELA_CosubstrateEnzyme_Rep2	Q8TCC3	39S ribosomal protein L30, mitochondrial	MRPL30	4	28.6	1.22311	0.768542	1.70252	1.22318	0.57806	0.389155	0.315089	0.21154	0.252855	0.220096	0.76644	50.1793
HELA_CTRL_Rep1	Q8TCC3	39S ribosomal protein L30, mitochondrial	MRPL30	4	28.6	1.4506	0.319974	0.265611	0.544963	0.342064	0.151682	0.114007	0.0838134	0.0745087	0.071834	0.733028	45.3156
HELA_CTRL_Rep2	Q8TCC3	39S ribosomal protein L30, mitochondrial	MRPL30	4	28.6	1.17898	0.810591	0.47034	0.920151	0.540432	0.282492	0.126918	0.0938231	0.07071	0.127076	0.850777	49.6721
HELA_Enzyme_Rep1	Q8TCC3	39S ribosomal protein L30, mitochondrial	MRPL30	4	28.6	1.21212	0.742941	0.742626	0.711326	0.517114	0.371975	0.267028	0.236977	0.238041	0.201593	0.933538	50.3602
HELA_Enzyme_Rep2	Q8TCC3	39S ribosomal protein L30, mitochondrial	MRPL30	4	28.6	1.04419	0.942694	1.16183	1.04805	0.745973	0.562315	0.244964	0.195991	0.181689	0.169258	0.969095	52.6414
HELA_Cosubstrate_Rep1	Q9BYC8	39S ribosomal protein L32, mitochondrial	MRPL32	5	31.9	1.23608	0.755739	1.06586	0.776478	1.50888	1.22441	0.901112	0.674344	0.66391	0.712956	0.291905	NA
HELA_Cosubstrate_Rep2	Q9BYC8	39S ribosomal protein L32, mitochondrial	MRPL32	5	31.9	1.0459	0.932109	1.33929	1.18395	2.08093	1.85808	1.09225	0.90398	0.916244	0.952666	NA	NA
HELA_CosubstrateEnzyme_Rep1	Q9BYC8	39S ribosomal protein L32, mitochondrial	MRPL32	5	31.9	1.05942	0.929033	1.16937	1.11223	1.03331	0.888739	0.627223	0.418502	0.375522	0.321758	0.941631	58.6894
HELA_CosubstrateEnzyme_Rep2	Q9BYC8	39S ribosomal protein L32, mitochondrial	MRPL32	5	31.9	1.20586	0.785929	1.54798	1.00611	1.12324	0.989846	0.740856	0.547341	0.539106	0.405124	0.644897	NA
HELA_CTRL_Rep1	Q9BYC8	39S ribosomal protein L32, mitochondrial	MRPL32	5	31.9	1.38611	0.416342	0.359265	0.55605	0.592665	0.452939	0.345767	0.295099	0.296773	0.319184	0.649364	52.2604
HELA_CTRL_Rep2	Q9BYC8	39S ribosomal protein L32, mitochondrial	MRPL32	5	31.9	0.950503	1.04403	0.689087	1.03933	1.25308	1.07757	0.768577	0.637384	0.646777	0.617031	0.557466	NA
HELA_Enzyme_Rep1	Q9BYC8	39S ribosomal protein L32, mitochondrial	MRPL32	5	31.9	1.2037	0.752879	0.818201	0.852564	1.012	0.910218	0.66619	0.534852	0.531158	0.597948	0.712604	NA
HELA_Enzyme_Rep2	Q9BYC8	39S ribosomal protein L32, mitochondrial	MRPL32	5	31.9	1.02675	0.962704	1.20288	1.13628	1.24305	1.23675	0.766881	0.679135	0.636256	0.726472	0.762105	NA
HELA_Cosubstrate_Rep1	Q9NZE8	39S ribosomal protein L35, mitochondrial	MRPL35	4	17	1.23176	0.760091	0.985085	0.526075	0.817233	0.724523	0.350794	0.162292	0.126785	0.108231	0.872264	54.6469
HELA_Cosubstrate_Rep2	Q9NZE8	39S ribosomal protein L35, mitochondrial	MRPL35	4	17	1.0402	0.939707	1.26279	0.949215	1.47451	0.963788	0.450101	0.27145	0.273485	0.265805	0.881933	55.6056
HELA_CosubstrateEnzyme_Rep1	Q9NZE8	39S ribosomal protein L35, mitochondrial	MRPL35	4	17	1.06331	0.924814	1.15082	0.79882	0.553789	0.487251	0.267508	0.141631	0.133191	0.10528	0.964362	51.7728
HELA_CosubstrateEnzyme_Rep2	Q9NZE8	39S ribosomal protein L35, mitochondrial	MRPL35	4	17	1.21627	0.775433	1.52334	0.846942	0.708057	0.670449	0.389934	0.204011	0.198388	0.160644	0.819108	53.9816
HELA_CTRL_Rep1	Q9NZE8	39S ribosomal protein L35, mitochondrial	MRPL35	4	17	1.4622	0.302645	0.280238	0.502501	0.361357	0.237467	0.136396	0.0806826	0.0664128	0.0731106	0.734819	45.5285
HELA_CTRL_Rep2	Q9NZE8	39S ribosomal protein L35, mitochondrial	MRPL35	4	17	0.83655	1.16046	0.745576	1.30778	1.05234	0.816147	0.440591	0.286976	0.253452	0.409466	0.776346	55.7684
HELA_Enzyme_Rep1	Q9NZE8	39S ribosomal protein L35, mitochondrial	MRPL35	4	17	1.16992	0.792762	0.711789	0.765081	0.577555	0.537725	0.259187	0.16653	0.200278	0.174559	0.93609	51.7984
HELA_Enzyme_Rep2	Q9NZE8	39S ribosomal protein L35, mitochondrial	MRPL35	4	17	1.08412	0.896867	1.24459	1.05827	0.907246	0.813076	0.318876	0.182377	0.155862	0.149208	0.948268	54.5805
HELA_Cosubstrate_Rep1	S4R369	39S ribosomal protein L37, mitochondrial	MRPL37	15	41.6	1.33979	0.651309	0.939417	0.42551	0.410085	0.241689	0.134938	0.085967	0.0654839	0.0497877	0.898708	48.375
HELA_Cosubstrate_Rep2	S4R369	39S ribosomal protein L37, mitochondrial	MRPL37	15	41.6	1.11015	0.846399	1.42235	0.825155	0.760099	0.240204	0.119696	0.108048	0.0851041	0.0655114	0.905739	50.8863
HELA_CosubstrateEnzyme_Rep1	S4R369	39S ribosomal protein L37, mitochondrial	MRPL37	15	41.6	1.14118	0.840419	1.34637	0.77141	0.381774	0.199136	0.131724	0.114205	0.0678943	0.080347	0.918942	49.166
HELA_CosubstrateEnzyme_Rep2	S4R369	39S ribosomal protein L37, mitochondrial	MRPL37	15	41.6	1.28439	0.70676	1.46865	0.619898	0.30911	0.220066	0.152081	0.107275	0.120135	0.137906	0.843627	47.3532
HELA_CTRL_Rep1	S4R369	39S ribosomal protein L37, mitochondrial	MRPL37	15	41.6	1.4443	0.32939	0.316514	0.378903	0.240734	0.129656	0.0886354	0.0644088	0.057313	0.047594	0.853572	43.8945
HELA_CTRL_Rep2	S4R369	39S ribosomal protein L37, mitochondrial	MRPL37	15	41.6	1.20753	0.781416	0.483319	0.655989	0.34819	0.201009	0.0989549	0.0865123	0.0635244	0.045431	0.939006	47.1482
HELA_Enzyme_Rep1	S4R369	39S ribosomal protein L37, mitochondrial	MRPL37	15	41.6	1.2603	0.686046	0.597277	0.559631	0.357775	0.21667	0.117844	0.0997273	0.0846198	0.0708395	0.92498	46.915
HELA_Enzyme_Rep2	S4R369	39S ribosomal protein L37, mitochondrial	MRPL37	15	41.6	1.02504	0.96467	1.13566	0.846995	0.619134	0.404718	0.205329	0.202513	0.160113	0.14882	0.97781	50.9994
HELA_Cosubstrate_Rep1	Q96DV4	39S ribosomal protein L38, mitochondrial	MRPL38	12	32.1	1.40142	0.589249	0.975669	0.361242	0.538679	0.211804	0.130509	0.079088	0.0535148	0.0472981	0.834616	48.5611
HELA_Cosubstrate_Rep2	Q96DV4	39S ribosomal protein L38, mitochondrial	MRPL38	12	32.1	0.992557	1.00326	1.21604	0.859626	1.16892	0.456232	0.255218	0.196628	0.161675	0.198441	NA	NA
HELA_CosubstrateEnzyme_Rep1	Q96DV4	39S ribosomal protein L38, mitochondrial	MRPL38	12	32.1	1.07655	0.910463	1.24475	0.856305	0.601089	0.378109	0.216267	0.126763	0.084659	0.068283	0.956057	51.4329
HELA_CosubstrateEnzyme_Rep2	Q96DV4	39S ribosomal protein L38, mitochondrial	MRPL38	12	32.1	1.22779	0.763825	1.52314	0.813776	0.533404	0.376884	0.273756	0.172891	0.145639	0.13344	0.837347	50.8009
HELA_CTRL_Rep1	Q96DV4	39S ribosomal protein L38, mitochondrial	MRPL38	12	32.1	1.4122	0.377354	0.36001	0.518916	0.397251	0.195328	0.145215	0.118101	0.0992487	0.10657	0.81544	46.5927
HELA_CTRL_Rep2	Q96DV4	39S ribosomal protein L38, mitochondrial	MRPL38	12	32.1	1.46669	0.516628	0.517247	0.810206	0.441586	0.194694	0.122162	0.101632	0.0838024	0.100431	0.775587	47.8966
HELA_Enzyme_Rep1	Q96DV4	39S ribosomal protein L38, mitochondrial	MRPL38	12	32.1	1.20128	0.755734	0.652539	0.665552	0.437121	0.281207	0.113889	0.107518	0.112908	0.121067	0.941964	48.4174
HELA_Enzyme_Rep2	Q96DV4	39S ribosomal protein L38, mitochondrial	MRPL38	12	32.1	1.08597	0.894746	1.00913	0.908328	0.612335	0.366058	0.184395	0.148321	0.134755	0.135246	0.990796	50.9024
HELA_Cosubstrate_Rep1	Q9NYK5	39S ribosomal protein L39, mitochondrial	MRPL39	16	42.9	1.28476	0.706717	1.01294	0.664272	0.808546	0.230123	0.112943	0.0801954	0.066062	0.0661192	0.923175	51.5891
HELA_Cosubstrate_Rep2	Q9NYK5	39S ribosomal protein L39, mitochondrial	MRPL39	16	42.9	0.981588	1.01789	1.34782	1.05998	1.26379	0.410686	0.17497	0.138456	0.140862	0.123871	0.955806	52.899
HELA_CosubstrateEnzyme_Rep1	Q9NYK5	39S ribosomal protein L39, mitochondrial	MRPL39	16	42.9	1.11242	0.871585	1.24472	0.9571	0.675243	0.311654	0.148543	0.0858084	0.0616332	0.0525083	0.960786	51.4437
HELA_CosubstrateEnzyme_Rep2	Q9NYK5	39S ribosomal protein L39, mitochondrial	MRPL39	16	42.9	1.18973	0.802187	1.46337	0.88726	0.709656	0.339697	0.207039	0.146685	0.146267	0.119105	0.888244	51.6084
HELA_CTRL_Rep1	Q9NYK5	39S ribosomal protein L39, mitochondrial	MRPL39	16	42.9	1.42572	0.357154	0.330938	0.534736	0.439141	0.12947	0.0726659	0.0542538	0.0430912	0.0402068	0.786237	46.038
HELA_CTRL_Rep2	Q9NYK5	39S ribosomal protein L39, mitochondrial	MRPL39	16	42.9	1.01105	0.982166	0.706375	1.00243	0.876667	0.338089	0.144758	0.102616	0.089395	0.0901976	0.949513	52.1497
HELA_Enzyme_Rep1	Q9NYK5	39S ribosomal protein L39, mitochondrial	MRPL39	16	42.9	1.17848	0.782656	0.684686	0.797707	0.724342	0.334677	0.140866	0.0996966	0.0900225	0.0834638	0.904347	51.0607
HELA_Enzyme_Rep2	Q9NYK5	39S ribosomal protein L39, mitochondrial	MRPL39	16	42.9	1.04577	0.940874	1.16852	1.12065	0.86259	0.44669	0.184968	0.144481	0.149013	0.140097	0.972907	52.2764
HELA_Cosubstrate_Rep1	K7ES61	39S ribosomal protein L4, mitochondrial	MRPL4	11	44.7	1.33237	0.658776	1.06881	0.497324	0.777114	0.752833	0.382594	0.202486	0.174367	0.165037	0.781186	55.0732
HELA_Cosubstrate_Rep2	K7ES61	39S ribosomal protein L4, mitochondrial	MRPL4	11	44.7	1.01684	0.970862	1.23829	0.882374	1.43311	0.862097	0.374171	0.226666	0.180122	0.162019	0.904097	54.9163
HELA_CosubstrateEnzyme_Rep1	K7ES61	39S ribosomal protein L4, mitochondrial	MRPL4	11	44.7	1.08353	0.902899	1.23646	0.877868	0.689476	0.551054	0.271107	0.173675	0.124067	0.114134	0.951397	53.0007
HELA_CosubstrateEnzyme_Rep2	K7ES61	39S ribosomal protein L4, mitochondrial	MRPL4	11	44.7	1.22079	0.770881	1.53143	0.850027	0.649064	0.655517	0.335749	0.187126	0.160929	0.130877	0.820788	53.4772
HELA_CTRL_Rep1	K7ES61	39S ribosomal protein L4, mitochondrial	MRPL4	11	44.7	1.38033	0.424972	0.404133	0.568938	0.421675	0.269312	0.167064	0.108724	0.0913253	0.0915464	0.848101	47.999
HELA_CTRL_Rep2	K7ES61	39S ribosomal protein L4, mitochondrial	MRPL4	11	44.7	0.709311	1.29046	0.802601	1.23039	1.0703	1.0173	0.421132	0.213556	0.145293	0.13049	0.7973	55.9421
HELA_Enzyme_Rep1	K7ES61	39S ribosomal protein L4, mitochondrial	MRPL4	11	44.7	1.18795	0.771468	0.729596	0.752091	0.585761	0.641551	0.249393	0.135232	0.102825	0.0821776	0.911657	51.9107
HELA_Enzyme_Rep2	K7ES61	39S ribosomal protein L4, mitochondrial	MRPL4	11	44.7	1.00801	0.984211	1.26251	1.12243	0.914109	0.924693	0.392844	0.228626	0.161163	0.158474	0.939429	55.4155
HELA_Cosubstrate_Rep1	Q9NQ50	39S ribosomal protein L40, mitochondrial	MRPL40	10	49	1.01678	0.976568	1.19103	0.923708	0.889793	0.636544	0.408305	0.363035	0.286079	0.271863	0.937806	55.2133
HELA_Cosubstrate_Rep2	Q9NQ50	39S ribosomal protein L40, mitochondrial	MRPL40	10	49	0.947547	1.06329	1.27829	1.17523	0.947541	0.688553	0.390322	0.30229	0.240831	0.250713	0.945146	54.0996
HELA_CosubstrateEnzyme_Rep1	Q9NQ50	39S ribosomal protein L40, mitochondrial	MRPL40	10	49	0.978442	1.01679	1.19957	1.05785	0.748123	0.571145	0.36936	0.26096	0.199157	0.17552	0.963231	53.8594
HELA_CosubstrateEnzyme_Rep2	Q9NQ50	39S ribosomal protein L40, mitochondrial	MRPL40	10	49	0.971492	1.0222	1.16325	1.06648	0.740927	0.539253	0.322318	0.24106	0.230863	0.189067	0.973978	52.9494
HELA_CTRL_Rep1	Q9NQ50	39S ribosomal protein L40, mitochondrial	MRPL40	10	49	1.1756	0.73088	0.976702	0.817483	0.705251	0.466689	0.310431	0.243941	0.203283	0.187005	0.953534	53.8735
HELA_CTRL_Rep2	Q9NQ50	39S ribosomal protein L40, mitochondrial	MRPL40	10	49	0.920117	1.07507	1.03622	0.92415	0.728448	0.523266	0.312401	0.249215	0.188087	0.134561	0.937407	53.4249
HELA_Enzyme_Rep1	Q9NQ50	39S ribosomal protein L40, mitochondrial	MRPL40	10	49	0.978886	1.01832	1.16689	0.985801	0.735724	0.512334	0.331609	0.24575	0.212547	0.178133	0.96202	53.3023
HELA_Enzyme_Rep2	Q9NQ50	39S ribosomal protein L40, mitochondrial	MRPL40	10	49	0.961896	1.03713	1.13612	0.983753	0.749861	0.507374	0.298329	0.221422	0.178498	0.169381	0.97449	52.5164
HELA_Cosubstrate_Rep1	Q8IXM3	39S ribosomal protein L41, mitochondrial	MRPL41	3	22.6	1.49211	0.49793	1.18748	0.362159	0.46223	0.239723	0.127577	0.0783311	0.0847858	0.0709468	0.747164	48.7084
HELA_Cosubstrate_Rep2	Q8IXM3	39S ribosomal protein L41, mitochondrial	MRPL41	3	22.6	1.37063	0.498963	1.25708	0.598981	1.18755	0.153644	0.093844	0.0535821	0.0640032	0.0771111	NA	NA
HELA_CosubstrateEnzyme_Rep1	Q8IXM3	39S ribosomal protein L41, mitochondrial	MRPL41	3	22.6	1.30827	0.659329	1.66863	0.654999	0.372537	0.175164	0.0982656	0.0718425	0.0616369	0.0590945	0.766058	48.7983
HELA_CosubstrateEnzyme_Rep2	Q8IXM3	39S ribosomal protein L41, mitochondrial	MRPL41	3	22.6	1.36722	0.62326	1.92376	0.640635	0.362542	0.176387	0.0721266	0.0592769	0.0498446	0.061475	0.707218	48.8938
HELA_CTRL_Rep1	Q8IXM3	39S ribosomal protein L41, mitochondrial	MRPL41	3	22.6	1.02966	0.948948	0.338858	1.50173	0.297328	0.152962	0.0915044	0.0700196	0.0649599	0.071549	0.607343	49.8835
HELA_CTRL_Rep2	Q8IXM3	39S ribosomal protein L41, mitochondrial	MRPL41	3	22.6	0.262626	1.74685	0.31343	0.479676	0.301501	0.168341	0.0801396	0.0567423	0.0569828	0.0485013	0.44368	43.8641
HELA_Enzyme_Rep1	Q8IXM3	39S ribosomal protein L41, mitochondrial	MRPL41	3	22.6	1.26057	0.685733	0.582323	0.454937	0.232736	0.194115	0.0909962	0.0566929	0.0799254	0.0577518	0.938049	45.6353
HELA_Enzyme_Rep2	Q8IXM3	39S ribosomal protein L41, mitochondrial	MRPL41	3	22.6	1.30059	0.648455	0.4564	0.574864	0.279765	0.197123	0.0860046	0.0592143	0.0716153	0.0548938	0.874606	45.46
HELA_Cosubstrate_Rep1	S4R360	39S ribosomal protein L42, mitochondrial	MRPL42	4	58.6	1.13788	0.854622	1.18149	0.765044	0.959648	1.06225	0.846487	0.665725	0.878427	0.920736	0.287751	NA
HELA_Cosubstrate_Rep2	S4R360	39S ribosomal protein L42, mitochondrial	MRPL42	4	58.6	0.892679	1.13648	1.08079	0.98713	1.14536	1.19099	0.869079	0.899143	0.968583	1.12934	0.381058	NA
HELA_CosubstrateEnzyme_Rep1	S4R360	39S ribosomal protein L42, mitochondrial	MRPL42	4	58.6	1.04629	0.94326	1.21266	0.982519	0.834836	0.913478	0.771698	0.560674	0.578509	0.539474	0.838874	NA
HELA_CosubstrateEnzyme_Rep2	S4R360	39S ribosomal protein L42, mitochondrial	MRPL42	4	58.6	1.10935	0.883227	1.24176	0.895536	0.807469	1.03297	0.882424	0.761859	0.878808	0.689509	0.395569	NA
HELA_CTRL_Rep1	S4R360	39S ribosomal protein L42, mitochondrial	MRPL42	4	58.6	1.36866	0.442407	0.558715	0.654441	0.619184	0.653245	0.591282	0.553583	0.591806	0.681893	NA	NA
HELA_CTRL_Rep2	S4R360	39S ribosomal protein L42, mitochondrial	MRPL42	4	58.6	1.22039	0.768277	0.831128	1.03987	0.890478	1.01492	0.884435	0.809875	0.802905	1.15891	NA	NA
HELA_Enzyme_Rep1	S4R360	39S ribosomal protein L42, mitochondrial	MRPL42	4	58.6	1.11809	0.853957	0.902838	0.903734	0.843786	1.1754	0.947154	0.943241	1.24569	1.27058	NA	NA
HELA_Enzyme_Rep2	S4R360	39S ribosomal protein L42, mitochondrial	MRPL42	4	58.6	1.00323	0.989702	1.25174	1.10068	1.17086	1.33486	1.05646	1.05006	1.30038	1.39542	NA	NA
HELA_Cosubstrate_Rep1	B1AL05	39S ribosomal protein L43, mitochondrial	MRPL43	9	46.2	1.41188	0.578716	1.08368	0.360041	0.548576	0.223674	0.119101	0.0590522	0.0486495	0.033286	0.815465	48.9452
HELA_Cosubstrate_Rep2	B1AL05	39S ribosomal protein L43, mitochondrial	MRPL43	9	46.2	1.02709	0.957197	1.42867	0.8538	1.72376	0.382968	0.124117	0.0885808	0.0728568	0.0718491	0.841275	52.8816
HELA_CosubstrateEnzyme_Rep1	B1AL05	39S ribosomal protein L43, mitochondrial	MRPL43	9	46.2	1.12797	0.854735	1.38217	0.875478	0.559962	0.361841	0.193689	0.100173	0.0866607	0.0816059	0.909271	51.0607
HELA_CosubstrateEnzyme_Rep2	B1AL05	39S ribosomal protein L43, mitochondrial	MRPL43	9	46.2	1.24355	0.747931	1.74406	0.784016	0.428047	0.265696	0.150897	0.0868362	0.0602711	0.0776711	0.790892	49.7679
HELA_CTRL_Rep1	B1AL05	39S ribosomal protein L43, mitochondrial	MRPL43	9	46.2	1.34449	0.478522	0.548594	0.633156	0.581533	0.330846	0.188214	0.0800963	0.0633542	0.0511731	0.894075	50.7012
HELA_CTRL_Rep2	B1AL05	39S ribosomal protein L43, mitochondrial	MRPL43	9	46.2	1.29019	0.696965	0.523413	0.940123	0.575678	0.250381	0.124251	0.0999751	0.0963427	0.0868605	0.835706	49.8562
HELA_Enzyme_Rep1	B1AL05	39S ribosomal protein L43, mitochondrial	MRPL43	9	46.2	1.23282	0.718498	0.607492	0.763143	0.46035	0.302288	0.113075	0.0729851	0.0530416	0.04766	0.904124	48.7988
HELA_Enzyme_Rep2	B1AL05	39S ribosomal protein L43, mitochondrial	MRPL43	9	46.2	1.01601	0.975035	1.24244	0.905715	0.712177	0.410875	0.167234	0.114235	0.059629	0.0602486	0.962298	51.677
HELA_Cosubstrate_Rep1	Q8N983-4	39S ribosomal protein L43, mitochondrial	MRPL43	9	52.8	1.18319	0.808994	1.18168	0.641153	0.753994	0.439217	0.302634	0.184249	0.140337	0.154938	0.938258	52.8972
HELA_CosubstrateEnzyme_Rep2	Q8N983-4	39S ribosomal protein L43, mitochondrial	MRPL43	9	52.8	1.17005	0.82203	1.49205	0.855254	0.566076	0.399119	0.294999	0.217585	0.177684	0.119485	0.862208	51.1676
HELA_CTRL_Rep1	Q8N983-4	39S ribosomal protein L43, mitochondrial	MRPL43	9	52.8	1.32986	0.500385	0.455808	0.590862	0.463407	0.246893	0.18543	0.17504	0.131338	0.169106	0.883562	49.1187
HELA_CTRL_Rep2	Q8N983-4	39S ribosomal protein L43, mitochondrial	MRPL43	9	52.8	0.717331	1.28227	0.759973	0.766473	0.631975	0.460026	0.308061	0.202448	0.235041	0.146116	0.74009	52.1051
HELA_Enzyme_Rep1	Q8N983-4	39S ribosomal protein L43, mitochondrial	MRPL43	9	52.8	1.15988	0.804611	0.751708	0.95153	0.466641	0.406689	0.218977	0.205079	0.295732	0.216053	0.89379	50.9109
HELA_Cosubstrate_Rep1	Q9H9J2	39S ribosomal protein L44, mitochondrial	MRPL44	16	53.9	1.26903	0.722564	0.955986	0.387574	0.518607	0.215281	0.107405	0.0829589	0.0630777	0.0595373	0.917526	48.6624
HELA_Cosubstrate_Rep2	Q9H9J2	39S ribosomal protein L44, mitochondrial	MRPL44	16	53.9	1.05323	0.922332	1.06112	0.578661	0.856337	0.279155	0.114164	0.0914094	0.0788906	0.0710995	0.915384	50.4847
HELA_CosubstrateEnzyme_Rep1	Q9H9J2	39S ribosomal protein L44, mitochondrial	MRPL44	16	53.9	1.11826	0.865256	1.24765	0.731016	0.501889	0.296826	0.153004	0.0924399	0.0726957	0.0647066	0.939432	50.146
HELA_CosubstrateEnzyme_Rep2	Q9H9J2	39S ribosomal protein L44, mitochondrial	MRPL44	16	53.9	1.22013	0.771539	1.18924	0.553399	0.367514	0.235068	0.128212	0.0806494	0.0737191	0.0746552	0.920098	48.52
HELA_CTRL_Rep1	Q9H9J2	39S ribosomal protein L44, mitochondrial	MRPL44	16	53.9	1.41328	0.375736	0.375102	0.491786	0.368103	0.158535	0.104432	0.0806478	0.0674689	0.0553967	0.847225	46.0852
HELA_CTRL_Rep2	Q9H9J2	39S ribosomal protein L44, mitochondrial	MRPL44	16	53.9	0.885229	1.11072	0.642475	0.789337	0.620165	0.343577	0.139478	0.113139	0.103415	0.105211	0.877657	50.681
HELA_Enzyme_Rep1	Q9H9J2	39S ribosomal protein L44, mitochondrial	MRPL44	16	53.9	1.19403	0.764291	0.739798	0.653374	0.479186	0.294086	0.0926838	0.0665377	0.064456	0.0596281	0.957733	48.9187
HELA_Enzyme_Rep2	Q9H9J2	39S ribosomal protein L44, mitochondrial	MRPL44	16	53.9	1.02012	0.970318	1.08925	0.901589	0.692474	0.413308	0.199216	0.146682	0.156803	0.165061	0.991163	51.4595
HELA_Cosubstrate_Rep1	A0A087X2D5	39S ribosomal protein L45, mitochondrial	MRPL45	11	42.5	1.41981	0.570727	1.00696	0.367781	0.383488	0.18298	0.117386	0.0734753	0.0609823	0.0645677	0.835099	47.7817
HELA_Cosubstrate_Rep2	A0A087X2D5	39S ribosomal protein L45, mitochondrial	MRPL45	11	42.5	1.09522	0.866319	1.44724	0.754702	0.807951	0.295401	0.13471	0.0984205	0.105149	0.120243	0.887595	51.1264
HELA_CosubstrateEnzyme_Rep1	A0A087X2D5	39S ribosomal protein L45, mitochondrial	MRPL45	11	42.5	1.13917	0.842602	1.42333	0.707512	0.421965	0.301158	0.173589	0.109481	0.0857051	0.0783084	0.878063	49.4803
HELA_CosubstrateEnzyme_Rep2	A0A087X2D5	39S ribosomal protein L45, mitochondrial	MRPL45	11	42.5	1.28947	0.701637	1.69547	0.643098	0.317153	0.259374	0.182058	0.122723	0.100844	0.0960165	0.776492	47.3042
HELA_CTRL_Rep1	A0A087X2D5	39S ribosomal protein L45, mitochondrial	MRPL45	11	42.5	1.47441	0.284395	0.245879	0.404218	0.182261	0.0909991	0.0634638	0.0442422	0.0384888	0.0363878	0.801083	42.9693
HELA_CTRL_Rep2	A0A087X2D5	39S ribosomal protein L45, mitochondrial	MRPL45	11	42.5	0.711509	1.28821	0.598462	0.82022	0.516318	0.33924	0.165783	0.112969	0.0917563	0.0789642	0.746432	50.3408
HELA_Enzyme_Rep1	A0A087X2D5	39S ribosomal protein L45, mitochondrial	MRPL45	11	42.5	1.27373	0.67019	0.673152	0.602253	0.37294	0.251303	0.102949	0.0704423	0.0517334	0.057637	0.922304	47.6067
HELA_Enzyme_Rep2	A0A087X2D5	39S ribosomal protein L45, mitochondrial	MRPL45	11	42.5	1.19281	0.77214	0.996922	0.717601	0.40176	0.223578	0.101772	0.0779519	0.0723748	0.0741991	0.95446	48.9614
HELA_Cosubstrate_Rep1	Q9H2W6	39S ribosomal protein L46, mitochondrial	MRPL46	12	44.4	1.03745	0.955749	0.931243	0.311794	0.185214	0.116127	0.071757	0.0531157	0.0503803	0.0515536	0.994326	46.5234
HELA_Cosubstrate_Rep2	Q9H2W6	39S ribosomal protein L46, mitochondrial	MRPL46	12	44.4	0.958046	1.04929	1.00173	0.49861	0.286384	0.209244	0.119427	0.095287	0.0879882	0.0880628	0.993463	47.2144
HELA_CosubstrateEnzyme_Rep1	Q9H2W6	39S ribosomal protein L46, mitochondrial	MRPL46	12	44.4	0.997701	0.995922	0.926499	0.473139	0.230074	0.157007	0.0889071	0.0498925	0.0414347	0.0406143	0.993866	47.0581
HELA_CosubstrateEnzyme_Rep2	Q9H2W6	39S ribosomal protein L46, mitochondrial	MRPL46	12	44.4	1.02186	0.971426	0.997417	0.495899	0.277786	0.188925	0.104606	0.0795615	0.0438927	0.0444658	0.989325	47.5564
HELA_CTRL_Rep1	Q9H2W6	39S ribosomal protein L46, mitochondrial	MRPL46	12	44.4	1.18747	0.713146	0.662647	0.269352	0.120292	0.0644588	0.0445016	0.0319805	0.0327949	0.0257381	0.989613	46.0658
HELA_CTRL_Rep2	Q9H2W6	39S ribosomal protein L46, mitochondrial	MRPL46	12	44.4	1.05793	0.934268	0.798429	0.342567	0.15778	0.0987383	0.0529079	0.0422385	0.0355631	0.0329953	0.994627	46.1612
HELA_Enzyme_Rep1	Q9H2W6	39S ribosomal protein L46, mitochondrial	MRPL46	12	44.4	1.03769	0.948888	0.793939	0.369513	0.192538	0.138225	0.0704014	0.0601902	0.0519877	0.0472083	0.996176	46.2864
HELA_Enzyme_Rep2	Q9H2W6	39S ribosomal protein L46, mitochondrial	MRPL46	12	44.4	0.997635	0.996117	0.830064	0.390915	0.240711	0.16077	0.0816173	0.0614521	0.0489637	0.0455958	0.9921	46.4857
HELA_Cosubstrate_Rep1	Q9HD33-2	39S ribosomal protein L47, mitochondrial	MRPL47	10	43	1.64773	0.341226	1.09544	0.225338	0.304094	0.110431	0.0702726	0.040639	0.0400165	0.0281901	0.673701	46.4815
HELA_Cosubstrate_Rep2	Q9HD33-2	39S ribosomal protein L47, mitochondrial	MRPL47	10	43	1.13626	0.811575	1.54529	0.781292	0.983167	0.314351	0.151383	0.103263	0.100565	0.0867511	0.850325	51.8281
HELA_CosubstrateEnzyme_Rep1	Q9HD33-2	39S ribosomal protein L47, mitochondrial	MRPL47	10	43	1.19415	0.783012	1.5602	0.724021	0.555502	0.391981	0.252168	0.198516	0.211053	0.14938	0.780597	50.6228
HELA_CosubstrateEnzyme_Rep2	Q9HD33-2	39S ribosomal protein L47, mitochondrial	MRPL47	10	43	1.31463	0.676278	1.75191	0.658868	0.315761	0.233651	0.176047	0.117295	0.104656	0.10974	0.755375	47.3907
HELA_CTRL_Rep1	Q9HD33-2	39S ribosomal protein L47, mitochondrial	MRPL47	10	43	1.4591	0.30727	0.295356	0.431856	0.226273	0.11489	0.070653	0.0531916	0.0438853	0.0402745	0.813469	43.9069
HELA_CTRL_Rep2	Q9HD33-2	39S ribosomal protein L47, mitochondrial	MRPL47	10	43	1.10617	0.884977	0.421391	0.686791	0.298312	0.139517	0.0724323	0.0602511	0.0487922	0.0620706	0.907937	46.8221
HELA_Enzyme_Rep1	Q9HD33-2	39S ribosomal protein L47, mitochondrial	MRPL47	10	43	1.31203	0.624975	0.565923	0.504292	0.263631	0.193777	0.0923074	0.084271	0.0673078	0.0581245	0.900463	45.8002
HELA_Enzyme_Rep2	Q9HD33-2	39S ribosomal protein L47, mitochondrial	MRPL47	10	43	1.18625	0.779668	0.99896	0.777327	0.38358	0.233115	0.107216	0.0842646	0.0661393	0.0727391	0.957338	49.0979
HELA_Cosubstrate_Rep1	Q96GC5	39S ribosomal protein L48, mitochondrial	MRPL48	8	34.4	1.16479	0.827526	1.00005	0.467642	0.41352	0.278731	0.214865	0.180665	0.189175	0.202512	0.967823	48.5505
HELA_Cosubstrate_Rep2	Q96GC5	39S ribosomal protein L48, mitochondrial	MRPL48	8	34.4	1.00821	0.982377	1.09431	0.701393	0.643086	0.450848	0.295269	0.277782	0.382072	0.381918	0.969343	50.3378
HELA_CosubstrateEnzyme_Rep1	Q96GC5	39S ribosomal protein L48, mitochondrial	MRPL48	8	34.4	1.03724	0.953074	1.05007	0.700446	0.522684	0.441981	0.319136	0.243622	0.291503	0.23776	0.974759	50.5269
HELA_CosubstrateEnzyme_Rep2	Q96GC5	39S ribosomal protein L48, mitochondrial	MRPL48	8	34.4	1.08766	0.905093	1.06686	0.586097	0.376985	0.271612	0.191797	0.118122	0.095117	0.0865432	0.97903	48.7114
HELA_CTRL_Rep1	Q96GC5	39S ribosomal protein L48, mitochondrial	MRPL48	8	34.4	1.35285	0.466033	0.378724	0.325043	0.244998	0.151267	0.100371	0.0809893	0.0776518	0.074219	0.956586	44.6262
HELA_CTRL_Rep2	Q96GC5	39S ribosomal protein L48, mitochondrial	MRPL48	8	34.4	1.19289	0.796375	0.665296	0.499748	0.303922	0.193394	0.143924	0.0994951	0.0804623	0.0844938	0.99069	46.8824
HELA_Enzyme_Rep1	Q96GC5	39S ribosomal protein L48, mitochondrial	MRPL48	8	34.4	1.10255	0.872303	0.584285	0.394471	0.205488	0.139688	0.0885169	0.076604	0.0685804	0.107344	0.991409	45.5029
HELA_Enzyme_Rep2	Q96GC5	39S ribosomal protein L48, mitochondrial	MRPL48	8	34.4	0.987299	1.00798	0.942386	0.566645	0.429546	0.289983	0.19612	0.172457	0.17159	0.192688	0.987519	48.2527
HELA_Cosubstrate_Rep1	Q13405	39S ribosomal protein L49, mitochondrial	MRPL49	5	31.3	1.21452	0.777445	1.0345	0.627243	0.984932	1.30424	0.94463	0.594597	0.483178	0.438035	0.651141	59.458
HELA_Cosubstrate_Rep2	Q13405	39S ribosomal protein L49, mitochondrial	MRPL49	5	31.3	1.02961	0.95383	1.2017	0.956628	1.43741	1.5666	1.04558	0.679842	0.522452	0.503011	0.731659	59.3187
HELA_CosubstrateEnzyme_Rep1	Q13405	39S ribosomal protein L49, mitochondrial	MRPL49	5	31.3	1.06051	0.927848	1.17345	0.886339	0.815239	1.04858	0.710649	0.414921	0.308914	0.258348	0.90656	59.1521
HELA_CosubstrateEnzyme_Rep2	Q13405	39S ribosomal protein L49, mitochondrial	MRPL49	5	31.3	1.08804	0.904706	1.3525	0.979003	0.922427	1.0657	0.711309	0.432777	0.316512	0.236236	0.899023	58.2461
HELA_CTRL_Rep1	Q13405	39S ribosomal protein L49, mitochondrial	MRPL49	5	31.3	1.35318	0.465545	0.490649	0.633602	0.575054	0.634429	0.484377	0.33166	0.255772	0.264176	0.711741	56.8472
HELA_CTRL_Rep2	Q13405	39S ribosomal protein L49, mitochondrial	MRPL49	5	31.3	1.12722	0.863472	0.771494	1.00654	0.840061	1.04699	0.814881	0.519447	0.352228	0.391482	0.89503	59.8482
HELA_Enzyme_Rep1	Q13405	39S ribosomal protein L49, mitochondrial	MRPL49	5	31.3	1.08874	0.888616	1.0065	0.889005	0.912971	1.24431	0.923644	0.607296	0.54499	0.469827	0.869752	59.2848
HELA_Enzyme_Rep2	Q13405	39S ribosomal protein L49, mitochondrial	MRPL49	5	31.3	1.02319	0.966796	1.16826	1.04498	1.21169	1.52192	1.10893	0.772692	0.586968	0.539583	0.679095	NA
HELA_Cosubstrate_Rep1	Q8N5N7	39S ribosomal protein L50, mitochondrial	MRPL50	11	66.5	1.10868	0.884023	0.98647	0.661202	0.750023	0.710932	0.690155	0.600014	0.666363	0.582567	0.858906	NA
HELA_Cosubstrate_Rep2	Q8N5N7	39S ribosomal protein L50, mitochondrial	MRPL50	11	66.5	0.989865	1.00685	1.07135	0.955005	1.09588	1.00691	0.794915	0.792135	0.929504	0.923303	0.822101	NA
HELA_CosubstrateEnzyme_Rep1	Q8N5N7	39S ribosomal protein L50, mitochondrial	MRPL50	11	66.5	1.02627	0.96496	1.18185	0.934235	0.778029	0.806044	0.697897	0.574561	0.539512	0.460514	0.867268	NA
HELA_CosubstrateEnzyme_Rep2	Q8N5N7	39S ribosomal protein L50, mitochondrial	MRPL50	11	66.5	1.10145	0.891187	1.19721	0.880594	0.667093	0.802549	0.771689	0.72235	0.7151	0.540364	0.714941	NA
HELA_CTRL_Rep1	Q8N5N7	39S ribosomal protein L50, mitochondrial	MRPL50	11	66.5	1.34355	0.479924	0.477366	0.622423	0.52236	0.474077	0.478794	0.436058	0.479574	0.466658	NA	NA
HELA_CTRL_Rep2	Q8N5N7	39S ribosomal protein L50, mitochondrial	MRPL50	11	66.5	0.832821	1.16427	0.749839	0.918545	0.786344	0.811554	0.6977	0.6621	0.672825	0.503688	0.44985	NA
HELA_Enzyme_Rep1	Q8N5N7	39S ribosomal protein L50, mitochondrial	MRPL50	11	66.5	1.07331	0.906827	0.920265	0.943878	0.742564	0.706448	0.677554	0.655513	0.797775	0.721609	0.872836	NA
HELA_Enzyme_Rep2	Q8N5N7	39S ribosomal protein L50, mitochondrial	MRPL50	11	66.5	1.00281	0.990176	1.08845	1.06302	1.16473	1.02171	0.858876	0.829703	0.899245	0.869843	0.678226	NA
HELA_Cosubstrate_Rep2	Q4U2R6	39S ribosomal protein L51, mitochondrial	MRPL51	2	14.8	1.13943	0.807351	1.29735	0.881557	1.71295	0.609145	0.368419	0.334566	0.348914	0.270663	0.74867	53.0085
HELA_CosubstrateEnzyme_Rep1	Q4U2R6	39S ribosomal protein L51, mitochondrial	MRPL51	2	14.8	1.13614	0.845879	1.36324	0.893678	0.551953	0.373975	0.212453	0.121624	0.114904	0.184228	0.905615	50.9011
HELA_CosubstrateEnzyme_Rep2	Q4U2R6	39S ribosomal protein L51, mitochondrial	MRPL51	2	14.8	1.2739	0.717342	1.78548	0.807096	0.525039	0.301753	0.189466	0.161463	0.128701	0.15757	0.749305	50.3626
HELA_CTRL_Rep1	Q4U2R6	39S ribosomal protein L51, mitochondrial	MRPL51	2	14.8	1.33029	0.499751	0.425959	0.843549	0.391777	0.207124	0.14949	0.116678	0.113808	0.124637	0.736146	49.9433
HELA_CTRL_Rep2	Q4U2R6	39S ribosomal protein L51, mitochondrial	MRPL51	2	14.8	1.70046	0.277774	0.465391	1.07535	0.420607	0.188263	0.138701	0.11327	0.0791099	0.182751	0.528116	48.3628
HELA_Enzyme_Rep1	Q4U2R6	39S ribosomal protein L51, mitochondrial	MRPL51	2	14.8	1.24875	0.69969	0.632077	0.714406	0.520185	0.40289	0.212667	0.188473	0.213809	0.155467	0.889623	49.8977
HELA_Cosubstrate_Rep1	Q86TS9-3	39S ribosomal protein L52, mitochondrial	MRPL52	4	45.9	1.00791	0.985493	1.1448	0.770036	0.792695	0.90072	1.12039	2.99411	1.35499	1.54672	NA	NA
HELA_Cosubstrate_Rep2	Q86TS9-3	39S ribosomal protein L52, mitochondrial	MRPL52	4	45.9	0.970746	1.03235	1.14595	1.00321	1.27109	1.47208	0.428624	1.5401	1.86785	2.31695	NA	NA
HELA_CosubstrateEnzyme_Rep1	Q86TS9-3	39S ribosomal protein L52, mitochondrial	MRPL52	4	45.9	0.984455	1.01028	1.01644	1.0656	0.81444	1.15565	1.5924	0.588715	1.52208	1.0891	NA	NA
HELA_CosubstrateEnzyme_Rep2	Q86TS9-3	39S ribosomal protein L52, mitochondrial	MRPL52	4	45.9	1.09578	0.896904	1.05803	0.987717	0.923711	1.51008	3.84632	1.24532	4.7504	3.14474	NA	NA
HELA_CTRL_Rep1	Q86TS9-3	39S ribosomal protein L52, mitochondrial	MRPL52	4	45.9	1.48738	0.265021	0.276158	0.560695	0.43946	0.558313	0.620713	0.700274	0.22289	1.75819	-0.00984509	NA
HELA_CTRL_Rep2	Q86TS9-3	39S ribosomal protein L52, mitochondrial	MRPL52	4	45.9	1.06637	0.925642	0.749365	1.05458	0.795951	1.64141	0.60114	0.919156	5.0985	3.13576	NA	NA
HELA_Enzyme_Rep1	Q86TS9-3	39S ribosomal protein L52, mitochondrial	MRPL52	4	45.9	1.13803	0.830414	1.27393	0.879384	0.96869	1.09166	3.12708	1.38274	2.43535	2.94436	NA	NA
HELA_Enzyme_Rep2	Q86TS9-3	39S ribosomal protein L52, mitochondrial	MRPL52	4	45.9	0.933169	1.0701	1.08762	0.963024	1.31332	1.06146	1.52031	1.56593	1.66306	1.36412	NA	NA
HELA_Cosubstrate_Rep1	Q96EL3	39S ribosomal protein L53, mitochondrial	MRPL53	9	78.6	1.05729	0.935769	1.15511	0.954285	0.864211	0.501327	0.285488	0.191583	0.162218	0.153659	0.960744	53.3987
HELA_Cosubstrate_Rep2	Q96EL3	39S ribosomal protein L53, mitochondrial	MRPL53	9	78.6	0.954928	1.05345	1.18208	1.23598	0.938631	0.631147	0.309637	0.249637	0.20757	0.214383	0.95636	53.3105
HELA_CosubstrateEnzyme_Rep1	Q96EL3	39S ribosomal protein L53, mitochondrial	MRPL53	9	78.6	0.989345	1.00498	1.11707	1.17626	0.781022	0.48894	0.23995	0.148141	0.12129	0.114718	0.975347	52.8255
HELA_CosubstrateEnzyme_Rep2	Q96EL3	39S ribosomal protein L53, mitochondrial	MRPL53	9	78.6	1.03571	0.957465	1.21028	1.1527	0.813437	0.471976	0.243796	0.159962	0.137932	0.141321	0.968724	52.6603
HELA_CTRL_Rep1	Q96EL3	39S ribosomal protein L53, mitochondrial	MRPL53	9	78.6	1.25118	0.617945	0.726239	0.660757	0.488464	0.293026	0.184551	0.138202	0.124941	0.127975	0.988526	50.9099
HELA_CTRL_Rep2	Q96EL3	39S ribosomal protein L53, mitochondrial	MRPL53	9	78.6	0.992759	1.00085	1.00346	0.948332	0.709542	0.4847	0.283988	0.206755	0.184854	0.150567	0.976037	52.8089
HELA_Enzyme_Rep1	Q96EL3	39S ribosomal protein L53, mitochondrial	MRPL53	9	78.6	1.06378	0.918086	0.961848	0.8861	0.573799	0.379294	0.223027	0.16215	0.171188	0.184076	0.99664	51.2583
HELA_Enzyme_Rep2	Q96EL3	39S ribosomal protein L53, mitochondrial	MRPL53	9	78.6	1.04971	0.936358	1.01097	0.949255	0.653656	0.434599	0.234195	0.175603	0.163745	0.175896	0.994863	51.4826
HELA_Cosubstrate_Rep1	Q6P161	39S ribosomal protein L54, mitochondrial	MRPL54	6	51.4	1.00138	0.992076	1.21958	1.09615	1.1301	0.882695	0.779675	0.599677	0.781966	0.791775	0.406989	NA
HELA_Cosubstrate_Rep2	Q6P161	39S ribosomal protein L54, mitochondrial	MRPL54	6	51.4	0.94726	1.06368	1.43488	1.55248	1.30206	1.21783	0.956015	0.979304	1.09815	1.23623	NA	NA
HELA_CosubstrateEnzyme_Rep1	Q6P161	39S ribosomal protein L54, mitochondrial	MRPL54	6	51.4	0.969615	1.02636	1.34702	1.37434	0.996493	0.879914	0.749401	0.680759	0.608924	0.606246	0.529471	NA
HELA_CosubstrateEnzyme_Rep2	Q6P161	39S ribosomal protein L54, mitochondrial	MRPL54	6	51.4	1.00778	0.985618	1.33405	1.32174	1.20286	1.06487	0.819089	0.848718	0.924978	0.710783	0.221996	NA
HELA_CTRL_Rep1	Q6P161	39S ribosomal protein L54, mitochondrial	MRPL54	6	51.4	1.24032	0.634181	0.978187	0.98778	1.06766	1.01006	0.829727	0.78846	0.921676	1.03983	NA	NA
HELA_CTRL_Rep2	Q6P161	39S ribosomal protein L54, mitochondrial	MRPL54	6	51.4	1.07972	0.911998	1.15141	1.25882	1.12645	0.867943	0.70106	0.611831	0.534522	0.668977	0.729025	NA
HELA_Enzyme_Rep1	Q6P161	39S ribosomal protein L54, mitochondrial	MRPL54	6	51.4	1.01448	0.976294	1.27245	1.32404	1.24903	1.01296	0.863226	0.845647	0.960012	0.973796	0.036377	NA
HELA_Enzyme_Rep2	Q6P161	39S ribosomal protein L54, mitochondrial	MRPL54	6	51.4	0.914786	1.09119	1.32275	1.41494	1.35503	1.22351	0.902324	0.86181	1.20207	1.31994	NA	NA
HELA_Cosubstrate_Rep1	Q7Z7F7	39S ribosomal protein L55, mitochondrial	MRPL55	5	43	1.15782	0.834543	0.729847	0.420957	0.369382	0.225971	0.131447	0.120786	0.108315	0.130212	0.987658	47.3987
HELA_CosubstrateEnzyme_Rep2	Q7Z7F7	39S ribosomal protein L55, mitochondrial	MRPL55	5	43	1.24935	0.742087	0.9664	0.500777	0.316763	0.26467	0.221449	0.180247	0.212571	0.169519	0.917396	47.5091
HELA_CTRL_Rep1	Q7Z7F7	39S ribosomal protein L55, mitochondrial	MRPL55	5	43	1.29193	0.557061	0.504232	0.424538	0.338598	0.205489	0.097554	0.0588344	0.048358	0.0587492	0.979775	47.2613
HELA_CTRL_Rep2	Q7Z7F7	39S ribosomal protein L55, mitochondrial	MRPL55	5	43	1.54435	0.437278	0.678463	0.690998	0.470985	0.299697	0.154088	0.125531	0.0975121	0.185742	0.744241	48.3557
HELA_Enzyme_Rep1	Q7Z7F7	39S ribosomal protein L55, mitochondrial	MRPL55	5	43	1.1209	0.850641	0.824069	0.615938	0.526956	0.431157	0.25999	0.226242	0.221959	0.28275	0.981304	50.3123
HELA_Enzyme_Rep2	Q7Z7F7	39S ribosomal protein L55, mitochondrial	MRPL55	5	43	1.04505	0.9417	0.875015	0.843821	0.769704	0.668237	0.43021	0.37761	0.406908	0.433632	0.98625	55.49
HELA_Cosubstrate_Rep1	Q9BYD2	39S ribosomal protein L9, mitochondrial	MRPL9	8	32.2	1.40967	0.580945	0.947477	0.354138	0.380696	0.211845	0.13335	0.118685	0.106567	0.0941724	0.836689	47.489
HELA_Cosubstrate_Rep2	Q9BYD2	39S ribosomal protein L9, mitochondrial	MRPL9	8	32.2	1.13265	0.816391	1.43067	0.742991	0.767878	0.257104	0.114831	0.0974715	0.128184	0.124934	0.876364	50.7973
HELA_CosubstrateEnzyme_Rep1	Q9BYD2	39S ribosomal protein L9, mitochondrial	MRPL9	8	32.2	1.08666	0.899508	1.12091	0.798896	0.592777	0.301355	0.181115	0.114401	0.122177	0.0875148	0.975146	50.7629
HELA_CosubstrateEnzyme_Rep2	Q9BYD2	39S ribosomal protein L9, mitochondrial	MRPL9	8	32.2	1.20246	0.789359	1.3701	0.695597	0.44791	0.30306	0.208301	0.137204	0.134296	0.119538	0.89069	49.6463
HELA_CTRL_Rep1	Q9BYD2	39S ribosomal protein L9, mitochondrial	MRPL9	8	32.2	1.45454	0.31409	0.267555	0.40365	0.203545	0.115939	0.0794054	0.074224	0.0595226	0.0593255	0.821859	43.2176
HELA_CTRL_Rep2	Q9BYD2	39S ribosomal protein L9, mitochondrial	MRPL9	8	32.2	0.78208	1.21611	0.405827	0.648265	0.313567	0.155882	0.0887903	0.0722886	0.0593471	0.0499826	0.750201	47.2238
HELA_Enzyme_Rep1	Q9BYD2	39S ribosomal protein L9, mitochondrial	MRPL9	8	32.2	1.30364	0.634874	0.556404	0.429664	0.220594	0.16161	0.0753553	0.0527247	0.074557	0.0636794	0.915628	45.1263
HELA_Enzyme_Rep2	Q9BYD2	39S ribosomal protein L9, mitochondrial	MRPL9	8	32.2	1.07373	0.908787	1.37971	0.741561	0.393737	0.204316	0.104995	0.0783086	0.0790573	0.0749762	0.915177	49.03
HELA_Cosubstrate_Rep1	Q99714	3-hydroxyacyl-CoA dehydrogenase type-2	HSD17B10	16	82.8	1.08053	0.912369	0.859745	0.518222	0.371208	0.186653	0.101536	0.0712893	0.0638286	0.0542902	0.999508	48.5057
HELA_Cosubstrate_Rep2	Q99714	3-hydroxyacyl-CoA dehydrogenase type-2	HSD17B10	16	82.8	1.00364	0.988478	0.914056	0.629515	0.398403	0.204498	0.0854812	0.0632631	0.056042	0.0455709	0.998487	48.2413
HELA_CosubstrateEnzyme_Rep1	Q99714	3-hydroxyacyl-CoA dehydrogenase type-2	HSD17B10	16	82.8	1.03429	0.956266	0.858766	0.660793	0.371687	0.203593	0.104933	0.0698453	0.0594775	0.0538188	0.99909	48.5082
HELA_CosubstrateEnzyme_Rep2	Q99714	3-hydroxyacyl-CoA dehydrogenase type-2	HSD17B10	16	82.8	1.06021	0.932761	0.891701	0.632358	0.369269	0.198963	0.111684	0.0673116	0.059824	0.0532205	0.998945	48.5006
HELA_CTRL_Rep1	Q99714	3-hydroxyacyl-CoA dehydrogenase type-2	HSD17B10	16	82.8	1.21935	0.665507	0.752564	0.522441	0.382847	0.192125	0.117425	0.0794733	0.0579019	0.0555312	0.998287	49.1862
HELA_CTRL_Rep2	Q99714	3-hydroxyacyl-CoA dehydrogenase type-2	HSD17B10	16	82.8	1.16042	0.829549	0.8845	0.711611	0.429628	0.232429	0.1097	0.06686	0.0450294	0.0381937	0.99476	49.3255
HELA_Enzyme_Rep1	Q99714	3-hydroxyacyl-CoA dehydrogenase type-2	HSD17B10	16	82.8	1.06392	0.917917	0.839617	0.640619	0.411218	0.24585	0.113376	0.0753202	0.0617534	0.0473312	0.99931	48.9463
HELA_Enzyme_Rep2	Q99714	3-hydroxyacyl-CoA dehydrogenase type-2	HSD17B10	16	82.8	1.05991	0.924647	0.856061	0.66007	0.449976	0.267037	0.123753	0.0885158	0.0678803	0.0572143	0.998601	48.9263
HELA_Cosubstrate_Rep1	Q9BUT1	3-hydroxybutyrate dehydrogenase type 2	BDH2;SLC9B2	12	47.8	1.08987	0.902962	0.957995	0.646825	0.509949	0.21027	0.0778268	0.0502703	0.040644	0.0404768	0.998097	50.0351
HELA_Cosubstrate_Rep2	Q9BUT1	3-hydroxybutyrate dehydrogenase type 2	BDH2;SLC9B2	12	47.8	0.952282	1.05698	1.07666	0.878632	0.593767	0.29296	0.0846284	0.0656491	0.0597593	0.053303	0.998936	50.3366
HELA_CosubstrateEnzyme_Rep1	Q9BUT1	3-hydroxybutyrate dehydrogenase type 2	BDH2;SLC9B2	12	47.8	1.02439	0.966994	1.0129	0.881063	0.537971	0.261882	0.111154	0.0623695	0.0552129	0.053438	0.999376	50.474
HELA_CosubstrateEnzyme_Rep2	Q9BUT1	3-hydroxybutyrate dehydrogenase type 2	BDH2;SLC9B2	12	47.8	1.04029	0.952847	1.03084	0.840867	0.535372	0.254878	0.106535	0.057949	0.044675	0.0551436	0.999366	50.4411
HELA_CTRL_Rep1	Q9BUT1	3-hydroxybutyrate dehydrogenase type 2	BDH2;SLC9B2	12	47.8	1.2296	0.650201	0.873167	0.659834	0.545271	0.217384	0.0940356	0.0600296	0.0776468	0.0588358	0.997727	50.7912
HELA_CTRL_Rep2	Q9BUT1	3-hydroxybutyrate dehydrogenase type 2	BDH2;SLC9B2	12	47.8	1.09935	0.891951	0.961948	0.89357	0.589868	0.267412	0.0854264	0.0576598	0.0542994	0.0443992	0.99903	50.7539
HELA_Enzyme_Rep1	Q9BUT1	3-hydroxybutyrate dehydrogenase type 2	BDH2;SLC9B2	12	47.8	1.04158	0.944298	0.937122	0.875481	0.56575	0.259315	0.093386	0.0605919	0.0671983	0.0532319	0.998931	50.6748
HELA_Enzyme_Rep2	Q9BUT1	3-hydroxybutyrate dehydrogenase type 2	BDH2;SLC9B2	12	47.8	1.00629	0.986183	0.992484	0.936737	0.613605	0.369213	0.145123	0.124522	0.0872836	0.0754457	0.996991	51.0075
HELA_Cosubstrate_Rep1	P31937	3-hydroxyisobutyrate dehydrogenase, mitochondrial	HIBADH	11	57.4	1.05855	0.934499	1.02181	0.770781	0.89339	0.762708	0.670403	0.548633	0.284362	0.0807685	0.974113	59.8994
HELA_Cosubstrate_Rep2	P31937	3-hydroxyisobutyrate dehydrogenase, mitochondrial	HIBADH	11	57.4	0.98467	1.01378	1.03903	0.949616	0.985545	0.955381	0.775254	0.772952	0.36833	0.0934159	0.923426	61.2102
HELA_CosubstrateEnzyme_Rep1	P31937	3-hydroxyisobutyrate dehydrogenase, mitochondrial	HIBADH	11	57.4	0.998284	0.995289	1.01307	0.99823	0.868551	0.77613	0.683007	0.520687	0.223543	0.0727818	0.966647	59.268
HELA_CosubstrateEnzyme_Rep2	P31937	3-hydroxyisobutyrate dehydrogenase, mitochondrial	HIBADH	11	57.4	1.04174	0.951379	1.05113	1.0064	0.914409	0.889906	0.93528	0.751638	0.306382	0.0638914	0.962577	61.5342
HELA_CTRL_Rep1	P31937	3-hydroxyisobutyrate dehydrogenase, mitochondrial	HIBADH	11	57.4	1.21248	0.675773	0.909243	0.762641	0.888179	0.694214	0.666353	0.629333	0.277385	0.0898189	0.963513	61.1831
HELA_CTRL_Rep2	P31937	3-hydroxyisobutyrate dehydrogenase, mitochondrial	HIBADH	11	57.4	1.08888	0.902646	0.97127	0.981801	0.915757	0.785537	0.642923	0.599223	0.279598	0.139442	0.967375	60.0533
HELA_Enzyme_Rep1	P31937	3-hydroxyisobutyrate dehydrogenase, mitochondrial	HIBADH	11	57.4	1.03485	0.952242	1.0499	1.00383	0.93305	0.860014	0.766226	0.705711	0.308364	0.111255	0.968419	61.0264
HELA_Enzyme_Rep2	P31937	3-hydroxyisobutyrate dehydrogenase, mitochondrial	HIBADH	11	57.4	1.02917	0.959934	1.02947	1.02128	1.07493	0.968162	0.804523	0.761715	0.307182	0.104416	0.972998	61.2501
HELA_Cosubstrate_Rep1	Q6NVY1	3-hydroxyisobutyryl-CoA hydrolase, mitochondrial	HIBCH	23	52.3	1.03702	0.956184	0.980996	0.773421	0.720276	0.350228	0.0784612	0.0560331	0.0539863	0.0531377	0.997599	51.8326
HELA_Cosubstrate_Rep2	Q6NVY1	3-hydroxyisobutyryl-CoA hydrolase, mitochondrial	HIBCH	23	52.3	0.971556	1.03127	1.03474	0.911827	0.747845	0.411873	0.0729497	0.0599189	0.0535732	0.0566866	0.997071	51.382
HELA_CosubstrateEnzyme_Rep1	Q6NVY1	3-hydroxyisobutyryl-CoA hydrolase, mitochondrial	HIBCH	23	52.3	1.00023	0.993181	1.01219	0.946488	0.71683	0.365979	0.116078	0.0768645	0.0667196	0.0681347	0.99896	51.7772
HELA_CosubstrateEnzyme_Rep2	Q6NVY1	3-hydroxyisobutyryl-CoA hydrolase, mitochondrial	HIBCH	23	52.3	1.00162	0.991824	1.01843	0.951058	0.745444	0.364641	0.102854	0.0606724	0.0587666	0.0591773	0.998328	51.9068
HELA_CTRL_Rep1	Q6NVY1	3-hydroxyisobutyryl-CoA hydrolase, mitochondrial	HIBCH	23	52.3	1.21502	0.671982	0.93793	0.751054	0.700239	0.32384	0.0833505	0.0577291	0.0475023	0.0406778	0.991658	52.1729
HELA_CTRL_Rep2	Q6NVY1	3-hydroxyisobutyryl-CoA hydrolase, mitochondrial	HIBCH	23	52.3	1.11562	0.875322	1.00142	0.953011	0.777869	0.370306	0.0815056	0.0592795	0.0539436	0.0499059	0.99643	51.9974
HELA_Enzyme_Rep1	Q6NVY1	3-hydroxyisobutyryl-CoA hydrolase, mitochondrial	HIBCH	23	52.3	0.986037	1.00988	1.02545	0.955856	0.76412	0.354638	0.0868496	0.0655706	0.0699231	0.055278	0.9959	51.9559
HELA_Enzyme_Rep2	Q6NVY1	3-hydroxyisobutyryl-CoA hydrolase, mitochondrial	HIBCH	23	52.3	1.00602	0.986493	1.0384	0.986509	0.799947	0.395672	0.0788282	0.0603542	0.0597216	0.0575727	0.997746	51.85
HELA_Cosubstrate_Rep1	P42765	3-ketoacyl-CoA thiolase, mitochondrial	ACAA2	32	84.6	1.05357	0.939516	1.02345	0.780569	0.907041	0.756808	0.707826	0.62085	0.686288	0.596911	0.913972	NA
HELA_Cosubstrate_Rep2	P42765	3-ketoacyl-CoA thiolase, mitochondrial	ACAA2	32	84.6	0.979174	1.02111	1.01021	0.915756	0.932876	0.848556	0.691289	0.703776	0.797073	0.584877	0.851539	NA
HELA_CosubstrateEnzyme_Rep1	P42765	3-ketoacyl-CoA thiolase, mitochondrial	ACAA2	32	84.6	1.00734	0.985473	1.02393	1.00201	0.84359	0.753166	0.590891	0.513368	0.51751	0.317246	0.935097	62.5277
HELA_CosubstrateEnzyme_Rep2	P42765	3-ketoacyl-CoA thiolase, mitochondrial	ACAA2	32	84.6	1.02089	0.972399	1.04328	1.01852	0.893118	0.849385	0.755799	0.711094	0.713844	0.392232	0.794269	66.8909
HELA_CTRL_Rep1	P42765	3-ketoacyl-CoA thiolase, mitochondrial	ACAA2	32	84.6	1.21068	0.678462	0.894779	0.82018	0.875333	0.653328	0.618865	0.607867	0.59108	0.506655	0.883072	NA
HELA_CTRL_Rep2	P42765	3-ketoacyl-CoA thiolase, mitochondrial	ACAA2	32	84.6	1.06428	0.927781	0.947249	0.994665	0.91563	0.789867	0.66079	0.662753	0.566288	0.555716	0.955529	NA
HELA_Enzyme_Rep1	P42765	3-ketoacyl-CoA thiolase, mitochondrial	ACAA2	32	84.6	1.02773	0.960652	1.018	0.981623	0.894136	0.805624	0.661564	0.65955	0.702203	0.59707	0.94338	NA
HELA_Enzyme_Rep2	P42765	3-ketoacyl-CoA thiolase, mitochondrial	ACAA2	32	84.6	1.0247	0.965053	1.01386	1.06313	1.02958	0.900147	0.717524	0.722387	0.730517	0.609879	0.892326	NA
HELA_Cosubstrate_Rep1	P09110	3-ketoacyl-CoA thiolase, peroxisomal	ACAA1	11	42.9	1.05326	0.939833	1.00708	0.742236	0.765953	0.54129	0.394639	0.289614	0.115431	0.0680463	0.993841	54.8889
HELA_Cosubstrate_Rep2	P09110	3-ketoacyl-CoA thiolase, peroxisomal	ACAA1	11	42.9	0.959402	1.04748	1.02013	0.926534	0.813958	0.651624	0.430244	0.349973	0.140327	0.0727732	0.989656	54.662
HELA_CosubstrateEnzyme_Rep1	P09110	3-ketoacyl-CoA thiolase, peroxisomal	ACAA1	11	42.9	1.00573	0.987223	0.973353	0.917875	0.76833	0.56491	0.392399	0.265034	0.145242	0.124444	0.996294	54.4775
HELA_CosubstrateEnzyme_Rep2	P09110	3-ketoacyl-CoA thiolase, peroxisomal	ACAA1	11	42.9	1.01551	0.977826	1.04029	0.955986	0.749938	0.549443	0.430197	0.288362	0.120641	0.193658	0.989854	53.9089
HELA_CTRL_Rep1	P09110	3-ketoacyl-CoA thiolase, peroxisomal	ACAA1	11	42.9	1.19314	0.704677	0.908789	0.731619	0.778445	0.573545	0.475393	0.409975	0.348989	0.323546	0.97206	58.1338
HELA_CTRL_Rep2	P09110	3-ketoacyl-CoA thiolase, peroxisomal	ACAA1	11	42.9	1.17602	0.813614	0.958834	0.955051	0.795223	0.586532	0.410678	0.34971	0.269729	0.183762	0.974168	55.4666
HELA_Enzyme_Rep1	P09110	3-ketoacyl-CoA thiolase, peroxisomal	ACAA1	11	42.9	1.02227	0.967094	0.99499	0.92695	0.77898	0.608975	0.449147	0.385414	0.237356	0.102986	0.986564	56.0716
HELA_Enzyme_Rep2	P09110	3-ketoacyl-CoA thiolase, peroxisomal	ACAA1	11	42.9	1.02827	0.960959	0.995605	0.97361	0.8494	0.718636	0.486563	0.38637	0.224624	0.0870844	0.991939	56.2448
HELA_Cosubstrate_Rep1	P25325-2	3-mercaptopyruvate sulfurtransferase;Sulfurtransferase	MPST	17	64.4	1.08906	0.903782	0.663178	0.346481	0.224562	0.148368	0.10192	0.0816881	0.0505279	0.0389189	0.993714	46.1228
HELA_Cosubstrate_Rep2	P25325-2	3-mercaptopyruvate sulfurtransferase;Sulfurtransferase	MPST	17	64.4	1.0547	0.920366	0.724746	0.462095	0.270716	0.175512	0.113844	0.0828823	0.0685545	0.0611787	0.990992	46.2438
HELA_CosubstrateEnzyme_Rep1	P25325-2	3-mercaptopyruvate sulfurtransferase;Sulfurtransferase	MPST	17	64.4	1.0526	0.936419	0.748261	0.560931	0.328878	0.233247	0.141749	0.0946776	0.0659638	0.0618396	0.995919	47.5851
HELA_CosubstrateEnzyme_Rep2	P25325-2	3-mercaptopyruvate sulfurtransferase;Sulfurtransferase	MPST	17	64.4	1.05709	0.935906	0.744482	0.546296	0.350444	0.262449	0.170628	0.11962	0.0861278	0.0858338	0.993836	47.7193
HELA_CTRL_Rep1	P25325-2	3-mercaptopyruvate sulfurtransferase;Sulfurtransferase	MPST	17	64.4	1.22473	0.657472	0.555399	0.41428	0.380793	0.261226	0.206716	0.167102	0.107096	0.072666	0.970227	48.3909
HELA_CTRL_Rep2	P25325-2	3-mercaptopyruvate sulfurtransferase;Sulfurtransferase	MPST	17	64.4	1.10445	0.886739	0.606562	0.586285	0.429824	0.316452	0.223588	0.169403	0.0955026	0.0746435	0.97461	48.6037
HELA_Enzyme_Rep1	P25325-2	3-mercaptopyruvate sulfurtransferase;Sulfurtransferase	MPST	17	64.4	1.12011	0.851575	0.64152	0.541779	0.408792	0.294971	0.204213	0.157876	0.104001	0.0814757	0.980096	48.048
HELA_Enzyme_Rep2	P25325-2	3-mercaptopyruvate sulfurtransferase;Sulfurtransferase	MPST	17	64.4	1.11114	0.865856	0.635303	0.534441	0.498866	0.346721	0.191051	0.149821	0.0884778	0.0664522	0.972498	48.2117
HELA_Cosubstrate_Rep1	P51857-2	3-oxo-5-beta-steroid 4-dehydrogenase	AKR1D1	2	3.4	1.03167	0.961568	0.920477	0.74223	0.547156	0.222038	0.115815	0.0863439	0.0779862	0.0760216	0.994617	50.481
HELA_Cosubstrate_Rep2	P51857-2	3-oxo-5-beta-steroid 4-dehydrogenase	AKR1D1	2	3.4	0.927335	1.09025	1.09537	0.912959	0.652823	0.241534	0.117398	0.0906639	0.0767488	0.0705623	0.996429	50.5146
HELA_CosubstrateEnzyme_Rep1	P51857-2	3-oxo-5-beta-steroid 4-dehydrogenase	AKR1D1	2	3.4	0.987585	1.00688	0.991375	0.80054	0.509437	0.239434	0.135009	0.0986629	0.0821428	0.0789554	0.998068	50.018
HELA_CosubstrateEnzyme_Rep2	P51857-2	3-oxo-5-beta-steroid 4-dehydrogenase	AKR1D1	2	3.4	1.03335	0.959835	1.0226	0.94722	0.58146	0.259077	0.164845	0.121719	0.109829	0.091643	0.998653	50.761
HELA_CTRL_Rep1	P51857-2	3-oxo-5-beta-steroid 4-dehydrogenase	AKR1D1	2	3.4	1.12817	0.801744	0.897738	1.03031	0.587699	0.260881	0.179605	0.144739	0.128748	0.117861	0.895751	50.557
HELA_CTRL_Rep2	P51857-2	3-oxo-5-beta-steroid 4-dehydrogenase	AKR1D1	2	3.4	1.07531	0.916508	1.07457	1.13186	0.747335	0.355653	0.183841	0.126504	0.109613	0.107151	0.973787	51.8858
HELA_Enzyme_Rep1	P51857-2	3-oxo-5-beta-steroid 4-dehydrogenase	AKR1D1	2	3.4	1.02703	0.961474	1.04947	0.837884	0.605157	0.265775	0.139474	0.114068	0.107843	0.106506	0.994297	50.8266
HELA_Enzyme_Rep2	P51857-2	3-oxo-5-beta-steroid 4-dehydrogenase	AKR1D1	2	3.4	1.02847	0.960729	0.989779	0.99795	0.63492	0.270124	0.149952	0.119332	0.104552	0.111029	0.997914	50.6965
HELA_Cosubstrate_Rep1	Q9NWU1	3-oxoacyl-[acyl-carrier-protein] synthase, mitochondrial	OXSM	16	55.6	1.02182	0.971492	1.00368	0.79894	0.871752	0.711074	0.608297	0.517954	0.566304	0.496129	0.962899	NA
HELA_Cosubstrate_Rep2	Q9NWU1	3-oxoacyl-[acyl-carrier-protein] synthase, mitochondrial	OXSM	16	55.6	0.98793	1.00943	1.00633	0.939901	0.943264	0.801484	0.673488	0.675628	0.705763	0.541235	0.902291	NA
HELA_CosubstrateEnzyme_Rep1	Q9NWU1	3-oxoacyl-[acyl-carrier-protein] synthase, mitochondrial	OXSM	16	55.6	0.992218	1.00186	1.00373	0.99948	0.852336	0.666022	0.473273	0.409683	0.402649	0.263714	0.965552	56.7731
HELA_CosubstrateEnzyme_Rep2	Q9NWU1	3-oxoacyl-[acyl-carrier-protein] synthase, mitochondrial	OXSM	16	55.6	1.03134	0.96187	1.01488	0.909945	0.853001	0.763882	0.605551	0.592099	0.632327	0.351655	0.833803	63.9757
HELA_CTRL_Rep1	Q9NWU1	3-oxoacyl-[acyl-carrier-protein] synthase, mitochondrial	OXSM	16	55.6	1.18842	0.711723	0.91514	0.805981	0.887478	0.69072	0.5822	0.524668	0.553165	0.417116	0.903504	NA
HELA_CTRL_Rep2	Q9NWU1	3-oxoacyl-[acyl-carrier-protein] synthase, mitochondrial	OXSM	16	55.6	1.02369	0.969246	0.963763	0.991792	0.917467	0.753737	0.602603	0.545785	0.432822	0.404717	0.963982	61.5207
HELA_Enzyme_Rep1	Q9NWU1	3-oxoacyl-[acyl-carrier-protein] synthase, mitochondrial	OXSM	16	55.6	0.993256	1.00135	1.04107	1.00415	0.936639	0.803039	0.67894	0.62904	0.671439	0.499058	0.925804	65.623
HELA_Enzyme_Rep2	Q9NWU1	3-oxoacyl-[acyl-carrier-protein] synthase, mitochondrial	OXSM	16	55.6	0.986915	1.00842	1.05677	0.976707	0.989919	0.818654	0.687626	0.666822	0.662	0.501657	0.902326	NA
HELA_Cosubstrate_Rep1	E9PER6	3-phosphoinositide-dependent protein kinase 1;Putative 3-phosphoinositide-dependent protein kinase 2	PDPK1;PDPK2P	22	55.8	1.03778	0.955422	0.910202	0.569217	0.39956	0.198277	0.119833	0.10633	0.0739786	0.0859395	0.998524	49.0101
HELA_Cosubstrate_Rep2	E9PER6	3-phosphoinositide-dependent protein kinase 1;Putative 3-phosphoinositide-dependent protein kinase 2	PDPK1;PDPK2P	22	55.8	0.948954	1.06142	0.959665	0.751261	0.48185	0.281166	0.136569	0.10485	0.0852521	0.0854826	0.998803	49.3556
HELA_CosubstrateEnzyme_Rep1	E9PER6	3-phosphoinositide-dependent protein kinase 1;Putative 3-phosphoinositide-dependent protein kinase 2	PDPK1;PDPK2P	22	55.8	1.01695	0.975064	0.889279	0.687264	0.375571	0.215248	0.111899	0.0706226	0.0546938	0.0530394	0.999775	48.7536
HELA_CosubstrateEnzyme_Rep2	E9PER6	3-phosphoinositide-dependent protein kinase 1;Putative 3-phosphoinositide-dependent protein kinase 2	PDPK1;PDPK2P	22	55.8	1.03832	0.954833	0.913288	0.624172	0.374539	0.208228	0.140363	0.0986556	0.0936862	0.12213	0.998802	48.4692
HELA_CTRL_Rep1	E9PER6	3-phosphoinositide-dependent protein kinase 1;Putative 3-phosphoinositide-dependent protein kinase 2	PDPK1;PDPK2P	22	55.8	1.24991	0.619846	0.654742	0.359348	0.240636	0.140563	0.0982967	0.0763069	0.0679562	0.0732214	0.999173	46.8957
HELA_CTRL_Rep2	E9PER6	3-phosphoinositide-dependent protein kinase 1;Putative 3-phosphoinositide-dependent protein kinase 2	PDPK1;PDPK2P	22	55.8	1.1106	0.880455	0.671126	0.430281	0.227679	0.131917	0.0819686	0.0588383	0.0539074	0.0476963	0.997497	46.325
HELA_Enzyme_Rep1	E9PER6	3-phosphoinositide-dependent protein kinase 1;Putative 3-phosphoinositide-dependent protein kinase 2	PDPK1;PDPK2P	22	55.8	1.08449	0.893629	0.690463	0.414269	0.222199	0.147346	0.0850669	0.063834	0.0562084	0.0472262	0.997127	46.2313
HELA_Enzyme_Rep2	E9PER6	3-phosphoinositide-dependent protein kinase 1;Putative 3-phosphoinositide-dependent protein kinase 2	PDPK1;PDPK2P	22	55.8	1.06386	0.920124	0.735979	0.485461	0.341287	0.215363	0.143546	0.10412	0.0691207	0.0524016	0.995268	47.1113
HELA_Cosubstrate_Rep2	P46783	40S ribosomal protein S10;Putative 40S ribosomal protein S10-like	RPS10;RPS10P5	6	28.5	1.00032	0.992902	1.23605	1.04753	1.70609	0.878899	0.160317	0.0842983	0.0411573	0.0584503	0.877466	53.8499
HELA_CosubstrateEnzyme_Rep1	P46783	40S ribosomal protein S10;Putative 40S ribosomal protein S10-like	RPS10;RPS10P5	6	28.5	1.12074	0.862576	1.35935	1.11946	0.971297	0.718324	0.28563	0.192605	0.16236	0.585041	NA	NA
HELA_CosubstrateEnzyme_Rep2	P46783	40S ribosomal protein S10;Putative 40S ribosomal protein S10-like	RPS10;RPS10P5	6	28.5	1.10116	0.891476	1.44161	1.11439	0.866557	0.808401	0.441465	0.279065	0.371346	2.00481	NA	NA
HELA_CTRL_Rep2	P46783	40S ribosomal protein S10;Putative 40S ribosomal protein S10-like	RPS10;RPS10P5	6	28.5	1.64706	0.33234	0.537693	0.841607	0.558338	0.247048	0.148695	0.0986058	0.0448084	0.0695697	0.641653	48.4066
HELA_Enzyme_Rep2	P46783	40S ribosomal protein S10;Putative 40S ribosomal protein S10-like	RPS10;RPS10P5	6	28.5	1.01223	0.979366	1.30204	1.26374	1.12109	0.946075	0.322591	0.213506	0.113867	0.124556	0.918037	55.0615
HELA_Cosubstrate_Rep1	P62280	40S ribosomal protein S11	RPS11	8	43.7	1.33515	0.655979	1.10146	0.577919	1.03875	0.478726	0.268069	0.0970468	0.0738075	0.067981	0.847311	53.5658
HELA_Cosubstrate_Rep2	P62280	40S ribosomal protein S11	RPS11	8	43.7	0.995094	0.999872	1.67372	1.04634	2.44457	0.679321	0.236256	0.189293	0.148209	0.0983005	0.584075	53.4882
HELA_CosubstrateEnzyme_Rep1	P62280	40S ribosomal protein S11	RPS11	8	43.7	1.07558	0.911512	1.25999	1.09418	0.853729	0.644306	0.287941	0.179304	0.138503	0.696462	0.789648	53.773
HELA_CosubstrateEnzyme_Rep2	P62280	40S ribosomal protein S11	RPS11	8	43.7	1.16848	0.823608	1.47445	1.00736	0.825253	0.656893	0.237792	0.161454	0.119438	1.28003	0.445404	54.0284
HELA_CTRL_Rep1	P62280	40S ribosomal protein S11	RPS11	8	43.7	1.34954	0.470978	0.359355	0.503714	0.445525	0.200416	0.13259	0.103084	0.0952545	0.0754345	0.872218	47.2324
HELA_CTRL_Rep2	P62280	40S ribosomal protein S11	RPS11	8	43.7	1.18675	0.802644	0.583891	1.06135	0.850133	0.464858	0.132042	0.078991	0.0510603	0.0583411	0.894597	52.7406
HELA_Enzyme_Rep1	P62280	40S ribosomal protein S11	RPS11	8	43.7	1.14335	0.824128	0.792451	0.966313	0.788503	0.724113	0.179753	0.126843	0.104993	0.0997246	0.936836	53.9602
HELA_Enzyme_Rep2	P62280	40S ribosomal protein S11	RPS11	8	43.7	0.993759	1.00057	1.58927	1.57387	1.2041	1.01714	0.135693	0.0992925	0.0740379	0.0617382	0.797681	54.4589
HELA_Cosubstrate_Rep1	P25398	40S ribosomal protein S12	RPS12	9	71.2	0.961771	1.03196	0.873634	0.626464	0.66371	0.557608	0.654378	0.542752	0.606189	0.562967	0.830624	NA
HELA_Cosubstrate_Rep2	P25398	40S ribosomal protein S12	RPS12	9	71.2	0.941374	1.07153	1.00614	0.857875	0.863601	0.732508	0.651903	0.63182	0.639411	0.651934	0.949727	NA
HELA_CosubstrateEnzyme_Rep1	P25398	40S ribosomal protein S12	RPS12	9	71.2	1.01796	0.973966	1.01418	0.94838	0.742222	0.707396	0.739929	0.577735	0.52595	0.50348	0.910761	NA
HELA_CosubstrateEnzyme_Rep2	P25398	40S ribosomal protein S12	RPS12	9	71.2	1.06245	0.930506	1.04255	0.912087	0.731822	0.748608	0.895723	0.67344	0.640191	0.638434	0.866674	NA
HELA_CTRL_Rep1	P25398	40S ribosomal protein S12	RPS12	9	71.2	1.29022	0.559622	0.602978	0.592423	0.607423	0.501292	0.564272	0.500661	0.47872	0.504602	0.86778	NA
HELA_CTRL_Rep2	P25398	40S ribosomal protein S12	RPS12	9	71.2	1.06626	0.925752	0.893472	0.94674	0.877306	0.829131	0.865031	0.76641	0.775376	0.707697	0.681036	NA
HELA_Enzyme_Rep1	P25398	40S ribosomal protein S12	RPS12	9	71.2	1.0268	0.961747	0.930115	0.888213	0.78608	0.812162	0.945539	0.804464	0.846967	0.935183	0.392028	NA
HELA_Enzyme_Rep2	P25398	40S ribosomal protein S12	RPS12	9	71.2	1.03173	0.95699	0.994035	0.97388	0.918933	0.943663	0.919534	0.874623	0.847406	0.947801	0.703932	NA
HELA_Cosubstrate_Rep1	P62277	40S ribosomal protein S13	RPS13	8	52.3	1.27917	0.712345	1.11445	0.577605	1.03295	0.519358	0.31463	0.189779	0.182774	0.182246	0.848642	53.4768
HELA_Cosubstrate_Rep2	P62277	40S ribosomal protein S13	RPS13	8	52.3	1.03461	0.947159	1.79587	1.29881	2.43942	0.682458	0.273788	0.228097	0.217244	0.242677	0.53879	53.0448
HELA_CosubstrateEnzyme_Rep1	P62277	40S ribosomal protein S13	RPS13	8	52.3	1.01968	0.972098	1.14121	1.06335	0.769422	0.566556	0.273463	0.191333	0.149769	0.32223	0.971174	53.153
HELA_CosubstrateEnzyme_Rep2	P62277	40S ribosomal protein S13	RPS13	8	52.3	1.13	0.862404	1.38168	1.07127	0.793968	0.61399	0.288021	0.198971	0.156804	0.616919	0.827202	53.295
HELA_CTRL_Rep1	P62277	40S ribosomal protein S13	RPS13	8	52.3	1.32942	0.50104	0.431816	0.525233	0.45718	0.263877	0.199891	0.171501	0.100135	0.103316	0.910299	48.7121
HELA_CTRL_Rep2	P62277	40S ribosomal protein S13	RPS13	8	52.3	0.886888	1.10902	0.686885	1.08395	0.93083	0.551257	0.200711	0.149809	0.124358	0.129169	0.890357	53.3416
HELA_Enzyme_Rep1	P62277	40S ribosomal protein S13	RPS13	8	52.3	1.11631	0.856056	0.818709	0.92136	0.67284	0.573849	0.131179	0.103421	0.10906	0.0880577	0.954999	52.578
HELA_Enzyme_Rep2	P62277	40S ribosomal protein S13	RPS13	8	52.3	0.982081	1.01397	1.48477	1.49372	1.14862	0.867786	0.158506	0.109673	0.0485985	0.0535903	0.841176	54.146
HELA_Cosubstrate_Rep1	P62263	40S ribosomal protein S14	RPS14	5	38.4	1.0477	0.945432	0.786104	0.467286	0.456836	0.306101	0.200599	0.130956	0.13532	0.10582	0.990237	48.9732
HELA_Cosubstrate_Rep2	P62263	40S ribosomal protein S14	RPS14	5	38.4	1.0077	0.98306	0.914409	0.602058	0.757495	0.33388	0.161119	0.116563	0.0776074	0.0777498	0.960893	50.1612
HELA_CosubstrateEnzyme_Rep1	P62263	40S ribosomal protein S14	RPS14	5	38.4	1.0223	0.969258	0.88317	0.820614	0.49783	0.419918	0.231304	0.146016	0.128183	0.16656	0.992372	50.7632
HELA_CosubstrateEnzyme_Rep2	P62263	40S ribosomal protein S14	RPS14	5	38.4	1.03923	0.95391	0.891474	0.659847	0.458578	0.351757	0.208288	0.11822	0.089965	0.237734	0.986295	49.4493
HELA_CTRL_Rep1	P62263	40S ribosomal protein S14	RPS14	5	38.4	1.30779	0.533365	0.520437	0.605428	0.558082	0.301421	0.219488	0.167796	0.128134	0.159896	0.915912	50.7924
HELA_CTRL_Rep2	P62263	40S ribosomal protein S14	RPS14	5	38.4	1.41307	0.571411	0.764263	0.973574	0.700127	0.385816	0.246445	0.163247	0.13547	0.137504	0.820437	52.1912
HELA_Enzyme_Rep1	P62263	40S ribosomal protein S14	RPS14	5	38.4	1.00995	0.981641	0.929296	0.90609	0.797303	0.613367	0.356098	0.27328	0.185236	0.197388	0.99546	54.5037
HELA_Enzyme_Rep2	P62263	40S ribosomal protein S14	RPS14	5	38.4	0.984239	1.01149	1.11631	1.09804	0.972696	0.727995	0.302922	0.200096	0.100743	0.0905175	0.98219	54.3295
HELA_CosubstrateEnzyme_Rep2	I3L3P7	40S ribosomal protein S15a	RPS15A	5	47	1.12507	0.86738	1.42343	1.11537	0.924536	0.755001	0.21547	0.12827	0.0721193	1.1169	0.569944	53.1678
HELA_Cosubstrate_Rep1	P62249	40S ribosomal protein S16	RPS16;ZNF90	11	54.1	1.38095	0.609856	1.12161	0.521487	1.11395	0.455228	0.33111	0.0911441	0.0651295	0.0548913	0.780703	53.8848
HELA_Cosubstrate_Rep2	P62249	40S ribosomal protein S16	RPS16;ZNF90	11	54.1	0.983289	1.01562	1.44616	1.18206	1.99958	0.71484	0.316542	0.203924	0.172719	0.154834	0.722332	53.0798
HELA_CosubstrateEnzyme_Rep1	P62249	40S ribosomal protein S16	RPS16;ZNF90	11	54.1	1.06959	0.918013	1.19716	1.05605	0.773629	0.574904	0.214957	0.147346	0.113196	0.591686	0.849335	52.9401
HELA_CosubstrateEnzyme_Rep2	P62249	40S ribosomal protein S16	RPS16;ZNF90	11	54.1	1.2188	0.77288	1.55405	1.02968	0.845979	0.633596	0.182555	0.126276	0.0925437	1.00918	0.582669	53.0914
HELA_CTRL_Rep1	P62249	40S ribosomal protein S16	RPS16;ZNF90	11	54.1	1.42868	0.352725	0.26123	0.473448	0.375206	0.132241	0.0747692	0.0531823	0.0444672	0.0399791	0.791498	44.9747
HELA_CTRL_Rep2	P62249	40S ribosomal protein S16	RPS16;ZNF90	11	54.1	0.746021	1.25295	0.702166	1.10209	0.971296	0.568867	0.158491	0.115271	0.112222	0.0885999	0.829131	53.339
HELA_Enzyme_Rep1	P62249	40S ribosomal protein S16	RPS16;ZNF90	11	54.1	1.13531	0.833632	0.784604	0.985235	0.714367	0.586135	0.16165	0.125458	0.110162	0.109738	0.941421	52.9856
HELA_Enzyme_Rep2	P62249	40S ribosomal protein S16	RPS16;ZNF90	11	54.1	0.994479	0.99974	1.19124	1.21303	0.96564	0.665009	0.282558	0.239725	0.233844	0.233322	0.947077	53.6357
HELA_Cosubstrate_Rep1	H0YN88	40S ribosomal protein S17	RPS17	6	45.6	1.23014	0.761718	1.08786	0.584636	0.960992	0.733198	0.475312	0.152165	0.108658	0.0921877	0.898411	55.8371
HELA_Cosubstrate_Rep2	H0YN88	40S ribosomal protein S17	RPS17	6	45.6	1.00821	0.982381	1.38109	1.02879	1.90679	0.914468	0.496487	0.244571	0.202639	0.192367	0.727009	55.9545
HELA_CosubstrateEnzyme_Rep1	H0YN88	40S ribosomal protein S17	RPS17	6	45.6	1.06234	0.925866	1.15884	0.980981	0.692234	0.712132	0.322039	0.150491	0.0832608	0.286619	0.939101	53.9918
HELA_CosubstrateEnzyme_Rep2	H0YN88	40S ribosomal protein S17	RPS17	6	45.6	1.13858	0.853755	1.34109	0.952936	0.8763	0.919905	0.38338	0.187114	0.121406	0.853422	0.7057	53.3717
HELA_CTRL_Rep1	H0YN88	40S ribosomal protein S17	RPS17	6	45.6	1.34454	0.478455	0.378741	0.582613	0.497994	0.312414	0.191268	0.102397	0.0721402	0.0700783	0.845461	48.8256
HELA_CTRL_Rep2	H0YN88	40S ribosomal protein S17	RPS17	6	45.6	0.842368	1.15451	0.773278	1.07899	1.03059	0.866935	0.355153	0.201548	0.137559	0.111062	0.889557	55.4632
HELA_Enzyme_Rep1	H0YN88	40S ribosomal protein S17	RPS17	6	45.6	1.12584	0.84481	0.806789	0.934307	0.77906	0.988801	0.369947	0.16365	0.11073	0.103567	0.929755	55.6279
HELA_Enzyme_Rep2	H0YN88	40S ribosomal protein S17	RPS17	6	45.6	0.97892	1.0176	1.1861	1.13452	1.04615	1.05799	0.416952	0.245866	0.166161	0.145168	0.962492	55.7308
HELA_Cosubstrate_Rep1	P62269	40S ribosomal protein S18	RPS18	12	53.9	1.32232	0.668899	1.12438	0.544342	1.14113	0.523052	0.327925	0.148789	0.108189	0.120037	0.809491	53.9731
HELA_Cosubstrate_Rep2	P62269	40S ribosomal protein S18	RPS18	12	53.9	1.03098	0.952004	1.64881	1.15439	2.38387	0.657966	0.21844	0.182257	0.173643	0.195826	0.599163	53.0398
HELA_CosubstrateEnzyme_Rep1	P62269	40S ribosomal protein S18	RPS18	12	53.9	1.04914	0.940169	1.22117	1.06531	0.775454	0.558951	0.23096	0.151015	0.152127	0.418106	0.927483	52.9375
HELA_CosubstrateEnzyme_Rep2	P62269	40S ribosomal protein S18	RPS18	12	53.9	1.14752	0.844746	1.41524	0.980105	0.811574	0.543994	0.187154	0.125996	0.0846679	0.603079	0.817836	52.81
HELA_CTRL_Rep1	P62269	40S ribosomal protein S18	RPS18	12	53.9	1.44148	0.3336	0.257208	0.513643	0.314649	0.140435	0.0781862	0.0455143	0.038597	0.0443554	0.770628	44.8654
HELA_CTRL_Rep2	P62269	40S ribosomal protein S18	RPS18	12	53.9	0.970939	1.02315	0.615561	1.07036	0.887493	0.482261	0.182407	0.129032	0.11185	0.109841	0.89448	52.9231
HELA_Enzyme_Rep1	P62269	40S ribosomal protein S18	RPS18	12	53.9	1.12934	0.840681	0.856163	0.942423	0.741349	0.593524	0.118272	0.0886158	0.0736702	0.0646617	0.963398	52.9917
HELA_Enzyme_Rep2	P62269	40S ribosomal protein S18	RPS18	12	53.9	0.978856	1.01767	1.28127	1.24226	0.878374	0.622336	0.167553	0.124733	0.122499	0.129982	0.928446	53.1784
HELA_Cosubstrate_Rep1	P39019	40S ribosomal protein S19	RPS19	8	49	1.23943	0.75236	1.0557	0.592296	0.989763	0.612129	0.604003	0.514408	0.325788	0.290238	0.79691	60.1362
HELA_Cosubstrate_Rep2	P39019	40S ribosomal protein S19	RPS19	8	49	1.02136	0.964832	1.72451	1.08422	2.70681	0.800113	0.624119	0.632251	0.340093	0.321836	0.311633	59.2922
HELA_CosubstrateEnzyme_Rep1	P39019	40S ribosomal protein S19	RPS19	8	49	1.04397	0.945771	1.22293	1.1468	0.783601	0.683074	0.512872	0.412852	0.282086	0.316028	0.911911	56.5148
HELA_CosubstrateEnzyme_Rep2	P39019	40S ribosomal protein S19	RPS19	8	49	1.13227	0.860117	1.35037	0.984234	0.80996	0.65217	0.428382	0.406927	0.280414	0.435014	0.884604	54.2992
HELA_CTRL_Rep1	P39019	40S ribosomal protein S19	RPS19	8	49	1.37503	0.432889	0.287586	0.561762	0.430896	0.185488	0.184386	0.183554	0.110449	0.110436	0.77217	47.0973
HELA_CTRL_Rep2	P39019	40S ribosomal protein S19	RPS19	8	49	0.895681	1.10004	0.598363	1.0131	0.877451	0.586165	0.434404	0.419675	0.241836	0.207024	0.762565	56.8288
HELA_Enzyme_Rep1	P39019	40S ribosomal protein S19	RPS19	8	49	1.16148	0.802729	0.755246	0.944808	0.733071	0.701045	0.540697	0.557777	0.368437	0.303119	0.865198	59.1576
HELA_Enzyme_Rep2	P39019	40S ribosomal protein S19	RPS19	8	49	0.958741	1.04075	1.22849	1.22697	1.04588	0.831956	0.633049	0.641734	0.419861	0.415442	0.827269	60.6978
HELA_Cosubstrate_Rep1	P15880	40S ribosomal protein S2	RPS2	16	47.8	1.12325	0.869348	1.00427	0.711838	0.802839	0.439387	0.159653	0.0913434	0.0716356	0.0716113	0.989332	52.6374
HELA_Cosubstrate_Rep2	P15880	40S ribosomal protein S2	RPS2	16	47.8	0.974278	1.02764	1.15124	0.96841	1.06881	0.557112	0.147481	0.0909078	0.0934618	0.0783243	0.994001	52.8793
HELA_CosubstrateEnzyme_Rep1	P15880	40S ribosomal protein S2	RPS2	16	47.8	1.02318	0.968302	1.04673	0.972206	0.749464	0.473413	0.201459	0.118486	0.10748	0.162724	0.997151	52.4854
HELA_CosubstrateEnzyme_Rep2	P15880	40S ribosomal protein S2	RPS2	16	47.8	1.05457	0.938447	1.08434	0.983014	0.739831	0.511686	0.180306	0.101806	0.106686	0.235056	0.986974	52.52
HELA_CTRL_Rep1	P15880	40S ribosomal protein S2	RPS2	16	47.8	1.30768	0.533531	0.624641	0.599261	0.545422	0.281609	0.116883	0.0665173	0.0680257	0.0551732	0.953095	50.3638
HELA_CTRL_Rep2	P15880	40S ribosomal protein S2	RPS2	16	47.8	0.986562	1.00718	0.892414	1.00138	0.851157	0.553355	0.219392	0.108136	0.0958082	0.0819121	0.982583	53.394
HELA_Enzyme_Rep1	P15880	40S ribosomal protein S2	RPS2	16	47.8	1.04999	0.934365	0.966961	0.968224	0.752765	0.512903	0.147315	0.0854269	0.0886612	0.0778732	0.996422	52.7351
HELA_Enzyme_Rep2	P15880	40S ribosomal protein S2	RPS2	16	47.8	1.02408	0.965767	1.05693	1.01395	0.810963	0.566486	0.136012	0.066968	0.057665	0.050034	0.993341	52.7073
HELA_Cosubstrate_Rep1	P60866	40S ribosomal protein S20	RPS20	5	32.8	1.16837	0.823922	0.984519	0.654988	0.900011	0.710433	0.473248	0.164269	0.162303	0.170186	0.942342	55.6891
HELA_Cosubstrate_Rep2	P60866	40S ribosomal protein S20	RPS20	5	32.8	1.01095	0.978718	1.4288	1.00311	1.94721	1.0413	0.376147	0.230718	0.225779	0.241341	0.718295	55.3092
HELA_CosubstrateEnzyme_Rep1	P60866	40S ribosomal protein S20	RPS20	5	32.8	1.05426	0.93462	1.12249	0.921494	0.696303	0.662054	0.285314	0.133943	0.0869198	0.409248	0.911234	53.3773
HELA_CosubstrateEnzyme_Rep2	P60866	40S ribosomal protein S20	RPS20	5	32.8	1.12391	0.868545	1.29563	0.932102	0.75595	0.779807	0.354964	0.18495	0.117824	0.756959	0.7376	54.4283
HELA_CTRL_Rep1	P60866	40S ribosomal protein S20	RPS20	5	32.8	1.40686	0.385338	0.327307	0.479781	0.425248	0.273532	0.148475	0.0842337	0.0568691	0.0708396	0.817101	46.5792
HELA_CTRL_Rep2	P60866	40S ribosomal protein S20	RPS20	5	32.8	0.945225	1.04942	0.887478	1.0764	0.949051	0.815554	0.330487	0.192136	0.14713	0.133509	0.960981	55.1521
HELA_Enzyme_Rep1	P60866	40S ribosomal protein S20	RPS20	5	32.8	1.11095	0.862391	0.826039	0.911786	0.753346	0.865393	0.306469	0.180911	0.132072	0.157646	0.928399	55.0423
HELA_Enzyme_Rep2	P60866	40S ribosomal protein S20	RPS20	5	32.8	1.02445	0.965343	1.19162	1.17347	1.12217	1.11668	0.449155	0.278824	0.200827	0.209913	0.952134	55.891
HELA_Cosubstrate_Rep1	Q8WVC2	40S ribosomal protein S21	RPS21	7	70.4	1.04395	0.949208	0.986409	0.79951	0.907633	0.84784	0.825661	0.693168	0.89262	1.0349	0.186706	NA
HELA_Cosubstrate_Rep2	Q8WVC2	40S ribosomal protein S21	RPS21	7	70.4	0.967494	1.03669	0.999819	0.886641	0.849083	0.832163	0.688915	0.758515	0.866052	0.998428	0.793137	NA
HELA_CosubstrateEnzyme_Rep1	Q8WVC2	40S ribosomal protein S21	RPS21	7	70.4	0.992553	1.0015	1.01193	1.0137	0.912604	0.871467	0.764264	0.616906	0.709059	0.633146	0.895841	NA
HELA_CosubstrateEnzyme_Rep2	Q8WVC2	40S ribosomal protein S21	RPS21	7	70.4	1.03017	0.963049	0.990685	0.947711	0.845587	0.877961	0.874634	0.772655	0.991317	0.85926	0.220662	NA
HELA_CTRL_Rep1	Q8WVC2	40S ribosomal protein S21	RPS21	7	70.4	1.17169	0.736728	0.804657	0.733	0.741303	0.651286	0.566792	0.542076	0.592851	0.710246	0.859902	NA
HELA_CTRL_Rep2	Q8WVC2	40S ribosomal protein S21	RPS21	7	70.4	1.02983	0.96298	0.916974	0.95737	0.876931	0.858905	0.756788	0.707577	0.749121	0.758148	0.849544	NA
HELA_Enzyme_Rep1	Q8WVC2	40S ribosomal protein S21	RPS21	7	70.4	0.994145	1.0003	1.03426	0.990061	0.968317	1.01305	1.07252	0.902477	1.15024	1.13852	-0.180674	NA
HELA_Enzyme_Rep2	Q8WVC2	40S ribosomal protein S21	RPS21	7	70.4	0.985695	1.00982	0.973688	0.990626	0.970695	0.927477	0.831448	0.795215	0.860813	0.857372	0.853308	NA
HELA_Cosubstrate_Rep1	P62266	40S ribosomal protein S23	RPS23	4	28.7	1.16569	0.826614	1.02518	0.67555	0.916734	0.544726	0.320101	0.194139	0.156986	0.156459	0.960328	54.0931
HELA_Cosubstrate_Rep2	P62266	40S ribosomal protein S23	RPS23	4	28.7	0.989355	1.00753	1.29164	0.990536	1.38039	0.734737	0.355672	0.264608	0.263839	0.261974	0.920683	53.1663
HELA_CosubstrateEnzyme_Rep1	P62266	40S ribosomal protein S23	RPS23	4	28.7	1.04553	0.944083	1.11346	0.934228	0.694766	0.442485	0.226274	0.14075	0.105514	0.177476	0.988578	52.1474
HELA_CosubstrateEnzyme_Rep2	P62266	40S ribosomal protein S23	RPS23	4	28.7	1.09874	0.893922	1.10677	0.854962	0.689018	0.525591	0.309774	0.201514	0.141568	0.436872	0.941719	52.4406
HELA_CTRL_Rep1	P62266	40S ribosomal protein S23	RPS23	4	28.7	1.33182	0.497451	0.57167	0.49411	0.46737	0.280254	0.197474	0.144215	0.124487	0.0884704	0.963	49.3235
HELA_CTRL_Rep2	P62266	40S ribosomal protein S23	RPS23	4	28.7	1.01	0.983238	0.935947	1.08375	0.926132	0.692583	0.342084	0.231235	0.159737	0.110389	0.980597	54.9428
HELA_Enzyme_Rep1	P62266	40S ribosomal protein S23	RPS23	4	28.7	1.10145	0.873606	0.822552	0.875273	0.768591	0.659727	0.355193	0.250671	0.219065	0.221878	0.964603	54.7038
HELA_Enzyme_Rep2	P62266	40S ribosomal protein S23	RPS23	4	28.7	1.03309	0.955435	1.03095	1.0564	0.966105	0.801591	0.429155	0.352603	0.323773	0.317726	0.993295	55.3753
HELA_Cosubstrate_Rep1	E7ETK0	40S ribosomal protein S24	RPS24	5	37.4	1.3161	0.675165	1.07665	0.57344	1.25681	0.679748	0.280517	0.10032	0.0749081	0.0636756	0.839177	54.5797
HELA_Cosubstrate_Rep2	E7ETK0	40S ribosomal protein S24	RPS24	5	37.4	1.03254	0.949929	1.6977	1.23212	2.96008	1.1392	0.344444	0.163154	0.127106	0.087011	0.451874	55.5024
HELA_CosubstrateEnzyme_Rep1	E7ETK0	40S ribosomal protein S24	RPS24	5	37.4	1.01618	0.975893	1.11901	1.51069	0.953605	0.956102	0.313561	0.131138	0.0988976	0.198723	0.884219	55.191
HELA_CosubstrateEnzyme_Rep2	E7ETK0	40S ribosomal protein S24	RPS24	5	37.4	1.10197	0.890661	1.18597	0.950817	0.869392	0.69293	0.311664	0.171206	0.126537	0.492654	0.92123	53.8422
HELA_CTRL_Rep1	E7ETK0	40S ribosomal protein S24	RPS24	5	37.4	1.39614	0.40135	0.350959	0.515816	0.491361	0.25271	0.12338	0.0813727	0.0753776	0.0590652	0.815448	47.2104
HELA_CTRL_Rep2	E7ETK0	40S ribosomal protein S24	RPS24	5	37.4	0.873748	1.12245	0.888102	1.43505	1.4914	1.0754	0.342196	0.189145	0.111442	0.10595	0.790053	55.9195
HELA_Enzyme_Rep1	E7ETK0	40S ribosomal protein S24	RPS24	5	37.4	1.13185	0.837707	0.806878	1.06534	1.08542	1.02052	0.239412	0.0949601	0.0787866	0.0660031	0.957411	55.668
HELA_Enzyme_Rep2	E7ETK0	40S ribosomal protein S24	RPS24	5	37.4	1.01566	0.975433	1.13268	1.26019	1.21265	1.10326	0.270341	0.146257	0.0949326	0.0666205	0.951901	55.3406
HELA_Cosubstrate_Rep1	P62851	40S ribosomal protein S25	RPS25	5	36.8	1.21521	0.776758	1.05326	0.58586	0.84839	0.578737	0.614622	0.370859	0.168264	0.134456	0.881821	56.8949
HELA_Cosubstrate_Rep2	P62851	40S ribosomal protein S25	RPS25	5	36.8	1.013	0.975984	1.4528	1.0325	1.90323	0.831228	0.670495	0.447387	0.233465	0.232085	0.652911	58.0268
HELA_CosubstrateEnzyme_Rep1	P62851	40S ribosomal protein S25	RPS25	5	36.8	1.07623	0.910809	1.05958	0.821019	0.604094	0.478914	0.368674	0.209791	0.108698	0.228172	0.970704	52.4126
HELA_CosubstrateEnzyme_Rep2	P62851	40S ribosomal protein S25	RPS25	5	36.8	1.0887	0.90404	1.31716	1.02096	0.768479	0.682906	0.608886	0.339512	0.154969	0.323041	0.908256	55.8031
HELA_CTRL_Rep1	P62851	40S ribosomal protein S25	RPS25	5	36.8	1.37745	0.42927	0.399708	0.528956	0.439437	0.214869	0.212445	0.151725	0.0799207	0.0673063	0.860826	47.7942
HELA_CTRL_Rep2	P62851	40S ribosomal protein S25	RPS25	5	36.8	0.877476	1.11864	0.805537	1.09308	0.986102	0.715728	0.505021	0.365682	0.165714	0.133924	0.885544	57.0564
HELA_Enzyme_Rep1	P62851	40S ribosomal protein S25	RPS25	5	36.8	1.11647	0.855874	0.892926	0.970417	0.788986	0.780711	0.553394	0.412499	0.256822	0.255013	0.964931	57.9126
HELA_Enzyme_Rep2	P62851	40S ribosomal protein S25	RPS25	5	36.8	1.0045	0.988237	1.20102	1.2079	0.969859	0.745494	0.493706	0.363552	0.16594	0.186484	0.928318	56.022
HELA_Cosubstrate_Rep1	P62854	40S ribosomal protein S26;Putative 40S ribosomal protein S26-like 1	RPS26;RPS26P11	5	37.4	1.06484	0.928171	1.04372	0.764181	0.893041	0.588865	0.338118	0.186409	0.154063	0.104495	0.996338	54.4555
HELA_Cosubstrate_Rep2	P62854	40S ribosomal protein S26;Putative 40S ribosomal protein S26-like 1	RPS26;RPS26P11	5	37.4	0.928689	1.08845	1.3818	1.2532	1.43593	0.776977	0.40712	0.230852	0.183359	0.111079	0.869443	54.9348
HELA_CosubstrateEnzyme_Rep1	P62854	40S ribosomal protein S26;Putative 40S ribosomal protein S26-like 1	RPS26;RPS26P11	5	37.4	1.00883	0.983864	1.01802	0.997304	0.774153	0.625372	0.363365	0.197491	0.144396	0.174883	0.997951	54.1913
HELA_CosubstrateEnzyme_Rep2	P62854	40S ribosomal protein S26;Putative 40S ribosomal protein S26-like 1	RPS26;RPS26P11	5	37.4	1.05221	0.940828	1.10068	1.00444	0.869327	0.669839	0.419423	0.23231	0.163797	0.234725	0.994515	54.3992
HELA_CTRL_Rep1	P62854	40S ribosomal protein S26;Putative 40S ribosomal protein S26-like 1	RPS26;RPS26P11	5	37.4	1.3092	0.531258	0.559451	0.573199	0.595826	0.394778	0.290773	0.204775	0.197165	0.147852	0.938563	52.2057
HELA_CTRL_Rep2	P62854	40S ribosomal protein S26;Putative 40S ribosomal protein S26-like 1	RPS26;RPS26P11	5	37.4	1.12964	0.861003	0.909363	1.00222	0.90898	0.701837	0.462051	0.375053	0.298959	0.248228	0.989146	56.7283
HELA_Enzyme_Rep1	P62854	40S ribosomal protein S26;Putative 40S ribosomal protein S26-like 1	RPS26;RPS26P11	5	37.4	1.04726	0.93759	0.930266	1.03434	0.926224	0.796325	0.489383	0.398818	0.374059	0.315838	0.984227	56.8973
HELA_Enzyme_Rep2	P62854	40S ribosomal protein S26;Putative 40S ribosomal protein S26-like 1	RPS26;RPS26P11	5	37.4	0.993304	1.00109	1.08626	1.11268	1.00973	0.836713	0.477456	0.451978	0.4006	0.3391	0.964539	56.2799
HELA_Cosubstrate_Rep1	P42677	40S ribosomal protein S27	RPS27	4	72.6	1.07081	0.92216	0.974529	0.743511	0.768577	0.521177	0.289356	0.174083	0.127269	0.111732	0.998953	53.5489
HELA_Cosubstrate_Rep2	P42677	40S ribosomal protein S27	RPS27	4	72.6	0.976229	1.02504	1.07877	0.924052	1.05975	0.645222	0.308773	0.235572	0.218925	0.214109	0.988374	53.5213
HELA_CosubstrateEnzyme_Rep1	P42677	40S ribosomal protein S27	RPS27	4	72.6	1.00257	0.990641	0.98373	0.748974	0.685092	0.370889	0.140562	0.0618186	0.0364647	0.132403	0.977528	51.26
HELA_CosubstrateEnzyme_Rep2	P42677	40S ribosomal protein S27	RPS27	4	72.6	1.07053	0.922358	1.00687	0.844127	0.672159	0.481663	0.274024	0.178941	0.140011	0.322895	0.977075	52.0895
HELA_CTRL_Rep1	P42677	40S ribosomal protein S27	RPS27	4	72.6	1.27161	0.587427	0.588409	0.581571	0.545273	0.354488	0.210289	0.145031	0.164964	0.143198	0.962126	51.1595
HELA_CTRL_Rep2	P42677	40S ribosomal protein S27	RPS27	4	72.6	0.914214	1.0811	0.801041	0.786505	0.658563	0.436617	0.216741	0.135353	0.117813	0.0856461	0.935644	51.8226
HELA_Enzyme_Rep1	P42677	40S ribosomal protein S27	RPS27	4	72.6	1.04358	0.941933	0.88975	0.873351	0.673743	0.483896	0.225498	0.144067	0.125788	0.109563	0.995366	52.439
HELA_Enzyme_Rep2	P42677	40S ribosomal protein S27	RPS27	4	72.6	1.07546	0.906802	0.917214	1.08169	0.706378	0.507078	0.197617	0.138906	0.095992	0.121716	0.975673	52.2157
HELA_Cosubstrate_Rep2	H0YMV8	40S ribosomal protein S27;40S ribosomal protein S27-like	RPS27L	4	61	0.954426	1.05412	1.18508	1.13503	1.24743	0.680577	0.208101	0.156449	0.176674	0.241886	0.975506	53.0643
HELA_CosubstrateEnzyme_Rep1	H0YMV8	40S ribosomal protein S27;40S ribosomal protein S27-like	RPS27L	4	61	0.973089	1.0226	1.04393	1.01988	0.801967	0.682067	0.479006	0.371285	0.440707	0.347672	0.975456	56.421
HELA_CosubstrateEnzyme_Rep2	H0YMV8	40S ribosomal protein S27;40S ribosomal protein S27-like	RPS27L	4	61	0.934367	1.05963	1.0168	1.02046	0.737597	0.555927	0.40166	0.157115	0.0925088	0.138335	0.978734	53.5605
HELA_CTRL_Rep1	H0YMV8	40S ribosomal protein S27;40S ribosomal protein S27-like	RPS27L	4	61	1.26653	0.595011	0.576464	0.570414	0.542591	0.30402	0.172421	0.129532	0.10189	0.0906803	0.965415	50.5431
HELA_CTRL_Rep2	H0YMV8	40S ribosomal protein S27;40S ribosomal protein S27-like	RPS27L	4	61	0.96547	1.02874	0.704303	0.834927	0.722602	0.490362	0.204899	0.112473	0.088857	0.0316153	0.937124	52.3398
HELA_Enzyme_Rep1	H0YMV8	40S ribosomal protein S27;40S ribosomal protein S27-like	RPS27L	4	61	1.05211	0.931859	0.852492	0.843716	0.673766	0.430393	0.172726	0.122463	0.117241	0.0987113	0.988671	51.9026
HELA_Enzyme_Rep2	H0YMV8	40S ribosomal protein S27;40S ribosomal protein S27-like	RPS27L	4	61	1.00201	0.991102	1.12766	1.08901	1.03904	0.875993	0.65375	0.622685	0.632375	0.819519	0.90497	NA
HELA_Cosubstrate_Rep1	P62857	40S ribosomal protein S28	RPS28	7	56.5	1.03522	0.957998	1.0304	0.768362	0.817843	0.775471	0.942726	0.975765	1.13832	1.34169	NA	NA
HELA_Cosubstrate_Rep2	P62857	40S ribosomal protein S28	RPS28	7	56.5	0.93945	1.07409	1.03136	0.978269	1.00222	1.07756	0.637923	0.926512	1.07949	1.38207	0.0262816	NA
HELA_CosubstrateEnzyme_Rep1	P62857	40S ribosomal protein S28	RPS28	7	56.5	0.991817	1.0023	0.993466	1.01282	0.847341	0.935148	0.93941	0.654878	0.864335	0.699923	0.3726	NA
HELA_CosubstrateEnzyme_Rep2	P62857	40S ribosomal protein S28	RPS28	7	56.5	1.00801	0.98539	1.04969	1.02004	0.956848	1.00404	1.64423	1.02212	1.34113	1.23702	NA	NA
HELA_CTRL_Rep1	P62857	40S ribosomal protein S28	RPS28	7	56.5	1.24391	0.628806	0.665383	0.622067	0.707755	0.73135	0.774461	0.738574	0.557249	1.00657	NA	NA
HELA_CTRL_Rep2	P62857	40S ribosomal protein S28	RPS28	7	56.5	1.04274	0.949786	0.809133	0.847379	0.795565	0.901542	0.743709	0.889574	1.14832	1.49225	-0.00212504	NA
HELA_Enzyme_Rep1	P62857	40S ribosomal protein S28	RPS28	7	56.5	0.857235	1.16196	0.937559	1.12827	0.737028	0.761128	0.678936	0.667614	0.773322	0.879034	NA	NA
HELA_Enzyme_Rep2	P62857	40S ribosomal protein S28	RPS28	7	56.5	1.07225	0.910496	1.02161	0.958486	0.993393	0.911587	0.897687	0.903513	0.836638	0.990052	0.499331	NA
HELA_Cosubstrate_Rep1	P23396	40S ribosomal protein S3	RPS3	18	74.1	1.24187	0.749906	1.03921	0.55723	0.897606	0.48156	0.282427	0.105204	0.0807107	0.0820564	0.90064	53.3853
HELA_Cosubstrate_Rep2	P23396	40S ribosomal protein S3	RPS3	18	74.1	1.00329	0.988939	1.46872	0.999102	2.08762	0.760307	0.231836	0.15609	0.132317	0.134144	0.711156	53.1124
HELA_CosubstrateEnzyme_Rep1	P23396	40S ribosomal protein S3	RPS3	18	74.1	1.06958	0.918022	1.12209	0.835792	0.633131	0.474035	0.183783	0.107466	0.0915788	0.433834	0.907007	51.5284
HELA_CosubstrateEnzyme_Rep2	P23396	40S ribosomal protein S3	RPS3	18	74.1	1.08104	0.911765	1.18814	0.924533	0.775634	0.641704	0.235892	0.128392	0.101276	0.612057	0.852502	53.273
HELA_CTRL_Rep1	P23396	40S ribosomal protein S3	RPS3	18	74.1	1.41816	0.36845	0.288344	0.46242	0.394936	0.164311	0.0846512	0.0580097	0.0530048	0.046731	0.812311	45.3762
HELA_CTRL_Rep2	P23396	40S ribosomal protein S3	RPS3	18	74.1	0.91099	1.0844	0.67298	0.987529	0.907643	0.626829	0.186472	0.12013	0.114097	0.0981487	0.898709	53.6904
HELA_Enzyme_Rep1	P23396	40S ribosomal protein S3	RPS3	18	74.1	1.11298	0.859992	0.768142	0.854114	0.697794	0.650582	0.162704	0.105113	0.0919811	0.09133	0.934831	52.9262
HELA_Enzyme_Rep2	P23396	40S ribosomal protein S3	RPS3	18	74.1	1.02187	0.968309	1.08855	1.1118	0.931253	0.843189	0.20252	0.129218	0.0922097	0.0909037	0.983227	54.2286
HELA_Cosubstrate_Rep1	E9PR30	40S ribosomal protein S30	FAU	4	37.8	1.1914	0.800729	1.16562	1.03744	2.37157	2.84968	3.1871	2.18353	2.44084	2.47922	NA	NA
HELA_Cosubstrate_Rep2	E9PR30	40S ribosomal protein S30	FAU	4	37.8	1.0162	0.971717	1.23013	1.18659	2.0927	2.66764	2.35857	2.25464	1.95112	1.84521	NA	NA
HELA_CosubstrateEnzyme_Rep1	E9PR30	40S ribosomal protein S30	FAU	4	37.8	0.989407	1.00491	1.13028	1.063	1.1449	1.19064	1.24504	0.909063	0.825623	0.610341	0.384708	NA
HELA_CosubstrateEnzyme_Rep2	E9PR30	40S ribosomal protein S30	FAU	4	37.8	0.989186	1.00436	1.10861	1.0521	0.751499	0.738456	0.490999	0.456893	0.431891	0.357599	0.947317	56.1018
HELA_CTRL_Rep1	E9PR30	40S ribosomal protein S30	FAU	4	37.8	1.32234	0.511625	0.593224	0.630605	1.28498	1.35559	1.47076	1.28654	1.07353	1.20561	NA	NA
HELA_CTRL_Rep2	E9PR30	40S ribosomal protein S30	FAU	4	37.8	0.856803	1.13976	0.815562	1.1055	1.70302	2.4581	2.23193	1.82527	1.92609	1.3463	NA	NA
HELA_Enzyme_Rep1	E9PR30	40S ribosomal protein S30	FAU	4	37.8	1.07403	0.905984	1.10389	1.25803	1.96179	2.50083	2.57349	2.43099	2.05834	1.87215	NA	NA
HELA_Enzyme_Rep2	E9PR30	40S ribosomal protein S30	FAU	4	37.8	1.00817	0.984033	1.05237	1.09535	1.31464	1.2784	0.868372	0.780585	0.794616	0.803882	0.607492	NA
HELA_Cosubstrate_Rep1	P61247	40S ribosomal protein S3a	RPS3A	20	66.7	1.10308	0.889667	1.03755	0.730794	0.887753	0.601193	0.398515	0.206087	0.107824	0.121824	0.990589	54.9678
HELA_Cosubstrate_Rep2	P61247	40S ribosomal protein S3a	RPS3A	20	66.7	0.961758	1.04434	1.24602	1.01251	1.26957	0.76408	0.384172	0.24235	0.113566	0.107192	0.950923	54.8987
HELA_CosubstrateEnzyme_Rep1	P61247	40S ribosomal protein S3a	RPS3A	20	66.7	1.03238	0.958333	1.08295	0.979393	0.809013	0.605882	0.336939	0.165538	0.0850498	0.209187	0.988416	53.9049
HELA_CosubstrateEnzyme_Rep2	P61247	40S ribosomal protein S3a	RPS3A	20	66.7	1.07279	0.920084	1.16228	0.974263	0.820902	0.668058	0.440134	0.216944	0.0950752	0.356257	0.960129	54.333
HELA_CTRL_Rep1	P61247	40S ribosomal protein S3a	RPS3A	20	66.7	1.32188	0.512307	0.583975	0.602753	0.591763	0.330655	0.220283	0.13545	0.0652408	0.0717015	0.933896	51.0788
HELA_CTRL_Rep2	P61247	40S ribosomal protein S3a	RPS3A	20	66.7	1.03618	0.956489	0.867108	0.986926	0.858821	0.622563	0.344024	0.209793	0.125484	0.12168	0.989318	54.5495
HELA_Enzyme_Rep1	P61247	40S ribosomal protein S3a	RPS3A	20	66.7	1.056	0.927265	0.98516	0.974157	0.82718	0.675718	0.356457	0.192254	0.0837561	0.0815115	0.998094	54.7499
HELA_Enzyme_Rep2	P61247	40S ribosomal protein S3a	RPS3A	20	66.7	0.999263	0.994249	1.05745	1.06115	0.931128	0.715033	0.377563	0.218751	0.101946	0.100264	0.991817	54.7009
HELA_Cosubstrate_Rep1	P62701	40S ribosomal protein S4, X isoform;40S ribosomal protein S4, Y isoform 2;40S ribosomal protein S4, Y isoform 1	RPS4X;RPS4Y1;RPS4Y2	18	55.5	1.39008	0.600668	1.12222	0.536117	1.07542	0.467153	0.292446	0.114962	0.0985025	0.107448	0.782398	53.033
HELA_Cosubstrate_Rep2	P62701	40S ribosomal protein S4, X isoform;40S ribosomal protein S4, Y isoform 2;40S ribosomal protein S4, Y isoform 1	RPS4X;RPS4Y1;RPS4Y2	18	55.5	1.05049	0.925985	1.70628	1.01541	2.50468	0.579791	0.172137	0.157369	0.127632	0.128922	0.581612	52.9899
HELA_CosubstrateEnzyme_Rep1	P62701	40S ribosomal protein S4, X isoform;40S ribosomal protein S4, Y isoform 2;40S ribosomal protein S4, Y isoform 1	RPS4X;RPS4Y1;RPS4Y2	18	55.5	1.07298	0.914336	1.28255	1.08615	0.77025	0.56239	0.193167	0.117576	0.0932322	0.541417	0.85353	52.8467
HELA_CosubstrateEnzyme_Rep2	P62701	40S ribosomal protein S4, X isoform;40S ribosomal protein S4, Y isoform 2;40S ribosomal protein S4, Y isoform 1	RPS4X;RPS4Y1;RPS4Y2	18	55.5	1.18821	0.803726	1.49163	1.01409	0.778275	0.625679	0.199547	0.120833	0.0973007	1.0121	0.587428	53.1448
HELA_CTRL_Rep1	P62701	40S ribosomal protein S4, X isoform;40S ribosomal protein S4, Y isoform 2;40S ribosomal protein S4, Y isoform 1	RPS4X;RPS4Y1;RPS4Y2	18	55.5	1.44295	0.331414	0.213041	0.436043	0.329804	0.113568	0.0641528	0.0456056	0.0362195	0.0397283	0.780594	43.9778
HELA_CTRL_Rep2	P62701	40S ribosomal protein S4, X isoform;40S ribosomal protein S4, Y isoform 2;40S ribosomal protein S4, Y isoform 1	RPS4X;RPS4Y1;RPS4Y2	18	55.5	0.65154	1.34949	0.685076	1.28587	1.18546	0.708109	0.163385	0.121208	0.116774	0.131604	0.753354	53.6007
HELA_Enzyme_Rep1	P62701	40S ribosomal protein S4, X isoform;40S ribosomal protein S4, Y isoform 2;40S ribosomal protein S4, Y isoform 1	RPS4X;RPS4Y1;RPS4Y2	18	55.5	1.18193	0.778576	0.730315	0.873802	0.628804	0.572747	0.117966	0.0946349	0.0828144	0.0661054	0.908692	51.9734
HELA_Enzyme_Rep2	P62701	40S ribosomal protein S4, X isoform;40S ribosomal protein S4, Y isoform 2;40S ribosomal protein S4, Y isoform 1	RPS4X;RPS4Y1;RPS4Y2	18	55.5	1.09254	0.887208	1.05642	1.21855	0.882483	0.685875	0.164266	0.120654	0.11353	0.124547	0.960011	53.4683
HELA_Cosubstrate_Rep1	M0R0F0	40S ribosomal protein S5;40S ribosomal protein S5, N-terminally processed	RPS5	11	51.5	1.32195	0.669275	1.04556	0.546019	1.03708	0.489098	0.333619	0.163515	0.138635	0.126596	0.811973	53.98
HELA_Cosubstrate_Rep2	M0R0F0	40S ribosomal protein S5;40S ribosomal protein S5, N-terminally processed	RPS5	11	51.5	1.00166	0.991117	1.59305	1.1039	2.48849	0.761056	0.340452	0.289929	0.293086	0.244077	0.519206	53.1166
HELA_CosubstrateEnzyme_Rep1	M0R0F0	40S ribosomal protein S5;40S ribosomal protein S5, N-terminally processed	RPS5	11	51.5	1.03552	0.954932	1.14776	0.968938	0.667765	0.47784	0.229141	0.155541	0.163221	0.388177	0.953519	51.9537
HELA_CosubstrateEnzyme_Rep2	M0R0F0	40S ribosomal protein S5;40S ribosomal protein S5, N-terminally processed	RPS5	11	51.5	1.19541	0.796465	1.44502	0.974897	0.750926	0.623179	0.240822	0.151982	0.107287	0.813342	0.689136	53.0625
HELA_CTRL_Rep1	M0R0F0	40S ribosomal protein S5;40S ribosomal protein S5, N-terminally processed	RPS5	11	51.5	1.37956	0.426126	0.275953	0.456895	0.390544	0.15335	0.102753	0.0815282	0.0734732	0.0793878	0.835275	45.5168
HELA_CTRL_Rep2	M0R0F0	40S ribosomal protein S5;40S ribosomal protein S5, N-terminally processed	RPS5	11	51.5	0.626195	1.37538	0.674085	1.11238	1.04138	0.618133	0.194468	0.164286	0.155297	0.117511	0.728492	53.4825
HELA_Enzyme_Rep1	M0R0F0	40S ribosomal protein S5;40S ribosomal protein S5, N-terminally processed	RPS5	11	51.5	1.11986	0.851867	0.796152	0.923049	0.694403	0.577227	0.215931	0.173128	0.164086	0.149134	0.951573	53.0159
HELA_Enzyme_Rep2	M0R0F0	40S ribosomal protein S5;40S ribosomal protein S5, N-terminally processed	RPS5	11	51.5	1.03213	0.956532	1.07725	1.28127	0.931785	0.722585	0.277305	0.228144	0.193842	0.192758	0.946134	53.9628
HELA_Cosubstrate_Rep1	P62753	40S ribosomal protein S6	RPS6	10	32.5	1.12116	0.87146	1.07897	0.735328	1.05418	0.768129	0.34434	0.287683	0.19695	0.194409	0.968679	55.0945
HELA_Cosubstrate_Rep2	P62753	40S ribosomal protein S6	RPS6	10	32.5	1.01872	0.968361	1.22921	1.00013	1.51816	0.858244	0.276153	0.167704	0.156678	0.13914	0.90771	54.1697
HELA_CosubstrateEnzyme_Rep1	P62753	40S ribosomal protein S6	RPS6	10	32.5	1.01679	0.975234	1.11943	1.16023	0.94435	0.755289	0.314651	0.191612	0.169086	0.213425	0.980771	54.49
HELA_CosubstrateEnzyme_Rep2	P62753	40S ribosomal protein S6	RPS6	10	32.5	1.06513	0.927802	1.2187	1.10153	0.980098	0.7608	0.331403	0.185767	0.157024	0.384946	0.95455	53.9951
HELA_CTRL_Rep1	P62753	40S ribosomal protein S6	RPS6	10	32.5	1.33891	0.486865	0.490382	0.583377	0.657365	0.369222	0.16102	0.0885464	0.0792387	0.0763201	0.855408	50.613
HELA_CTRL_Rep2	P62753	40S ribosomal protein S6	RPS6	10	32.5	1.29653	0.690481	0.757085	1.0358	0.920855	0.60285	0.244822	0.148892	0.107973	0.153686	0.909142	53.7829
HELA_Enzyme_Rep1	P62753	40S ribosomal protein S6	RPS6	10	32.5	1.07168	0.908757	1.03886	0.982141	0.914037	0.731583	0.241135	0.162819	0.175786	0.151385	0.99465	54.2252
HELA_Enzyme_Rep2	P62753	40S ribosomal protein S6	RPS6	10	32.5	0.999265	0.994248	1.01698	1.07777	1.0291	0.853146	0.292376	0.191599	0.191411	0.192052	0.995889	54.5077
HELA_Cosubstrate_Rep1	P62081	40S ribosomal protein S7	RPS7	8	29.4	1.13909	0.853405	0.907808	0.467892	0.745631	0.408104	0.221971	0.100265	0.105093	0.080233	0.939339	51.4616
HELA_Cosubstrate_Rep2	P62081	40S ribosomal protein S7	RPS7	8	29.4	1.03333	0.94887	1.27143	0.836218	1.45292	0.592349	0.219997	0.153942	0.130187	0.108502	0.905149	52.9958
HELA_CosubstrateEnzyme_Rep1	P62081	40S ribosomal protein S7	RPS7	8	29.4	1.02934	0.961633	1.09761	0.900109	0.742236	0.578196	0.320985	0.152181	0.123166	0.374353	0.950317	53.2221
HELA_CosubstrateEnzyme_Rep2	P62081	40S ribosomal protein S7	RPS7	8	29.4	1.10422	0.888393	1.18614	0.859145	0.765819	0.614096	0.320744	0.203144	0.129209	0.641395	0.835641	53.2696
HELA_CTRL_Rep1	P62081	40S ribosomal protein S7	RPS7	8	29.4	1.3717	0.437865	0.362415	0.500624	0.431654	0.192904	0.107413	0.0735077	0.0575736	0.0588669	0.865822	46.7838
HELA_CTRL_Rep2	P62081	40S ribosomal protein S7	RPS7	8	29.4	1.06517	0.926869	0.712636	0.960564	0.843301	0.605429	0.281807	0.205826	0.146076	0.103794	0.94964	54.0995
HELA_Enzyme_Rep1	P62081	40S ribosomal protein S7	RPS7	8	29.4	1.09491	0.881326	0.795275	0.857683	0.788756	0.676343	0.240822	0.169936	0.143637	0.136059	0.948293	53.8932
HELA_Enzyme_Rep2	P62081	40S ribosomal protein S7	RPS7	8	29.4	1.01547	0.975648	1.05763	1.05085	0.903177	0.775222	0.264759	0.179448	0.136403	0.124175	0.990411	54.2065
HELA_Cosubstrate_Rep1	P62241	40S ribosomal protein S8	RPS8	14	59.1	1.13531	0.857212	1.05972	0.741591	0.928533	0.587203	0.395371	0.24038	0.132503	0.121323	0.979059	55.0643
HELA_Cosubstrate_Rep2	P62241	40S ribosomal protein S8	RPS8	14	59.1	0.962518	1.04332	1.22318	1.05026	1.37896	0.805594	0.446708	0.358003	0.236946	0.200699	0.912612	55.4261
HELA_CosubstrateEnzyme_Rep1	P62241	40S ribosomal protein S8	RPS8	14	59.1	1.01302	0.97932	1.09014	1.02483	0.841847	0.648049	0.375438	0.214342	0.107403	0.223978	0.989111	54.4708
HELA_CosubstrateEnzyme_Rep2	P62241	40S ribosomal protein S8	RPS8	14	59.1	1.06209	0.930869	1.19527	0.993291	0.82005	0.680226	0.450655	0.244855	0.109496	0.414552	0.944582	54.4288
HELA_CTRL_Rep1	P62241	40S ribosomal protein S8	RPS8	14	59.1	1.34124	0.483375	0.544331	0.58494	0.555266	0.307296	0.218674	0.151914	0.0785523	0.0698766	0.917334	50.3578
HELA_CTRL_Rep2	P62241	40S ribosomal protein S8	RPS8	14	59.1	1.08326	0.908387	0.911146	1.07102	0.944411	0.688468	0.381134	0.274983	0.147308	0.115862	0.988045	55.4152
HELA_Enzyme_Rep1	P62241	40S ribosomal protein S8	RPS8	14	59.1	1.04949	0.934957	0.962411	1.04975	0.889183	0.726863	0.429389	0.288442	0.165676	0.128704	0.990663	55.7851
HELA_Enzyme_Rep2	P62241	40S ribosomal protein S8	RPS8	14	59.1	1.02182	0.968366	1.15261	1.15872	1.05718	0.886496	0.51335	0.365573	0.158068	0.118485	0.960471	56.7785
HELA_Cosubstrate_Rep1	A0A024R4M0	40S ribosomal protein S9	RPS9	12	46.9	1.3538	0.637201	1.07729	0.533893	1.06665	0.451735	0.29041	0.103622	0.066119	0.0603637	0.809994	53.6089
HELA_Cosubstrate_Rep2	A0A024R4M0	40S ribosomal protein S9	RPS9	12	46.9	0.988754	1.00833	1.66471	1.17213	2.51435	0.804345	0.293194	0.210354	0.163281	0.136198	0.551237	53.1612
HELA_CosubstrateEnzyme_Rep1	A0A024R4M0	40S ribosomal protein S9	RPS9	12	46.9	1.00861	0.984095	1.22214	1.1893	0.734224	0.515684	0.181198	0.118277	0.0844216	0.494101	0.881052	52.4551
HELA_CosubstrateEnzyme_Rep2	A0A024R4M0	40S ribosomal protein S9	RPS9	12	46.9	1.11988	0.872612	1.45446	1.07774	0.865042	0.636456	0.209855	0.144921	0.10122	1.21294	0.506977	53.6524
HELA_CTRL_Rep1	A0A024R4M0	40S ribosomal protein S9	RPS9	12	46.9	1.41036	0.380107	0.215146	0.443823	0.343763	0.105863	0.0513266	0.0340388	0.0357145	0.0273292	0.806492	44.4114
HELA_CTRL_Rep2	A0A024R4M0	40S ribosomal protein S9	RPS9	12	46.9	0.942205	1.05251	0.634837	1.18348	1.05856	0.614544	0.154265	0.113799	0.0933061	0.0742947	0.894685	53.4482
HELA_Enzyme_Rep1	A0A024R4M0	40S ribosomal protein S9	RPS9	12	46.9	1.14496	0.822233	0.73736	1.00188	0.788364	0.686562	0.134038	0.10468	0.110648	0.0872626	0.921086	53.6742
HELA_Enzyme_Rep2	A0A024R4M0	40S ribosomal protein S9	RPS9	12	46.9	0.97097	1.02672	1.41586	1.57369	1.16959	0.968821	0.132165	0.108951	0.0802203	0.0734212	0.835426	54.2422
HELA_Cosubstrate_Rep1	C9J9K3	40S ribosomal protein SA	RPSA	14	65.4	1.13547	0.857051	0.82925	0.519265	0.608314	0.479048	0.227032	0.123991	0.105992	0.0829067	0.972255	51.2309
HELA_Cosubstrate_Rep2	C9J9K3	40S ribosomal protein SA	RPSA	14	65.4	0.994997	1	1.03082	0.781725	1.01057	0.648425	0.253852	0.149509	0.101031	0.0959027	0.964537	53.4853
HELA_CosubstrateEnzyme_Rep1	C9J9K3	40S ribosomal protein SA	RPSA	14	65.4	1.04454	0.945162	0.893839	0.809098	0.641522	0.559609	0.226115	0.124553	0.0946666	0.158314	0.977365	52.2439
HELA_CosubstrateEnzyme_Rep2	C9J9K3	40S ribosomal protein SA	RPSA	14	65.4	1.10281	0.889811	0.985936	0.746671	0.645199	0.613491	0.300762	0.179555	0.106847	0.319465	0.943407	52.5485
HELA_CTRL_Rep1	C9J9K3	40S ribosomal protein SA	RPSA	14	65.4	1.29193	0.557064	0.556768	0.512326	0.463147	0.325026	0.159962	0.122764	0.0864293	0.0834704	0.970714	49.5359
HELA_CTRL_Rep2	C9J9K3	40S ribosomal protein SA	RPSA	14	65.4	1.07809	0.913669	0.777589	0.794395	0.71564	0.61745	0.213492	0.137714	0.0936019	0.0777894	0.966464	52.9141
HELA_Enzyme_Rep1	C9J9K3	40S ribosomal protein SA	RPSA	14	65.4	1.08265	0.895802	0.891455	0.760367	0.677361	0.62785	0.268138	0.21184	0.134892	0.0903001	0.98064	53.2987
HELA_Enzyme_Rep2	C9J9K3	40S ribosomal protein SA	RPSA	14	65.4	1.03076	0.958101	0.896467	0.866786	0.791889	0.772272	0.238713	0.162662	0.121148	0.0915144	0.969779	53.7409
HELA_Cosubstrate_Rep1	Q9BRK5	45 kDa calcium-binding protein	SDF4	15	39.2	1.04635	0.946789	0.918493	0.632845	0.629215	0.500994	0.409943	0.38755	0.476951	0.530666	0.977209	57.6439
HELA_Cosubstrate_Rep2	Q9BRK5	45 kDa calcium-binding protein	SDF4	15	39.2	0.931331	1.08492	0.949744	0.890857	0.662786	0.567783	0.403074	0.393414	0.497161	0.602711	0.963015	52.3615
HELA_CosubstrateEnzyme_Rep1	Q9BRK5	45 kDa calcium-binding protein	SDF4	15	39.2	1.02203	0.969557	0.903185	0.764268	0.604848	0.486916	0.351321	0.276068	0.256829	0.261572	0.998347	52.3303
HELA_CosubstrateEnzyme_Rep2	Q9BRK5	45 kDa calcium-binding protein	SDF4	15	39.2	1.02256	0.970722	0.896479	0.710266	0.460712	0.410847	0.341084	0.32253	0.363725	0.393463	0.986079	49.7663
HELA_CTRL_Rep1	Q9BRK5	45 kDa calcium-binding protein	SDF4	15	39.2	1.19549	0.70116	0.837058	0.683261	0.697767	0.521591	0.425534	0.382861	0.453435	0.564222	0.9594	NA
HELA_CTRL_Rep2	Q9BRK5	45 kDa calcium-binding protein	SDF4	15	39.2	1.12386	0.866902	0.916675	0.887679	0.757814	0.585313	0.460781	0.421223	0.454828	0.582171	0.984337	63.924
HELA_Enzyme_Rep1	Q9BRK5	45 kDa calcium-binding protein	SDF4	15	39.2	1.01635	0.974087	0.818499	0.835737	0.661344	0.525833	0.412777	0.38181	0.482275	0.556726	0.959198	54.9513
HELA_Enzyme_Rep2	Q9BRK5	45 kDa calcium-binding protein	SDF4	15	39.2	1.02384	0.966048	0.830194	0.911257	0.676951	0.525988	0.402969	0.384818	0.457807	0.563075	0.942812	53.0423
HELA_Cosubstrate_Rep1	F5GZS6	4F2 cell-surface antigen heavy chain	SLC3A2	22	48.4	1.07318	0.919768	0.950551	0.678613	1.05574	0.851869	0.654595	0.424747	0.311375	0.351195	0.943391	58.8505
HELA_Cosubstrate_Rep2	F5GZS6	4F2 cell-surface antigen heavy chain	SLC3A2	22	48.4	0.95385	1.05489	1.12461	0.948268	1.76198	1.07473	0.678193	0.51208	0.536929	0.414409	0.66249	58.9968
HELA_CosubstrateEnzyme_Rep1	F5GZS6	4F2 cell-surface antigen heavy chain	SLC3A2	22	48.4	1.00736	0.985454	1.24854	0.896096	0.72656	0.552456	0.435328	0.259307	0.217058	0.171011	0.942409	54.1955
HELA_CosubstrateEnzyme_Rep2	F5GZS6	4F2 cell-surface antigen heavy chain	SLC3A2	22	48.4	1.08444	0.90834	1.50961	0.831503	0.710452	0.635554	0.562792	0.35966	0.286695	0.212733	0.81257	55.3363
HELA_CTRL_Rep1	F5GZS6	4F2 cell-surface antigen heavy chain	SLC3A2	22	48.4	1.48412	0.269897	0.295333	0.336052	0.396599	0.241544	0.194788	0.212602	0.111512	0.113934	0.825809	40.764
HELA_CTRL_Rep2	F5GZS6	4F2 cell-surface antigen heavy chain	SLC3A2	22	48.4	1.21669	0.772059	0.753397	0.863392	1.09463	0.794393	0.462181	0.488133	0.330648	0.284208	0.818527	58.4607
HELA_Enzyme_Rep1	F5GZS6	4F2 cell-surface antigen heavy chain	SLC3A2	22	48.4	1.15327	0.812421	0.820616	0.735983	0.770752	0.937597	0.373357	0.308478	0.271166	0.242257	0.835448	56.5116
HELA_Enzyme_Rep2	F5GZS6	4F2 cell-surface antigen heavy chain	SLC3A2	22	48.4	1.0226	0.967466	0.997762	0.904208	0.871629	0.784863	0.428606	0.398914	0.305555	0.286151	0.990493	56.0812
HELA_Cosubstrate_Rep1	P08195-2	4F2 cell-surface antigen heavy chain	SLC3A2	21	50.1	0.97739	1.01623	0.869081	0.677549	1.15803	0.892481	0.681651	0.441017	0.328072	0.392075	0.864555	59.0117
HELA_Cosubstrate_Rep2	P08195-2	4F2 cell-surface antigen heavy chain	SLC3A2	21	50.1	0.8818	1.15099	1.07047	0.892119	1.5202	0.954396	0.644262	0.54371	0.535141	0.493331	0.741005	60.5077
HELA_CosubstrateEnzyme_Rep1	P08195-2	4F2 cell-surface antigen heavy chain	SLC3A2	21	50.1	1.08092	0.905732	1.36855	0.860461	0.59354	0.501587	0.359706	0.243879	0.167798	0.157453	0.886032	52.5066
HELA_CosubstrateEnzyme_Rep2	P08195-2	4F2 cell-surface antigen heavy chain	SLC3A2	21	50.1	1.07727	0.915561	1.49649	0.825941	0.623182	0.533504	0.469251	0.26563	0.18286	0.156218	0.848614	53.2207
HELA_CTRL_Rep1	P08195-2	4F2 cell-surface antigen heavy chain	SLC3A2	21	50.1	1.43891	0.337441	0.364245	0.418151	0.526846	0.264078	0.170404	0.160502	0.0797152	0.0790121	0.770967	46.8948
HELA_CTRL_Rep2	P08195-2	4F2 cell-surface antigen heavy chain	SLC3A2	21	50.1	0.902193	1.09339	0.925992	0.94335	1.14439	0.938531	0.566999	0.642723	0.413507	0.453214	0.778577	62.1314
HELA_Enzyme_Rep1	P08195-2	4F2 cell-surface antigen heavy chain	SLC3A2	21	50.1	1.01202	0.979196	1.17102	0.698347	0.715983	0.584855	0.276877	0.237674	0.169964	0.177358	0.933253	53.3188
HELA_Cosubstrate_Rep1	P32754	4-hydroxyphenylpyruvate dioxygenase	HPD	17	54.7	1.02395	0.969343	0.941965	0.796952	0.811784	0.546806	0.347628	0.237273	0.201137	0.139532	0.99073	54.2631
HELA_Cosubstrate_Rep2	P32754	4-hydroxyphenylpyruvate dioxygenase	HPD	17	54.7	0.922427	1.0968	1.0621	0.976031	0.905298	0.771946	0.416062	0.333957	0.271593	0.191032	0.992568	55.2555
HELA_CosubstrateEnzyme_Rep1	P32754	4-hydroxyphenylpyruvate dioxygenase	HPD	17	54.7	0.9846	1.01012	1.00651	0.978108	0.830544	0.624234	0.386825	0.263645	0.191985	0.128805	0.994887	54.8199
HELA_CosubstrateEnzyme_Rep2	P32754	4-hydroxyphenylpyruvate dioxygenase	HPD	17	54.7	1.00959	0.983798	1.04278	0.986453	0.806055	0.62631	0.466646	0.321083	0.253679	0.147393	0.987045	54.9274
HELA_CTRL_Rep1	P32754	4-hydroxyphenylpyruvate dioxygenase	HPD	17	54.7	1.22573	0.655976	0.879815	0.708559	0.751723	0.510476	0.332855	0.268101	0.212276	0.158255	0.993826	54.858
HELA_CTRL_Rep2	P32754	4-hydroxyphenylpyruvate dioxygenase	HPD	17	54.7	1.12549	0.865236	0.96364	0.961934	0.843403	0.614117	0.36663	0.267683	0.224809	0.159562	0.994381	54.768
HELA_Enzyme_Rep1	P32754	4-hydroxyphenylpyruvate dioxygenase	HPD	17	54.7	1.01565	0.97491	1.05871	1.00331	0.88846	0.633486	0.408065	0.318468	0.264514	0.18543	0.983365	55.1677
HELA_Enzyme_Rep2	P32754	4-hydroxyphenylpyruvate dioxygenase	HPD	17	54.7	0.980745	1.0155	1.05153	1.07112	0.926777	0.74097	0.454055	0.353175	0.283679	0.190374	0.980105	55.6685
HELA_Cosubstrate_Rep1	Q96IR7	4-hydroxyphenylpyruvate dioxygenase-like protein	HPDL	12	44.7	0.99917	0.994297	0.913953	0.732581	0.737295	0.622621	0.430394	0.376412	0.313102	0.288282	0.978021	56.3649
HELA_Cosubstrate_Rep2	Q96IR7	4-hydroxyphenylpyruvate dioxygenase-like protein	HPDL	12	44.7	0.939809	1.07361	0.975881	0.862463	0.748203	0.611027	0.454482	0.391362	0.353526	0.2891	0.986626	54.3981
HELA_CosubstrateEnzyme_Rep1	Q96IR7	4-hydroxyphenylpyruvate dioxygenase-like protein	HPDL	12	44.7	0.984047	1.01072	0.953211	0.907337	0.767747	0.598697	0.399057	0.291048	0.248718	0.192303	0.993397	54.7996
HELA_CosubstrateEnzyme_Rep2	Q96IR7	4-hydroxyphenylpyruvate dioxygenase-like protein	HPDL	12	44.7	1.00655	0.986856	0.969289	0.916585	0.793319	0.675079	0.47331	0.360976	0.291235	0.202337	0.985619	55.659
HELA_CTRL_Rep1	Q96IR7	4-hydroxyphenylpyruvate dioxygenase-like protein	HPDL	12	44.7	1.18807	0.712252	0.893472	0.71605	0.718076	0.525834	0.376423	0.302114	0.263354	0.231445	0.980806	55.3346
HELA_CTRL_Rep2	Q96IR7	4-hydroxyphenylpyruvate dioxygenase-like protein	HPDL	12	44.7	1.01546	0.977658	0.84209	0.755481	0.643522	0.512083	0.380519	0.292728	0.234485	0.173677	0.972251	53.5575
HELA_Enzyme_Rep1	Q96IR7	4-hydroxyphenylpyruvate dioxygenase-like protein	HPDL	12	44.7	1.00024	0.993111	1.0287	0.914262	0.827493	0.678473	0.536358	0.436529	0.361429	0.315615	0.985164	57.6896
HELA_Enzyme_Rep2	Q96IR7	4-hydroxyphenylpyruvate dioxygenase-like protein	HPDL	12	44.7	0.987362	1.00791	0.98234	0.856916	0.80736	0.641412	0.452118	0.412561	0.394574	0.27129	0.979273	55.5421
HELA_Cosubstrate_Rep1	P49189	4-trimethylaminobutyraldehyde dehydrogenase	ALDH9A1	32	63.6	1.04818	0.944948	0.981811	0.677166	0.57885	0.314089	0.150975	0.0927489	0.0623721	0.05364	0.99965	50.9854
HELA_Cosubstrate_Rep2	P49189	4-trimethylaminobutyraldehyde dehydrogenase	ALDH9A1	32	63.6	0.973021	1.02931	1.02842	0.874443	0.651446	0.378789	0.162325	0.113038	0.0942481	0.0718634	0.999609	50.9018
HELA_CosubstrateEnzyme_Rep1	P49189	4-trimethylaminobutyraldehyde dehydrogenase	ALDH9A1	32	63.6	1.01316	0.979164	0.987805	0.865263	0.581905	0.341737	0.164335	0.103521	0.0755288	0.0736671	0.999791	51.0108
HELA_CosubstrateEnzyme_Rep2	P49189	4-trimethylaminobutyraldehyde dehydrogenase	ALDH9A1	32	63.6	1.0279	0.965329	1.01323	0.860673	0.591774	0.354174	0.179923	0.104635	0.0725117	0.0815135	0.999766	51.1652
HELA_CTRL_Rep1	P49189	4-trimethylaminobutyraldehyde dehydrogenase	ALDH9A1	32	63.6	1.19497	0.701931	0.894999	0.709788	0.573678	0.293015	0.145176	0.0932525	0.061473	0.0471764	0.990781	51.5334
HELA_CTRL_Rep2	P49189	4-trimethylaminobutyraldehyde dehydrogenase	ALDH9A1	32	63.6	1.07171	0.920187	0.941465	0.89587	0.626295	0.354727	0.15046	0.0962478	0.07114	0.0581668	0.998696	51.3641
HELA_Enzyme_Rep1	P49189	4-trimethylaminobutyraldehyde dehydrogenase	ALDH9A1	32	63.6	1.03414	0.953085	0.99001	0.865209	0.601955	0.347477	0.145038	0.10013	0.0783239	0.0679747	0.999342	51.2466
HELA_Enzyme_Rep2	P49189	4-trimethylaminobutyraldehyde dehydrogenase	ALDH9A1	32	63.6	1.04358	0.943394	0.989983	0.865258	0.644753	0.352084	0.14502	0.093405	0.0601481	0.048617	0.998531	51.025
HELA_Cosubstrate_Rep1	Q8TCD5	5(3)-deoxyribonucleotidase, cytosolic type	NT5C	18	82.1	0.991369	1.00215	0.988029	0.789121	0.836233	0.664595	0.568477	0.462041	0.559549	0.613127	0.958244	NA
HELA_Cosubstrate_Rep2	Q8TCD5	5(3)-deoxyribonucleotidase, cytosolic type	NT5C	18	82.1	0.930418	1.08614	0.98544	0.978152	0.868188	0.896557	0.649703	0.658859	0.758462	0.774074	0.937003	NA
HELA_CosubstrateEnzyme_Rep1	Q8TCD5	5(3)-deoxyribonucleotidase, cytosolic type	NT5C	18	82.1	0.978945	1.01625	1.02647	0.989112	0.820663	0.729091	0.63861	0.51897	0.511464	0.439446	0.963169	NA
HELA_CosubstrateEnzyme_Rep2	Q8TCD5	5(3)-deoxyribonucleotidase, cytosolic type	NT5C	18	82.1	0.995945	0.997549	1.02634	0.997648	0.858179	0.779538	0.760613	0.591077	0.642697	0.495158	0.898026	NA
HELA_CTRL_Rep1	Q8TCD5	5(3)-deoxyribonucleotidase, cytosolic type	NT5C	18	82.1	1.22113	0.66285	0.858653	0.728852	0.852969	0.685091	0.652329	0.599798	0.626995	0.672753	0.984543	NA
HELA_CTRL_Rep2	Q8TCD5	5(3)-deoxyribonucleotidase, cytosolic type	NT5C	18	82.1	1.06886	0.923095	0.93733	0.941418	0.827984	0.653643	0.525308	0.477969	0.51702	0.547689	0.993506	NA
HELA_Enzyme_Rep1	Q8TCD5	5(3)-deoxyribonucleotidase, cytosolic type	NT5C	18	82.1	1.00936	0.982339	1.07659	0.995278	0.953129	0.787421	0.724182	0.719164	0.825509	0.865191	0.924984	NA
HELA_Enzyme_Rep2	Q8TCD5	5(3)-deoxyribonucleotidase, cytosolic type	NT5C	18	82.1	1.00304	0.989913	1.01812	1.03308	1.04817	0.836888	0.604849	0.656896	0.663298	0.671028	0.981528	NA
HELA_Cosubstrate_Rep1	O43422	52 kDa repressor of the inhibitor of the protein kinase	PRKRIR	24	35.6	1.05725	0.935813	0.989557	0.733613	0.572496	0.211312	0.131137	0.0977372	0.0905686	0.0866703	0.999352	50.548
HELA_Cosubstrate_Rep2	O43422	52 kDa repressor of the inhibitor of the protein kinase	PRKRIR	24	35.6	0.965126	1.03985	1.04727	0.902764	0.597171	0.228907	0.116436	0.0930132	0.0759864	0.0699913	0.999233	50.2225
HELA_CosubstrateEnzyme_Rep1	O43422	52 kDa repressor of the inhibitor of the protein kinase	PRKRIR	24	35.6	1.00029	0.993114	1.00863	0.86588	0.602314	0.235894	0.1411	0.0925316	0.0775259	0.0695013	0.996672	50.676
HELA_CosubstrateEnzyme_Rep2	O43422	52 kDa repressor of the inhibitor of the protein kinase	PRKRIR	24	35.6	1.02746	0.965777	1.04268	0.912191	0.550528	0.21818	0.153038	0.094558	0.0883836	0.161418	0.998332	50.4489
HELA_CTRL_Rep1	O43422	52 kDa repressor of the inhibitor of the protein kinase	PRKRIR	24	35.6	1.23164	0.647143	0.839903	0.694538	0.53368	0.176444	0.111161	0.093122	0.115571	0.0737264	0.998704	50.5743
HELA_CTRL_Rep2	O43422	52 kDa repressor of the inhibitor of the protein kinase	PRKRIR	24	35.6	1.1384	0.852044	0.993261	0.967868	0.585344	0.18458	0.094815	0.0717642	0.0536745	0.0654062	0.995247	50.5122
HELA_Enzyme_Rep1	O43422	52 kDa repressor of the inhibitor of the protein kinase	PRKRIR	24	35.6	1.02035	0.969362	1.03065	0.906615	0.547177	0.242472	0.137713	0.118653	0.110883	0.111885	0.997591	50.5063
HELA_Enzyme_Rep2	O43422	52 kDa repressor of the inhibitor of the protein kinase	PRKRIR	24	35.6	1.02232	0.967791	1.03134	0.984212	0.606337	0.218537	0.114966	0.091219	0.0720029	0.0729449	0.997907	50.4678
HELA_Cosubstrate_Rep1	H7C5E4	5-3 exoribonuclease 1	XRN1	8	6.6	1.06803	0.924959	0.940883	0.509472	0.342218	0.229698	0.171372	0.125064	0.114413	0.122222	0.997406	48.4157
HELA_Cosubstrate_Rep2	H7C5E4	5-3 exoribonuclease 1	XRN1	8	6.6	0.970083	1.03323	0.970084	0.674916	0.395841	0.350574	0.175235	0.188852	0.193967	0.211237	0.997381	48.5337
HELA_CosubstrateEnzyme_Rep2	H7C5E4	5-3 exoribonuclease 1	XRN1	8	6.6	1.03189	0.961307	0.911257	0.722082	0.491894	0.382134	0.31375	0.237071	0.21824	0.309251	0.995693	50.1134
HELA_CTRL_Rep2	H7C5E4	5-3 exoribonuclease 1	XRN1	8	6.6	0.98059	1.01329	0.807647	0.619753	0.312369	0.228661	0.161253	0.125289	0.106909	0.110612	0.972784	48.0732
HELA_Cosubstrate_Rep1	Q9H0D6	5-3 exoribonuclease 2	XRN2	48	50.5	1.06954	0.92344	0.972251	0.711935	0.766636	0.576495	0.435258	0.341531	0.272462	0.120151	0.990905	56.1228
HELA_Cosubstrate_Rep2	Q9H0D6	5-3 exoribonuclease 2	XRN2	48	50.5	0.968127	1.03584	1.0312	0.977371	0.906536	0.76939	0.483519	0.418706	0.326877	0.129612	0.987305	56.7953
HELA_CosubstrateEnzyme_Rep1	Q9H0D6	5-3 exoribonuclease 2	XRN2	48	50.5	1.01503	0.977139	0.979207	0.882395	0.711717	0.573713	0.416209	0.294911	0.23122	0.107153	0.99314	54.9161
HELA_CosubstrateEnzyme_Rep2	Q9H0D6	5-3 exoribonuclease 2	XRN2	48	50.5	1.02937	0.963857	1.00375	0.897439	0.711916	0.645885	0.578107	0.423654	0.311781	0.128931	0.980479	56.8261
HELA_CTRL_Rep1	Q9H0D6	5-3 exoribonuclease 2	XRN2	48	50.5	1.2478	0.623002	0.796156	0.656491	0.682203	0.469767	0.38055	0.325391	0.244114	0.128279	0.991829	55.729
HELA_CTRL_Rep2	Q9H0D6	5-3 exoribonuclease 2	XRN2	48	50.5	1.03976	0.952832	0.884823	0.877237	0.785292	0.645706	0.427016	0.377312	0.291503	0.110601	0.97958	56.4129
HELA_Enzyme_Rep1	Q9H0D6	5-3 exoribonuclease 2	XRN2	48	50.5	1.04147	0.944427	0.938031	0.931013	0.747526	0.65313	0.494595	0.4331	0.339132	0.155913	0.984647	57.1738
HELA_Enzyme_Rep2	Q9H0D6	5-3 exoribonuclease 2	XRN2	48	50.5	1.02061	0.969755	0.973766	0.957131	0.851593	0.749681	0.531836	0.475451	0.34959	0.147312	0.983677	57.7341
HELA_Cosubstrate_Rep1	Q00013	55 kDa erythrocyte membrane protein	MPP1	6	18.9	1.04042	0.952759	0.933878	0.781045	0.652044	0.374814	0.217393	0.178303	0.116633	0.101506	0.991132	51.921
HELA_Cosubstrate_Rep2	Q00013	55 kDa erythrocyte membrane protein	MPP1	6	18.9	1.00033	0.992888	1.02689	0.912761	0.861937	0.43193	0.162259	0.135192	0.155875	0.159731	0.991829	51.8896
HELA_CosubstrateEnzyme_Rep1	Q00013	55 kDa erythrocyte membrane protein	MPP1	6	18.9	1.01788	0.974055	1.00883	0.924194	0.544297	0.386995	0.129632	0.072752	0.0644393	0.0475061	0.995008	51.106
HELA_CosubstrateEnzyme_Rep2	Q00013	55 kDa erythrocyte membrane protein	MPP1	6	18.9	0.990706	1.00283	1.10927	0.928368	0.657461	0.349242	0.162891	0.124171	0.094611	0.088836	0.995228	51.4852
HELA_CTRL_Rep1	Q00013	55 kDa erythrocyte membrane protein	MPP1	6	18.9	1.20357	0.689083	0.993737	0.653335	0.668173	0.33493	0.232038	0.223179	0.210046	0.224222	0.963974	52.0866
HELA_CTRL_Rep2	Q00013	55 kDa erythrocyte membrane protein	MPP1	6	18.9	0.854636	1.14198	0.818141	0.785915	0.501746	0.312751	0.17325	0.12841	0.146986	0.137608	0.905173	50.1015
HELA_Enzyme_Rep1	Q00013	55 kDa erythrocyte membrane protein	MPP1	6	18.9	0.996475	0.997552	1.16315	0.871415	0.641334	0.402144	0.241781	0.21597	0.163097	0.194048	0.969533	51.7364
HELA_Enzyme_Rep2	Q00013	55 kDa erythrocyte membrane protein	MPP1	6	18.9	0.917947	1.08757	1.03533	0.741855	0.669525	0.325457	0.169801	0.135393	0.133846	0.134794	0.967809	50.6945
HELA_Cosubstrate_Rep1	Q13131	5-AMP-activated protein kinase catalytic subunit alpha-1	PRKAA1	23	45.3	1.06784	0.925146	0.98032	0.720669	0.743598	0.482003	0.238901	0.10835	0.0785913	0.0744794	0.998413	52.9349
HELA_Cosubstrate_Rep2	Q13131	5-AMP-activated protein kinase catalytic subunit alpha-1	PRKAA1	23	45.3	0.949749	1.06036	1.05063	0.957035	0.837142	0.677743	0.284914	0.171638	0.137146	0.153439	0.997475	53.3683
HELA_CosubstrateEnzyme_Rep1	Q13131	5-AMP-activated protein kinase catalytic subunit alpha-1	PRKAA1	23	45.3	1.01031	0.982253	0.940392	0.902101	0.664882	0.492879	0.221153	0.101247	0.0774368	0.12958	0.9934	52.2656
HELA_CosubstrateEnzyme_Rep2	Q13131	5-AMP-activated protein kinase catalytic subunit alpha-1	PRKAA1	23	45.3	1.01498	0.978358	0.984661	0.917583	0.72734	0.564309	0.354521	0.227046	0.117437	0.122743	0.997065	53.5215
HELA_CTRL_Rep1	Q13131	5-AMP-activated protein kinase catalytic subunit alpha-1	PRKAA1	23	45.3	1.22383	0.65881	0.823168	0.650516	0.584932	0.312365	0.15603	0.106202	0.0821189	0.0855726	0.999291	51.563
HELA_CTRL_Rep2	Q13131	5-AMP-activated protein kinase catalytic subunit alpha-1	PRKAA1	23	45.3	1.14018	0.850227	0.980569	0.93129	0.715851	0.406579	0.174062	0.11919	0.0834425	0.100125	0.99517	52.0496
HELA_Enzyme_Rep1	Q13131	5-AMP-activated protein kinase catalytic subunit alpha-1	PRKAA1	23	45.3	1.0304	0.957498	0.912101	0.888661	0.645457	0.402557	0.181965	0.133761	0.109386	0.0999645	0.997395	51.7798
HELA_Enzyme_Rep2	Q13131	5-AMP-activated protein kinase catalytic subunit alpha-1	PRKAA1	23	45.3	1.0233	0.966664	0.932095	0.870172	0.601397	0.37696	0.140872	0.0717402	0.0643459	0.0617529	0.99854	50.8821
HELA_Cosubstrate_Rep1	Q9Y478	5-AMP-activated protein kinase subunit beta-1	PRKAB1	10	61.1	1.0457	0.947438	0.99022	0.728128	0.75631	0.502244	0.276266	0.104498	0.085378	0.0866998	0.997791	53.2312
HELA_Cosubstrate_Rep2	Q9Y478	5-AMP-activated protein kinase subunit beta-1	PRKAB1	10	61.1	0.96178	1.04431	1.05737	0.986881	0.836818	0.610669	0.288001	0.121392	0.0917229	0.0965638	0.997865	53.1127
HELA_CosubstrateEnzyme_Rep1	Q9Y478	5-AMP-activated protein kinase subunit beta-1	PRKAB1	10	61.1	1.00909	0.983576	1.00918	0.974167	0.792618	0.570777	0.306693	0.170139	0.13946	0.135553	0.999773	53.6098
HELA_CosubstrateEnzyme_Rep2	Q9Y478	5-AMP-activated protein kinase subunit beta-1	PRKAB1	10	61.1	1.01039	0.982981	1.0636	0.963964	0.779163	0.614903	0.323594	0.147789	0.093911	0.0960005	0.99877	53.68
HELA_CTRL_Rep1	Q9Y478	5-AMP-activated protein kinase subunit beta-1	PRKAB1	10	61.1	1.21307	0.674898	0.854005	0.679095	0.637551	0.344414	0.191778	0.136451	0.134001	0.126717	0.997646	52.1052
HELA_CTRL_Rep2	Q9Y478	5-AMP-activated protein kinase subunit beta-1	PRKAB1	10	61.1	1.15671	0.833344	1.00867	0.935197	0.750585	0.434883	0.186845	0.127634	0.0929318	0.106773	0.990412	52.3521
HELA_Enzyme_Rep1	Q9Y478	5-AMP-activated protein kinase subunit beta-1	PRKAB1	10	61.1	1.03867	0.947733	0.885613	0.916824	0.666201	0.379577	0.142941	0.0996078	0.0924576	0.0960524	0.993754	51.6993
HELA_Enzyme_Rep2	Q9Y478	5-AMP-activated protein kinase subunit beta-1	PRKAB1	10	61.1	1.00351	0.989379	1.03146	0.94439	0.754415	0.48741	0.213753	0.162221	0.168412	0.176184	0.997203	52.1323
HELA_Cosubstrate_Rep1	O43741	5-AMP-activated protein kinase subunit beta-2	PRKAB2	8	38.6	1.04577	0.947369	1.01957	0.731035	0.696991	0.427716	0.215468	0.0841343	0.0679068	0.064995	0.998653	52.3881
HELA_Cosubstrate_Rep2	O43741	5-AMP-activated protein kinase subunit beta-2	PRKAB2	8	38.6	0.933358	1.08222	1.01954	0.9758	0.776409	0.620677	0.235482	0.100171	0.0953916	0.0857729	0.993334	52.7389
HELA_CosubstrateEnzyme_Rep1	O43741	5-AMP-activated protein kinase subunit beta-2	PRKAB2	8	38.6	1.00535	0.987629	0.93814	0.98014	0.610826	0.521681	0.306509	0.1391	0.132082	0.119481	0.986754	52.6841
HELA_CosubstrateEnzyme_Rep2	O43741	5-AMP-activated protein kinase subunit beta-2	PRKAB2	8	38.6	1.06441	0.928525	0.94103	0.931712	0.720766	0.572191	0.293388	0.199525	0.216846	0.155363	0.983813	53.102
HELA_CTRL_Rep1	O43741	5-AMP-activated protein kinase subunit beta-2	PRKAB2	8	38.6	1.23511	0.641963	0.892044	0.666043	0.566628	0.258542	0.111586	0.0654098	0.0429006	0.0521336	0.996387	51.1767
HELA_CTRL_Rep2	O43741	5-AMP-activated protein kinase subunit beta-2	PRKAB2	8	38.6	1.24775	0.740317	1.03497	0.96663	0.62374	0.320851	0.134061	0.0976667	0.0764054	0.0949818	0.962604	51.1872
HELA_Enzyme_Rep1	O43741	5-AMP-activated protein kinase subunit beta-2	PRKAB2	8	38.6	1.07182	0.908586	0.960836	0.815312	0.60226	0.404007	0.21179	0.189028	0.219592	0.211539	0.995461	51.3617
HELA_Enzyme_Rep2	O43741	5-AMP-activated protein kinase subunit beta-2	PRKAB2	8	38.6	1.00687	0.985521	1.01279	0.921786	0.717293	0.463982	0.309419	0.219763	0.195183	0.191062	0.996339	52.139
HELA_Cosubstrate_Rep1	P54619	5-AMP-activated protein kinase subunit gamma-1	PRKAG1	18	64.4	1.05011	0.943001	0.962814	0.718657	0.752452	0.489067	0.250758	0.0997029	0.0654827	0.065556	0.997703	53.0497
HELA_Cosubstrate_Rep2	P54619	5-AMP-activated protein kinase subunit gamma-1	PRKAG1	18	64.4	0.938977	1.07472	1.11152	1.05658	0.903199	0.696402	0.283258	0.127986	0.0910615	0.0929927	0.994087	53.6733
HELA_CosubstrateEnzyme_Rep1	P54619	5-AMP-activated protein kinase subunit gamma-1	PRKAG1	18	64.4	1.00727	0.985552	1.00069	0.924083	0.710595	0.530214	0.280318	0.137914	0.0953028	0.0976771	0.999399	53.0155
HELA_CosubstrateEnzyme_Rep2	P54619	5-AMP-activated protein kinase subunit gamma-1	PRKAG1	18	64.4	1.00835	0.985046	1.07688	0.914988	0.703335	0.528594	0.334675	0.126774	0.0848735	0.0876333	0.997072	53.0139
HELA_CTRL_Rep1	P54619	5-AMP-activated protein kinase subunit gamma-1	PRKAG1	18	64.4	1.21922	0.665705	0.819402	0.642916	0.586243	0.305458	0.136837	0.0829538	0.0727423	0.0654832	0.99834	51.4773
HELA_CTRL_Rep2	P54619	5-AMP-activated protein kinase subunit gamma-1	PRKAG1	18	64.4	1.11866	0.872212	0.931376	0.87356	0.666329	0.392356	0.157813	0.100055	0.0796691	0.0750993	0.998529	51.6797
HELA_Enzyme_Rep1	P54619	5-AMP-activated protein kinase subunit gamma-1	PRKAG1	18	64.4	1.02309	0.966133	0.890774	0.8855	0.647845	0.381537	0.151466	0.0875039	0.0788706	0.0821336	0.995264	51.6194
HELA_Enzyme_Rep2	P54619	5-AMP-activated protein kinase subunit gamma-1	PRKAG1	18	64.4	1.01624	0.974767	1.00376	0.896832	0.670053	0.411647	0.154124	0.0944027	0.0768943	0.0697111	0.998828	51.4166
HELA_Cosubstrate_Rep1	Q9H6S1	5-azacytidine-induced protein 2	AZI2	7	18.6	1.04111	0.952062	0.976434	0.672363	0.46605	0.300164	0.22001	0.19087	0.187048	0.182723	0.997423	49.9926
HELA_Cosubstrate_Rep2	Q9H6S1	5-azacytidine-induced protein 2	AZI2	7	18.6	0.893406	1.13551	1.01088	1.14385	0.585457	0.366393	0.206347	0.17821	0.155077	0.16497	0.969031	50.0595
HELA_CosubstrateEnzyme_Rep1	Q9H6S1	5-azacytidine-induced protein 2	AZI2	7	18.6	1.01085	0.981671	1.08032	0.947922	0.647899	0.574944	0.508071	0.360769	0.133904	0.0996094	0.958597	55.5079
HELA_CosubstrateEnzyme_Rep2	Q9H6S1	5-azacytidine-induced protein 2	AZI2	7	18.6	1.01038	0.982999	0.941969	0.769791	0.342805	0.204991	0.155498	0.136555	0.111158	0.10642	0.99553	48.9496
HELA_CTRL_Rep1	Q9H6S1	5-azacytidine-induced protein 2	AZI2	7	18.6	1.23247	0.645912	0.818545	0.607849	0.442524	0.248969	0.175997	0.129426	0.136684	0.135185	0.999076	50.1268
HELA_CTRL_Rep2	Q9H6S1	5-azacytidine-induced protein 2	AZI2	7	18.6	1.01494	0.978189	0.847366	0.659192	0.328752	0.245338	0.163628	0.144622	0.141976	0.115573	0.985284	48.3713
HELA_Enzyme_Rep1	Q9H6S1	5-azacytidine-induced protein 2	AZI2	7	18.6	0.989411	1.00589	0.759732	0.844298	0.266235	0.20876	0.11779	0.117163	0.130207	0.152926	0.956804	48.7767
HELA_Enzyme_Rep2	Q9H6S1	5-azacytidine-induced protein 2	AZI2	7	18.6	0.993173	1.00124	0.846772	0.72864	0.403029	0.291828	0.185109	0.183228	0.196319	0.207431	0.992733	48.8303
HELA_Cosubstrate_Rep1	P49914	5-formyltetrahydrofolate cyclo-ligase	MTHFS;ST20-MTHFS	13	52.7	0.989723	1.00381	1.01115	0.783174	0.650434	0.25796	0.120272	0.0877076	0.103848	0.106738	0.994221	51.095
HELA_Cosubstrate_Rep2	P49914	5-formyltetrahydrofolate cyclo-ligase	MTHFS;ST20-MTHFS	13	52.7	0.995652	0.999127	1.01108	0.898552	0.652496	0.22806	0.0900648	0.0780573	0.0879051	0.103442	0.995297	50.4262
HELA_CosubstrateEnzyme_Rep1	P49914	5-formyltetrahydrofolate cyclo-ligase	MTHFS;ST20-MTHFS	13	52.7	1.01134	0.981135	1.0374	0.889154	0.613184	0.218776	0.0940257	0.0644671	0.0518976	0.0568023	0.997379	50.7201
HELA_CosubstrateEnzyme_Rep2	P49914	5-formyltetrahydrofolate cyclo-ligase	MTHFS;ST20-MTHFS	13	52.7	1.00384	0.989586	1.03527	0.919862	0.703424	0.244897	0.114824	0.0695207	0.0719724	0.0549797	0.997551	51.2824
HELA_CTRL_Rep1	P49914	5-formyltetrahydrofolate cyclo-ligase	MTHFS;ST20-MTHFS	13	52.7	1.08794	0.861864	1.01546	0.859458	0.588823	0.203538	0.106321	0.0859507	0.0749531	0.0770619	0.919915	50.9622
HELA_CTRL_Rep2	P49914	5-formyltetrahydrofolate cyclo-ligase	MTHFS;ST20-MTHFS	13	52.7	0.965656	1.02855	0.902743	0.803818	0.528599	0.177124	0.067491	0.0508101	0.0538034	0.0428406	0.977764	49.9694
HELA_Enzyme_Rep1	P49914	5-formyltetrahydrofolate cyclo-ligase	MTHFS;ST20-MTHFS	13	52.7	1.00208	0.990929	1.05811	0.868461	0.597202	0.180952	0.0671429	0.0601318	0.0627495	0.0714488	0.993805	50.5906
HELA_Enzyme_Rep2	P49914	5-formyltetrahydrofolate cyclo-ligase	MTHFS;ST20-MTHFS	13	52.7	0.975235	1.02182	1.03585	0.950494	0.638077	0.233652	0.107533	0.0896176	0.0876234	0.0961286	0.996408	50.616
HELA_Cosubstrate_Rep1	Q96CB9-4	5-methylcytosine rRNA methyltransferase NSUN4	NSUN4	3	11.6	1.02532	0.967969	0.866803	0.692267	0.737053	0.55281	0.3488	0.231583	0.186501	0.195452	0.984697	54.0846
HELA_CosubstrateEnzyme_Rep2	Q96CB9-4	5-methylcytosine rRNA methyltransferase NSUN4	NSUN4	3	11.6	1.11425	0.878287	1.03647	0.736808	0.548573	0.389385	0.326561	0.185056	0.160687	0.167988	0.982935	50.9996
HELA_CTRL_Rep1	Q96CB9-4	5-methylcytosine rRNA methyltransferase NSUN4	NSUN4	3	11.6	1.28793	0.563037	0.676761	0.601922	0.43347	0.258711	0.177706	0.149974	0.124468	0.141941	0.976174	50.0259
HELA_Cosubstrate_Rep1	Q5TFE4	5-nucleotidase domain-containing protein 1	NT5DC1	30	68.4	1.04545	0.947695	1.00649	0.797414	0.860365	0.693183	0.547904	0.352894	0.117569	0.0917895	0.993099	57.1051
HELA_Cosubstrate_Rep2	Q5TFE4	5-nucleotidase domain-containing protein 1	NT5DC1	30	68.4	0.973946	1.02808	1.06189	0.964461	0.891424	0.921587	0.624337	0.450646	0.134508	0.101129	0.976692	57.5043
HELA_CosubstrateEnzyme_Rep1	Q5TFE4	5-nucleotidase domain-containing protein 1	NT5DC1	30	68.4	1.01411	0.978132	1.0402	0.977233	0.882249	0.739736	0.619645	0.349072	0.105227	0.0770572	0.987398	57.3191
HELA_CosubstrateEnzyme_Rep2	Q5TFE4	5-nucleotidase domain-containing protein 1	NT5DC1	30	68.4	1.02388	0.969384	1.05625	0.991113	0.923953	0.850872	0.851759	0.474071	0.136745	0.0894161	0.986739	58.8261
HELA_CTRL_Rep1	Q5TFE4	5-nucleotidase domain-containing protein 1	NT5DC1	30	68.4	1.2343	0.643179	0.895032	0.734114	0.834966	0.652501	0.555138	0.377019	0.10877	0.0712698	0.989319	57.9903
HELA_CTRL_Rep2	Q5TFE4	5-nucleotidase domain-containing protein 1	NT5DC1	30	68.4	1.05967	0.932491	0.897224	0.90636	0.8734	0.746756	0.552011	0.391111	0.115685	0.0695404	0.981188	57.2474
HELA_Enzyme_Rep1	Q5TFE4	5-nucleotidase domain-containing protein 1	NT5DC1	30	68.4	1.01307	0.977964	1.10863	1.00042	0.93965	0.804565	0.66845	0.46338	0.136735	0.0955472	0.974034	58.4645
HELA_Enzyme_Rep2	Q5TFE4	5-nucleotidase domain-containing protein 1	NT5DC1	30	68.4	1.02888	0.960258	1.00559	1.01516	1.04597	0.907676	0.688994	0.482043	0.13354	0.0959635	0.989354	58.4631
HELA_Cosubstrate_Rep1	Q9H857-2	5-nucleotidase domain-containing protein 2	NT5DC2	25	46.7	1.051	0.942103	0.961386	0.740776	0.757382	0.490935	0.325025	0.168052	0.106588	0.0948205	0.998546	53.5539
HELA_Cosubstrate_Rep2	Q9H857-2	5-nucleotidase domain-containing protein 2	NT5DC2	25	46.7	0.991238	1.00501	1.01575	0.871829	0.806386	0.641349	0.323483	0.201017	0.112871	0.0963799	0.998114	53.3744
HELA_CosubstrateEnzyme_Rep1	Q9H857-2	5-nucleotidase domain-containing protein 2	NT5DC2	25	46.7	1.014	0.978254	0.957023	0.868094	0.689818	0.519538	0.321072	0.16097	0.100411	0.086193	0.999268	53.0805
HELA_CosubstrateEnzyme_Rep2	Q9H857-2	5-nucleotidase domain-containing protein 2	NT5DC2	25	46.7	1.03424	0.958938	1.01288	0.89537	0.699378	0.575305	0.428151	0.218336	0.131334	0.0965508	0.999414	53.8779
HELA_CTRL_Rep1	Q9H857-2	5-nucleotidase domain-containing protein 2	NT5DC2	25	46.7	1.24706	0.624102	0.822615	0.694024	0.728559	0.465757	0.333639	0.219691	0.106087	0.0853206	0.997257	54.4907
HELA_CTRL_Rep2	Q9H857-2	5-nucleotidase domain-containing protein 2	NT5DC2	25	46.7	1.07004	0.921895	0.916484	1.03296	0.837552	0.632243	0.352427	0.221181	0.11869	0.0840927	0.993962	54.7284
HELA_Enzyme_Rep1	Q9H857-2	5-nucleotidase domain-containing protein 2	NT5DC2	25	46.7	1.04257	0.94313	1.01166	0.96704	0.829685	0.676589	0.448606	0.311763	0.208577	0.20136	0.996686	55.7201
HELA_Enzyme_Rep2	Q9H857-2	5-nucleotidase domain-containing protein 2	NT5DC2	25	46.7	1.0148	0.976414	0.986312	0.997117	0.902738	0.746188	0.462178	0.299468	0.163475	0.135699	0.998449	55.6214
HELA_Cosubstrate_Rep1	Q86UY8	5-nucleotidase domain-containing protein 3	NT5DC3	20	33.9	1.04585	0.947295	0.987208	0.752151	0.807748	0.6099	0.435535	0.245729	0.135149	0.125344	0.998763	55.3454
HELA_Cosubstrate_Rep2	Q86UY8	5-nucleotidase domain-containing protein 3	NT5DC3	20	33.9	0.977433	1.02343	1.03792	0.985965	0.932975	0.862666	0.489277	0.317656	0.156869	0.146676	0.99735	56.0941
HELA_CosubstrateEnzyme_Rep1	Q86UY8	5-nucleotidase domain-containing protein 3	NT5DC3	20	33.9	1.01744	0.974529	1.03081	0.981163	0.772062	0.639407	0.418797	0.230971	0.123059	0.107003	0.997804	54.9001
HELA_CosubstrateEnzyme_Rep2	Q86UY8	5-nucleotidase domain-containing protein 3	NT5DC3	20	33.9	0.987158	1.00641	1.03876	0.999912	0.820748	0.729935	0.576455	0.301898	0.167185	0.147364	0.994061	56.0848
HELA_CTRL_Rep1	Q86UY8	5-nucleotidase domain-containing protein 3	NT5DC3	20	33.9	1.2043	0.688	0.775053	0.673897	0.771182	0.536987	0.399428	0.233421	0.115778	0.112367	0.988985	55.5264
HELA_CTRL_Rep2	Q86UY8	5-nucleotidase domain-containing protein 3	NT5DC3	20	33.9	1.04768	0.944744	0.942701	0.955582	0.940656	0.809812	0.509971	0.344962	0.202706	0.140965	0.994603	57.2738
HELA_Enzyme_Rep1	Q86UY8	5-nucleotidase domain-containing protein 3	NT5DC3	20	33.9	1.04418	0.941231	0.974036	0.972242	0.86075	0.713323	0.475671	0.274283	0.118842	0.104631	0.997481	55.9913
HELA_Enzyme_Rep2	Q86UY8	5-nucleotidase domain-containing protein 3	NT5DC3	20	33.9	0.995592	0.998462	1.02558	1.08423	1.02941	0.870514	0.533003	0.344832	0.169556	0.1536	0.990486	56.7214
HELA_Cosubstrate_Rep1	X6RM59	5-nucleotidase;Cytosolic 5-nucleotidase 3A	NT5C3A	19	57.7	1.06466	0.928347	0.993671	0.614807	0.542254	0.273899	0.177852	0.140705	0.113112	0.127603	0.99737	50.3279
HELA_CosubstrateEnzyme_Rep1	X6RM59	5-nucleotidase;Cytosolic 5-nucleotidase 3A	NT5C3A	19	57.7	0.985845	1.00877	0.976164	0.773844	0.455566	0.35801	0.176386	0.11994	0.114143	0.106852	0.995299	50.063
HELA_CTRL_Rep1	X6RM59	5-nucleotidase;Cytosolic 5-nucleotidase 3A	NT5C3A	19	57.7	1.26916	0.591084	0.803021	0.508985	0.417698	0.136704	0.0494751	0.0335139	0.00920576	0.00924648	0.992011	49.1775
HELA_CTRL_Rep2	X6RM59	5-nucleotidase;Cytosolic 5-nucleotidase 3A	NT5C3A	19	57.7	1.56684	0.414301	0.776595	1.0387	0.947392	0.411184	0.307193	0.168679	0.112261	0.256861	0.684908	52.6005
HELA_Enzyme_Rep1	X6RM59	5-nucleotidase;Cytosolic 5-nucleotidase 3A	NT5C3A	19	57.7	1.05738	0.925637	0.837667	0.833795	0.511332	0.311492	0.200465	0.150112	0.109237	0.12436	0.989286	50.5581
HELA_Cosubstrate_Rep1	O14841	5-oxoprolinase	OPLAH	31	28.9	1.07316	0.919791	1.06029	0.721943	0.770092	0.315952	0.168227	0.113891	0.107871	0.100945	0.993681	51.863
HELA_Cosubstrate_Rep2	O14841	5-oxoprolinase	OPLAH	31	28.9	0.919781	1.10033	1.06776	0.939558	0.880409	0.40612	0.177546	0.139286	0.163371	0.133526	0.99362	51.8745
HELA_CosubstrateEnzyme_Rep1	O14841	5-oxoprolinase	OPLAH	31	28.9	1.00393	0.989166	0.999721	0.977788	0.753496	0.347031	0.165846	0.118331	0.118551	0.118618	0.99914	51.8135
HELA_CosubstrateEnzyme_Rep2	O14841	5-oxoprolinase	OPLAH	31	28.9	1.01728	0.976036	1.0377	0.922804	0.712077	0.389496	0.246454	0.168226	0.143365	0.188425	0.998775	51.8806
HELA_CTRL_Rep1	O14841	5-oxoprolinase	OPLAH	31	28.9	1.22267	0.660543	0.821197	0.679587	0.513225	0.251586	0.171466	0.138539	0.121513	0.109834	0.998246	50.8049
HELA_CTRL_Rep2	O14841	5-oxoprolinase	OPLAH	31	28.9	1.0204	0.97261	0.986468	0.936701	0.579032	0.318182	0.176233	0.120932	0.0974211	0.0886727	0.987532	50.9766
HELA_Enzyme_Rep1	O14841	5-oxoprolinase	OPLAH	31	28.9	1.00485	0.987669	1.04305	0.916567	0.59777	0.365908	0.251528	0.172935	0.186288	0.176493	0.991581	51.3424
HELA_Enzyme_Rep2	O14841	5-oxoprolinase	OPLAH	31	28.9	0.959342	1.04006	0.969972	0.887415	0.57816	0.296943	0.188136	0.161335	0.113564	0.108549	0.992284	50.4693
HELA_Cosubstrate_Rep1	Q8IUZ5	5-phosphohydroxy-L-lysine phospho-lyase	PHYKPL	11	28	1.0169	0.976441	0.957873	0.848287	0.818696	0.663728	0.525886	0.401938	0.194026	0.144043	0.976342	57.5047
HELA_Cosubstrate_Rep2	Q8IUZ5	5-phosphohydroxy-L-lysine phospho-lyase	PHYKPL	11	28	0.939322	1.07426	1.04045	0.999049	0.901169	0.746621	0.529566	0.407988	0.154285	0.102909	0.983252	56.2866
HELA_CosubstrateEnzyme_Rep1	Q8IUZ5	5-phosphohydroxy-L-lysine phospho-lyase	PHYKPL	11	28	1.02329	0.968185	1.01274	0.992964	0.789833	0.754142	0.574481	0.347814	0.115416	0.088826	0.987711	56.9771
HELA_CosubstrateEnzyme_Rep2	Q8IUZ5	5-phosphohydroxy-L-lysine phospho-lyase	PHYKPL	11	28	0.97325	1.02043	0.961696	0.905163	0.828587	0.769708	0.644854	0.441756	0.184525	0.114617	0.980095	57.4911
HELA_CTRL_Rep1	Q8IUZ5	5-phosphohydroxy-L-lysine phospho-lyase	PHYKPL	11	28	1.21945	0.665359	0.870964	0.698795	0.840183	0.663857	0.555792	0.459151	0.28922	0.354874	0.981343	59.8487
HELA_CTRL_Rep2	Q8IUZ5	5-phosphohydroxy-L-lysine phospho-lyase	PHYKPL	11	28	1.10872	0.88237	0.992884	0.992807	0.850252	0.654484	0.511925	0.350502	0.168198	0.147981	0.985479	56.6987
HELA_Enzyme_Rep1	Q8IUZ5	5-phosphohydroxy-L-lysine phospho-lyase	PHYKPL	11	28	0.992928	1.00174	0.997563	0.996955	0.942208	0.786122	0.569629	0.432001	0.199726	0.133174	0.988313	57.9573
HELA_Enzyme_Rep2	Q8IUZ5	5-phosphohydroxy-L-lysine phospho-lyase	PHYKPL	11	28	0.98124	1.01493	1.00404	0.960519	1.01542	0.838181	0.618654	0.505563	0.200348	0.134754	0.983207	58.3137
HELA_Cosubstrate_Rep1	P10809	60 kDa heat shock protein, mitochondrial	HSPD1	51	81.5	1.0449	0.948252	0.991907	0.601917	0.432658	0.224996	0.123779	0.0719556	0.0546162	0.0510721	0.997948	49.5597
HELA_Cosubstrate_Rep2	P10809	60 kDa heat shock protein, mitochondrial	HSPD1	51	81.5	0.938818	1.07494	0.795588	0.693217	0.438856	0.248134	0.100712	0.0625184	0.0448066	0.0417996	0.987528	48.5902
HELA_CosubstrateEnzyme_Rep1	P10809	60 kDa heat shock protein, mitochondrial	HSPD1	51	81.5	1.01623	0.975843	0.886935	0.68172	0.370552	0.233258	0.115718	0.0621277	0.0445891	0.0393187	0.999505	48.7832
HELA_CosubstrateEnzyme_Rep2	P10809	60 kDa heat shock protein, mitochondrial	HSPD1	51	81.5	1.00804	0.985357	0.896951	0.6891	0.35159	0.232753	0.129033	0.0688111	0.0508625	0.0482981	0.997052	48.809
HELA_CTRL_Rep1	P10809	60 kDa heat shock protein, mitochondrial	HSPD1	51	81.5	1.2431	0.630018	0.790981	0.567135	0.416592	0.222328	0.163	0.133666	0.0962054	0.0613114	0.996943	49.807
HELA_CTRL_Rep2	P10809	60 kDa heat shock protein, mitochondrial	HSPD1	51	81.5	1.10352	0.887685	0.927178	0.732617	0.466328	0.299979	0.163215	0.136911	0.101076	0.0612964	0.99482	49.8839
HELA_Enzyme_Rep1	P10809	60 kDa heat shock protein, mitochondrial	HSPD1	51	81.5	1.05294	0.930888	0.76091	0.657743	0.391217	0.261214	0.149148	0.119692	0.0920644	0.0536484	0.994607	48.8295
HELA_Enzyme_Rep2	P10809	60 kDa heat shock protein, mitochondrial	HSPD1	51	81.5	1.03256	0.956037	0.837765	0.710573	0.423583	0.277196	0.150879	0.128293	0.0878857	0.0499292	0.996926	49.0558
HELA_Cosubstrate_Rep1	P10155	60 kDa SS-A/Ro ribonucleoprotein	TROVE2	35	66.9	1.06464	0.928366	0.992539	0.739782	0.872007	0.701735	0.649875	0.55954	0.660986	0.664069	0.955409	NA
HELA_Cosubstrate_Rep2	P10155	60 kDa SS-A/Ro ribonucleoprotein	TROVE2	35	66.9	0.967403	1.03681	1.07904	0.98759	0.979472	0.930909	0.736446	0.756634	0.861002	0.696085	0.829867	NA
HELA_CosubstrateEnzyme_Rep1	P10155	60 kDa SS-A/Ro ribonucleoprotein	TROVE2	35	66.9	1.00679	0.986067	1.02313	0.991058	0.84355	0.747864	0.663265	0.548216	0.545128	0.394393	0.942395	65.1628
HELA_CosubstrateEnzyme_Rep2	P10155	60 kDa SS-A/Ro ribonucleoprotein	TROVE2	35	66.9	1.02154	0.971746	1.05898	0.986711	0.882719	0.845298	0.925789	0.771409	0.774529	0.491081	0.760326	NA
HELA_CTRL_Rep1	P10155	60 kDa SS-A/Ro ribonucleoprotein	TROVE2	35	66.9	1.23912	0.635966	0.848693	0.729463	0.813643	0.626545	0.614472	0.611375	0.559079	0.557898	0.955065	NA
HELA_CTRL_Rep2	P10155	60 kDa SS-A/Ro ribonucleoprotein	TROVE2	35	66.9	1.05782	0.934382	0.932944	0.955545	0.89997	0.772186	0.600699	0.606856	0.611423	0.45167	0.931932	65.8782
HELA_Enzyme_Rep1	P10155	60 kDa SS-A/Ro ribonucleoprotein	TROVE2	35	66.9	1.03561	0.951348	1.05622	1.01046	0.925273	0.830208	0.733383	0.72215	0.797914	0.71343	0.882552	NA
HELA_Enzyme_Rep2	P10155	60 kDa SS-A/Ro ribonucleoprotein	TROVE2	35	66.9	1.01217	0.979441	1.04839	1.02152	1.02014	0.899617	0.742863	0.743524	0.725655	0.654941	0.91085	NA
HELA_Cosubstrate_Rep1	P05388	60S acidic ribosomal protein P0;60S acidic ribosomal protein P0-like	RPLP0;RPLP0P6	8	35	1.05164	0.941459	0.974508	0.73907	0.691423	0.474857	0.458344	0.153031	0.101819	0.114097	0.9783	53.9324
HELA_Cosubstrate_Rep2	P05388	60S acidic ribosomal protein P0;60S acidic ribosomal protein P0-like	RPLP0;RPLP0P6	8	35	1.00272	0.989701	1.03526	0.854874	0.774736	0.583488	0.319105	0.200904	0.130394	0.112678	0.9965	52.9124
HELA_CosubstrateEnzyme_Rep1	P05388	60S acidic ribosomal protein P0;60S acidic ribosomal protein P0-like	RPLP0;RPLP0P6	8	35	1.0171	0.974898	0.972797	0.87185	0.614167	0.45051	0.259549	0.151661	0.102307	0.602095	0.841384	51.3898
HELA_CosubstrateEnzyme_Rep2	P05388	60S acidic ribosomal protein P0;60S acidic ribosomal protein P0-like	RPLP0;RPLP0P6	8	35	1.02205	0.971227	0.999458	0.964777	0.644439	0.638478	0.428025	0.29401	0.26446	1.7854	0.135538	NA
HELA_CTRL_Rep1	P05388	60S acidic ribosomal protein P0;60S acidic ribosomal protein P0-like	RPLP0;RPLP0P6	8	35	1.25048	0.618998	0.772837	0.633695	0.618158	0.384955	0.228059	0.143645	0.0836525	0.0676374	0.9978	52.5178
HELA_CTRL_Rep2	P05388	60S acidic ribosomal protein P0;60S acidic ribosomal protein P0-like	RPLP0;RPLP0P6	8	35	1.17209	0.817627	0.969261	0.883247	0.715759	0.495668	0.276126	0.177896	0.118453	0.122663	0.987803	52.9343
HELA_Enzyme_Rep1	P05388	60S acidic ribosomal protein P0;60S acidic ribosomal protein P0-like	RPLP0;RPLP0P6	8	35	1.05249	0.931409	0.88306	0.957869	0.761828	0.560014	0.367747	0.264695	0.262918	0.22281	0.986951	54.0835
HELA_Enzyme_Rep2	P05388	60S acidic ribosomal protein P0;60S acidic ribosomal protein P0-like	RPLP0;RPLP0P6	8	35	1.01802	0.972721	1.02368	1.00055	1.04124	1.00021	0.674971	0.703661	0.701946	0.490033	0.911857	66.4746
HELA_Cosubstrate_Rep1	P05387	60S acidic ribosomal protein P2	RPLP2	7	91.3	1.02276	0.970547	1.03084	0.827201	0.866075	0.71052	0.668313	0.560889	0.672705	0.638183	0.9362	NA
HELA_Cosubstrate_Rep2	P05387	60S acidic ribosomal protein P2	RPLP2	7	91.3	0.966893	1.03749	1.02119	0.985944	0.863376	0.914858	0.740637	0.700018	0.756592	1.00198	0.862416	NA
HELA_CosubstrateEnzyme_Rep1	P05387	60S acidic ribosomal protein P2	RPLP2	7	91.3	1.00248	0.990737	0.9862	0.957598	0.868816	0.730799	0.625963	0.52868	0.5398	0.674955	0.964632	NA
HELA_CosubstrateEnzyme_Rep2	P05387	60S acidic ribosomal protein P2	RPLP2	7	91.3	0.976125	1.01753	1.0034	1.06561	0.86196	0.766643	0.699377	0.604714	0.633659	0.853247	0.856913	NA
HELA_CTRL_Rep1	P05387	60S acidic ribosomal protein P2	RPLP2	7	91.3	1.18097	0.722863	0.933943	0.787252	0.841083	0.693967	0.603752	0.576931	0.627287	0.833896	0.767225	NA
HELA_CTRL_Rep2	P05387	60S acidic ribosomal protein P2	RPLP2	7	91.3	1.13103	0.859575	1.05979	0.960273	0.871423	0.734345	0.662884	0.619131	0.62487	0.771512	0.896605	NA
HELA_Enzyme_Rep1	P05387	60S acidic ribosomal protein P2	RPLP2	7	91.3	0.989795	1.00544	0.910185	0.976963	0.903444	0.763519	0.736416	0.762787	0.944908	0.946979	NA	NA
HELA_Enzyme_Rep2	P05387	60S acidic ribosomal protein P2	RPLP2	7	91.3	1.00721	0.985129	1.01117	0.978929	0.86939	0.870413	0.765461	0.723585	0.775721	1.0601	0.739914	NA
HELA_Cosubstrate_Rep1	Q96D46	60S ribosomal export protein NMD3	NMD3	23	62.4	1.04059	0.952593	0.944456	0.721805	0.645428	0.294201	0.0784948	0.0603897	0.0511518	0.0542503	0.996548	51.1949
HELA_Cosubstrate_Rep2	Q96D46	60S ribosomal export protein NMD3	NMD3	23	62.4	0.943171	1.06913	1.06528	0.965736	0.716048	0.403381	0.0947535	0.0815087	0.0734357	0.0698324	0.997693	51.3093
HELA_CosubstrateEnzyme_Rep1	Q96D46	60S ribosomal export protein NMD3	NMD3	23	62.4	1.00656	0.986317	0.973815	0.935867	0.675147	0.354641	0.127369	0.0891312	0.0705705	0.0726259	0.99829	51.5518
HELA_CosubstrateEnzyme_Rep2	Q96D46	60S ribosomal export protein NMD3	NMD3	23	62.4	1.01184	0.981525	1.02706	0.93257	0.697555	0.366914	0.136844	0.0853314	0.0760971	0.0726769	0.999075	51.733
HELA_CTRL_Rep1	Q96D46	60S ribosomal export protein NMD3	NMD3	23	62.4	1.2142	0.673203	0.892231	0.748166	0.669543	0.336287	0.140117	0.102424	0.0882987	0.0841834	0.995668	52.1685
HELA_CTRL_Rep2	Q96D46	60S ribosomal export protein NMD3	NMD3	23	62.4	1.11459	0.87638	0.955189	0.849746	0.66699	0.341777	0.129127	0.0980905	0.0920029	0.0913787	0.996368	51.3296
HELA_Enzyme_Rep1	Q96D46	60S ribosomal export protein NMD3	NMD3	23	62.4	1.02501	0.96386	1.0117	0.958927	0.706422	0.348593	0.124348	0.100303	0.0958309	0.0938577	0.998977	51.7199
HELA_Enzyme_Rep2	Q96D46	60S ribosomal export protein NMD3	NMD3	23	62.4	1.02055	0.969823	0.986874	0.924538	0.701639	0.384396	0.133947	0.0959482	0.0862604	0.0856222	0.999557	51.4147
HELA_Cosubstrate_Rep1	P27635	60S ribosomal protein L10	RPL10	13	54.7	1.0622	0.930824	0.968472	0.743798	0.673392	0.4134	0.235123	0.148598	0.0988724	0.0906931	0.998687	52.3083
HELA_Cosubstrate_Rep2	P27635	60S ribosomal protein L10	RPL10	13	54.7	0.959885	1.04684	0.994478	0.928869	0.710747	0.509085	0.221657	0.156224	0.173398	0.128592	0.996376	51.8293
HELA_CosubstrateEnzyme_Rep1	P27635	60S ribosomal protein L10	RPL10	13	54.7	1.00088	0.992478	1.00758	0.930734	0.692647	0.438118	0.210145	0.123832	0.0814992	0.167244	0.996646	52.0977
HELA_CosubstrateEnzyme_Rep2	P27635	60S ribosomal protein L10	RPL10	13	54.7	1.04589	0.947201	0.995916	0.889007	0.656041	0.434929	0.227881	0.136245	0.0972524	0.361896	0.966189	51.7042
HELA_CTRL_Rep1	P27635	60S ribosomal protein L10	RPL10	13	54.7	1.20927	0.680569	0.821841	0.69327	0.659152	0.404045	0.239454	0.122014	0.0839943	0.0662699	0.997742	52.9568
HELA_CTRL_Rep2	P27635	60S ribosomal protein L10	RPL10	13	54.7	1.05033	0.942033	0.896385	0.831057	0.720139	0.524167	0.295531	0.215852	0.209442	0.14577	0.991754	53.207
HELA_Enzyme_Rep1	P27635	60S ribosomal protein L10	RPL10	13	54.7	1.03166	0.95601	1.04643	0.905226	0.709344	0.454342	0.241363	0.141313	0.111238	0.109435	0.995979	52.5309
HELA_Enzyme_Rep2	P27635	60S ribosomal protein L10	RPL10	13	54.7	1.04636	0.940207	0.958531	0.876047	0.713405	0.452327	0.225392	0.130262	0.0790105	0.0693414	0.998721	51.9481
HELA_CosubstrateEnzyme_Rep1	P62906	60S ribosomal protein L10a	RPL10A	2	13.4	1.01124	0.981245	1.01489	1.01086	0.852312	0.611968	0.412394	0.328812	0.235805	2.68413	-0.000920489	NA
HELA_CosubstrateEnzyme_Rep2	P62906	60S ribosomal protein L10a	RPL10A	2	13.4	0.998804	0.994666	1.09036	1.0144	1.06334	0.99934	0.698051	0.604093	0.600121	6.11274	NA	NA
HELA_Cosubstrate_Rep1	P62913	60S ribosomal protein L11	RPL11	8	48.9	1.05561	0.93746	0.931024	0.565258	0.502003	0.317452	0.277826	0.147518	0.12058	0.125981	0.994035	50.3471
HELA_Cosubstrate_Rep2	P62913	60S ribosomal protein L11	RPL11	8	48.9	1.00576	0.985647	0.982008	0.83429	0.655537	0.439014	0.302499	0.280631	0.282686	0.255762	0.992236	51.1662
HELA_CosubstrateEnzyme_Rep1	P62913	60S ribosomal protein L11	RPL11	8	48.9	1.04422	0.945501	0.848159	0.678468	0.447733	0.292689	0.170106	0.124649	0.100696	0.443757	0.915576	48.8034
HELA_CosubstrateEnzyme_Rep2	P62913	60S ribosomal protein L11	RPL11	8	48.9	1.06014	0.932831	0.949882	0.7436	0.532546	0.396837	0.290044	0.214332	0.220865	0.883265	0.686724	50.3088
HELA_CTRL_Rep1	P62913	60S ribosomal protein L11	RPL11	8	48.9	1.22283	0.66031	0.791603	0.633579	0.517745	0.297749	0.218448	0.170899	0.180848	0.168688	0.998618	51.0174
HELA_CTRL_Rep2	P62913	60S ribosomal protein L11	RPL11	8	48.9	1.01106	0.982159	0.84415	0.72946	0.483102	0.311507	0.151698	0.109437	0.101718	0.0874249	0.985836	49.8921
HELA_Enzyme_Rep1	P62913	60S ribosomal protein L11	RPL11	8	48.9	1.01564	0.974925	0.957097	0.836865	0.627548	0.447575	0.269718	0.213063	0.207447	0.250387	0.998485	51.9726
HELA_Enzyme_Rep2	P62913	60S ribosomal protein L11	RPL11	8	48.9	1.02145	0.968784	0.947514	0.846687	0.660924	0.414671	0.278734	0.226056	0.203018	0.2181	0.998993	51.3869
HELA_Cosubstrate_Rep1	P30050	60S ribosomal protein L12	RPL12	10	58.2	1.0379	0.955298	0.882336	0.475969	0.288834	0.176642	0.158926	0.0863035	0.0793993	0.0789712	0.996091	47.8639
HELA_Cosubstrate_Rep2	P30050	60S ribosomal protein L12	RPL12	10	58.2	0.979731	1.02036	0.907662	0.613037	0.309167	0.224128	0.116438	0.0970101	0.0845848	0.0938081	0.99876	47.7881
HELA_CosubstrateEnzyme_Rep1	P30050	60S ribosomal protein L12	RPL12	10	58.2	1.0411	0.94889	0.87276	0.57822	0.353459	0.282106	0.192802	0.114817	0.0692934	0.459707	0.90966	47.7517
HELA_CosubstrateEnzyme_Rep2	P30050	60S ribosomal protein L12	RPL12	10	58.2	1.03882	0.954329	0.846089	0.546192	0.279755	0.241367	0.171297	0.104454	0.0760936	0.592956	0.858664	47.1749
HELA_CTRL_Rep1	P30050	60S ribosomal protein L12	RPL12	10	58.2	1.24898	0.621232	0.710152	0.436899	0.330311	0.212612	0.139973	0.110162	0.0866361	0.0733207	0.997742	48.2939
HELA_CTRL_Rep2	P30050	60S ribosomal protein L12	RPL12	10	58.2	1.33125	0.655012	0.785772	0.460067	0.229848	0.146108	0.104029	0.0808842	0.0628547	0.0824063	0.933577	46.6222
HELA_Enzyme_Rep1	P30050	60S ribosomal protein L12	RPL12	10	58.2	1.07675	0.90277	0.683098	0.415458	0.248319	0.180716	0.118233	0.0915452	0.0750865	0.071274	0.995639	46.2973
HELA_Enzyme_Rep2	P30050	60S ribosomal protein L12	RPL12	10	58.2	1.07892	0.902837	0.661942	0.432424	0.296832	0.198414	0.133857	0.103415	0.0799534	0.079541	0.993589	46.2506
HELA_Cosubstrate_Rep1	P26373	60S ribosomal protein L13	RPL13	7	33.2	1.04271	0.950456	1.08499	0.783886	0.733962	0.554636	0.536322	0.416296	0.290722	0.314021	0.957293	56.7512
HELA_Cosubstrate_Rep2	P26373	60S ribosomal protein L13	RPL13	7	33.2	0.936725	1.07773	1.08823	1.07486	1.01895	0.953664	0.429878	0.529192	0.563478	0.728479	0.945915	NA
HELA_CosubstrateEnzyme_Rep1	P26373	60S ribosomal protein L13	RPL13	7	33.2	1.03767	0.952607	1.03904	1.02426	0.858297	0.884114	0.539564	0.393003	0.421389	1.85767	0.0251503	NA
HELA_CosubstrateEnzyme_Rep2	P26373	60S ribosomal protein L13	RPL13	7	33.2	1.02113	0.972156	0.96778	0.940087	0.737032	0.58731	0.315341	0.227301	0.244427	1.33379	0.347095	NA
HELA_CTRL_Rep1	P26373	60S ribosomal protein L13	RPL13	7	33.2	1.23977	0.635006	0.733926	0.585712	0.625174	0.444645	0.327141	0.275124	0.187211	0.297755	0.983879	53.6824
HELA_CTRL_Rep2	P26373	60S ribosomal protein L13	RPL13	7	33.2	1.03481	0.95789	1.04754	1.02194	0.93095	0.776658	0.433608	0.329113	0.343205	0.353396	0.977011	55.9282
HELA_Enzyme_Rep2	P26373	60S ribosomal protein L13	RPL13	7	33.2	1.05436	0.931024	1.0111	0.936334	0.991932	0.632393	0.273263	0.189396	0.133	0.158257	0.992515	53.6556
HELA_Cosubstrate_Rep1	P40429	60S ribosomal protein L13a	RPL13A;RPL13a	3	14.8	1.04009	0.953087	0.969152	0.696254	0.656532	0.450477	0.489337	0.185517	0.176598	0.211071	0.966136	53.697
HELA_CosubstrateEnzyme_Rep2	P40429	60S ribosomal protein L13a	RPL13A;RPL13a	3	14.8	1.03521	0.957969	0.975241	0.80654	0.609816	0.749548	0.419349	0.315904	0.29988	4.63723	NA	NA
HELA_Enzyme_Rep1	P40429	60S ribosomal protein L13a	RPL13A;RPL13a	3	14.8	1.03975	0.946453	0.762734	0.698911	0.41919	0.258271	0.157261	0.136749	0.120157	0.100597	0.9908	49.1153
HELA_CosubstrateEnzyme_Rep2	E7EPB3	60S ribosomal protein L14	RPL14	2	18.5	1.01929	0.974009	1.09936	0.961049	0.838828	0.938331	0.790112	0.702524	0.629148	2.57031	NA	NA
HELA_Cosubstrate_Rep1	A0A087WXM6	60S ribosomal protein L17	RPL17;RPL17-C18orf32	8	54.4	1.06822	0.924765	1.01992	0.733519	0.762202	0.619052	0.625921	0.434065	0.206263	0.181265	0.966046	57.9521
HELA_Cosubstrate_Rep2	A0A087WXM6	60S ribosomal protein L17	RPL17;RPL17-C18orf32	8	54.4	0.969863	1.03353	0.992302	0.915209	0.900861	0.828219	0.548216	0.465136	0.207677	0.171345	0.986997	57.1034
HELA_CosubstrateEnzyme_Rep1	A0A087WXM6	60S ribosomal protein L17	RPL17;RPL17-C18orf32	8	54.4	1.00091	0.992439	1.04648	0.949615	0.748746	0.632141	0.477215	0.323062	0.148888	0.477795	0.922709	55.0732
HELA_CosubstrateEnzyme_Rep2	A0A087WXM6	60S ribosomal protein L17	RPL17;RPL17-C18orf32	8	54.4	1.03485	0.958324	1.0213	0.91812	0.736024	0.753263	0.655577	0.471935	0.189711	1.39598	0.218133	NA
HELA_CTRL_Rep1	A0A087WXM6	60S ribosomal protein L17	RPL17;RPL17-C18orf32	8	54.4	1.21143	0.677341	0.815979	0.73577	0.849789	0.661589	0.594124	0.49157	0.161243	0.150915	0.975817	59.3349
HELA_CTRL_Rep2	A0A087WXM6	60S ribosomal protein L17	RPL17;RPL17-C18orf32	8	54.4	1.15797	0.832055	0.975545	1.00763	0.930022	0.769924	0.61299	0.509326	0.220466	0.216361	0.970004	59.2473
HELA_Enzyme_Rep1	A0A087WXM6	60S ribosomal protein L17	RPL17;RPL17-C18orf32	8	54.4	1.03352	0.953818	1.01686	0.987506	0.910434	0.775517	0.608256	0.475243	0.209275	0.200501	0.986287	58.4556
HELA_Enzyme_Rep2	A0A087WXM6	60S ribosomal protein L17	RPL17;RPL17-C18orf32	8	54.4	1.00751	0.984785	0.971262	0.925634	0.901759	0.758833	0.541765	0.442075	0.174907	0.149483	0.989771	56.9793
HELA_CosubstrateEnzyme_Rep2	F8VUA6	60S ribosomal protein L18	RPL18	2	17.7	1.03598	0.957192	0.957857	0.727963	0.499851	0.373179	0.267748	0.252147	0.150813	3.15164	-0.00199744	NA
HELA_CTRL_Rep2	F8VUA6	60S ribosomal protein L18	RPL18	2	17.7	1.04885	0.943541	1.00703	0.897961	0.955284	0.949517	0.657451	0.774966	0.601888	0.817853	0.694769	NA
HELA_CosubstrateEnzyme_Rep1	M0R0P7	60S ribosomal protein L18a	RPL18A	2	19.7	1.01464	0.977563	1.05686	0.910792	0.84915	0.667526	0.360697	0.295777	0.205573	2.27992	0.0220728	NA
HELA_CosubstrateEnzyme_Rep2	M0R0P7	60S ribosomal protein L18a	RPL18A	2	19.7	0.960059	1.03373	1.03041	0.82403	0.58844	0.808503	0.459477	0.449159	0.415127	7.82296	NA	NA
HELA_Cosubstrate_Rep1	K7ERI7	60S ribosomal protein L22	RPL22	3	41.1	1.07751	0.915408	0.898462	0.578215	0.372984	0.207015	0.164172	0.0848217	0.112549	0.104008	0.997226	48.9112
HELA_Cosubstrate_Rep2	K7ERI7	60S ribosomal protein L22	RPL22	3	41.1	0.950604	1.05922	0.991215	0.778952	0.45963	0.281688	0.134576	0.140711	0.130276	0.129343	0.998747	49.2799
HELA_CosubstrateEnzyme_Rep1	K7ERI7	60S ribosomal protein L22	RPL22	3	41.1	1.02692	0.96425	0.898482	0.703462	0.430069	0.35316	0.202804	0.14888	0.131191	0.475591	0.916649	49.0542
HELA_CosubstrateEnzyme_Rep2	K7ERI7	60S ribosomal protein L22	RPL22	3	41.1	1.04178	0.951346	0.886741	0.613735	0.36785	0.273297	0.194921	0.142718	0.124742	0.748548	0.772249	47.9761
HELA_CTRL_Rep1	K7ERI7	60S ribosomal protein L22	RPL22	3	41.1	1.21299	0.675015	0.794392	0.536505	0.374208	0.229791	0.164445	0.123279	0.121738	0.11607	0.995997	49.2772
HELA_CTRL_Rep2	K7ERI7	60S ribosomal protein L22	RPL22	3	41.1	1.08873	0.902794	0.853069	0.62309	0.360495	0.222808	0.118451	0.0832991	0.0803614	0.0682351	0.998099	48.4789
HELA_Enzyme_Rep1	K7ERI7	60S ribosomal protein L22	RPL22	3	41.1	1.05386	0.9298	0.886267	0.606737	0.381104	0.266957	0.160652	0.119361	0.112904	0.0978876	0.997481	48.7329
HELA_Enzyme_Rep2	K7ERI7	60S ribosomal protein L22	RPL22	3	41.1	1.04688	0.939608	0.832478	0.609143	0.439233	0.280148	0.183925	0.137673	0.11684	0.110049	0.998547	48.5935
HELA_Cosubstrate_Rep1	P62829	60S ribosomal protein L23	RPL23	6	50	1.12511	0.867482	0.726112	0.455208	0.416379	0.313874	0.237956	0.147777	0.0690235	0.0721913	0.985325	48.7542
HELA_Cosubstrate_Rep2	P62829	60S ribosomal protein L23	RPL23	6	50	1.0419	0.937445	0.731833	0.536405	0.423072	0.285814	0.166897	0.124425	0.0937255	0.0790419	0.988784	47.4937
HELA_CosubstrateEnzyme_Rep1	P62829	60S ribosomal protein L23	RPL23	6	50	1.05542	0.933368	0.817836	0.641072	0.416008	0.28563	0.163675	0.115568	0.0943774	0.277558	0.974552	48.4945
HELA_CosubstrateEnzyme_Rep2	P62829	60S ribosomal protein L23	RPL23	6	50	1.10486	0.887749	0.77225	0.570146	0.405161	0.364205	0.236734	0.189791	0.159534	0.609884	0.852104	47.7453
HELA_CTRL_Rep1	P62829	60S ribosomal protein L23	RPL23	6	50	1.26422	0.598472	0.634966	0.498906	0.472802	0.350445	0.263791	0.207118	0.210247	0.170176	0.992057	50.594
HELA_CTRL_Rep2	P62829	60S ribosomal protein L23	RPL23	6	50	1.07291	0.918957	0.706469	0.637295	0.526865	0.441665	0.287658	0.251962	0.229614	0.196689	0.978299	50.5739
HELA_Enzyme_Rep1	P62829	60S ribosomal protein L23	RPL23	6	50	1.07403	0.905978	0.882694	0.727383	0.551892	0.434965	0.227494	0.164785	0.147284	0.146844	0.996717	51.1586
HELA_Enzyme_Rep2	P62829	60S ribosomal protein L23	RPL23	6	50	1.00768	0.984588	0.972566	0.858823	0.67022	0.521762	0.272722	0.198849	0.158106	0.110767	0.997461	52.2484
HELA_Cosubstrate_Rep1	P62750	60S ribosomal protein L23a	RPL23A	7	45.5	1.04655	0.946591	1.03031	0.761324	0.840526	0.687169	0.574851	0.406404	0.271809	0.206191	0.996023	58.3939
HELA_Cosubstrate_Rep2	P62750	60S ribosomal protein L23a	RPL23A	7	45.5	0.990545	1.00594	1.00544	0.940697	0.820755	0.750676	0.533187	0.412757	0.271255	0.199949	0.991152	56.5959
HELA_CosubstrateEnzyme_Rep1	P62750	60S ribosomal protein L23a	RPL23A	7	45.5	1.01675	0.975274	1.0663	1.01198	0.804054	0.732497	0.581638	0.395065	0.252947	0.219299	0.988332	57.9726
HELA_CosubstrateEnzyme_Rep2	P62750	60S ribosomal protein L23a	RPL23A	7	45.5	1.034	0.959181	1.03848	1.01019	0.846805	0.773742	0.685175	0.457591	0.295495	0.341683	0.989876	58.3405
HELA_CTRL_Rep1	P62750	60S ribosomal protein L23a	RPL23A	7	45.5	1.20996	0.679537	0.91056	0.760903	0.810573	0.611454	0.516879	0.398189	0.255546	0.246025	0.982997	58.269
HELA_CTRL_Rep2	P62750	60S ribosomal protein L23a	RPL23A	7	45.5	1.08939	0.902121	0.947452	0.87464	0.759128	0.627484	0.452539	0.349741	0.26147	0.179415	0.994187	56.1508
HELA_Enzyme_Rep1	P62750	60S ribosomal protein L23a	RPL23A	7	45.5	1.02991	0.958073	1.05185	0.960598	0.86748	0.74366	0.573605	0.46982	0.33176	0.253825	0.987227	58.5757
HELA_Enzyme_Rep2	P62750	60S ribosomal protein L23a	RPL23A	7	45.5	1.00626	0.986218	1.07833	0.988155	0.971786	0.869554	0.604194	0.456865	0.311824	0.260248	0.98909	58.2957
HELA_Cosubstrate_Rep1	C9JXB8	60S ribosomal protein L24	RPL24	5	28.1	1.08557	0.9073	0.951013	0.709813	0.716788	0.562029	0.482211	0.48254	0.418505	0.487425	0.984607	61.8425
HELA_Cosubstrate_Rep2	C9JXB8	60S ribosomal protein L24	RPL24	5	28.1	0.969762	1.03366	0.986782	0.894442	0.990378	0.773807	0.449974	0.258863	0.17114	0.19186	0.986368	55.2562
HELA_CosubstrateEnzyme_Rep1	C9JXB8	60S ribosomal protein L24	RPL24	5	28.1	1.01761	0.974346	0.938631	0.834882	1.19089	0.648521	0.417282	0.338453	0.320854	1.20165	NA	NA
HELA_CosubstrateEnzyme_Rep2	C9JXB8	60S ribosomal protein L24	RPL24	5	28.1	1.05507	0.937946	1.00046	0.829591	0.679051	0.770212	0.418363	0.261174	0.15429	1.65626	0.147647	NA
HELA_CTRL_Rep1	C9JXB8	60S ribosomal protein L24	RPL24	5	28.1	1.24903	0.621166	0.710142	0.631113	0.712044	0.473062	0.388692	0.317824	0.241922	0.253884	0.982197	55.7461
HELA_CTRL_Rep2	C9JXB8	60S ribosomal protein L24	RPL24	5	28.1	1.02018	0.972838	0.840882	0.80292	0.768885	0.76245	0.449739	0.384988	0.392607	0.422553	0.930139	58.3036
HELA_Enzyme_Rep1	C9JXB8	60S ribosomal protein L24	RPL24	5	28.1	1.04138	0.944537	0.958217	0.840804	0.806064	0.62585	0.36608	0.252848	0.188549	0.181314	0.99423	54.6144
HELA_Cosubstrate_Rep1	P61254	60S ribosomal protein L26	RPL26;RPL26L1	8	42.8	1.0694	0.923575	0.903026	0.611445	0.627327	0.491525	0.377458	0.198254	0.0982828	0.117677	0.992411	53.0172
HELA_Cosubstrate_Rep2	P61254	60S ribosomal protein L26	RPL26;RPL26L1	8	42.8	1.0228	0.962915	0.960763	0.745169	0.68163	0.643259	0.363179	0.252331	0.165521	0.179904	0.988048	52.8651
HELA_CosubstrateEnzyme_Rep1	P61254	60S ribosomal protein L26	RPL26;RPL26L1	8	42.8	1.01567	0.976445	0.935741	0.861379	0.646291	0.551698	0.383073	0.196501	0.13801	0.285724	0.979534	53.1338
HELA_CosubstrateEnzyme_Rep2	P61254	60S ribosomal protein L26	RPL26;RPL26L1	8	42.8	1.06477	0.928164	0.963771	0.769308	0.639696	0.617939	0.517468	0.270164	0.174736	0.669784	0.813651	53.996
HELA_CTRL_Rep1	P61254	60S ribosomal protein L26	RPL26;RPL26L1	8	42.8	1.26868	0.591799	0.731276	0.611755	0.644406	0.467157	0.337976	0.221046	0.114816	0.119378	0.989074	53.904
HELA_CTRL_Rep2	P61254	60S ribosomal protein L26	RPL26;RPL26L1	8	42.8	1.10822	0.882887	0.845715	0.893026	0.705706	0.563058	0.353282	0.236614	0.162004	0.14434	0.99635	53.9845
HELA_Enzyme_Rep1	P61254	60S ribosomal protein L26	RPL26;RPL26L1	8	42.8	1.08479	0.893271	0.932388	0.801799	0.636575	0.550632	0.374658	0.235032	0.134221	0.1564	0.992219	53.5531
HELA_Enzyme_Rep2	P61254	60S ribosomal protein L26	RPL26;RPL26L1	8	42.8	1.0296	0.959436	0.962629	0.902806	0.847159	0.616288	0.379351	0.257702	0.136473	0.151027	0.997291	54.1474
HELA_Cosubstrate_Rep1	P61353	60S ribosomal protein L27	RPL27	5	41.9	1.07685	0.916079	0.968906	0.631729	0.56388	0.359554	0.580918	0.302053	0.194287	0.241684	0.902356	53.4492
HELA_Cosubstrate_Rep2	P61353	60S ribosomal protein L27	RPL27	5	41.9	0.98619	1.01175	1.09714	0.927553	0.958757	0.821409	0.449789	0.167615	0.157721	0.177024	0.986733	55.0431
HELA_CosubstrateEnzyme_Rep1	P61353	60S ribosomal protein L27	RPL27	5	41.9	1.01009	0.982492	0.885604	0.763692	0.539642	0.494595	0.259098	0.177506	0.182852	1.25751	0.312215	59.6843
HELA_CosubstrateEnzyme_Rep2	P61353	60S ribosomal protein L27	RPL27	5	41.9	1.02031	0.972987	0.907505	0.770257	0.561956	0.60912	0.288817	0.238093	0.191122	1.61871	0.179258	NA
HELA_CTRL_Rep1	P61353	60S ribosomal protein L27	RPL27	5	41.9	1.288	0.562939	0.694428	0.552631	0.424426	0.286913	0.233684	0.207181	0.144624	0.243881	0.979361	49.9411
HELA_CTRL_Rep2	P61353	60S ribosomal protein L27	RPL27	5	41.9	1.26226	0.725499	0.857713	0.818625	0.560768	0.399313	0.244678	0.233124	0.273261	0.45451	0.90552	50.822
HELA_Enzyme_Rep1	P61353	60S ribosomal protein L27	RPL27	5	41.9	1.05828	0.924573	0.920812	0.844238	0.666973	0.50724	0.167004	0.129224	0.124957	0.12169	0.99056	52.2404
HELA_Enzyme_Rep2	P61353	60S ribosomal protein L27	RPL27	5	41.9	0.985043	1.01057	0.907661	0.768536	0.572794	0.436495	0.342138	0.345404	0.26172	0.364727	0.989526	50.6758
HELA_Cosubstrate_Rep1	E9PLL6	60S ribosomal protein L27a	RPL27A	4	38.9	1.02885	0.964406	0.927149	0.738713	0.723176	0.4288	0.25682	0.143073	0.101981	0.0883992	0.995393	52.6731
HELA_Cosubstrate_Rep2	E9PLL6	60S ribosomal protein L27a	RPL27A	4	38.9	0.994149	1.00113	1.04672	0.911857	0.748606	0.524762	0.183713	0.113329	0.0944891	0.0750622	0.997197	52.0061
HELA_CosubstrateEnzyme_Rep1	E9PLL6	60S ribosomal protein L27a	RPL27A	4	38.9	1.03997	0.950113	0.942689	0.963357	0.622568	0.455629	0.176388	0.117471	0.111092	0.252028	0.977432	51.6902
HELA_CosubstrateEnzyme_Rep2	E9PLL6	60S ribosomal protein L27a	RPL27A	4	38.9	1.0486	0.94447	0.987179	1.20195	0.792812	0.616943	0.300087	0.205288	0.210566	0.675498	0.835698	53.338
HELA_CTRL_Rep1	E9PLL6	60S ribosomal protein L27a	RPL27A	4	38.9	1.18098	0.722848	0.865667	0.703333	0.705203	0.419707	0.221674	0.139416	0.115574	0.107474	0.989014	53.0863
HELA_CTRL_Rep2	E9PLL6	60S ribosomal protein L27a	RPL27A	4	38.9	1.28659	0.700636	0.9525	1.00189	0.773845	0.461376	0.233201	0.161546	0.137887	0.213821	0.940021	52.5924
HELA_Enzyme_Rep1	E9PLL6	60S ribosomal protein L27a	RPL27A	4	38.9	1.02838	0.959882	0.918915	0.941027	0.759117	0.48431	0.217355	0.116178	0.0887675	0.0929473	0.997104	52.8053
HELA_Enzyme_Rep2	E9PLL6	60S ribosomal protein L27a	RPL27A	4	38.9	1.03071	0.958157	1.01328	0.982861	0.779134	0.55821	0.225825	0.13823	0.120071	0.109919	0.997077	52.7396
HELA_Cosubstrate_Rep1	H0YKD8	60S ribosomal protein L28	RPL28	3	17.1	1.02413	0.96916	0.846048	0.903676	0.95188	0.603885	0.505237	0.215577	0.432032	0.447499	0.884289	54.9545
HELA_Cosubstrate_Rep2	H0YKD8	60S ribosomal protein L28	RPL28	3	17.1	0.969306	1.03427	1.05148	0.902007	0.683856	0.476649	0.234473	0.12995	0.0500401	0.0472733	0.997594	51.7838
HELA_CosubstrateEnzyme_Rep1	H0YKD8	60S ribosomal protein L28	RPL28	3	17.1	0.975551	1.01993	0.985247	0.924266	0.665257	0.534079	0.327858	0.202641	0.165881	1.11183	0.440885	54.5034
HELA_CosubstrateEnzyme_Rep2	H0YKD8	60S ribosomal protein L28	RPL28	3	17.1	1.01131	0.982054	1.03763	0.897922	0.73943	0.682108	0.439114	0.280511	0.168724	2.72269	0.0133891	NA
HELA_CTRL_Rep1	H0YKD8	60S ribosomal protein L28	RPL28	3	17.1	1.22373	0.658972	0.836334	0.660939	0.623884	0.335325	0.24205	0.100941	0.0408272	0.0292941	0.996792	52.377
HELA_CTRL_Rep2	H0YKD8	60S ribosomal protein L28	RPL28	3	17.1	1.10046	0.890812	1.2208	0.990063	0.783556	0.490134	0.230647	0.138241	0.037509	0.0362428	0.950834	53.0868
HELA_Enzyme_Rep1	H0YKD8	60S ribosomal protein L28	RPL28	3	17.1	1.03485	0.952239	1.12231	0.919917	0.741812	0.454563	0.27039	0.158685	0.0969595	0.0876678	0.983784	52.8259
HELA_Enzyme_Rep2	H0YKD8	60S ribosomal protein L28	RPL28	3	17.1	1.01838	0.972313	0.939012	0.891292	0.705676	0.462533	0.252435	0.130521	0.0508399	0.0565272	0.99886	52.1193
HELA_Cosubstrate_Rep1	P47914	60S ribosomal protein L29	RPL29	4	23.3	1.05101	0.942094	1.05166	0.77027	0.883738	0.753665	0.741575	0.640589	0.626821	0.606475	0.948462	NA
HELA_Cosubstrate_Rep2	P47914	60S ribosomal protein L29	RPL29	4	23.3	0.975801	1.02561	1.00396	0.923667	0.910351	0.911584	0.691562	0.678262	0.719399	0.634319	0.966536	NA
HELA_CosubstrateEnzyme_Rep1	P47914	60S ribosomal protein L29	RPL29	4	23.3	1.01837	0.973525	1.05274	0.971971	0.7882	0.756007	0.670252	0.487843	0.460727	0.350691	0.970761	62.4137
HELA_CosubstrateEnzyme_Rep2	P47914	60S ribosomal protein L29	RPL29	4	23.3	0.992522	1.001	1.07404	0.973336	0.862481	0.885223	1.02146	0.706992	0.631757	0.54017	0.925937	NA
HELA_CTRL_Rep1	P47914	60S ribosomal protein L29	RPL29	4	23.3	1.234	0.643615	0.894794	0.734768	0.847402	0.589493	0.549938	0.482886	0.432057	0.408556	0.970565	62.4719
HELA_CTRL_Rep2	P47914	60S ribosomal protein L29	RPL29	4	23.3	0.979465	1.01444	0.878564	0.848306	0.802649	0.729571	0.55867	0.492644	0.479351	0.357399	0.916473	61.2523
HELA_Enzyme_Rep1	P47914	60S ribosomal protein L29	RPL29	4	23.3	1.05213	0.931839	1.03075	0.9237	0.8114	0.74679	0.662772	0.620713	0.56006	0.553615	0.962401	65.7812
HELA_Enzyme_Rep2	P47914	60S ribosomal protein L29	RPL29	4	23.3	1.01031	0.98157	1.03152	0.986295	1.0286	0.996978	0.809843	0.757598	0.631428	0.597282	0.985732	NA
HELA_Cosubstrate_Rep1	P39023	60S ribosomal protein L3	RPL3	8	19.9	1.09525	0.897549	0.88551	0.618993	0.566183	0.398003	0.566416	0.240357	0.186317	0.201097	0.926545	53.5811
HELA_Cosubstrate_Rep2	P39023	60S ribosomal protein L3	RPL3	8	19.9	0.960475	1.04605	0.987095	0.782049	0.600344	0.368978	0.207329	0.193619	0.15056	0.147284	0.998548	50.3482
HELA_CosubstrateEnzyme_Rep1	P39023	60S ribosomal protein L3	RPL3	8	19.9	1.0177	0.97425	1.09065	0.964078	0.882976	0.725987	0.503439	0.407308	0.300875	1.01079	0.522665	NA
HELA_CosubstrateEnzyme_Rep2	P39023	60S ribosomal protein L3	RPL3	8	19.9	1.1236	0.868861	0.902204	0.634349	0.468615	0.461602	0.246671	0.288715	0.222603	7.87923	NA	NA
HELA_CTRL_Rep2	P39023	60S ribosomal protein L3	RPL3	8	19.9	1.20071	0.788386	0.906475	0.925947	0.601027	0.362907	0.209523	0.184088	0.142771	0.169048	0.978089	51.2571
HELA_Enzyme_Rep1	P39023	60S ribosomal protein L3	RPL3	8	19.9	1.07336	0.906769	0.913539	0.719858	0.602279	0.431871	0.286207	0.26013	0.257853	0.234224	0.994018	51.6724
HELA_Cosubstrate_Rep1	P62888	60S ribosomal protein L30	RPL30	7	66.1	1.05884	0.934214	0.886146	0.555206	0.407006	0.265253	0.233858	0.144797	0.13521	0.145714	0.996946	49.1615
HELA_Cosubstrate_Rep2	P62888	60S ribosomal protein L30	RPL30	7	66.1	0.950818	1.05893	0.995863	0.652646	0.360065	0.224435	0.120063	0.0915776	0.0799506	0.0775729	0.998064	48.3173
HELA_CosubstrateEnzyme_Rep1	P62888	60S ribosomal protein L30	RPL30	7	66.1	1.00728	0.985534	0.931706	0.591258	0.355515	0.221175	0.122717	0.103855	0.0598163	0.465859	0.906292	47.8439
HELA_CosubstrateEnzyme_Rep2	P62888	60S ribosomal protein L30	RPL30	7	66.1	1.04657	0.946514	0.924942	0.626472	0.380521	0.293739	0.18923	0.13849	0.109535	0.99061	0.602646	48.1355
HELA_CTRL_Rep1	P62888	60S ribosomal protein L30	RPL30	7	66.1	1.27137	0.58778	0.645954	0.389365	0.246234	0.143072	0.0877911	0.0657145	0.055255	0.0536718	0.998325	47.0961
HELA_CTRL_Rep2	P62888	60S ribosomal protein L30	RPL30	7	66.1	1.07914	0.912598	0.795714	0.572937	0.336828	0.180915	0.0961097	0.0674976	0.0649452	0.0637714	0.997867	47.9358
HELA_Enzyme_Rep1	P62888	60S ribosomal protein L30	RPL30	7	66.1	1.02668	0.961884	0.765477	0.548832	0.363186	0.239774	0.151957	0.114595	0.0997004	0.114929	0.995194	47.9831
HELA_Enzyme_Rep2	P62888	60S ribosomal protein L30	RPL30	7	66.1	1.06317	0.920913	0.840297	0.532778	0.366409	0.219898	0.117157	0.0919841	0.0469026	0.0473403	0.995648	47.8055
HELA_Cosubstrate_Rep1	H7C2W9	60S ribosomal protein L31	RPL31	4	32.4	1.01291	0.980457	0.901094	0.83544	0.663957	0.510818	0.407601	0.246956	0.170804	0.207695	0.961577	53.9788
HELA_Cosubstrate_Rep2	H7C2W9	60S ribosomal protein L31	RPL31	4	32.4	0.980693	1.01908	0.909565	0.785776	0.624447	0.542063	0.369489	0.226467	0.0976573	0.10024	0.990841	52.0724
HELA_CosubstrateEnzyme_Rep1	H7C2W9	60S ribosomal protein L31	RPL31	4	32.4	0.979126	1.01605	0.954268	0.852276	0.794561	0.596077	0.384703	0.231459	0.132168	0.461561	0.909433	53.9925
HELA_CosubstrateEnzyme_Rep2	H7C2W9	60S ribosomal protein L31	RPL31	4	32.4	0.993517	0.999996	0.976233	0.827772	0.764493	0.783931	0.559258	0.374446	0.211992	1.21482	0.319968	NA
HELA_CTRL_Rep1	H7C2W9	60S ribosomal protein L31	RPL31	4	32.4	1.22215	0.66132	0.88442	0.686596	0.725295	0.545544	0.436661	0.328722	0.0796599	0.0337685	0.98087	56.0552
HELA_CTRL_Rep2	H7C2W9	60S ribosomal protein L31	RPL31	4	32.4	1.03972	0.952872	0.823965	0.732749	0.666979	0.595396	0.408073	0.31446	0.217876	0.258351	0.972149	54.4996
HELA_Enzyme_Rep1	H7C2W9	60S ribosomal protein L31	RPL31	4	32.4	1.02828	0.959996	0.970487	0.873669	0.792504	0.650084	0.425638	0.292576	0.0800975	0.0799139	0.993948	55.2159
HELA_Enzyme_Rep2	H7C2W9	60S ribosomal protein L31	RPL31	4	32.4	1.0205	0.969882	0.97814	0.916174	0.810274	0.643809	0.418601	0.272218	0.0761559	0.0657569	0.995576	54.4935
HELA_Cosubstrate_Rep1	D3YTB1	60S ribosomal protein L32	RPL32	8	45.9	1.06879	0.924196	0.980857	0.660339	0.733119	0.588948	0.45749	0.163466	0.0768069	0.0701348	0.980971	54.48
HELA_Cosubstrate_Rep2	D3YTB1	60S ribosomal protein L32	RPL32	8	45.9	0.960388	1.04617	1.08334	0.988874	0.960674	0.958356	0.52698	0.261113	0.163904	0.189379	0.99218	56.2718
HELA_CosubstrateEnzyme_Rep1	D3YTB1	60S ribosomal protein L32	RPL32	8	45.9	0.990054	1.00421	1.05177	1.02114	0.833768	0.737336	0.440899	0.18217	0.110556	0.215358	0.988662	55.1992
HELA_CosubstrateEnzyme_Rep2	D3YTB1	60S ribosomal protein L32	RPL32	8	45.9	1.02749	0.965749	1.08006	0.985723	0.775796	0.804577	0.548531	0.251835	0.197756	1.01319	0.571314	59.1749
HELA_CTRL_Rep1	D3YTB1	60S ribosomal protein L32	RPL32	8	45.9	1.24399	0.628694	0.892918	0.731323	0.817613	0.606519	0.424889	0.188806	0.0719698	0.0847989	0.994195	55.8617
HELA_CTRL_Rep2	D3YTB1	60S ribosomal protein L32	RPL32	8	45.9	1.0546	0.937671	0.907729	0.90879	0.891885	0.758201	0.451611	0.206345	0.126441	0.128083	0.989321	55.8244
HELA_Enzyme_Rep1	D3YTB1	60S ribosomal protein L32	RPL32	8	45.9	1.02136	0.968169	1.03352	0.95945	0.909023	0.80962	0.531024	0.332447	0.337049	0.345687	0.995085	56.852
HELA_Enzyme_Rep2	D3YTB1	60S ribosomal protein L32	RPL32	8	45.9	1.02116	0.969126	0.988514	1.02622	1.01585	0.885645	0.436814	0.188699	0.0995713	0.0867392	0.999563	55.6011
HELA_Cosubstrate_Rep1	P42766	60S ribosomal protein L35	RPL35	6	33.3	1.0788	0.914111	1.02205	0.746702	0.831093	0.628088	0.385577	0.167996	0.150138	0.157963	0.994426	54.7382
HELA_Cosubstrate_Rep2	P42766	60S ribosomal protein L35	RPL35	6	33.3	0.953491	1.05536	1.04687	0.932701	0.910217	0.770614	0.387141	0.184246	0.140735	0.145308	0.995856	54.4996
HELA_CosubstrateEnzyme_Rep1	P42766	60S ribosomal protein L35	RPL35	6	33.3	1.01396	0.978295	1.01344	0.968535	0.7776	0.580685	0.27214	0.08801	0.0588819	0.0809519	0.997926	53.4541
HELA_CosubstrateEnzyme_Rep2	P42766	60S ribosomal protein L35	RPL35	6	33.3	1.06192	0.931042	1.09812	0.950164	0.842448	0.672954	0.40361	0.115791	0.0750192	0.142216	0.992264	54.296
HELA_CTRL_Rep1	P42766	60S ribosomal protein L35	RPL35	6	33.3	1.25951	0.605509	0.889401	0.750415	0.785929	0.533914	0.335627	0.141238	0.108247	0.0944823	0.99232	54.696
HELA_CTRL_Rep2	P42766	60S ribosomal protein L35	RPL35	6	33.3	1.08259	0.909069	1.0115	1.0117	0.95004	0.780601	0.39428	0.173538	0.116317	0.0850517	0.995911	55.4991
HELA_Enzyme_Rep1	P42766	60S ribosomal protein L35	RPL35	6	33.3	1.02896	0.959202	0.980701	0.937779	0.753034	0.588766	0.270107	0.106404	0.0748348	0.0801735	0.99775	53.535
HELA_Enzyme_Rep2	P42766	60S ribosomal protein L35	RPL35	6	33.3	1.03872	0.948968	0.989682	0.939544	0.863468	0.677956	0.337039	0.195859	0.151046	0.164581	0.997744	54.0289
HELA_Cosubstrate_Rep1	H0Y5B4	60S ribosomal protein L36a	RPL36A;RPL36A-HNRNPH2	5	31.2	1.07611	0.916824	1.00605	0.838296	0.839605	0.643665	0.46543	0.300439	0.161425	0.170235	0.990826	56.0019
HELA_Cosubstrate_Rep2	H0Y5B4	60S ribosomal protein L36a	RPL36A;RPL36A-HNRNPH2	5	31.2	0.939142	1.0745	1.0059	0.921155	0.84636	0.745918	0.416751	0.262159	0.194981	0.188422	0.995801	54.6863
HELA_CosubstrateEnzyme_Rep1	H0Y5B4	60S ribosomal protein L36a	RPL36A;RPL36A-HNRNPH2	5	31.2	0.993166	1.00084	0.985091	0.953161	0.75482	0.663024	0.398125	0.207282	0.13177	0.290429	0.979032	54.4301
HELA_CosubstrateEnzyme_Rep2	H0Y5B4	60S ribosomal protein L36a	RPL36A;RPL36A-HNRNPH2	5	31.2	1.03328	0.959914	1.04359	0.947132	0.735129	0.69514	0.578681	0.314633	0.209839	0.791358	0.765379	56.3418
HELA_CTRL_Rep2	H0Y5B4	60S ribosomal protein L36a	RPL36A;RPL36A-HNRNPH2	5	31.2	1.05773	0.934473	0.85805	0.890595	0.792542	0.666367	0.396366	0.270472	0.195739	0.161638	0.991483	55.3292
HELA_Enzyme_Rep1	H0Y5B4	60S ribosomal protein L36a	RPL36A;RPL36A-HNRNPH2	5	31.2	1.0253	0.963524	0.907688	0.985068	0.788698	0.596287	0.3278	0.166475	0.184884	0.198228	0.991303	53.8756
HELA_Enzyme_Rep2	H0Y5B4	60S ribosomal protein L36a	RPL36A;RPL36A-HNRNPH2	5	31.2	1.05863	0.926123	0.890546	1.05435	0.875743	0.68844	0.405341	0.267351	0.214519	0.241766	0.979683	54.5699
HELA_Cosubstrate_Rep1	Q969Q0	60S ribosomal protein L36a-like	RPL36AL	5	33	1.03468	0.958538	1.00827	0.82527	0.837102	0.587062	0.413015	0.265492	0.234132	0.205364	0.993473	54.9546
HELA_CosubstrateEnzyme_Rep2	Q969Q0	60S ribosomal protein L36a-like	RPL36AL	5	33	1.0019	0.991544	0.94517	0.869284	0.687349	0.49855	0.392887	0.220389	0.127189	0.932217	0.626207	52.5965
HELA_CTRL_Rep2	Q969Q0	60S ribosomal protein L36a-like	RPL36AL	5	33	1.46066	0.522788	1.02892	1.13865	0.909818	0.597087	0.450487	0.312332	0.182331	0.377713	0.742286	54.9297
HELA_Enzyme_Rep1	Q969Q0	60S ribosomal protein L36a-like	RPL36AL	5	33	1.01722	0.973053	0.909229	0.876704	0.767469	0.654916	0.400846	0.243439	0.184788	0.177739	0.994308	54.8949
HELA_Enzyme_Rep2	Q969Q0	60S ribosomal protein L36a-like	RPL36AL	5	33	1.02852	0.960676	0.885919	1.05595	0.967969	0.809192	0.516631	0.431179	0.43063	0.416614	0.972893	56.8604
HELA_Cosubstrate_Rep1	P61927	60S ribosomal protein L37	RPL37	4	27.8	1.08849	0.904359	0.939695	0.683622	0.914265	0.772939	0.729273	0.519626	0.466055	0.379486	0.953807	63.4871
HELA_Cosubstrate_Rep2	P61927	60S ribosomal protein L37	RPL37	4	27.8	1.02222	0.96369	1.035	0.93345	0.913019	0.89763	0.757855	0.717512	0.52616	0.377449	0.915716	63.2917
HELA_CosubstrateEnzyme_Rep1	P61927	60S ribosomal protein L37	RPL37	4	27.8	1.02365	0.967797	1.0699	1.0051	0.779021	0.786734	0.740003	0.495779	0.363688	0.253816	0.963121	61.0179
HELA_CosubstrateEnzyme_Rep2	P61927	60S ribosomal protein L37	RPL37	4	27.8	1.05811	0.934878	1.06863	0.949321	0.854808	0.855298	0.995994	0.645986	0.425876	0.313988	0.953923	62.8035
HELA_CTRL_Rep1	P61927	60S ribosomal protein L37	RPL37	4	27.8	1.2424	0.631071	0.846381	0.738194	0.872093	0.695698	0.636867	0.557544	0.418503	0.372447	0.991616	63.2581
HELA_CTRL_Rep2	P61927	60S ribosomal protein L37	RPL37	4	27.8	1.05457	0.937701	0.965366	0.901206	0.836497	0.699538	0.63964	0.527777	0.371074	0.328833	0.964994	60.7608
HELA_Enzyme_Rep1	P61927	60S ribosomal protein L37	RPL37	4	27.8	1.04569	0.939444	1.08659	0.992727	0.928118	0.822592	0.758883	0.662938	0.375551	0.351316	0.951091	61.7318
HELA_Enzyme_Rep2	P61927	60S ribosomal protein L37	RPL37	4	27.8	1.00337	0.989538	1.04189	0.979782	1.0124	0.962258	0.843962	0.691545	0.430867	0.333323	0.979428	62.4704
HELA_Cosubstrate_Rep1	P36578	60S ribosomal protein L4	RPL4	6	15	0.999243	0.994223	1.18618	0.803632	0.854771	0.86102	1.08926	4.72945	1.44775	1.89794	NA	NA
HELA_Cosubstrate_Rep2	P36578	60S ribosomal protein L4	RPL4	6	15	1.03629	0.944916	1.07437	0.926646	1.64337	2.05318	0.548109	0.690385	1.85967	1.92772	NA	NA
HELA_CosubstrateEnzyme_Rep2	P36578	60S ribosomal protein L4	RPL4	6	15	1.02581	0.967442	1.04756	0.85744	0.641837	0.558135	0.584619	0.359709	0.334892	1.32812	0.329103	NA
HELA_CTRL_Rep1	P36578	60S ribosomal protein L4	RPL4	6	15	1.20079	0.693249	0.723143	0.662449	0.803697	0.702612	0.673234	0.729243	0.554367	1.20619	NA	NA
HELA_CTRL_Rep2	P36578	60S ribosomal protein L4	RPL4	6	15	0.722312	1.27718	0.638455	0.616901	0.548603	1.4577	0.408437	0.432117	1.08607	1.25944	-0.00357951	NA
HELA_Enzyme_Rep1	P36578	60S ribosomal protein L4	RPL4	6	15	0.939134	1.06526	1.57076	1.19567	0.845832	0.607969	0.73655	1.67655	0.642938	0.714242	0.139249	NA
HELA_Enzyme_Rep2	P36578	60S ribosomal protein L4	RPL4	6	15	0.640877	1.40553	0.621546	0.567475	0.717854	0.652149	0.542431	0.681929	0.695942	0.964424	NA	NA
HELA_Cosubstrate_Rep1	P46777	60S ribosomal protein L5	RPL5	20	63.6	1.05366	0.939431	1.01098	0.77455	0.862484	0.682501	0.589621	0.463099	0.153428	0.115924	0.977358	58.0755
HELA_Cosubstrate_Rep2	P46777	60S ribosomal protein L5	RPL5	20	63.6	0.975799	1.02561	1.00393	0.947292	0.890149	0.828189	0.580352	0.491617	0.168772	0.106085	0.972707	57.1725
HELA_CosubstrateEnzyme_Rep1	P46777	60S ribosomal protein L5	RPL5	20	63.6	1.01187	0.980562	0.986523	0.954819	0.829108	0.724959	0.593866	0.426012	0.129719	0.118768	0.976795	57.567
HELA_CosubstrateEnzyme_Rep2	P46777	60S ribosomal protein L5	RPL5	20	63.6	0.984135	1.00945	0.952699	0.925717	0.804543	0.789189	0.756425	0.546895	0.238368	0.179855	0.962545	59.0934
HELA_CTRL_Rep1	P46777	60S ribosomal protein L5	RPL5	20	63.6	1.24383	0.628927	0.85603	0.69184	0.793126	0.606144	0.545729	0.441662	0.149481	0.095894	0.974856	58.2151
HELA_CTRL_Rep2	P46777	60S ribosomal protein L5	RPL5	20	63.6	1.14227	0.848092	0.995756	1.06746	0.912398	0.729743	0.576421	0.494708	0.191292	0.170098	0.962263	58.5882
HELA_Enzyme_Rep1	P46777	60S ribosomal protein L5	RPL5	20	63.6	1.03482	0.952274	1.0664	0.98937	0.887164	0.785527	0.655398	0.547014	0.175772	0.124308	0.968219	58.9087
HELA_Enzyme_Rep2	P46777	60S ribosomal protein L5	RPL5	20	63.6	1.01611	0.974915	0.987008	0.988608	0.969912	0.849218	0.645489	0.575993	0.215139	0.0965669	0.975514	58.7881
HELA_Cosubstrate_Rep1	Q02878	60S ribosomal protein L6	RPL6	12	29.2	1.03664	0.956569	0.961796	0.656808	0.53716	0.34555	0.389667	0.16065	0.133765	0.141294	0.974673	51.5702
HELA_Cosubstrate_Rep2	Q02878	60S ribosomal protein L6	RPL6	12	29.2	0.991419	1.00477	0.980827	0.785962	0.64089	0.486389	0.289116	0.29013	0.307862	0.332075	0.996951	51.0336
HELA_CosubstrateEnzyme_Rep1	Q02878	60S ribosomal protein L6	RPL6	12	29.2	1.01949	0.97231	0.998987	0.863823	0.602849	0.464374	0.35369	0.25761	0.234626	0.99755	0.547319	53.9051
HELA_CosubstrateEnzyme_Rep2	Q02878	60S ribosomal protein L6	RPL6	12	29.2	1.00621	0.987205	0.986934	0.76488	0.502507	0.539777	0.329036	0.25222	0.21103	2.78439	0.0216891	NA
HELA_CTRL_Rep1	Q02878	60S ribosomal protein L6	RPL6	12	29.2	1.23561	0.64122	0.776367	0.621938	0.461886	0.283162	0.203221	0.171509	0.143427	0.172788	0.997739	50.5074
HELA_CTRL_Rep2	Q02878	60S ribosomal protein L6	RPL6	12	29.2	0.98585	1.00791	0.860258	0.721842	0.514669	0.397801	0.22727	0.20853	0.208643	0.224485	0.969577	50.3157
HELA_Enzyme_Rep1	Q02878	60S ribosomal protein L6	RPL6	12	29.2	1.04989	0.934486	0.926275	0.782281	0.535934	0.395351	0.221546	0.185522	0.203513	0.180286	0.998685	50.9271
HELA_Enzyme_Rep2	Q02878	60S ribosomal protein L6	RPL6	12	29.2	1.02458	0.9652	0.917108	0.760783	0.599107	0.4562	0.288072	0.282578	0.237301	0.26609	0.998757	51.0354
HELA_Cosubstrate_Rep1	P18124	60S ribosomal protein L7	RPL7	5	24.6	1.02149	0.971819	0.781045	0.476543	0.426694	0.304351	0.46564	0.166625	0.151741	0.154546	0.919086	49.5761
HELA_Cosubstrate_Rep2	P18124	60S ribosomal protein L7	RPL7	5	24.6	0.983723	1.01504	0.875144	0.619045	0.528491	0.482998	0.30712	0.231438	0.155633	0.131957	0.987363	50.1347
HELA_CosubstrateEnzyme_Rep2	P18124	60S ribosomal protein L7	RPL7	5	24.6	1.02635	0.966899	0.918517	0.72044	0.509316	0.497275	0.298377	0.207065	0.12342	2.24795	0.0662319	NA
HELA_Enzyme_Rep1	P18124	60S ribosomal protein L7	RPL7	5	24.6	1.0868	0.890909	0.874374	0.648371	0.636731	0.550786	0.332498	0.25659	0.19902	0.166574	0.981828	52.954
HELA_Enzyme_Rep2	P18124	60S ribosomal protein L7	RPL7	5	24.6	1.14905	0.822351	0.662509	0.676638	0.471511	0.35575	0.243376	0.189049	0.165388	0.177987	0.960505	48.791
HELA_CosubstrateEnzyme_Rep1	P62424	60S ribosomal protein L7a	RPL7A	5	19.9	0.883045	1.12018	0.694587	0.661889	0.382263	0.317195	0.243088	0.196926	0.198898	0.292661	0.915899	48.1479
HELA_CosubstrateEnzyme_Rep2	P62424	60S ribosomal protein L7a	RPL7A	5	19.9	1.06841	0.924499	0.906743	0.755665	0.534125	0.515543	0.51199	0.349612	0.31015	1.23204	0.370176	NA
HELA_CTRL_Rep1	P62424	60S ribosomal protein L7a	RPL7A	5	19.9	1.22036	0.663996	0.647864	0.500769	0.429359	0.291635	0.226628	0.183806	0.148396	0.219244	0.985991	49.5261
HELA_CTRL_Rep2	P62424	60S ribosomal protein L7a	RPL7A	5	19.9	0.998982	0.994495	0.763999	0.660633	0.49421	0.537431	0.239772	0.260129	0.404284	0.343147	0.906243	50.137
HELA_Enzyme_Rep2	P62424	60S ribosomal protein L7a	RPL7A	5	19.9	1.07374	0.908784	0.909124	0.930941	0.669308	0.369204	0.138605	0.122193	0.0826685	0.0644304	0.99088	51.2465
HELA_Cosubstrate_Rep1	P62917	60S ribosomal protein L8	RPL8	7	30.4	1.009	0.984402	0.989281	0.743116	0.758908	0.478807	0.502271	0.269558	0.187875	0.231981	0.970423	54.8495
HELA_CosubstrateEnzyme_Rep1	P62917	60S ribosomal protein L8	RPL8	7	30.4	1.00811	0.984637	1.00329	0.907658	0.70614	0.827766	0.470003	0.264734	0.236818	2.05176	0.0298552	NA
HELA_CosubstrateEnzyme_Rep2	P62917	60S ribosomal protein L8	RPL8	7	30.4	1.03137	0.96184	0.99597	0.855007	0.70788	0.690894	0.552693	0.380801	0.370179	1.75504	0.0896266	NA
HELA_CTRL_Rep1	P62917	60S ribosomal protein L8	RPL8	7	30.4	1.13046	0.798327	0.797408	0.673015	0.687139	0.524677	0.419758	0.362553	0.284209	0.241551	0.921568	56.4424
HELA_CTRL_Rep2	P62917	60S ribosomal protein L8	RPL8	7	30.4	1.02168	0.971305	0.887781	0.793833	0.711764	0.654333	0.486756	0.376976	0.273586	0.401632	0.952244	56.5232
HELA_Enzyme_Rep1	P62917	60S ribosomal protein L8	RPL8	7	30.4	1.02086	0.968757	1.20733	0.949974	0.782273	0.665797	0.498857	0.690904	0.382634	0.306503	0.827812	59.9926
HELA_Cosubstrate_Rep1	P32969	60S ribosomal protein L9	RPL9	4	22.9	1.06138	0.931658	0.860018	0.605543	0.567146	0.304234	0.315326	0.0891643	0.0677932	0.0548425	0.985549	51.0179
HELA_Cosubstrate_Rep2	P32969	60S ribosomal protein L9	RPL9	4	22.9	0.989953	1.00673	0.776409	0.667221	0.466753	0.343933	0.143354	0.137928	0.0954016	0.119605	0.990382	48.683
HELA_CosubstrateEnzyme_Rep1	P32969	60S ribosomal protein L9	RPL9	4	22.9	0.969038	1.02699	0.892672	0.771437	0.589266	0.49135	0.296599	0.218644	0.205827	1.16762	0.362045	NA
HELA_CosubstrateEnzyme_Rep2	P32969	60S ribosomal protein L9	RPL9	4	22.9	1.05011	0.942945	0.96534	0.811505	0.621554	0.445062	0.22729	0.163855	0.133337	2.57348	0.0384479	NA
HELA_CTRL_Rep1	P32969	60S ribosomal protein L9	RPL9	4	22.9	1.28221	0.571586	0.875481	0.769088	0.762791	0.464451	0.223414	0.0527157	0.0134883	0.0249334	0.987841	53.6401
HELA_CTRL_Rep2	P32969	60S ribosomal protein L9	RPL9	4	22.9	1.45376	0.529832	1.10889	1.25764	1.04731	0.594876	0.266271	0.0443222	0.026262	0.0452281	0.842182	54.0312
HELA_Enzyme_Rep1	P32969	60S ribosomal protein L9	RPL9	4	22.9	0.959419	1.04131	0.883803	0.797752	0.779367	0.425642	0.213857	0.174304	0.197256	0.214673	0.963257	52.3346
HELA_Cosubstrate_Rep1	O60825	6-phosphofructo-2-kinase/fructose-2,6-bisphosphatase 2;6-phosphofructo-2-kinase;Fructose-2,6-bisphosphatase	PFKFB2	35	68.1	1.07119	0.921774	1.00233	0.719786	0.777666	0.533114	0.223731	0.128066	0.115652	0.122448	0.994141	53.2297
HELA_Cosubstrate_Rep2	O60825	6-phosphofructo-2-kinase/fructose-2,6-bisphosphatase 2;6-phosphofructo-2-kinase;Fructose-2,6-bisphosphatase	PFKFB2	35	68.1	0.976093	1.02522	1.068	0.940458	0.895774	0.68906	0.23184	0.127675	0.11479	0.12309	0.995897	53.3355
HELA_CosubstrateEnzyme_Rep1	O60825	6-phosphofructo-2-kinase/fructose-2,6-bisphosphatase 2;6-phosphofructo-2-kinase;Fructose-2,6-bisphosphatase	PFKFB2	35	68.1	1.01188	0.98055	1.02326	0.931354	0.729443	0.53533	0.203366	0.0959892	0.078544	0.0876178	0.996638	52.7903
HELA_CosubstrateEnzyme_Rep2	O60825	6-phosphofructo-2-kinase/fructose-2,6-bisphosphatase 2;6-phosphofructo-2-kinase;Fructose-2,6-bisphosphatase	PFKFB2	35	68.1	1.03068	0.96253	1.0395	0.933256	0.750873	0.576787	0.271775	0.13843	0.11482	0.115646	0.998205	53.1713
HELA_CTRL_Rep1	O60825	6-phosphofructo-2-kinase/fructose-2,6-bisphosphatase 2;6-phosphofructo-2-kinase;Fructose-2,6-bisphosphatase	PFKFB2	35	68.1	1.25235	0.616202	0.833258	0.655806	0.641832	0.390148	0.201344	0.128906	0.113207	0.117759	0.995849	52.4712
HELA_CTRL_Rep2	O60825	6-phosphofructo-2-kinase/fructose-2,6-bisphosphatase 2;6-phosphofructo-2-kinase;Fructose-2,6-bisphosphatase	PFKFB2	35	68.1	1.10432	0.886873	0.926097	0.88994	0.717184	0.513165	0.200369	0.101611	0.0796543	0.0711988	0.997175	52.6582
HELA_Enzyme_Rep1	O60825	6-phosphofructo-2-kinase/fructose-2,6-bisphosphatase 2;6-phosphofructo-2-kinase;Fructose-2,6-bisphosphatase	PFKFB2	35	68.1	1.04547	0.939699	0.980433	0.906304	0.74536	0.554219	0.276879	0.175111	0.193441	0.188345	0.998147	53.2688
HELA_Enzyme_Rep2	O60825	6-phosphofructo-2-kinase/fructose-2,6-bisphosphatase 2;6-phosphofructo-2-kinase;Fructose-2,6-bisphosphatase	PFKFB2	35	68.1	1.02428	0.965536	0.995084	0.899006	0.755152	0.558402	0.214961	0.13353	0.123147	0.118818	0.996519	52.5284
HELA_Cosubstrate_Rep1	Q5W015	6-phosphofructo-2-kinase/fructose-2,6-bisphosphatase 3;6-phosphofructo-2-kinase;Fructose-2,6-bisphosphatase	PFKFB3	23	47.4	1.06393	0.929089	0.931176	0.659064	0.628203	0.415877	0.208075	0.130388	0.0965001	0.0940883	0.998145	51.7986
HELA_Cosubstrate_Rep2	Q5W015	6-phosphofructo-2-kinase/fructose-2,6-bisphosphatase 3;6-phosphofructo-2-kinase;Fructose-2,6-bisphosphatase	PFKFB3	23	47.4	0.945165	1.06647	1.00135	0.893896	0.76288	0.589094	0.2572	0.207006	0.150819	0.138558	0.997359	52.5914
HELA_CosubstrateEnzyme_Rep1	Q5W015	6-phosphofructo-2-kinase/fructose-2,6-bisphosphatase 3;6-phosphofructo-2-kinase;Fructose-2,6-bisphosphatase	PFKFB3	23	47.4	1.00114	0.992198	0.958665	0.871843	0.682767	0.449889	0.23157	0.123485	0.0930121	0.101372	0.997804	52.177
HELA_CosubstrateEnzyme_Rep2	Q5W015	6-phosphofructo-2-kinase/fructose-2,6-bisphosphatase 3;6-phosphofructo-2-kinase;Fructose-2,6-bisphosphatase	PFKFB3	23	47.4	1.03702	0.956141	0.9573	0.815011	0.644018	0.474614	0.279166	0.143497	0.10349	0.124156	0.996725	52.0773
HELA_CTRL_Rep1	Q5W015	6-phosphofructo-2-kinase/fructose-2,6-bisphosphatase 3;6-phosphofructo-2-kinase;Fructose-2,6-bisphosphatase	PFKFB3	23	47.4	1.23958	0.635288	0.851635	0.66358	0.662021	0.400676	0.246965	0.197603	0.177852	0.20222	0.997122	52.7845
HELA_CTRL_Rep2	Q5W015	6-phosphofructo-2-kinase/fructose-2,6-bisphosphatase 3;6-phosphofructo-2-kinase;Fructose-2,6-bisphosphatase	PFKFB3	23	47.4	1.09656	0.8948	0.956064	0.930577	0.708606	0.460394	0.235457	0.153108	0.138925	0.12524	0.998815	52.4682
HELA_Enzyme_Rep1	Q5W015	6-phosphofructo-2-kinase/fructose-2,6-bisphosphatase 3;6-phosphofructo-2-kinase;Fructose-2,6-bisphosphatase	PFKFB3	23	47.4	1.02262	0.966681	0.987355	0.821649	0.662523	0.483749	0.266648	0.202927	0.17013	0.169521	0.997302	52.4937
HELA_Enzyme_Rep2	Q5W015	6-phosphofructo-2-kinase/fructose-2,6-bisphosphatase 3;6-phosphofructo-2-kinase;Fructose-2,6-bisphosphatase	PFKFB3	23	47.4	1.02508	0.964622	0.951014	0.872008	0.748712	0.540249	0.295633	0.240634	0.184322	0.188809	0.999167	52.7488
HELA_Cosubstrate_Rep2	Q66S35	6-phosphofructo-2-kinase/fructose-2,6-bisphosphatase 4;6-phosphofructo-2-kinase;Fructose-2,6-bisphosphatase	PFKFB4	4	8.9	0.987163	1.01045	1.10617	0.983554	0.755091	0.392767	0.168179	0.12653	0.113404	0.0683217	0.996014	51.5005
HELA_CosubstrateEnzyme_Rep2	Q66S35	6-phosphofructo-2-kinase/fructose-2,6-bisphosphatase 4;6-phosphofructo-2-kinase;Fructose-2,6-bisphosphatase	PFKFB4	4	8.9	0.994941	0.99856	1.06791	0.904742	0.533153	0.265874	0.201083	0.10028	0.0806243	0.0962231	0.996408	50.5641
HELA_Enzyme_Rep1	Q66S35	6-phosphofructo-2-kinase/fructose-2,6-bisphosphatase 4;6-phosphofructo-2-kinase;Fructose-2,6-bisphosphatase	PFKFB4	4	8.9	1.18041	0.780374	0.947397	0.571456	0.480391	0.347964	0.220744	0.341975	0.073804	0.0501909	0.914773	50.232
HELA_Cosubstrate_Rep1	P52209-2	6-phosphogluconate dehydrogenase, decarboxylating	PGD	35	77.7	1.05785	0.935208	0.988557	0.778845	0.805157	0.415511	0.159344	0.0898211	0.0675405	0.065094	0.999503	52.5661
HELA_Cosubstrate_Rep2	P52209-2	6-phosphogluconate dehydrogenase, decarboxylating	PGD	35	77.7	0.978233	1.02236	1.05574	1.01052	0.867192	0.518088	0.152842	0.0969878	0.0795883	0.0738459	0.998867	52.3893
HELA_CosubstrateEnzyme_Rep1	P52209-2	6-phosphogluconate dehydrogenase, decarboxylating	PGD	35	77.7	1.01313	0.979203	1.01053	0.986044	0.789058	0.435651	0.15847	0.0850417	0.0685203	0.0620529	0.999583	52.4416
HELA_CosubstrateEnzyme_Rep2	P52209-2	6-phosphogluconate dehydrogenase, decarboxylating	PGD	35	77.7	1.02204	0.971242	1.0335	1.07906	0.820543	0.482015	0.19777	0.108173	0.0904189	0.0870875	0.993811	52.7408
HELA_CTRL_Rep1	P52209-2	6-phosphogluconate dehydrogenase, decarboxylating	PGD	35	77.7	1.23386	0.643835	0.858835	0.76031	0.734699	0.34099	0.144387	0.0869359	0.0764679	0.0707362	0.999044	52.4501
HELA_CTRL_Rep2	P52209-2	6-phosphogluconate dehydrogenase, decarboxylating	PGD	35	77.7	1.10371	0.887491	0.96019	0.985456	0.837209	0.421781	0.14901	0.0913266	0.0709675	0.0664725	0.999292	52.5014
HELA_Enzyme_Rep1	P52209-2	6-phosphogluconate dehydrogenase, decarboxylating	PGD	35	77.7	1.02374	0.965363	1.03076	1.0238	0.840596	0.44514	0.166825	0.111897	0.101391	0.0898322	0.99635	52.6584
HELA_Enzyme_Rep2	P52209-2	6-phosphogluconate dehydrogenase, decarboxylating	PGD	35	77.7	1.02026	0.970153	1.01732	1.00836	0.832383	0.482557	0.175037	0.112512	0.0736404	0.0679469	0.998622	52.4609
HELA_Cosubstrate_Rep1	O95336	6-phosphogluconolactonase	PGLS	15	76.7	1.03121	0.96203	0.992948	0.792639	0.842642	0.671262	0.528346	0.440438	0.247591	0.129281	0.98626	57.9978
HELA_Cosubstrate_Rep2	O95336	6-phosphogluconolactonase	PGLS	15	76.7	0.959064	1.04793	0.974164	0.9809	0.824361	0.745728	0.580383	0.430983	0.245588	0.104996	0.971858	56.6596
HELA_CosubstrateEnzyme_Rep1	O95336	6-phosphogluconolactonase	PGLS	15	76.7	1.00236	0.990872	1.01831	0.966319	0.840879	0.680446	0.477038	0.375637	0.162643	0.0822762	0.988212	56.5844
HELA_CosubstrateEnzyme_Rep2	O95336	6-phosphogluconolactonase	PGLS	15	76.7	0.997237	0.996246	1.01766	1.01558	0.916513	0.79796	0.546284	0.494373	0.244905	0.105336	0.962298	57.9886
HELA_CTRL_Rep1	O95336	6-phosphogluconolactonase	PGLS	15	76.7	1.13682	0.788825	0.97364	0.865165	0.873468	0.7206	0.584111	0.434313	0.229977	0.0925624	0.923148	59.321
HELA_CTRL_Rep2	O95336	6-phosphogluconolactonase	PGLS	15	76.7	1.01421	0.978932	0.902986	0.949043	0.86731	0.748869	0.566656	0.41578	0.212723	0.115879	0.979946	57.9116
HELA_Enzyme_Rep1	O95336	6-phosphogluconolactonase	PGLS	15	76.7	1.01318	0.977834	1.0603	1.06085	0.886761	0.767315	0.587451	0.471907	0.249745	0.119622	0.975349	58.372
HELA_Enzyme_Rep2	O95336	6-phosphogluconolactonase	PGLS	15	76.7	1.03015	0.958804	1.02498	1.01366	1.0286	0.852257	0.59154	0.481614	0.239427	0.107342	0.988656	58.2328
HELA_Cosubstrate_Rep1	Q03393	6-pyruvoyl tetrahydrobiopterin synthase	PTS	9	53.8	1.02399	0.969305	0.996073	0.742677	0.765057	0.539123	0.379178	0.240652	0.128081	0.0839675	0.996482	54.5201
HELA_Cosubstrate_Rep2	Q03393	6-pyruvoyl tetrahydrobiopterin synthase	PTS	9	53.8	0.963093	1.04256	1.04647	0.928475	0.83548	0.755991	0.455958	0.317432	0.166947	0.131624	0.9976	55.313
HELA_CosubstrateEnzyme_Rep1	Q03393	6-pyruvoyl tetrahydrobiopterin synthase	PTS	9	53.8	0.991815	1.0023	1.02696	0.920521	0.811913	0.557621	0.373825	0.233569	0.122333	0.0790139	0.993499	54.3362
HELA_CosubstrateEnzyme_Rep2	Q03393	6-pyruvoyl tetrahydrobiopterin synthase	PTS	9	53.8	1.03725	0.955909	1.0038	0.884454	0.725492	0.559863	0.43321	0.262019	0.161588	0.102273	0.997611	54.0893
HELA_CTRL_Rep1	Q03393	6-pyruvoyl tetrahydrobiopterin synthase	PTS	9	53.8	1.20664	0.684498	0.932618	0.738057	0.814428	0.548317	0.379554	0.255758	0.127588	0.0843566	0.985637	55.6393
HELA_CTRL_Rep2	Q03393	6-pyruvoyl tetrahydrobiopterin synthase	PTS	9	53.8	1.02083	0.972172	0.925783	0.892889	0.79736	0.633844	0.392314	0.266048	0.132339	0.0715345	0.989004	55.0997
HELA_Enzyme_Rep1	Q03393	6-pyruvoyl tetrahydrobiopterin synthase	PTS	9	53.8	1.02412	0.964913	0.919858	0.749728	0.646245	0.496127	0.303169	0.241522	0.142638	0.087542	0.995558	52.86
HELA_Enzyme_Rep2	Q03393	6-pyruvoyl tetrahydrobiopterin synthase	PTS	9	53.8	1.00399	0.988823	0.926863	1.04544	0.860975	0.618198	0.39053	0.322276	0.151644	0.0968473	0.980639	54.6668
HELA_Cosubstrate_Rep1	P36639-3	7,8-dihydro-8-oxoguanine triphosphatase	NUDT1	11	53.8	1.00053	0.992932	0.986641	0.842423	0.86427	0.709141	0.565436	0.48643	0.299449	0.180429	0.97096	59.2197
HELA_Cosubstrate_Rep2	P36639-3	7,8-dihydro-8-oxoguanine triphosphatase	NUDT1	11	53.8	0.945022	1.06666	1.04105	1.05464	0.909684	0.91484	0.645668	0.554074	0.333984	0.179646	0.975671	59.1806
HELA_CosubstrateEnzyme_Rep1	P36639-3	7,8-dihydro-8-oxoguanine triphosphatase	NUDT1	11	53.8	0.987988	1.00645	1.01481	0.979855	0.876059	0.716017	0.615417	0.396784	0.1952	0.0964285	0.987709	57.846
HELA_CosubstrateEnzyme_Rep2	P36639-3	7,8-dihydro-8-oxoguanine triphosphatase	NUDT1	11	53.8	1.03393	0.959256	0.976346	0.898411	0.848522	0.79208	0.730226	0.4843	0.252449	0.110627	0.982534	58.5371
HELA_CTRL_Rep1	P36639-3	7,8-dihydro-8-oxoguanine triphosphatase	NUDT1	11	53.8	1.20048	0.693701	0.854075	0.72423	0.719257	0.550415	0.448059	0.326948	0.177651	0.122446	0.989077	56.6634
HELA_CTRL_Rep2	P36639-3	7,8-dihydro-8-oxoguanine triphosphatase	NUDT1	11	53.8	1.17292	0.816779	0.993856	1.00346	0.896202	0.707702	0.565779	0.414638	0.18933	0.164404	0.971512	57.8846
HELA_Enzyme_Rep1	P36639-3	7,8-dihydro-8-oxoguanine triphosphatase	NUDT1	11	53.8	0.97975	1.0173	1.11284	1.02963	0.964575	0.773919	0.641234	0.477222	0.237972	0.179269	0.961465	58.7422
HELA_Enzyme_Rep2	P36639-3	7,8-dihydro-8-oxoguanine triphosphatase	NUDT1	11	53.8	0.966561	1.03178	1.0059	0.990396	0.981622	0.807765	0.604637	0.438887	0.230688	0.166328	0.987369	57.886
HELA_Cosubstrate_Rep1	P11021	78 kDa glucose-regulated protein	HSPA5	50	64.5	1.05667	0.936393	1.00719	0.843535	0.857385	0.636407	0.451813	0.322812	0.170904	0.10195	0.988642	56.2167
HELA_Cosubstrate_Rep2	P11021	78 kDa glucose-regulated protein	HSPA5	50	64.5	0.977013	1.02399	1.00591	0.982205	0.870437	0.79437	0.455458	0.324732	0.174769	0.0908058	0.996039	55.6164
HELA_CosubstrateEnzyme_Rep1	P11021	78 kDa glucose-regulated protein	HSPA5	50	64.5	1.01845	0.973434	1.00369	1.01072	0.867374	0.691482	0.457026	0.265356	0.135005	0.0821852	0.997162	55.8011
HELA_CosubstrateEnzyme_Rep2	P11021	78 kDa glucose-regulated protein	HSPA5	50	64.5	1.04636	0.94672	1.04913	1.04826	0.895701	0.787085	0.617607	0.353848	0.177473	0.110065	0.991203	56.9723
HELA_CTRL_Rep1	P11021	78 kDa glucose-regulated protein	HSPA5	50	64.5	1.2206	0.663644	0.878003	0.746229	0.654641	0.416426	0.301573	0.211991	0.128872	0.0719487	0.987787	53.6433
HELA_CTRL_Rep2	P11021	78 kDa glucose-regulated protein	HSPA5	50	64.5	1.09589	0.895486	0.941482	0.968025	0.708184	0.489941	0.317036	0.226579	0.136445	0.0858677	0.991402	53.3644
HELA_Enzyme_Rep1	P11021	78 kDa glucose-regulated protein	HSPA5	50	64.5	1.02565	0.963106	1.10209	0.9942	0.746024	0.544939	0.37265	0.270012	0.178119	0.103785	0.975327	54.1957
HELA_Enzyme_Rep2	P11021	78 kDa glucose-regulated protein	HSPA5	50	64.5	1.03755	0.950317	0.983188	1.01894	0.785578	0.557879	0.346081	0.260707	0.157378	0.0871389	0.9873	53.593
HELA_Cosubstrate_Rep1	Q969T7	7-methylguanosine phosphate-specific 5-nucleotidase	NT5C3B	17	53.7	1.01372	0.979644	0.930265	0.7406	0.709544	0.416323	0.192061	0.131425	0.0867642	0.0833951	0.99385	52.3033
HELA_Cosubstrate_Rep2	Q969T7	7-methylguanosine phosphate-specific 5-nucleotidase	NT5C3B	17	53.7	0.972134	1.0305	1.01191	0.905237	0.737915	0.508844	0.171564	0.11479	0.0825313	0.0688176	0.998354	51.8599
HELA_CosubstrateEnzyme_Rep1	Q969T7	7-methylguanosine phosphate-specific 5-nucleotidase	NT5C3B	17	53.7	0.96606	1.03021	1.01883	0.953547	0.805401	0.412906	0.157771	0.0944926	0.070192	0.0521464	0.995957	52.3728
HELA_CosubstrateEnzyme_Rep2	Q969T7	7-methylguanosine phosphate-specific 5-nucleotidase	NT5C3B	17	53.7	1.00997	0.983409	1.02762	0.932981	0.732213	0.42401	0.196826	0.124576	0.0976209	0.106948	0.998994	52.1647
HELA_CTRL_Rep1	Q969T7	7-methylguanosine phosphate-specific 5-nucleotidase	NT5C3B	17	53.7	1.22263	0.660616	0.877241	0.717478	0.698317	0.382177	0.173048	0.117125	0.0965894	0.088691	0.998053	52.6405
HELA_CTRL_Rep2	Q969T7	7-methylguanosine phosphate-specific 5-nucleotidase	NT5C3B	17	53.7	1.12975	0.860881	0.917665	0.959361	0.756464	0.420858	0.145706	0.100805	0.0842	0.0692522	0.99731	52.236
HELA_Enzyme_Rep1	Q969T7	7-methylguanosine phosphate-specific 5-nucleotidase	NT5C3B	17	53.7	1.01216	0.979037	1.08868	0.959583	0.778705	0.418899	0.143455	0.106996	0.0773562	0.0666019	0.992817	52.3596
HELA_Enzyme_Rep2	Q969T7	7-methylguanosine phosphate-specific 5-nucleotidase	NT5C3B	17	53.7	0.998556	0.99506	1.01245	0.989045	0.817417	0.489686	0.202339	0.137882	0.114325	0.106264	0.998641	52.4525
HELA_Cosubstrate_Rep1	Q7L2J0	7SK snRNA methylphosphate capping enzyme	MEPCE	11	19.9	1.15067	0.841742	0.748864	0.415871	0.335662	0.190369	0.146416	0.111112	0.111112	0.127282	0.991382	47.1987
HELA_Cosubstrate_Rep2	Q7L2J0	7SK snRNA methylphosphate capping enzyme	MEPCE	11	19.9	1.01507	0.973227	0.825967	0.514312	0.345633	0.188718	0.095428	0.0780091	0.084919	0.0940155	0.997002	47.147
HELA_CosubstrateEnzyme_Rep1	Q7L2J0	7SK snRNA methylphosphate capping enzyme	MEPCE	11	19.9	1.03966	0.950451	0.85044	0.749166	0.445993	0.348512	0.273976	0.200961	0.219041	0.202028	0.993461	49.728
HELA_CosubstrateEnzyme_Rep2	Q7L2J0	7SK snRNA methylphosphate capping enzyme	MEPCE	11	19.9	1.11881	0.873683	0.837083	0.553208	0.32927	0.23562	0.183655	0.114993	0.113785	0.112012	0.992072	47.7355
HELA_CTRL_Rep1	Q7L2J0	7SK snRNA methylphosphate capping enzyme	MEPCE	11	19.9	1.3224	0.511539	0.549597	0.391042	0.278447	0.164786	0.107979	0.0851065	0.0778532	0.0715184	0.984135	46.6026
HELA_CTRL_Rep2	Q7L2J0	7SK snRNA methylphosphate capping enzyme	MEPCE	11	19.9	1.20837	0.780555	0.74705	0.678394	0.440048	0.286685	0.19428	0.158942	0.142145	0.154727	0.981869	49.0481
HELA_Enzyme_Rep1	Q7L2J0	7SK snRNA methylphosphate capping enzyme	MEPCE	11	19.9	1.05545	0.927916	0.845721	0.675969	0.515132	0.350737	0.239584	0.169687	0.162043	0.173132	0.998443	50.2232
HELA_Enzyme_Rep2	Q7L2J0	7SK snRNA methylphosphate capping enzyme	MEPCE	11	19.9	1.04521	0.941518	0.811216	0.675005	0.529889	0.377827	0.216018	0.152835	0.147746	0.14547	0.997409	49.7257
HELA_Cosubstrate_Rep1	Q6ZVK8	8-oxo-dGDP phosphatase NUDT18	NUDT18	7	29.7	1.0011	0.992354	0.927469	0.775907	0.773151	0.653578	0.466054	0.269785	0.184953	0.15256	0.985773	55.9197
HELA_Cosubstrate_Rep2	Q6ZVK8	8-oxo-dGDP phosphatase NUDT18	NUDT18	7	29.7	0.901783	1.12434	0.9119	1.01065	0.674181	0.592715	0.354623	0.31307	0.251481	0.215563	0.952273	52.9147
HELA_CosubstrateEnzyme_Rep1	Q6ZVK8	8-oxo-dGDP phosphatase NUDT18	NUDT18	7	29.7	0.981007	1.01401	0.933586	1.44206	0.732094	0.627302	0.345069	0.229132	0.638005	0.369785	0.704943	51.2633
HELA_CTRL_Rep1	Q6ZVK8	8-oxo-dGDP phosphatase NUDT18	NUDT18	7	29.7	1.2454	0.62658	0.811406	0.59606	0.688716	0.512838	0.320153	0.24276	0.113045	0.0970148	0.988453	54.4866
HELA_CTRL_Rep2	Q6ZVK8	8-oxo-dGDP phosphatase NUDT18	NUDT18	7	29.7	0.783904	1.21425	0.693495	0.678231	0.531659	0.399662	0.264002	0.223665	0.147419	0.160041	0.787456	50.5065
HELA_Enzyme_Rep1	Q6ZVK8	8-oxo-dGDP phosphatase NUDT18	NUDT18	7	29.7	1.01197	0.97926	1.03783	0.838121	0.733579	0.570108	0.387783	0.303135	0.181782	0.132293	0.9875	54.5495
HELA_Enzyme_Rep2	Q6ZVK8	8-oxo-dGDP phosphatase NUDT18	NUDT18	7	29.7	0.924531	1.08001	0.898246	0.88436	0.81715	0.620262	0.391354	0.294152	0.176978	0.128151	0.974854	54.3866
HELA_Cosubstrate_Rep1	P42684-4	Abelson tyrosine-protein kinase 2	ABL2	6	6.8	1.06113	0.931902	0.899774	0.512261	0.470753	0.346776	0.263119	0.195475	0.27187	0.316184	0.990889	49.2478
HELA_Cosubstrate_Rep2	P42684-4	Abelson tyrosine-protein kinase 2	ABL2	6	6.8	0.992608	1.00319	0.777378	0.402811	0.254121	0.254847	0.174657	0.15048	0.179099	0.194424	0.9985	45.9452
HELA_CosubstrateEnzyme_Rep2	P42684-4	Abelson tyrosine-protein kinase 2	ABL2	6	6.8	1.06774	0.925174	0.84072	0.561178	0.409454	0.328716	0.314817	0.219481	0.250766	0.224214	0.99478	48.2877
HELA_Enzyme_Rep2	P42684-4	Abelson tyrosine-protein kinase 2	ABL2	6	6.8	1.00709	0.985269	0.836463	0.840221	0.806546	0.756978	0.537881	0.504095	0.501163	0.585384	0.967856	65.9236
HELA_Cosubstrate_Rep1	Q8TB40	Abhydrolase domain-containing protein 4	ABHD4	4	15.8	1.0478	0.945326	0.919384	0.458732	0.375123	0.283748	0.213652	0.134982	0.150779	0.129327	0.989698	48.4058
HELA_CosubstrateEnzyme_Rep2	Q8TB40	Abhydrolase domain-containing protein 4	ABHD4	4	15.8	1.00144	0.992011	0.74423	0.392558	0.207799	0.16171	0.117515	0.070213	0.0571163	0.0779287	0.992432	46.1156
HELA_CTRL_Rep2	Q8TB40	Abhydrolase domain-containing protein 4	ABHD4	4	15.8	1.08497	0.906639	0.756648	0.508327	0.425614	0.322311	0.209246	0.175554	0.178671	0.14067	0.984465	48.192
HELA_Enzyme_Rep1	Q8TB40	Abhydrolase domain-containing protein 4	ABHD4	4	15.8	1.05218	0.931779	0.693952	0.369076	0.254328	0.23684	0.185522	0.126048	0.0609733	0.0658718	0.98061	46.161
HELA_Cosubstrate_Rep1	A0A0A0MRT6	Abl interactor 1	ABI1	17	38.3	1.09506	0.897739	1.02957	0.718878	0.781527	0.379682	0.175452	0.130624	0.112634	0.0992787	0.99344	52.2551
HELA_Cosubstrate_Rep2	A0A0A0MRT6	Abl interactor 1	ABI1	17	38.3	0.962564	1.04326	1.02694	0.956689	0.927416	0.522603	0.201642	0.140786	0.128857	0.131913	0.997541	52.5793
HELA_CosubstrateEnzyme_Rep1	A0A0A0MRT6	Abl interactor 1	ABI1	17	38.3	1.0232	0.968286	1.04307	0.990562	0.768343	0.406149	0.162139	0.0982997	0.0755697	0.0815262	0.999082	52.222
HELA_CosubstrateEnzyme_Rep2	A0A0A0MRT6	Abl interactor 1	ABI1	17	38.3	1.04248	0.95064	1.05439	0.974028	0.744655	0.438533	0.198837	0.105456	0.0932854	0.0965465	0.999302	52.3081
HELA_CTRL_Rep1	A0A0A0MRT6	Abl interactor 1	ABI1	17	38.3	1.25543	0.611603	0.833532	0.719615	0.708067	0.29175	0.141787	0.0980738	0.0813648	0.077628	0.996705	52.0301
HELA_CTRL_Rep2	A0A0A0MRT6	Abl interactor 1	ABI1	17	38.3	1.13426	0.856278	1.02113	1.02031	0.844267	0.399047	0.1604	0.11553	0.0954486	0.0890225	0.99255	52.3861
HELA_Enzyme_Rep1	A0A0A0MRT6	Abl interactor 1	ABI1	17	38.3	1.04718	0.937683	0.978919	0.926635	0.709366	0.375102	0.151585	0.107352	0.10755	0.108187	0.999534	51.8642
HELA_Enzyme_Rep2	A0A0A0MRT6	Abl interactor 1	ABI1	17	38.3	1.02463	0.965142	1.04225	1.03837	0.803984	0.411238	0.162408	0.112875	0.100239	0.0973981	0.996199	51.9842
HELA_Cosubstrate_Rep1	Q9NYB9-2	Abl interactor 2	ABI2	19	49.7	1.10369	0.889051	1.02599	0.702608	0.767611	0.398914	0.211243	0.142605	0.120286	0.109021	0.991741	52.3998
HELA_Cosubstrate_Rep2	Q9NYB9-2	Abl interactor 2	ABI2	19	49.7	0.971007	1.032	1.01516	0.95088	0.851257	0.501367	0.229938	0.162204	0.148162	0.14059	0.997752	52.3516
HELA_CosubstrateEnzyme_Rep1	Q9NYB9-2	Abl interactor 2	ABI2	19	49.7	1.01302	0.979314	1.00291	0.956396	0.674724	0.449345	0.233595	0.129688	0.10387	0.0804437	0.998973	52.2834
HELA_CosubstrateEnzyme_Rep2	Q9NYB9-2	Abl interactor 2	ABI2	19	49.7	1.05332	0.939706	1.05606	0.976231	0.752873	0.517326	0.332935	0.193828	0.165065	0.124219	0.996093	53.0788
HELA_CTRL_Rep1	Q9NYB9-2	Abl interactor 2	ABI2	19	49.7	1.24036	0.634119	0.832192	0.711768	0.698421	0.334431	0.191449	0.132399	0.123473	0.110558	0.998655	52.3277
HELA_CTRL_Rep2	Q9NYB9-2	Abl interactor 2	ABI2	19	49.7	1.04416	0.948337	0.950969	0.971776	0.797604	0.459189	0.215407	0.16004	0.143042	0.104476	0.995002	52.7039
HELA_Enzyme_Rep1	Q9NYB9-2	Abl interactor 2	ABI2	19	49.7	1.05707	0.926004	0.940236	0.924991	0.682553	0.421948	0.233534	0.182037	0.148766	0.169093	0.996994	52.1488
HELA_Enzyme_Rep2	Q9NYB9-2	Abl interactor 2	ABI2	19	49.7	1.00028	0.993082	1.05716	0.967537	0.788086	0.459763	0.213198	0.146517	0.121601	0.103777	0.995802	52.2329
HELA_Cosubstrate_Rep1	H3BRF9	Abscission/NoCut checkpoint regulator	ZFYVE19	33	71	1.0402	0.952982	1.00429	0.801151	0.842904	0.695636	0.59792	0.553779	0.631247	0.694165	0.981885	NA
HELA_Cosubstrate_Rep2	H3BRF9	Abscission/NoCut checkpoint regulator	ZFYVE19	33	71	0.95894	1.0481	1.05345	0.99476	0.882975	0.88695	0.661428	0.661388	0.773954	0.780572	0.980069	NA
HELA_CosubstrateEnzyme_Rep1	H3BRF9	Abscission/NoCut checkpoint regulator	ZFYVE19	33	71	0.994441	0.999454	1.02957	0.957175	0.824897	0.703517	0.575589	0.461081	0.482895	0.428517	0.983225	66.3775
HELA_CosubstrateEnzyme_Rep2	H3BRF9	Abscission/NoCut checkpoint regulator	ZFYVE19	33	71	1.01131	0.98206	0.99555	1.03241	0.898192	0.865484	0.886587	0.732205	0.827359	0.64289	0.645949	NA
HELA_CTRL_Rep1	H3BRF9	Abscission/NoCut checkpoint regulator	ZFYVE19	33	71	1.2154	0.671412	0.898631	0.711212	0.796412	0.65072	0.57009	0.522378	0.585708	0.592702	0.960165	NA
HELA_CTRL_Rep2	H3BRF9	Abscission/NoCut checkpoint regulator	ZFYVE19	33	71	1.12086	0.869971	1.01005	1.02895	0.967572	0.8108	0.67	0.642186	0.747177	0.785701	0.936445	NA
HELA_Enzyme_Rep1	H3BRF9	Abscission/NoCut checkpoint regulator	ZFYVE19	33	71	1.0243	0.9647	1.00399	0.886319	0.759369	0.637174	0.562649	0.5325	0.617024	0.684564	0.992109	NA
HELA_Enzyme_Rep2	H3BRF9	Abscission/NoCut checkpoint regulator	ZFYVE19	33	71	1.0107	0.981129	0.986105	0.951259	0.902868	0.775979	0.594296	0.582373	0.626308	0.662929	0.994198	NA
HELA_Enzyme_Rep1	Q96K21-3	Abscission/NoCut checkpoint regulator	ZFYVE19	27	67	1.03858	0.947837	1.0281	1.13237	1.07224	0.800818	0.741801	0.844743	1.14187	1.33611	NA	NA
HELA_Enzyme_Rep2	Q96K21-3	Abscission/NoCut checkpoint regulator	ZFYVE19	27	67	0.972638	1.0248	1.06216	1.08106	1.17109	0.990267	0.838392	0.878417	1.09765	1.21218	NA	NA
HELA_Cosubstrate_Rep1	A0A0J9YWL0	Absent in melanoma 1 protein	AIM1	3	1	1.09745	0.895335	1.00661	0.649908	0.925757	0.437865	0.302317	0.0939375	0.0871844	0.0887756	0.964685	53.3854
HELA_CosubstrateEnzyme_Rep1	A0A0J9YWL0	Absent in melanoma 1 protein	AIM1	3	1	0.985639	1.00899	1.05448	0.995844	0.873076	0.788441	0.693484	0.565373	0.584826	0.557774	0.966607	NA
HELA_CosubstrateEnzyme_Rep2	A0A0J9YWL0	Absent in melanoma 1 protein	AIM1	3	1	1.02884	0.964383	0.926123	1.15912	0.79031	0.764936	0.51792	0.369661	0.357274	1.66766	0.143667	NA
HELA_Enzyme_Rep1	A0A0J9YWL0	Absent in melanoma 1 protein	AIM1	3	1	1.02898	0.95917	1.00414	1.06497	1.0427	0.905822	0.808404	0.800589	1.02576	1.04	NA	NA
HELA_Enzyme_Rep2	A0A0J9YWL0	Absent in melanoma 1 protein	AIM1	3	1	0.875677	1.13608	1.02119	1.17733	1.01842	0.964767	0.64607	0.681747	0.784037	0.787888	NA	NA
HELA_Cosubstrate_Rep1	Q86V21	Acetoacetyl-CoA synthetase	AACS	26	42.1	1.08958	0.903256	0.503467	0.161489	0.136416	0.0980397	0.0684063	0.0503583	0.042087	0.0386695	0.99337	44.1489
HELA_Cosubstrate_Rep2	Q86V21	Acetoacetyl-CoA synthetase	AACS	26	42.1	1.01268	0.976414	0.55858	0.241675	0.187312	0.142893	0.0799918	0.0638175	0.0581217	0.0550477	0.99212	44.383
HELA_CosubstrateEnzyme_Rep1	Q86V21	Acetoacetyl-CoA synthetase	AACS	26	42.1	1.03742	0.952876	0.586264	0.314081	0.212394	0.157815	0.103436	0.0711783	0.0562885	0.0522561	0.988662	45.0286
HELA_CosubstrateEnzyme_Rep2	Q86V21	Acetoacetyl-CoA synthetase	AACS	26	42.1	1.06152	0.93144	0.548276	0.238914	0.153244	0.127637	0.0940917	0.0598689	0.0478508	0.0561944	0.992029	44.4091
HELA_CTRL_Rep1	Q86V21	Acetoacetyl-CoA synthetase	AACS	26	42.1	1.30532	0.537049	0.307606	0.193978	0.141631	0.0861324	0.0660878	0.0539299	0.038945	0.0343827	0.982193	43.4321
HELA_CTRL_Rep2	Q86V21	Acetoacetyl-CoA synthetase	AACS	26	42.1	1.15632	0.833737	0.334419	0.22272	0.161412	0.113067	0.0631427	0.0503557	0.0447342	0.0363341	0.980622	43.3969
HELA_Enzyme_Rep1	Q86V21	Acetoacetyl-CoA synthetase	AACS	26	42.1	1.1213	0.85017	0.404844	0.261819	0.191265	0.14212	0.0895708	0.0701881	0.061131	0.0564008	0.977027	43.8204
HELA_Enzyme_Rep2	Q86V21	Acetoacetyl-CoA synthetase	AACS	26	42.1	1.1336	0.840083	0.360142	0.201253	0.144411	0.101249	0.0596356	0.0485659	0.040723	0.0355073	0.982382	43.3304
HELA_Cosubstrate_Rep1	Q9BWD1	Acetyl-CoA acetyltransferase, cytosolic	ACAT2	26	83.1	1.04774	0.945391	1.02388	0.744324	0.827094	0.616524	0.491666	0.379678	0.355389	0.157172	0.976099	57.5818
HELA_Cosubstrate_Rep2	Q9BWD1	Acetyl-CoA acetyltransferase, cytosolic	ACAT2	26	83.1	0.949953	1.06008	1.01046	0.927667	0.871439	0.765166	0.478287	0.434441	0.424462	0.211012	0.97896	57.0946
HELA_CosubstrateEnzyme_Rep1	Q9BWD1	Acetyl-CoA acetyltransferase, cytosolic	ACAT2	26	83.1	1.00909	0.983573	1.02524	0.960428	0.810526	0.650988	0.43236	0.337996	0.288864	0.119518	0.980704	56.1151
HELA_CosubstrateEnzyme_Rep2	Q9BWD1	Acetyl-CoA acetyltransferase, cytosolic	ACAT2	26	83.1	1.0352	0.957976	1.05556	0.983287	0.834377	0.753588	0.566233	0.461033	0.391807	0.145168	0.957375	58.468
HELA_CTRL_Rep1	Q9BWD1	Acetyl-CoA acetyltransferase, cytosolic	ACAT2	26	83.1	1.21132	0.677504	0.937278	0.734265	0.826539	0.601565	0.469077	0.429851	0.369076	0.202052	0.95429	58.8835
HELA_CTRL_Rep2	Q9BWD1	Acetyl-CoA acetyltransferase, cytosolic	ACAT2	26	83.1	1.00539	0.98795	0.902327	0.870685	0.813344	0.628281	0.407203	0.382723	0.337864	0.144991	0.956537	56.4759
HELA_Enzyme_Rep1	Q9BWD1	Acetyl-CoA acetyltransferase, cytosolic	ACAT2	26	83.1	1.01121	0.980152	1.06529	0.969332	0.870649	0.732239	0.497568	0.46681	0.415552	0.198003	0.96422	58.2551
HELA_Enzyme_Rep2	Q9BWD1	Acetyl-CoA acetyltransferase, cytosolic	ACAT2	26	83.1	1.0121	0.979523	1.00938	0.99453	1.00156	0.836288	0.537814	0.504298	0.422869	0.194706	0.968135	58.9816
HELA_Cosubstrate_Rep1	P24752	Acetyl-CoA acetyltransferase, mitochondrial	ACAT1	21	65.8	1.08327	0.909611	0.89701	0.507369	0.309025	0.124211	0.062144	0.0411943	0.032473	0.0298867	0.999561	48.1431
HELA_Cosubstrate_Rep2	P24752	Acetyl-CoA acetyltransferase, mitochondrial	ACAT1	21	65.8	1.00599	0.985333	0.893389	0.623073	0.354335	0.16619	0.0749563	0.0603725	0.0520004	0.0490949	0.997912	47.9304
HELA_CosubstrateEnzyme_Rep1	P24752	Acetyl-CoA acetyltransferase, mitochondrial	ACAT1	21	65.8	1.04268	0.947179	0.902451	0.683135	0.324538	0.167072	0.0889137	0.055394	0.0480488	0.0395747	0.998509	48.41
HELA_CosubstrateEnzyme_Rep2	P24752	Acetyl-CoA acetyltransferase, mitochondrial	ACAT1	21	65.8	1.05629	0.936717	0.895064	0.614492	0.294705	0.133708	0.0673857	0.0400335	0.0288624	0.0336074	0.999239	48
HELA_CTRL_Rep1	P24752	Acetyl-CoA acetyltransferase, mitochondrial	ACAT1	21	65.8	1.24378	0.629013	0.800115	0.53842	0.306272	0.120722	0.0645314	0.0431804	0.0394248	0.0309957	0.999323	48.71
HELA_CTRL_Rep2	P24752	Acetyl-CoA acetyltransferase, mitochondrial	ACAT1	21	65.8	1.08736	0.904197	0.841135	0.655908	0.315448	0.13962	0.0633212	0.0460913	0.0346511	0.0310887	0.999591	48.2885
HELA_Enzyme_Rep1	P24752	Acetyl-CoA acetyltransferase, mitochondrial	ACAT1	21	65.8	1.05331	0.930444	0.879551	0.655836	0.333147	0.15757	0.105457	0.0687742	0.080729	0.0679715	0.999235	48.4478
HELA_Enzyme_Rep2	P24752	Acetyl-CoA acetyltransferase, mitochondrial	ACAT1	21	65.8	1.05358	0.931915	0.872731	0.637043	0.354455	0.136836	0.0701944	0.0431648	0.0334948	0.0368586	0.998635	48.1831
HELA_Cosubstrate_Rep1	Q13085	Acetyl-CoA carboxylase 1;Biotin carboxylase	ACACA	110	55	1.13198	0.860562	0.826147	0.322074	0.214196	0.138664	0.092531	0.0700591	0.0543471	0.0538382	0.991825	46.441
HELA_Cosubstrate_Rep2	Q13085	Acetyl-CoA carboxylase 1;Biotin carboxylase	ACACA	110	55	1.01261	0.976507	0.865075	0.446914	0.261783	0.181519	0.106606	0.0863484	0.0785348	0.0813314	0.996307	46.6491
HELA_CosubstrateEnzyme_Rep1	Q13085	Acetyl-CoA carboxylase 1;Biotin carboxylase	ACACA	110	55	1.04279	0.947051	0.824007	0.458108	0.245926	0.174233	0.113458	0.0719678	0.0600579	0.0579085	0.996777	46.7938
HELA_CosubstrateEnzyme_Rep2	Q13085	Acetyl-CoA carboxylase 1;Biotin carboxylase	ACACA	110	55	1.07803	0.9148	0.846196	0.384533	0.186024	0.140626	0.111037	0.0770398	0.0712328	0.0704621	0.996567	46.2708
HELA_CTRL_Rep1	Q13085	Acetyl-CoA carboxylase 1;Biotin carboxylase	ACACA	110	55	1.32898	0.501708	0.497789	0.275563	0.162822	0.097341	0.0710792	0.0571071	0.0527725	0.0516414	0.987829	44.9655
HELA_CTRL_Rep2	Q13085	Acetyl-CoA carboxylase 1;Biotin carboxylase	ACACA	110	55	1.08716	0.904401	0.669838	0.432451	0.268741	0.197269	0.132094	0.113429	0.11601	0.101319	0.99346	46.3905
HELA_Enzyme_Rep1	Q13085	Acetyl-CoA carboxylase 1;Biotin carboxylase	ACACA	110	55	1.11807	0.853979	0.598587	0.344833	0.197887	0.139243	0.0896968	0.0771851	0.0736366	0.0695966	0.992645	45.2943
HELA_Enzyme_Rep2	Q13085	Acetyl-CoA carboxylase 1;Biotin carboxylase	ACACA	110	55	1.06555	0.918177	0.691322	0.358166	0.237522	0.146308	0.0850649	0.0683209	0.0589026	0.0529275	0.995901	45.8253
HELA_Cosubstrate_Rep1	Q9NR19	Acetyl-coenzyme A synthetase, cytoplasmic	ACSS2	26	41.4	1.00809	0.985315	0.965031	0.75011	0.634394	0.259414	0.0977484	0.0716509	0.0691732	0.0602575	0.996102	51.0583
HELA_Cosubstrate_Rep2	Q9NR19	Acetyl-coenzyme A synthetase, cytoplasmic	ACSS2	26	41.4	0.961318	1.04492	1.02753	0.942886	0.733031	0.346948	0.126956	0.0946151	0.0881632	0.0886642	0.999274	51.1714
HELA_CosubstrateEnzyme_Rep1	Q9NR19	Acetyl-coenzyme A synthetase, cytoplasmic	ACSS2	26	41.4	1.00577	0.987172	0.993616	0.929819	0.634178	0.250217	0.107858	0.075091	0.064743	0.0676238	0.998894	50.9519
HELA_CosubstrateEnzyme_Rep2	Q9NR19	Acetyl-coenzyme A synthetase, cytoplasmic	ACSS2	26	41.4	0.983081	1.01052	1.00226	0.909054	0.641628	0.29184	0.160193	0.104749	0.0739506	0.0910987	0.995973	51.1817
HELA_CTRL_Rep1	Q9NR19	Acetyl-coenzyme A synthetase, cytoplasmic	ACSS2	26	41.4	1.21864	0.666569	0.871415	0.642855	0.439871	0.189206	0.114113	0.0907431	0.0835117	0.0663794	0.996963	50.0271
HELA_CTRL_Rep2	Q9NR19	Acetyl-coenzyme A synthetase, cytoplasmic	ACSS2	26	41.4	1.10539	0.88577	0.919504	0.813586	0.452807	0.210421	0.118293	0.0953617	0.0910053	0.0878361	0.999576	49.6564
HELA_Enzyme_Rep1	Q9NR19	Acetyl-coenzyme A synthetase, cytoplasmic	ACSS2	26	41.4	1.02515	0.963697	0.992063	0.841475	0.449298	0.223819	0.112433	0.0848158	0.0777904	0.0691646	0.998496	49.8937
HELA_Enzyme_Rep2	Q9NR19	Acetyl-coenzyme A synthetase, cytoplasmic	ACSS2	26	41.4	1.01477	0.97645	0.971894	0.846375	0.528086	0.23344	0.10601	0.0820912	0.0701332	0.0729897	0.999854	49.9771
HELA_Cosubstrate_Rep1	E7EMM4	Acid ceramidase;Acid ceramidase subunit alpha;Acid ceramidase subunit beta	ASAH1	23	51.4	1.07642	0.916508	0.996362	0.75266	0.836937	0.713329	0.630889	0.578326	0.642767	0.641099	0.973393	NA
HELA_Cosubstrate_Rep2	E7EMM4	Acid ceramidase;Acid ceramidase subunit alpha;Acid ceramidase subunit beta	ASAH1	23	51.4	0.97033	1.0329	0.996247	0.945229	0.865345	0.839651	0.606231	0.5529	0.599547	0.497596	0.977701	63.8921
HELA_CosubstrateEnzyme_Rep1	E7EMM4	Acid ceramidase;Acid ceramidase subunit alpha;Acid ceramidase subunit beta	ASAH1	23	51.4	1.0013	0.992021	0.996604	0.998849	0.885894	0.763375	0.664381	0.526989	0.514857	0.391005	0.963013	64.3209
HELA_CosubstrateEnzyme_Rep2	E7EMM4	Acid ceramidase;Acid ceramidase subunit alpha;Acid ceramidase subunit beta	ASAH1	23	51.4	1.02273	0.970543	1.0067	0.974666	0.85491	0.812987	0.835742	0.643936	0.711414	0.469651	0.842326	NA
HELA_CTRL_Rep1	E7EMM4	Acid ceramidase;Acid ceramidase subunit alpha;Acid ceramidase subunit beta	ASAH1	23	51.4	1.22847	0.651885	0.874667	0.726782	0.78386	0.602461	0.546809	0.514149	0.487308	0.46238	0.978839	NA
HELA_CTRL_Rep2	E7EMM4	Acid ceramidase;Acid ceramidase subunit alpha;Acid ceramidase subunit beta	ASAH1	23	51.4	1.09979	0.891501	0.935099	0.99082	0.911867	0.794477	0.584879	0.562502	0.598153	0.444694	0.946908	65.6298
HELA_Enzyme_Rep1	E7EMM4	Acid ceramidase;Acid ceramidase subunit alpha;Acid ceramidase subunit beta	ASAH1	23	51.4	1.02905	0.959096	1.01567	0.997867	0.910894	0.763359	0.643994	0.652344	0.677494	0.694453	0.964465	NA
HELA_Enzyme_Rep2	E7EMM4	Acid ceramidase;Acid ceramidase subunit alpha;Acid ceramidase subunit beta	ASAH1	23	51.4	1.02216	0.967976	0.992937	1.00994	0.951162	0.827307	0.598953	0.599463	0.532837	0.530581	0.983416	NA
HELA_Cosubstrate_Rep1	Q92484-2	Acid sphingomyelinase-like phosphodiesterase 3a	SMPDL3A	12	37	1.03462	0.958599	0.97512	0.769719	0.847449	0.728888	0.570743	0.546465	0.482391	0.339349	0.965682	62.4668
HELA_Cosubstrate_Rep2	Q92484-2	Acid sphingomyelinase-like phosphodiesterase 3a	SMPDL3A	12	37	0.962842	1.04289	1.03743	1.01147	0.929695	0.893506	0.642868	0.643837	0.589514	0.374082	0.956475	62.727
HELA_CosubstrateEnzyme_Rep1	Q92484-2	Acid sphingomyelinase-like phosphodiesterase 3a	SMPDL3A	12	37	1.00242	0.990806	1.04834	0.946564	0.890555	0.686113	0.589235	0.433883	0.371157	0.292452	0.976324	59.0881
HELA_CosubstrateEnzyme_Rep2	Q92484-2	Acid sphingomyelinase-like phosphodiesterase 3a	SMPDL3A	12	37	0.995961	0.997532	1.11629	0.955638	0.905697	0.805856	0.845528	0.637434	0.560103	0.389416	0.934414	64.5049
HELA_CTRL_Rep1	Q92484-2	Acid sphingomyelinase-like phosphodiesterase 3a	SMPDL3A	12	37	1.22279	0.660376	0.859529	0.718247	0.845379	0.665847	0.612276	0.527187	0.483085	0.327518	0.980898	63.3684
HELA_CTRL_Rep2	Q92484-2	Acid sphingomyelinase-like phosphodiesterase 3a	SMPDL3A	12	37	1.0804	0.911304	0.897079	0.889504	0.841621	0.738754	0.581228	0.541137	0.496699	0.272779	0.963107	61.3549
HELA_Enzyme_Rep1	Q92484-2	Acid sphingomyelinase-like phosphodiesterase 3a	SMPDL3A	12	37	1.0119	0.979338	1.04208	1.0127	0.953918	0.799945	0.633854	0.605554	0.566771	0.385217	0.949153	62.467
HELA_Enzyme_Rep2	Q92484-2	Acid sphingomyelinase-like phosphodiesterase 3a	SMPDL3A	12	37	1.00096	0.992306	0.997197	0.99019	0.96966	0.86204	0.671045	0.641267	0.579323	0.406696	0.965853	63.6379
HELA_Cosubstrate_Rep2	E7EMA9	Acid trehalase-like protein 1	ATHL1	4	7.3	0.937279	1.07699	0.962289	0.851289	0.756514	0.613563	0.375582	0.317743	0.225223	0.232208	0.994309	53.503
HELA_CTRL_Rep1	E7EMA9	Acid trehalase-like protein 1	ATHL1	4	7.3	0.836316	1.23784	0.575592	0.584153	0.682322	0.692564	0.655729	0.597824	0.987196	0.831566	NA	NA
HELA_CTRL_Rep2	E7EMA9	Acid trehalase-like protein 1	ATHL1	4	7.3	1.0111	0.98211	0.834873	0.844531	0.66137	0.488046	0.30475	0.182713	0.139673	0.0776707	0.982135	52.8496
HELA_Cosubstrate_Rep1	O43427-2	Acidic fibroblast growth factor intracellular-binding protein	FIBP	12	31.7	1.04583	0.947315	0.920224	0.528045	0.426214	0.294796	0.223503	0.171245	0.172592	0.175115	0.997351	49.1413
HELA_Cosubstrate_Rep2	O43427-2	Acidic fibroblast growth factor intracellular-binding protein	FIBP	12	31.7	0.954569	1.05393	0.953033	0.649011	0.402814	0.251593	0.129068	0.10863	0.0992471	0.0799374	0.998729	48.4739
HELA_CosubstrateEnzyme_Rep1	O43427-2	Acidic fibroblast growth factor intracellular-binding protein	FIBP	12	31.7	0.989031	1.00532	0.80953	0.640042	0.298292	0.207752	0.123172	0.0805689	0.0488911	0.0579577	0.994025	48.0034
HELA_CosubstrateEnzyme_Rep2	O43427-2	Acidic fibroblast growth factor intracellular-binding protein	FIBP	12	31.7	1.00189	0.991553	0.879306	0.535426	0.27963	0.205877	0.130209	0.0954106	0.0646658	0.0658764	0.995716	47.5808
HELA_CTRL_Rep1	O43427-2	Acidic fibroblast growth factor intracellular-binding protein	FIBP	12	31.7	1.27181	0.587122	0.700238	0.505847	0.381162	0.227333	0.157923	0.146432	0.120718	0.103108	0.995611	49.0294
HELA_CTRL_Rep2	O43427-2	Acidic fibroblast growth factor intracellular-binding protein	FIBP	12	31.7	1.19096	0.798344	0.808382	0.650453	0.327171	0.18331	0.116654	0.0809361	0.0575064	0.0786024	0.98859	48.2424
HELA_Enzyme_Rep1	O43427-2	Acidic fibroblast growth factor intracellular-binding protein	FIBP	12	31.7	1.00847	0.983386	0.825939	0.708176	0.339742	0.235323	0.126452	0.108081	0.173083	0.130951	0.989646	48.6953
HELA_Enzyme_Rep2	O43427-2	Acidic fibroblast growth factor intracellular-binding protein	FIBP	12	31.7	0.963947	1.03478	0.799121	0.751965	0.435944	0.27658	0.149015	0.121426	0.11794	0.0971094	0.983587	49.1648
HELA_Cosubstrate_Rep1	P39687	Acidic leucine-rich nuclear phosphoprotein 32 family member A	ANP32A	19	47.8	1.02804	0.965223	0.966738	0.998574	0.867644	0.701935	0.601867	0.528868	0.869442	0.705127	0.583125	NA
HELA_Cosubstrate_Rep2	P39687	Acidic leucine-rich nuclear phosphoprotein 32 family member A	ANP32A	19	47.8	0.954783	1.05364	1.02151	1.12261	0.900282	0.852909	0.666639	0.655533	0.831345	0.789764	NA	NA
HELA_CosubstrateEnzyme_Rep1	P39687	Acidic leucine-rich nuclear phosphoprotein 32 family member A	ANP32A	19	47.8	0.989269	1.00506	1.01989	1.05856	0.895908	0.768962	0.641032	0.565979	0.588821	0.504641	0.935808	NA
HELA_CosubstrateEnzyme_Rep2	P39687	Acidic leucine-rich nuclear phosphoprotein 32 family member A	ANP32A	19	47.8	1.01646	0.976865	0.992617	1.14863	0.903056	0.81635	0.7479	0.668172	0.767258	0.585897	0.747042	NA
HELA_CTRL_Rep1	P39687	Acidic leucine-rich nuclear phosphoprotein 32 family member A	ANP32A	19	47.8	1.1506	0.76823	0.886868	0.850006	0.836613	0.675351	0.605014	0.573426	0.671444	0.607074	0.770924	NA
HELA_CTRL_Rep2	P39687	Acidic leucine-rich nuclear phosphoprotein 32 family member A	ANP32A	19	47.8	1.14159	0.848789	0.988886	1.23208	0.941452	0.762719	0.649908	0.588121	0.686644	0.797085	0.781936	NA
HELA_Enzyme_Rep1	P39687	Acidic leucine-rich nuclear phosphoprotein 32 family member A	ANP32A	19	47.8	1.00683	0.98533	1.0506	1.19866	0.939839	0.777256	0.638953	0.639063	0.853994	0.745811	0.779256	NA
HELA_Enzyme_Rep2	P39687	Acidic leucine-rich nuclear phosphoprotein 32 family member A	ANP32A	19	47.8	0.987187	1.00811	1.01848	1.23262	1.08653	0.932809	0.71834	0.659325	0.862239	0.82151	0.727415	NA
HELA_Cosubstrate_Rep1	Q92688	Acidic leucine-rich nuclear phosphoprotein 32 family member B	ANP32B	13	36.7	1.04215	0.951016	0.99775	0.847366	0.885087	0.733188	0.647468	0.523371	0.258714	0.139981	0.975683	59.6011
HELA_Cosubstrate_Rep2	Q92688	Acidic leucine-rich nuclear phosphoprotein 32 family member B	ANP32B	13	36.7	0.946911	1.06414	0.993835	1.43834	0.913319	0.902494	0.670963	0.579639	0.406802	0.153525	0.804133	59.9026
HELA_CosubstrateEnzyme_Rep1	Q92688	Acidic leucine-rich nuclear phosphoprotein 32 family member B	ANP32B	13	36.7	1.00359	0.989544	1.02584	0.99361	0.896532	0.768193	0.642616	0.453808	0.222648	0.120563	0.988442	58.77
HELA_CosubstrateEnzyme_Rep2	Q92688	Acidic leucine-rich nuclear phosphoprotein 32 family member B	ANP32B	13	36.7	1.01869	0.974615	0.989226	1.23827	0.955575	0.85995	0.821486	0.590512	0.3662	0.156477	0.908387	60.7899
HELA_CTRL_Rep1	Q92688	Acidic leucine-rich nuclear phosphoprotein 32 family member B	ANP32B	13	36.7	1.20562	0.686025	0.902077	0.781048	0.826407	0.687892	0.595501	0.479232	0.233197	0.130227	0.983027	59.6542
HELA_CTRL_Rep2	Q92688	Acidic leucine-rich nuclear phosphoprotein 32 family member B	ANP32B	13	36.7	1.0529	0.939404	0.927945	0.93748	0.896256	0.760026	0.61233	0.505541	0.218004	0.115883	0.976213	58.8124
HELA_Enzyme_Rep1	Q92688	Acidic leucine-rich nuclear phosphoprotein 32 family member B	ANP32B	13	36.7	1.00369	0.989035	1.09067	1.06301	0.955988	0.809134	0.713626	0.587307	0.295198	0.165102	0.960841	60.1178
HELA_Enzyme_Rep2	Q92688	Acidic leucine-rich nuclear phosphoprotein 32 family member B	ANP32B	13	36.7	1.02616	0.963382	1.01419	1.1492	1.03358	0.869673	0.697725	0.573926	0.305557	0.160872	0.962753	59.772
HELA_Cosubstrate_Rep1	Q9BTT0	Acidic leucine-rich nuclear phosphoprotein 32 family member E	ANP32E	12	61.6	1.0378	0.955401	0.983994	0.739117	0.694986	0.455473	0.319382	0.329358	0.276414	0.358918	0.994072	52.6172
HELA_Cosubstrate_Rep2	Q9BTT0	Acidic leucine-rich nuclear phosphoprotein 32 family member E	ANP32E	12	61.6	0.972398	1.03015	0.986022	0.894243	0.709364	0.477306	0.318038	0.298398	0.348694	0.376748	0.994077	51.5372
HELA_CosubstrateEnzyme_Rep1	Q9BTT0	Acidic leucine-rich nuclear phosphoprotein 32 family member E	ANP32E	12	61.6	1.02451	0.966865	0.96835	0.958375	0.854269	0.533477	0.310727	0.286195	0.285546	0.302811	0.990634	53.1629
HELA_CosubstrateEnzyme_Rep2	Q9BTT0	Acidic leucine-rich nuclear phosphoprotein 32 family member E	ANP32E	12	61.6	1.03376	0.959427	1.00073	0.978337	0.784357	0.589047	0.395142	0.367528	0.412615	0.415594	0.985349	53.5456
HELA_CTRL_Rep1	Q9BTT0	Acidic leucine-rich nuclear phosphoprotein 32 family member E	ANP32E	12	61.6	1.15394	0.763239	0.913432	0.756301	0.69917	0.421651	0.2932	0.233128	0.266301	0.272222	0.961723	53.0813
HELA_CTRL_Rep2	Q9BTT0	Acidic leucine-rich nuclear phosphoprotein 32 family member E	ANP32E	12	61.6	1.02466	0.968255	0.861992	0.93829	0.665734	0.408278	0.276663	0.220672	0.2197	0.229372	0.984025	51.9045
[truncated: 46,782 more rows]

## Sheet: Sheet 2
ATP binding proteins (two-sided Student t-test; no adjustment for multiple comparisons was performed)
Uniprot ID	Gene names	Protein names	Unique peptides	Sequence coverage [%]	Annotated in Uniprot as ATP binder	Cosubstrate_Rep1 Tm	Cosubstrate_Rep2 Tm	CTRL_Rep1 Tm	CTRL_Rep2 Tm	Mean cosubstrate Tm	Mean CTRL Tm	Delta Tm	P value
P60709	ACTB	Actin, cytoplasmic 1;Actin, cytoplasmic 1, N-terminally processed	42	90.7	1	55.1445	55.1342	47.9776	47.9891	55.1394	47.9833	-7.15604	1.15831e-06
Q6V1X1-3	DPP8	Dipeptidyl peptidase 8	32	43.2	0	51.6248	51.6257	50.8258	50.8183	51.6252	50.822	-0.803226	2.22529e-05
Q92620	DHX38	Pre-mRNA-splicing factor ATP-dependent RNA helicase PRP16	66	53.7	1	52.9345	52.9623	49.545	49.5165	52.9484	49.5307	-3.41761	3.38884e-05
Q92995	USP13	Ubiquitin carboxyl-terminal hydrolase 13	29	36.5	0	49.1764	49.1693	50.0289	50.021	49.1728	50.0249	0.852095	3.89189e-05
A0A024R571	EHD1	EH domain-containing protein 1	39	74.1	0	51.5637	51.5483	49.1587	49.1044	51.556	49.1316	-2.42442	0.000135541
P45985	MAP2K4	Dual specificity mitogen-activated protein kinase kinase 4	19	56.9	1	50.019	50.0146	45.6462	45.5405	50.0168	45.5934	-4.42347	0.000142893
P33176	KIF5B	Kinesin-1 heavy chain	87	78.4	1	53.404	53.4779	48.7149	48.6059	53.4409	48.6604	-4.78056	0.000189496
Q07866-6	KLC1	Kinesin light chain 1	52	77.1	0	53.6822	53.8083	49.302	49.3345	53.7452	49.3182	-4.42701	0.000216281
Q14432	PDE3A	cGMP-inhibited 3,5-cyclic phosphodiesterase A	37	35.9	0	52.2398	52.2645	54.2735	54.3427	52.2522	54.3081	2.05594	0.000319139
O75116	ROCK2	Rho-associated protein kinase 2	117	68.5	1	50.9356	50.9671	49.7964	49.7664	50.9514	49.7814	-1.16993	0.000345863
Q92499	DDX1	ATP-dependent RNA helicase DDX1	46	68.5	1	51.2632	51.2249	50.2044	50.2171	51.2441	50.2107	-1.03332	0.000380868
Q96CS2	HAUS1	HAUS augmin-like complex subunit 1	11	42.1	0	48.1301	48.079	46.6316	46.6014	48.1045	46.6165	-1.48805	0.000398291
O96013	PAK4	Serine/threonine-protein kinase PAK 4	18	39.1	1	52.8793	53.0174	48.9777	48.8948	52.9484	48.9362	-4.01216	0.000402403
A0A0D9SEY1	MAP4K4	Mitogen-activated protein kinase kinase kinase kinase 4	41	34.2	0	50.9069	50.9898	48.9406	48.9644	50.9484	48.9525	-1.9959	0.000466832
Q8WW59	SPRYD4	SPRY domain-containing protein 4	15	63.3	0	51.5552	51.5738	52.4814	52.4464	51.5645	52.4639	0.899403	0.000487387
Q96KB5	PBK	Lymphokine-activated killer T-cell-originated protein kinase	20	79.5	1	48.6338	48.6048	49.7505	49.7942	48.6193	49.7724	1.15304	0.000516244
O95363	FARS2	Phenylalanine--tRNA ligase, mitochondrial	16	31.7	1	48.3413	48.4375	46.1982	46.2343	48.3894	46.2162	-2.17313	0.000558031
P04183	TK1	Thymidine kinase, cytosolic	15	57.3	1	55.9309	55.8099	52.8025	52.8813	55.8704	52.8419	-3.02846	0.000567321
P11216	PYGB	Glycogen phosphorylase, brain form	56	67.3	0	56.051	56.0803	55.2413	55.2123	56.0657	55.2268	-0.838887	0.00060272
Q9H2G2-2	SLK	STE20-like serine/threonine-protein kinase	70	62.5	0	50.6308	50.5618	52.3615	52.4175	50.5963	52.3895	1.79318	0.000613527
Q8NE71	ABCF1	ATP-binding cassette sub-family F member 1	46	53.8	1	51.4465	51.1821	45.7657	45.6744	51.3143	45.7201	-5.59427	0.000624618
Q05397-7	PTK2	Focal adhesion kinase 1	44	50.4	0	53.3098	53.2679	52.095	52.0489	53.2889	52.0719	-1.21692	0.000654027
P07900	HSP90AA1	Heat shock protein HSP 90-alpha	77	79.6	1	51.8159	51.7611	50.6969	50.7073	51.7885	50.7021	-1.08646	0.000657571
P22694	PRKACB	cAMP-dependent protein kinase catalytic subunit beta	22	48.7	1	54.5696	54.4978	51.0552	51.2154	54.5337	51.1353	-3.3984	0.000666427
P49588	AARS	Alanine--tRNA ligase, cytoplasmic	64	76.1	1	50.7054	50.6986	49.8235	49.8684	50.702	49.846	-0.856039	0.000701117
Q96Q11-2	TRNT1	CCA tRNA nucleotidyltransferase 1, mitochondrial	29	61.1	0	48.6931	48.8388	51.7845	51.713	48.7659	51.7487	2.98278	0.000739813
P36507	MAP2K2	Dual specificity mitogen-activated protein kinase kinase 2	24	51.2	1	51.8155	51.6715	49.0817	49.0466	51.7435	49.0642	-2.67934	0.000763682
Q8NG68	TTL	Tubulin--tyrosine ligase	10	24.9	1	47.531	47.6055	45.4596	45.5486	47.5682	45.5041	-2.06419	0.00078875
O95379-3	TNFAIP8	Tumor necrosis factor alpha-induced protein 8	10	59	0	49.8833	49.9275	50.7591	50.7338	49.9054	50.7464	0.841026	0.000914432
O15066	KIF3B	Kinesin-like protein KIF3B;Kinesin-like protein KIF3B, N-terminally processed	29	44.6	1	49.9251	50.0644	45.3094	45.0464	49.9948	45.1779	-4.81691	0.000952809
K7ENF0	NARS	NA	4	44.7	1	51.0919	51.0995	50.107	50.0428	51.0957	50.0749	-1.02077	0.00100177
Q13423	NNT	NAD(P) transhydrogenase, mitochondrial	19	18.1	0	44.7238	44.7419	46.3083	46.4103	44.7329	46.3593	1.62644	0.00101314
O76021	RSL1D1	Ribosomal L1 domain-containing protein 1	18	39.6	0	49.8246	49.8041	49.0712	49.0269	49.8144	49.0491	-0.765299	0.00101841
P49591	SARS	Serine--tRNA ligase, cytoplasmic	42	70.8	1	53.1762	53.1449	51.1986	51.3163	53.1606	51.2575	-1.90307	0.00102223
J3KPF9	KIF3A	Kinesin-like protein;Kinesin-like protein KIF3A	26	43.4	0	50.1182	49.9422	44.6716	44.9574	50.0302	44.8145	-5.21569	0.00103331
Q9NWW6	NMRK1	Nicotinamide riboside kinase 1	5	42.2	1	52.159	52.1318	49.0233	48.8148	52.1454	48.919	-3.22634	0.00105962
Q2M2I8-2	AAK1	AP2-associated protein kinase 1	30	44.5	0	55.0099	55.2724	51.2214	51.2007	55.1411	51.211	-3.93009	0.00112048
O94804	STK10	Serine/threonine-protein kinase 10	42	42.7	1	46.6945	46.5833	48.239	48.2519	46.6389	48.2455	1.60657	0.00121058
Q12888	TP53BP1	Tumor suppressor p53-binding protein 1	105	67.1	0	52.1423	52.2499	53.7627	53.8011	52.1961	53.7819	1.58577	0.00129551
P17252	PRKCA	Protein kinase C alpha type	41	51.9	1	51.3193	51.1326	47.2031	46.9688	51.226	47.0859	-4.14004	0.00130698
Q4G176	ACSF3	Acyl-CoA synthetase family member 3, mitochondrial	19	32.1	1	48.7333	48.5832	46.3243	46.4034	48.6583	46.3639	-2.29437	0.00136511
Q14149	MORC3	MORC family CW-type zinc finger protein 3	24	33.4	0	48.8929	49.0279	47.1228	47.0987	48.9604	47.1107	-1.84966	0.00137076
P54886-2	ALDH18A1	Delta-1-pyrroline-5-carboxylate synthase;Glutamate 5-kinase;Gamma-glutamyl phosphate reductase	41	54.7	0	47.1242	47.3105	50.7404	50.5607	47.2174	50.6505	3.43319	0.00141785
P68032	ACTC1;ACTA1	Actin, alpha cardiac muscle 1;Actin, alpha skeletal muscle	34	77.2	1	55.0471	54.6385	47.7066	47.3291	54.8428	47.5179	-7.32497	0.00143897
P23443-3	RPS6KB1	Ribosomal protein S6 kinase beta-1	15	35.4	0	51.469	51.2201	47.99	48.0596	51.3445	48.0248	-3.31976	0.00151119
P34932	HSPA4	Heat shock 70 kDa protein 4	73	84.9	1	51.499	51.5185	52.2277	52.2827	51.5087	52.2552	0.746427	0.00152544
O15511	ARPC5	Actin-related protein 2/3 complex subunit 5	16	78.8	0	61.4049	61.7092	57.6803	57.66	61.557	57.6702	-3.88687	0.00153525
P05783	KRT18	Keratin, type I cytoskeletal 18	42	79.5	0	52.232	52.2371	52.7342	52.6967	52.2346	52.7154	0.480863	0.00154096
P30291	WEE1	Wee1-like protein kinase	15	26	1	55.4072	55.733	48.5917	48.1274	55.5701	48.3595	-7.21054	0.00154289
Q7KZF4	SND1	Staphylococcal nuclease domain-containing protein 1	57	65.2	0	43.9981	43.984	43.4835	43.4444	43.9911	43.464	-0.527125	0.00155109
Q969G6	RFK	Riboflavin kinase	8	45.2	1	54.7708	54.6054	48.6999	48.238	54.6881	48.469	-6.21917	0.00155245
Q9Y3D8	AK6;TAF9	Adenylate kinase isoenzyme 6	6	51.7	1	47.068	46.9845	49.8092	50.0331	47.0262	49.9211	2.89489	0.00169883
Q9H974-4	QTRTD1	Queuine tRNA-ribosyltransferase subunit QTRTD1	19	57.6	0	53.9144	53.8534	51.8128	51.6438	53.8839	51.7283	-2.15568	0.00173182
P48730-2	CSNK1D	Casein kinase I isoform delta	17	50.9	0	55.9122	56.2829	51.0734	51.261	56.0976	51.1672	-4.93037	0.00177037
J3QKK3	RAD51C	DNA repair protein RAD51 homolog 3	3	10.1	0	52.9371	52.7989	50.9836	50.8919	52.868	50.9378	-1.93022	0.00184042
Q96ST2-3	IWS1	Protein IWS1 homolog	26	37.7	0	53.3379	53.3691	52.5466	52.4799	53.3535	52.5133	-0.840242	0.0019114
P46063	RECQL	ATP-dependent DNA helicase Q1	42	70	1	53.7183	53.8979	50.7994	50.9842	53.8081	50.8918	-2.91626	0.0019472
P04066	FUCA1	Tissue alpha-L-fucosidase	8	19.7	0	54.002	53.668	58.6627	58.9556	53.835	58.8091	4.97415	0.00198818
P51570	GALK1	Galactokinase	23	54.3	1	51.4948	51.3681	48.6282	48.3979	51.4314	48.513	-2.91837	0.00202275
Q9Y2S0	POLR1D	DNA-directed RNA polymerases I and III subunit RPAC2	9	71.4	0	48.6524	48.6189	50.744	50.9423	48.6356	50.8432	2.20753	0.00206911
P54652	HSPA2	Heat shock-related 70 kDa protein 2	36	56.2	1	51.1812	50.9288	48.1972	48.114	51.055	48.1556	-2.89941	0.00209412
O43301	HSPA12A	Heat shock 70 kDa protein 12A	26	41	1	53.3896	53.4033	49.7213	50.0499	53.3965	49.8856	-3.51084	0.002187
E7EU96	CSNK2A1;CSNK2A3	Casein kinase II subunit alpha;Casein kinase II subunit alpha 3	16	52.5	0	55.6904	55.4172	52.0131	52.1877	55.5538	52.1004	-3.45341	0.00219634
P49841	GSK3B	Glycogen synthase kinase-3 beta	24	58.8	1	54.2977	54.0041	51.0458	51.0115	54.1509	51.0286	-3.12227	0.00223246
Q15047-3	SETDB1	Histone-lysine N-methyltransferase SETDB1	39	36.5	0	50.0707	50.0407	51.1855	51.3009	50.0557	51.2432	1.18748	0.00251067
Q9UHR4	BAIAP2L1	Brain-specific angiogenesis inhibitor 1-associated protein 2-like protein 1	34	68.3	0	61.4794	61.2474	57.8174	58.0771	61.3634	57.9473	-3.41618	0.002587
Q9H6T3	RPAP3	RNA polymerase II-associated protein 3	36	56.5	0	50.0519	50.155	48.806	48.8824	50.1035	48.8442	-1.25928	0.00258779
P49411	TUFM	Elongation factor Tu, mitochondrial	37	80.8	0	48.1465	48.0283	46.6151	46.514	48.0874	46.5646	-1.52285	0.00260019
Q9UHB4	NDOR1	NADPH-dependent diflavin oxidoreductase 1	17	37.5	0	51.6869	51.8159	53.0202	53.0599	51.7514	53.04	1.28861	0.00273187
P25325-2	MPST	3-mercaptopyruvate sulfurtransferase;Sulfurtransferase	17	64.4	0	46.1228	46.2438	48.3909	48.6037	46.1833	48.4973	2.31402	0.00278703
O75582	RPS6KA5	Ribosomal protein S6 kinase alpha-5	20	26.6	1	47.2873	47.4472	45.853	45.819	47.3672	45.836	-1.53126	0.00283835
P51149	RAB7A	Ras-related protein Rab-7a	18	80.2	0	56.5038	56.5379	56.0987	56.1267	56.5209	56.1127	-0.4082	0.00290993
Q9NSE4	IARS2	Isoleucine--tRNA ligase, mitochondrial	48	48.2	1	52.4342	52.4397	52.0104	52.0538	52.437	52.0321	-0.404842	0.00291063
Q9P0K7	RAI14	Ankycorbin	46	48.9	0	50.3108	50.2865	51.5594	51.4321	50.2986	51.4957	1.19708	0.0029183
Q9UN37	VPS4A	Vacuolar protein sorting-associated protein 4A	26	60.4	1	48.1013	47.9014	42.0136	42.5973	48.0014	42.3054	-5.6959	0.00291972
Q9NUU7	DDX19A	ATP-dependent RNA helicase DDX19A	32	68.8	1	50.7165	50.5613	48.848	48.7146	50.6389	48.7813	-1.85761	0.00302139
O75351	VPS4B	Vacuolar protein sorting-associated protein 4B	30	58.1	1	50.9059	50.5324	46.2767	45.9253	50.7191	46.101	-4.61816	0.00306797
Q53T59	HS1BP3	HCLS1-binding protein 3	15	42.3	0	53.3315	53.3024	54.3944	54.2835	53.3169	54.3389	1.02197	0.00313146
P22314	UBA1	Ubiquitin-like modifier-activating enzyme 1	70	76.8	1	48.1082	48.1445	46.5976	46.4175	48.1264	46.5076	-1.6188	0.00320345
O43865	AHCYL1	Putative adenosylhomocysteinase 2	34	54.9	0	48.6518	48.6969	47.9252	47.9929	48.6744	47.959	-0.715335	0.00322051
Q8NFH3	NUP43	Nucleoporin Nup43	9	34.5	0	55.1507	55.099	55.653	55.624	55.1249	55.6385	0.513626	0.00331349
P41743	PRKCI	Protein kinase C iota type	20	49.2	1	55.1163	55.6166	51.0016	50.8825	55.3665	50.942	-4.42441	0.00335992
Q02750	MAP2K1	Dual specificity mitogen-activated protein kinase kinase 1	23	56.5	1	53.7243	53.4057	50.6555	50.7545	53.565	50.705	-2.86001	0.00338411
Q9UBE0	SAE1	SUMO-activating enzyme subunit 1;SUMO-activating enzyme subunit 1, N-terminally processed	29	80.6	0	55.147	54.9966	53.5741	53.4712	55.0718	53.5226	-1.54919	0.00344317
Q52LJ0-2	FAM98B	Protein FAM98B	18	40.6	0	51.4248	51.3178	50.383	50.4227	51.3713	50.4029	-0.968437	0.00345366
Q9BVG4	PBDC1	Protein PBDC1	18	63.9	0	59.2715	59.2269	60.1846	60.2925	59.2492	60.2386	0.989379	0.00346367
P19784	CSNK2A2	Casein kinase II subunit alpha	19	64.3	1	53.0086	52.9883	50.3631	50.6592	52.9985	50.5112	-2.48731	0.00353913
Q9NPF4	OSGEP	Probable tRNA N6-adenosine threonylcarbamoyltransferase	18	63	0	58.1584	58.3225	54.4927	54.0189	58.2405	54.2558	-3.98463	0.00393563
P61221	ABCE1	ATP-binding cassette sub-family E member 1	38	58.6	1	63.5182	63.087	56.4601	57.1569	63.3026	56.8085	-6.49412	0.00395741
P11142	HSPA8	Heat shock cognate 71 kDa protein	59	79.1	1	53.8878	53.5676	51.2071	51.1822	53.7277	51.1946	-2.53306	0.00399389
J3KQ32	OLA1	Obg-like ATPase 1	31	72.4	0	50.1183	50.0287	47.5045	47.1691	50.0735	47.3368	-2.73671	0.00399967
Q92747	ARPC1A	Actin-related protein 2/3 complex subunit 1A	31	74.6	0	63.9673	63.7704	57.6126	58.3393	63.8688	57.976	-5.89285	0.00405606
O60231	DHX16	Putative pre-mRNA-splicing factor ATP-dependent RNA helicase DHX16	47	47	1	50.7305	50.9233	48.285	48.5272	50.8269	48.4061	-2.42081	0.00406215
Q71DI3	HIST2H3A;HIST3H3;HIST1H3A	Histone H3.2;Histone H3.1t;Histone H3.1	8	34.6	0	51.5624	51.4345	53.1559	52.9971	51.4985	53.0765	1.57805	0.00414796
Q02156	PRKCE	Protein kinase C epsilon type	12	18.9	1	51.2314	51.6637	48.0417	47.9214	51.4476	47.9816	-3.466	0.00416464
Q96S44	TP53RK	TP53-regulating kinase	9	40.7	1	58.2032	59.0552	51.5217	51.8157	58.6292	51.6687	-6.96051	0.00416503
P51991	HNRNPA3	Heterogeneous nuclear ribonucleoprotein A3	27	57.9	0	50.1741	50.3317	48.7788	48.8751	50.2529	48.8269	-1.42596	0.00416837
Q9NV56	MRGBP	MRG/MORF4L-binding protein	11	64.7	0	54.5218	54.3899	55.4693	55.4821	54.4558	55.4757	1.01987	0.00419548
Q8WXI4-2	ACOT11	Acyl-coenzyme A thioesterase 11	16	28.1	0	48.3014	48.4237	46.7658	46.5825	48.3626	46.6741	-1.68844	0.00423197
Q02535	ID3	DNA-binding protein inhibitor ID-3	4	43.7	0	51.6171	51.3943	53.5717	53.4345	51.5057	53.5031	1.99745	0.00426326
Q9H081	MIS12	Protein MIS12 homolog	7	42.4	0	50.4784	50.5962	51.7026	51.6127	50.5373	51.6577	1.12033	0.00434237
P67870	CSNK2B;CSNK2B-LY6G5B-1181;CSNK2B-LY6G5B--991	Casein kinase II subunit beta	9	56.7	0	53.7628	53.4699	51.3428	51.3975	53.6163	51.3702	-2.24617	0.00437086
Q9H9Q4	NHEJ1	Non-homologous end-joining factor 1	9	40.5	0	54.7302	54.5242	57.8824	57.5269	54.6272	57.7046	3.07741	0.00442785
A0A0A0MT83	IVD	Isovaleryl-CoA dehydrogenase, mitochondrial	20	48.4	0	55.3014	55.3206	56.3705	56.5221	55.311	56.4463	1.13532	0.00449974
Q9BZH6	WDR11	WD repeat-containing protein 11	28	28.8	0	52.3076	52.5592	50.3108	50.4287	52.4334	50.3697	-2.06369	0.00450179
Q9Y570	PPME1	Protein phosphatase methylesterase 1	25	61.4	0	53.8887	53.8443	54.5723	54.664	53.8665	54.6181	0.751633	0.00456229
Q96LD4	TRIM47	Tripartite motif-containing protein 47	24	40	0	47.8531	47.8253	48.7325	48.86	47.8392	48.7962	0.956986	0.0046167
A0A087WXS7	ASNA1	ATPase ASNA1	15	50.8	0	52.3983	52.8438	49.3722	49.3184	52.621	49.3453	-3.27572	0.00465892
Q4LE39-3	ARID4B	AT-rich interactive domain-containing protein 4B	20	18.6	0	49.4461	49.4747	50.9329	50.7452	49.4604	50.839	1.37866	0.00471
Q92598	HSPH1	Heat shock protein 105 kDa	64	79.8	1	49.4305	49.5651	50.4704	50.4892	49.4978	50.4798	0.98203	0.0047595
O75223	GGCT	Gamma-glutamylcyclotransferase	16	88.8	0	56.6692	56.799	57.8323	57.7627	56.7341	57.7975	1.06339	0.00476516
P49137	MAPKAPK2	MAP kinase-activated protein kinase 2	26	61.2	1	50.9521	51.0655	51.8846	51.9397	51.0088	51.9121	0.903351	0.00483166
Q15785	TOMM34	Mitochondrial import receptor subunit TOM34	20	67.3	0	45.8676	46.1277	44.0495	43.9427	45.9976	43.9961	-2.0015	0.00489632
B3KVZ3	CENPH	Centromere protein H	12	57.9	0	51.1881	51.3687	52.5481	52.5741	51.2784	52.5611	1.2827	0.00502482
O43314	PPIP5K2	Inositol hexakisphosphate and diphosphoinositol-pentakisphosphate kinase 2	54	50.4	1	50.3595	50.5823	46.1126	45.4679	50.4709	45.7902	-4.68069	0.00526792
P20585	MSH3	DNA mismatch repair protein Msh3	50	48.6	1	50.1588	50.4844	48.117	48.067	50.3216	48.092	-2.22961	0.00541354
P0DN76	U2AF1	Splicing factor U2AF 35 kDa subunit	11	50	0	47.2785	47.0657	49.4247	49.189	47.1721	49.3069	2.13481	0.00548636
Q92900-2	UPF1	Regulator of nonsense transcripts 1	58	63.3	0	52.8926	52.3709	49.1135	48.9496	52.6317	49.0316	-3.60019	0.00571785
Q14134-2	TRIM29	Tripartite motif-containing protein 29	13	24.6	0	53.9188	54.1926	52.2033	52.1127	54.0557	52.158	-1.8977	0.00572377
J3KNZ9	FBRS	Probable fibrosin-1	4	4.6	0	50.3536	50.2323	51.0994	51.1349	50.293	51.1171	0.824176	0.00582907
Q8N0X7	SPG20	Spartin	28	39.5	0	54.0852	54.2384	52.4741	52.6655	54.1618	52.5698	-1.59202	0.00587721
Q16181	SEPTIN7	Septin-7	32	68.4	0	52.5366	52.5022	52.7415	52.7434	52.5194	52.7425	0.223121	0.00590995
P09012	SNRPA	U1 small nuclear ribonucleoprotein A	17	60.3	0	54.9462	55.0041	55.6579	55.577	54.9752	55.6174	0.64228	0.0059479
P11908	PRPS2	Ribose-phosphate pyrophosphokinase 2	24	65.7	1	51.5438	51.8859	49.4554	49.5154	51.7149	49.4854	-2.2295	0.00601327
P17812	CTPS1	CTP synthase 1	41	75.3	1	49.2881	49.3033	50.0051	49.9017	49.2957	49.9534	0.657679	0.00625492
P11586	MTHFD1	C-1-tetrahydrofolate synthase, cytoplasmic;Methylenetetrahydrofolate dehydrogenase;Methenyltetrahydrofolate cyclohydrolase;Formyltetrahydrofolate synthetase;C-1-tetrahydrofolate synthase, cytoplasmic, N-terminally processed	62	64.7	1	45.9032	45.9033	43.7065	43.6629	45.9032	43.6847	-2.21855	0.00625565
P11172	UMPS	Uridine 5-monophosphate synthase;Orotate phosphoribosyltransferase;Orotidine 5-phosphate decarboxylase	28	52.7	0	49.369	49.5644	47.7032	47.8851	49.4667	47.7942	-1.67253	0.00630872
Q7LBC6	KDM3B	Lysine-specific demethylase 3B	63	47.5	0	50.356	50.2855	49.8776	49.8837	50.3208	49.8806	-0.440131	0.00639876
A0A1C7CYX9	DPYSL2	Dihydropyrimidinase-related protein 2	48	82.3	0	59.0061	59.1608	60.0386	60.0679	59.0834	60.0533	0.969828	0.00652435
P53992	SEC24C	Protein transport protein Sec24C	40	51	0	51.1331	51.1125	51.3089	51.3338	51.1228	51.3214	0.198553	0.00653093
P50750	CDK9	Cyclin-dependent kinase 9	12	37.1	1	52.0942	52.0375	49.5985	49.9669	52.0658	49.7827	-2.28312	0.00660069
Q9H0B6	KLC2	Kinesin light chain 2	49	77.5	0	51.1428	51.5325	48.832	48.6679	51.3376	48.7499	-2.58771	0.00660771
A0A0C4DG89	DDX46	Probable ATP-dependent RNA helicase DDX46	57	53.5	0	48.1586	48.4834	44.7529	45.1943	48.321	44.9736	-3.3474	0.0066323
Q12959-4	DLG1	Disks large homolog 1	29	40.6	0	52.5619	52.5344	53.1266	53.0431	52.5481	53.0848	0.536694	0.0066351
Q12874	SF3A3	Splicing factor 3A subunit 3	26	52.9	0	47.5571	47.6274	48.5982	48.762	47.5923	48.6801	1.08786	0.00664524
P38919	EIF4A3	Eukaryotic initiation factor 4A-III;Eukaryotic initiation factor 4A-III, N-terminally processed	38	71.5	1	51.6793	51.1547	47.4277	46.9746	51.417	47.2012	-4.21585	0.00669013
Q86UX6	STK32C	Serine/threonine-protein kinase 32C	18	37.2	1	50.2677	50.3929	48.8068	48.5667	50.3303	48.6868	-1.64353	0.00672046
P21283	ATP6V1C1	V-type proton ATPase subunit C 1	31	70.4	0	52.4164	52.4063	52.7362	52.6874	52.4114	52.7118	0.300468	0.00679947
Q8IWT0	ZBTB8OS	Protein archease	6	36.5	0	53.8337	53.9263	54.7328	54.6365	53.88	54.6846	0.804627	0.00683046
P18858	LIG1	DNA ligase 1;DNA ligase	53	62.1	1	48.7181	48.9436	46.1122	46.4698	48.8309	46.291	-2.53985	0.00685556
O60271	SPAG9	C-Jun-amino-terminal kinase-interacting protein 4	78	62.2	0	54.4775	54.568	53.7816	53.8564	54.5228	53.819	-0.703737	0.00688693
P49748	ACADVL	Very long-chain specific acyl-CoA dehydrogenase, mitochondrial	41	69.6	0	54.7749	55.012	53.3639	53.44	54.8934	53.4019	-1.49152	0.00689677
Q9NR31	SAR1A	GTP-binding protein SAR1a	8	44.9	0	57.955	57.5343	55.2437	55.1973	57.7447	55.2205	-2.52419	0.00695591
P25685	DNAJB1	DnaJ homolog subfamily B member 1	30	75.3	0	50.0069	49.801	48.6054	48.6606	49.9039	48.633	-1.27094	0.00695763
Q13057	COASY	Bifunctional coenzyme A synthase;Phosphopantetheine adenylyltransferase;Dephospho-CoA kinase	16	31.9	1	45.6514	45.3759	43.8521	43.8797	45.5136	43.8659	-1.64773	0.00698727
P23919	DTYMK	Thymidylate kinase	24	75.9	1	50.0344	49.494	54.2673	53.7958	49.7642	54.0316	4.26733	0.00698865
O95747	OXSR1	Serine/threonine-protein kinase OSR1	25	50.9	1	47.5815	47.9697	45.4666	45.4825	47.7756	45.4745	-2.30108	0.00705064
Q10713	PMPCA	Mitochondrial-processing peptidase subunit alpha	31	67.2	0	49.4133	49.4424	49.6279	49.6483	49.4279	49.6381	0.210197	0.00708598
P08238	HSP90AB1	Heat shock protein HSP 90-beta	90	86.9	1	51.5031	51.3529	50.4051	50.4795	51.428	50.4423	-0.985652	0.00714898
G8JLB6	HNRNPH1	Heterogeneous nuclear ribonucleoprotein H;Heterogeneous nuclear ribonucleoprotein H, N-terminally processed	24	60.4	0	49.5647	49.5923	48.994	49.0817	49.5785	49.0378	-0.540674	0.00715411
O15144	ARPC2	Actin-related protein 2/3 complex subunit 2	30	86	0	61.2028	60.704	58.045	57.9793	60.9534	58.0122	-2.94123	0.00723383
P48059-2	LIMS1	LIM and senescent cell antigen-like-containing domain protein 1	18	62.6	0	56.4245	56.1307	58.6223	58.3795	56.2776	58.5009	2.22332	0.00726689
P61254	RPL26;RPL26L1	60S ribosomal protein L26	8	42.8	0	53.0172	52.8651	53.904	53.9845	52.9411	53.9443	1.00312	0.00727783
O00442	RTCA	RNA 3-terminal phosphate cyclase	18	51.6	1	52.1076	52.4903	46.2606	47.1448	52.299	46.7027	-5.59629	0.00732921
O95816	BAG2	BAG family molecular chaperone regulator 2	21	78.7	0	58.4775	58.8732	60.9495	60.9879	58.6753	60.9687	2.29337	0.00742975
P18440	NAT1	Arylamine N-acetyltransferase 1	11	45.9	0	46.5565	46.5949	46.3062	46.275	46.5757	46.2906	-0.285057	0.00743858
P52564	MAP2K6	Dual specificity mitogen-activated protein kinase kinase 6	22	69.2	1	51.086	50.7938	47.5524	46.9856	50.9399	47.269	-3.67092	0.00746152
Q6UB28	METAP1D	Methionine aminopeptidase 1D, mitochondrial	9	36.7	0	53.8991	53.8535	55.3208	55.0941	53.8763	55.2074	1.33109	0.00746211
E9PGC8	MAP1A	Microtubule-associated protein 1A;MAP1A heavy chain;MAP1 light chain LC2	84	36.2	0	51.4588	51.493	52.0333	52.1341	51.4759	52.0837	0.607806	0.0075749
Q86U44	METTL3	N6-adenosine-methyltransferase 70 kDa subunit	29	62.8	0	51.1861	51.1779	51.6838	51.6033	51.182	51.6435	0.461546	0.00758147
Q8N5C7	DTWD1	DTW domain-containing protein 1	9	34.9	0	47.8987	47.8781	49.7473	50.1037	47.8884	49.9255	2.0371	0.00759274
P48729	CSNK1A1	Casein kinase I isoform alpha	17	56.7	1	53.1438	52.6014	48.9057	48.3993	52.8726	48.6525	-4.22009	0.0076419
O14841	OPLAH	5-oxoprolinase	31	28.9	1	51.863	51.8745	50.8049	50.9766	51.8688	50.8907	-0.978027	0.0076544
[truncated: 3,728 more rows]

## Sheet: Sheet 3
The identified substrates for AKT1 (two-sided Student t-test; no adjustment for multiple comparisons was performed)
[truncated: 45 more rows]

[truncated: 1 more sheets: Sheet 4]
