# Supplementary material for: System-wide identification and prioritization of enzyme substrates by thermal analysis
Source: Nat Commun. 2021 Feb 26;12:1296. doi: 10.1038/s41467-021-21540-6 (PMC7910609; doi:10.1038/s41467-021-21540-6)
Supplement: Supplementary file 7 — Supplementary Data 4 [file 41467_2021_21540_MOESM7_ESM.xlsx]

## Sheet: Sheet1
Supplementary Data 4. Phosphoproteomics analysis of HELA cells treated with 2.5 and 10 µM AKT1/2 inhibitor and ipatasertib (two-sided Student t-test; no adjustment for multiple comparisons was performed)
Phosphosite ID	PhosphoSite probabilities	UniProt ID	Gene names	Treatment	Localization probability	Score_diff	P value	Test	Log2 fold change
10257_1	RT(0.008)PS(0.992)VGK	P46013;P46013-2	MKI67	AKTi:10	0.992107	20.993	1.24465e-07	Two Sample t-test	-3.55366
11215_1	RPRS(0.999)PGS(0.001)NSK	P78347-2	GTF2I	AKTi:10	0.99921	32.3769	0.00206877	Welch Two Sample t-test	-3.86945
11784_1	RHS(1)DENDGGQPHK	Q09161	NCBP1	AKTi:10	1	104.195	1.32749e-05	Two Sample t-test	-3.55177
13770_1	RPHS(1)PEK	Q53F19	C17orf85	AKTi:10	1	46.0014	0.00353696	Welch Two Sample t-test	-3.7106
15673_1	GQGPRS(1)PHK	Q86U38	NOP9	AKTi:10	1	56.7293	3.06513e-06	Two Sample t-test	-3.88015
18419_1	S(1)PLRRS(1)PPR	Q96PK6	RBM14	AKTi:10	1	40.4773	0.000852856	Welch Two Sample t-test	-3.53176
20689_1	ERAS(1)LDK	Q9NWH9	SLTM	AKTi:10	1	73.8411	0.00980593	Welch Two Sample t-test	-3.64377
21399_1	NT(0.157)GS(0.843)PDRKPSK	Q9UIG0-2	BAZ1B	AKTi:10	0.842899	7.29805	5.55806e-06	Two Sample t-test	-3.64674
22470_1	S(0.992)VS(0.008)HGSNHTQKPDEQR	Q9Y520-6	PRRC2C	AKTi:10	0.991658	20.7512	5.15575e-07	Two Sample t-test	-3.85524
24509_1	EKDECT(0.977)PT(0.023)RK	O15042-2	U2SURP	AKTi:10	0.976803	16.2438	4.14522e-08	Two Sample t-test	-3.55441
3882_1	DRS(1)PLRR	E9PB51;Q9BQ04	RBM4;RBM4B	AKTi:10	1	43.6348	0.000852856	Welch Two Sample t-test	-3.53176
6027_1	HRS(0.978)PT(0.022)PK	I3L182;Q9UQ35	SRRM2	AKTi:10	0.978432	16.5672	0.000133435	Two Sample t-test	-3.57628
6540_1	RAQEQS(1)PRK	K7EPU6	GLYR1	AKTi:10	1	83.1822	1.06825e-06	Two Sample t-test	-3.5018
6910_1	HRNT(0.011)ET(0.009)S(0.037)KS(0.943)PEK	O14617-2;O14617-5	AP3D1	AKTi:10	0.943144	14.1102	1.3158e-07	Two Sample t-test	-3.7772
8513_1	RKLES(0.933)T(0.066)ES(0.001)R	P02545	LMNA	AKTi:10	0.933307	11.5093	9.20641e-07	Two Sample t-test	-3.89266
9246_1	KRDS(0.211)S(0.789)LR	P18583-3	SON	AKTi:10	0.789431	5.7392	1.14246e-05	Two Sample t-test	-3.69948
9357_1	VT(0.002)VS(0.047)RAS(0.896)S(0.047)S(0.009)R	P20700	LMNB1	AKTi:10	0.896026	12.8455	3.00587e-07	Two Sample t-test	-3.78758
10257_1	RT(0.008)PS(0.992)VGK	P46013;P46013-2	MKI67	ipatasertib:10	0.992107	20.993	4.81172e-07	Two Sample t-test	-3.84353
10275_1	T(0.245)RS(0.753)HRDS(0.002)EDI	P46013;P46013-2	MKI67	ipatasertib:10	0.753137	4.88438	7.60653e-06	Two Sample t-test	-4.01641
11215_1	RPRS(0.999)PGS(0.001)NSK	P78347-2	GTF2I	ipatasertib:10	0.99921	32.3769	0.00294494	Welch Two Sample t-test	-3.86414
11282_2	ERS(1)LS(1)RER	P84103	SRSF3	ipatasertib:10	1	40.1539	7.61573e-05	Welch Two Sample t-test	-3.67887
11283_2	ERS(1)LS(1)RER	P84103	SRSF3	ipatasertib:10	1	40.1539	7.61573e-05	Welch Two Sample t-test	-3.67887
11542_1	S(0.029)EPRS(0.964)PS(0.006)HS(0.002)MR	Q03164-2	KMT2A	ipatasertib:10	0.963915	15.2266	0.0271341	Welch Two Sample t-test	-3.94629
11784_1	RHS(1)DENDGGQPHK	Q09161	NCBP1	ipatasertib:10	1	104.195	0.000101063	Two Sample t-test	-3.57365
12163_1	RPMEEDGEEKS(0.997)PS(0.003)K	Q12906;Q12906-7	ILF3	ipatasertib:10	0.997304	25.6805	5.52927e-08	Two Sample t-test	-3.6421
13770_1	RPHS(1)PEK	Q53F19	C17orf85	ipatasertib:10	1	46.0014	0.00227194	Welch Two Sample t-test	-3.80904
14209_1	REQS(0.997)PS(0.003)QHGK	Q5T5Y3-2	CAMSAP1	ipatasertib:10	0.996858	25.0146	0.0117528	Welch Two Sample t-test	-3.54012
14795_1	S(0.01)RPDS(0.99)PRVK	Q6KC79;Q6KC79-2	NIPBL	ipatasertib:10	0.989689	19.8218	8.03656e-06	Two Sample t-test	-3.84841
14938_1	RPS(0.993)PS(0.007)RTPEER	Q6P4R8-3	NFRKB	ipatasertib:10	0.99315	21.7909	0.00345712	Welch Two Sample t-test	-3.65506
15673_1	GQGPRS(1)PHK	Q86U38	NOP9	ipatasertib:10	1	56.7293	1.77282e-06	Two Sample t-test	-3.75046
16101_1	KHS(1)PDLR	Q8IWI9-3	MGA	ipatasertib:10	1	61.7795	1.96852e-05	Two Sample t-test	-3.53339
16651_1	EFDRHS(0.938)GS(0.062)DR	Q8NC51;Q8NC51-3	SERBP1	ipatasertib:10	0.938465	11.833	0.00942338	Welch Two Sample t-test	-3.56932
1673_1	S(0.003)HS(0.996)LS(0.001)GARDNEK	A0A0J9YYJ3	TMEM184B	ipatasertib:10	0.996134	24.8794	1.36554e-05	Two Sample t-test	-3.9449
17989_1	EIKHS(0.994)PGPT(0.006)R	Q96CV9-3	OPTN	ipatasertib:10	0.99426	22.3857	5.12535e-05	Two Sample t-test	-3.62869
18419_1	S(1)PLRRS(1)PPR	Q96PK6	RBM14	ipatasertib:10	1	40.4773	0.000211294	Welch Two Sample t-test	-4.12872
20777_1	NT(0.63)PS(0.209)QHS(0.161)HSIQHS(1)PER	Q9NYF8-2	BCLAF1	ipatasertib:10	1	70.9734	0.00041025	Welch Two Sample t-test	-4.12871
20783_1	S(1)PEIHRR	Q9NYF8-2	BCLAF1	ipatasertib:10	1	68.2235	5.63764e-07	Two Sample t-test	-4.04862
21396_1	EDEGRRES(1)INDR	Q9UIG0-2	BAZ1B	ipatasertib:10	1	124.458	0.000190733	Welch Two Sample t-test	-3.54668
21429_1	RRS(0.872)IS(0.101)GT(0.013)S(0.011)T(0.002)S(0.001)EK	Q9UJF2-2	RASAL2	ipatasertib:10	0.872005	9.37096	9.96846e-06	Two Sample t-test	-3.84874
22002_1	RRPS(1)PQPS(1)PR	Q9UQ35	SRRM2	ipatasertib:10	1	48.6251	6.68324e-07	Two Sample t-test	-3.68963
22231_1	S(1)PEIHRR	Q9Y2W1	THRAP3	ipatasertib:10	1	68.2235	0.000356486	Welch Two Sample t-test	-3.80336
22293_1	GASGGAGGRS(1)LDSR	Q9Y3Q8	TSC22D4	ipatasertib:10	0.999998	56.6132	1.41572e-06	Two Sample t-test	-3.56971
22301_1	EAARS(1)PDKPGGS(0.609)PS(0.39)ASR	Q9Y3T9	NOC2L	ipatasertib:10	1	70.297	2.15467e-07	Two Sample t-test	-3.83905
22470_1	S(0.992)VS(0.008)HGSNHTQKPDEQR	Q9Y520-6	PRRC2C	ipatasertib:10	0.991658	20.7512	6.69082e-06	Two Sample t-test	-3.56952
23674_1	ERPART(1)PPR	E7ERS3	ZC3H18	ipatasertib:10	1	80.2447	1.86269e-06	Two Sample t-test	-3.89706
2391_1	RVS(1)RT(1)PEPK	A9Z1X7	SRRM1	ipatasertib:10	1	50.1084	3.82685e-07	Two Sample t-test	-3.86342
24509_1	EKDECT(0.977)PT(0.023)RK	O15042-2	U2SURP	ipatasertib:10	0.976803	16.2438	5.2002e-09	Two Sample t-test	-3.60419
24890_1	SIRDT(1)PAK	P06748-3	NPM1	ipatasertib:10	0.999701	35.2399	2.18372e-07	Two Sample t-test	-3.80264
2508_1	REDS(1)YHVR	B1AVT0	CLK2	ipatasertib:10	1	104.795	0.0018711	Welch Two Sample t-test	-3.5477
2615_1	AEGHS(1)DDESDSEGSDSESTSR	Q8NBY1	STK26	ipatasertib:10	0.999935	42.079	0.00075226	Two Sample t-test	-3.71283
26584_1	GES(0.004)RPET(0.996)PK	Q6KC79;Q6KC79-2	NIPBL	ipatasertib:10	0.996339	24.3485	0.0010923	Welch Two Sample t-test	-3.61798
27618_1	SPAECREEHS(0.121)KT(0.879)PEER	Q9C0C2	TNKS1BP1	ipatasertib:10	0.878569	8.59447	1.40827e-05	Two Sample t-test	-3.962
2971_1	GSPHS(0.009)EGGKRS(0.991)PEPNK	C9JFD3	NCOR2	ipatasertib:10	0.990712	20.5114	1.66693e-06	Two Sample t-test	-3.69355
3882_1	DRS(1)PLRR	E9PB51;Q9BQ04	RBM4;RBM4B	ipatasertib:10	1	43.6348	0.000211294	Welch Two Sample t-test	-4.12872
4059_1	MRVS(0.055)S(0.945)GER	E9PG73	PPIG	ipatasertib:10	0.945285	12.3745	7.52942e-08	Two Sample t-test	-3.55526
4348_1	HRCNVRDS(0.966)PT(0.034)EENK	E9PQ01	PCF11	ipatasertib:10	0.965895	14.5211	0.0138847	Welch Two Sample t-test	-4.09332
4857_1	KRPQS(0.984)PS(0.016)PR	F8VXG7	SCAF11	ipatasertib:10	0.984359	17.989	0.00631211	Welch Two Sample t-test	-3.56806
6027_1	HRS(0.978)PT(0.022)PK	I3L182;Q9UQ35	SRRM2	ipatasertib:10	0.978432	16.5672	6.94237e-05	Two Sample t-test	-3.96771
6540_1	RAQEQS(1)PRK	K7EPU6	GLYR1	ipatasertib:10	1	83.1822	4.74385e-06	Two Sample t-test	-3.54617
6910_1	HRNT(0.011)ET(0.009)S(0.037)KS(0.943)PEK	O14617-2;O14617-5	AP3D1	ipatasertib:10	0.943144	14.1102	0.00410472	Welch Two Sample t-test	-3.77923
7953_2	S(0.995)RS(0.991)HS(0.014)DNDRFK	O75494-2	SRSF10	ipatasertib:10	0.990761	20.2821	9.78263e-06	Two Sample t-test	-3.736
7955_2	S(0.995)RS(0.991)HS(0.014)DNDRFK	O75494-2	SRSF10	ipatasertib:10	0.995118	23.0527	9.78263e-06	Two Sample t-test	-3.736
8072_1	VLES(1)PRK	O75962	TRIO	ipatasertib:10	1	76.6789	6.21719e-07	Two Sample t-test	-3.57075
8440_1	SSVQGAS(0.027)S(0.973)REGS(1)PAR	O95817	BAG3	ipatasertib:10	0.97255	15.4935	0.00144135	Welch Two Sample t-test	-3.59967
8513_1	RKLES(0.933)T(0.066)ES(0.001)R	P02545	LMNA	ipatasertib:10	0.933307	11.5093	7.17626e-06	Two Sample t-test	-3.71946
9246_1	KRDS(0.211)S(0.789)LR	P18583-3	SON	ipatasertib:10	0.789431	5.7392	8.6632e-05	Two Sample t-test	-3.77798
9274_1	SGAHSSAS(1)PPR	P18615	NELFE	ipatasertib:10	0.999916	40.9148	2.13723e-08	Two Sample t-test	-3.51627
9532_1	DRS(1)LERER	P25054-2	APC	ipatasertib:10	1	73.8853	6.37099e-05	Two Sample t-test	-3.59442
10257_1	RT(0.008)PS(0.992)VGK	P46013;P46013-2	MKI67	ipatasertib:2.5	0.992107	20.993	1.02386e-06	Two Sample t-test	-4.0123
10275_1	T(0.245)RS(0.753)HRDS(0.002)EDI	P46013;P46013-2	MKI67	ipatasertib:2.5	0.753137	4.88438	0.00830045	Welch Two Sample t-test	-4.38422
11215_1	RPRS(0.999)PGS(0.001)NSK	P78347-2	GTF2I	ipatasertib:2.5	0.99921	32.3769	0.0114985	Welch Two Sample t-test	-4.33898
11282_2	ERS(1)LS(1)RER	P84103	SRSF3	ipatasertib:2.5	1	40.1539	0.0169447	Welch Two Sample t-test	-4.90738
11283_2	ERS(1)LS(1)RER	P84103	SRSF3	ipatasertib:2.5	1	40.1539	0.0169447	Welch Two Sample t-test	-4.90738
11437_1	RHNS(1)ISEAK	Q01970-2	PLCB3	ipatasertib:2.5	0.999732	35.7133	7.93491e-07	Two Sample t-test	-3.54371
11520_1	RPAT(0.018)ADS(0.982)PKPSAK	Q03111	MLLT1	ipatasertib:2.5	0.982162	17.4194	5.31865e-05	Two Sample t-test	-3.52853
11784_1	RHS(1)DENDGGQPHK	Q09161	NCBP1	ipatasertib:2.5	1	104.195	3.10331e-05	Two Sample t-test	-4.05275
12163_1	RPMEEDGEEKS(0.997)PS(0.003)K	Q12906;Q12906-7	ILF3	ipatasertib:2.5	0.997304	25.6805	4.06621e-07	Two Sample t-test	-3.84561
12985_1	GS(1)PRPQAPK	Q14978-3	NOLC1	ipatasertib:2.5	1	54.4709	0.00777029	Two Sample t-test	-3.54782
1354_1	S(0.972)PT(0.026)HAS(0.002)PQHTQTEK	A0A0C4DGH6	UHRF1BP1L	ipatasertib:2.5	0.971893	15.6663	3.08233e-05	Two Sample t-test	-3.7491
13770_1	RPHS(1)PEK	Q53F19	C17orf85	ipatasertib:2.5	1	46.0014	1.10888e-05	Two Sample t-test	-3.5691
14105_1	RNTEES(0.011)S(0.069)S(0.921)PVRK	Q5T200;Q5T200-2	ZC3H13	ipatasertib:2.5	0.920558	11.2663	0.000768276	Welch Two Sample t-test	-3.66178
14795_1	S(0.01)RPDS(0.99)PRVK	Q6KC79;Q6KC79-2	NIPBL	ipatasertib:2.5	0.989689	19.8218	8.63128e-07	Two Sample t-test	-4.12599
14938_1	RPS(0.993)PS(0.007)RTPEER	Q6P4R8-3	NFRKB	ipatasertib:2.5	0.99315	21.7909	0.00508999	Welch Two Sample t-test	-3.90647
15673_1	GQGPRS(1)PHK	Q86U38	NOP9	ipatasertib:2.5	1	56.7293	4.03461e-05	Two Sample t-test	-4.11372
16101_1	KHS(1)PDLR	Q8IWI9-3	MGA	ipatasertib:2.5	1	61.7795	0.0034315	Welch Two Sample t-test	-3.8465
1673_1	S(0.003)HS(0.996)LS(0.001)GARDNEK	A0A0J9YYJ3	TMEM184B	ipatasertib:2.5	0.996134	24.8794	0.000107785	Two Sample t-test	-3.84208
17989_1	EIKHS(0.994)PGPT(0.006)R	Q96CV9-3	OPTN	ipatasertib:2.5	0.99426	22.3857	1.1533e-06	Two Sample t-test	-3.95719
18419_1	S(1)PLRRS(1)PPR	Q96PK6	RBM14	ipatasertib:2.5	1	40.4773	5.52713e-05	Welch Two Sample t-test	-4.11151
18626_1	RMNS(0.989)T(0.011)GGQTPR	Q96ST2	IWS1	ipatasertib:2.5	0.98926	19.6457	2.79903e-06	Two Sample t-test	-3.82813
18931_2	S(0.94)RYS(0.06)RS(0.107)PYS(0.893)R	Q9BRL6-2	SRSF8	ipatasertib:2.5	0.893411	9.22028	1.29718e-07	Two Sample t-test	-3.68247
18971_1	QQRLS(1)DGCHDR	Q9BTA9	WAC	ipatasertib:2.5	1	56.5275	0.015185	Welch Two Sample t-test	-3.72522
19511_1	RAPS(0.02)S(0.98)PVAK	Q9GZR2	REXO4	ipatasertib:2.5	0.980098	16.9237	2.03807e-05	Two Sample t-test	-3.7569
20069_1	T(0.003)SCS(0.001)GS(0.001)GERES(0.995)PERK	Q9H8Y5	ANKZF1	ipatasertib:2.5	0.995488	25.5931	1.27806e-07	Two Sample t-test	-4.14436
20176_2	DRS(1)PIRGS(1)PR	Q9HCD5	NCOA5	ipatasertib:2.5	1	60.4891	0.00163393	Welch Two Sample t-test	-3.82777
20177_2	DRS(1)PIRGS(1)PR	Q9HCD5	NCOA5	ipatasertib:2.5	1	60.4891	0.00163393	Welch Two Sample t-test	-3.82777
20620_1	RQDNQNDDS(1)EEHDDGGYR	Q9NUP7	TRMT13	ipatasertib:2.5	1	117.637	2.14015e-07	Two Sample t-test	-3.64005
20689_1	ERAS(1)LDK	Q9NWH9	SLTM	ipatasertib:2.5	1	73.8411	0.0027995	Two Sample t-test	-3.9329
20777_1	NT(0.63)PS(0.209)QHS(0.161)HSIQHS(1)PER	Q9NYF8-2	BCLAF1	ipatasertib:2.5	1	70.9734	0.0013853	Welch Two Sample t-test	-4.04001
20783_1	S(1)PEIHRR	Q9NYF8-2	BCLAF1	ipatasertib:2.5	1	68.2235	3.40115e-06	Two Sample t-test	-3.85707
21331_1	HVDSLS(0.011)QRS(0.989)PK	Q9UHD8	2020-09-09	ipatasertib:2.5	0.988883	19.5872	4.83013e-07	Two Sample t-test	-3.57529
21396_1	EDEGRRES(1)INDR	Q9UIG0-2	BAZ1B	ipatasertib:2.5	1	124.458	1.27279e-06	Two Sample t-test	-4.18383
21399_1	NT(0.157)GS(0.843)PDRKPSK	Q9UIG0-2	BAZ1B	ipatasertib:2.5	0.842899	7.29805	0.000186579	Two Sample t-test	-3.52761
21429_1	RRS(0.872)IS(0.101)GT(0.013)S(0.011)T(0.002)S(0.001)EK	Q9UJF2-2	RASAL2	ipatasertib:2.5	0.872005	9.37096	0.0378393	Welch Two Sample t-test	-5.45646
21533_1	QEPGGSHGS(0.999)ET(0.001)EDTGR	Q9UKJ3-2	GPATCH8	ipatasertib:2.5	0.998801	29.5641	0.00113059	Welch Two Sample t-test	-3.98447
21968_3	GGS(0.999)GYHS(0.999)RS(0.997)PARQES(0.002)S(0.004)R	Q9UQ35	SRRM2	ipatasertib:2.5	0.998956	32.1715	0.020785	Welch Two Sample t-test	-4.5302
21969_3	GGS(0.999)GYHS(0.999)RS(0.997)PARQES(0.002)S(0.004)R	Q9UQ35	SRRM2	ipatasertib:2.5	0.998759	31.8506	0.020785	Welch Two Sample t-test	-4.5302
21970_3	GGS(0.999)GYHS(0.999)RS(0.997)PARQES(0.002)S(0.004)R	Q9UQ35	SRRM2	ipatasertib:2.5	0.996603	26.2773	0.020785	Welch Two Sample t-test	-4.5302
22002_1	RRPS(1)PQPS(1)PR	Q9UQ35	SRRM2	ipatasertib:2.5	1	48.6251	0.00112777	Welch Two Sample t-test	-3.8952
22220_1	ERS(1)PALK	Q9Y2W1	THRAP3	ipatasertib:2.5	1	60.5185	0.00488645	Two Sample t-test	-3.72396
22231_1	S(1)PEIHRR	Q9Y2W1	THRAP3	ipatasertib:2.5	1	68.2235	0.000306373	Welch Two Sample t-test	-3.71465
22246_1	S(0.141)S(0.067)S(0.791)PPPRK	Q9Y2W1	THRAP3	ipatasertib:2.5	0.791451	7.47734	1.04453e-05	Two Sample t-test	-3.72766
22293_1	GASGGAGGRS(1)LDSR	Q9Y3Q8	TSC22D4	ipatasertib:2.5	0.999998	56.6132	0.00572886	Welch Two Sample t-test	-3.92209
22301_1	EAARS(1)PDKPGGS(0.609)PS(0.39)ASR	Q9Y3T9	NOC2L	ipatasertib:2.5	1	70.297	4.29492e-07	Two Sample t-test	-3.95882
22470_1	S(0.992)VS(0.008)HGSNHTQKPDEQR	Q9Y520-6	PRRC2C	ipatasertib:2.5	0.991658	20.7512	1.14859e-05	Two Sample t-test	-4.01479
23379_2	RVS(1)RT(1)PEPK	A9Z1X7	SRRM1	ipatasertib:2.5	1	50.1084	1.77876e-07	Two Sample t-test	-3.51653
2356_1	EARS(1)PQPNK	A9Z1X7;M0R088	SRRM1	ipatasertib:2.5	1	90.0053	4.73301e-06	Two Sample t-test	-3.58081
23642_1	GKT(1)PEEIRK	E7ERH2	SKP1	ipatasertib:2.5	1	83.2035	1.00293e-06	Two Sample t-test	-3.61513
23674_1	ERPART(1)PPR	E7ERS3	ZC3H18	ipatasertib:2.5	1	80.2447	1.04308e-06	Two Sample t-test	-3.97478
2376_1	RES(1)PS(1)PAPKPR	A9Z1X7;M0R088	SRRM1	ipatasertib:2.5	1	72.6617	9.43834e-08	Two Sample t-test	-3.62004
2376_2	RES(1)PS(1)PAPKPR	A9Z1X7;M0R088	SRRM1	ipatasertib:2.5	1	72.6617	0.00061901	Welch Two Sample t-test	-3.73329
2377_2	RES(1)PS(1)PAPKPR	A9Z1X7;M0R088	SRRM1	ipatasertib:2.5	1	72.6617	0.00061901	Welch Two Sample t-test	-3.73329
2391_1	RVS(1)RT(1)PEPK	A9Z1X7	SRRM1	ipatasertib:2.5	1	50.1084	1.5136e-08	Two Sample t-test	-3.86025
2391_2	RVS(1)RT(1)PEPK	A9Z1X7	SRRM1	ipatasertib:2.5	1	50.1084	1.77876e-07	Two Sample t-test	-3.51653
24391_1	KAPT(1)PQEK	M0QXD6	GTF2F1	ipatasertib:2.5	1	73.2733	0.000170968	Two Sample t-test	-3.52214
24509_1	EKDECT(0.977)PT(0.023)RK	O15042-2	U2SURP	ipatasertib:2.5	0.976803	16.2438	8.21068e-08	Two Sample t-test	-3.74202
24890_1	SIRDT(1)PAK	P06748-3	NPM1	ipatasertib:2.5	0.999701	35.2399	1.04907e-05	Two Sample t-test	-4.49099
24960_1	IS(0.12)T(0.88)PERK	P11137-3	MAP2	ipatasertib:2.5	0.880325	8.66639	0.00181275	Welch Two Sample t-test	-3.55892
25013_1	THT(0.959)RVS(0.041)VQR	P15880	RPS2	ipatasertib:2.5	0.959074	13.699	0.00659343	Welch Two Sample t-test	-3.95039
25060_1	RRT(1)VDEDPDER	P17544-2	ATF7	ipatasertib:2.5	1	161.841	0.0132882	Welch Two Sample t-test	-3.97893
2508_1	REDS(1)YHVR	B1AVT0	CLK2	ipatasertib:2.5	1	104.795	0.000133663	Welch Two Sample t-test	-3.66144
25273_1	NRT(0.999)PS(0.001)DVK	P39687	ANP32A;ANP32D	ipatasertib:2.5	0.999231	31.1383	1.57363e-05	Two Sample t-test	-3.54312
25546_1	NSQPNRYT(1)NR	P50750-2	CDK9	ipatasertib:2.5	0.999917	40.8212	0.0142067	Welch Two Sample t-test	-4.04276
26584_1	GES(0.004)RPET(0.996)PK	Q6KC79;Q6KC79-2	NIPBL	ipatasertib:2.5	0.996339	24.3485	0.00534346	Welch Two Sample t-test	-4.10408
26601_1	T(0.002)RHT(0.998)LEK	Q6NZI2	PTRF	ipatasertib:2.5	0.998419	28.0039	2.48143e-05	Two Sample t-test	-3.55053
27618_1	SPAECREEHS(0.121)KT(0.879)PEER	Q9C0C2	TNKS1BP1	ipatasertib:2.5	0.878569	8.59447	7.48141e-07	Two Sample t-test	-3.87318
335_1	ENES(1)PDVRR	A0A087WWS1	THOC1	ipatasertib:2.5	1	138.236	0.00323086	Welch Two Sample t-test	-4.00143
347_1	RRMS(1)VGDR	A0A087WWW7	TNS1	ipatasertib:2.5	1	41.2833	0.000235758	Two Sample t-test	-3.57714
3620_1	RQLS(1)PQSK	E7ERS3	ZC3H18	ipatasertib:2.5	0.999508	33.0824	0.00250993	Welch Two Sample t-test	-3.56416
3671_1	RKLS(1)GDQPAAR	E7ETY2;J3KQ96;Q13428	TCOF1	ipatasertib:2.5	1	144.877	2.74633e-06	Two Sample t-test	-3.71957
3719_1	SSLS(1)RER	E7EX73	EIF4G1	ipatasertib:2.5	0.99988	40.1988	4.96977e-07	Two Sample t-test	-3.67851
3882_1	DRS(1)PLRR	E9PB51;Q9BQ04	RBM4;RBM4B	ipatasertib:2.5	1	43.6348	5.52713e-05	Welch Two Sample t-test	-4.11151
4059_1	MRVS(0.055)S(0.945)GER	E9PG73	PPIG	ipatasertib:2.5	0.945285	12.3745	0.000376972	Welch Two Sample t-test	-3.59663
4348_1	HRCNVRDS(0.966)PT(0.034)EENK	E9PQ01	PCF11	ipatasertib:2.5	0.965895	14.5211	0.00975189	Welch Two Sample t-test	-3.58465
5123_2	S(1)KS(1)PFRK	G3XAC6	RBM39	ipatasertib:2.5	1	47.1869	0.0142363	Two Sample t-test	-3.87196
5124_2	S(1)KS(1)PFRK	G3XAC6	RBM39	ipatasertib:2.5	1	47.1869	0.0142363	Two Sample t-test	-3.87196
5217_1	VEPSSQSPGRS(1)PR	X6RM00	ERC1	ipatasertib:2.5	1	65.7167	0.00230125	Welch Two Sample t-test	-3.78809
6401_3	GS(1)PRYS(1)PRHS(1)R	J3KTL2	SRSF1	ipatasertib:2.5	1	59.3449	0.00241642	Welch Two Sample t-test	-4.18287
6402_3	GS(1)PRYS(1)PRHS(1)R	J3KTL2	SRSF1	ipatasertib:2.5	1	59.3449	0.00241642	Welch Two Sample t-test	-4.18287
6403_3	GS(1)PRYS(1)PRHS(1)R	J3KTL2	SRSF1	ipatasertib:2.5	1	59.3449	0.00241642	Welch Two Sample t-test	-4.18287
6540_1	RAQEQS(1)PRK	K7EPU6	GLYR1	ipatasertib:2.5	1	83.1822	7.27898e-06	Two Sample t-test	-3.77805
6775_1	KVEQNS(0.02)RPVS(0.972)CS(0.008)GR	O00401	WASL	ipatasertib:2.5	0.971524	16.8501	0.0113065	Welch Two Sample t-test	-3.91409
6791_1	S(0.999)PS(0.001)QLRK	O00499-6	BIN1	ipatasertib:2.5	0.999299	31.5394	1.28768e-06	Two Sample t-test	-3.79342
7287_1	RS(1)PASIDR	O43166-3	SIPA1L1	ipatasertib:2.5	0.999962	44.2152	9.98234e-07	Two Sample t-test	-3.5838
7308_1	ASES(1)PARGPSGSPR	O43237-2	DYNC1LI2	ipatasertib:2.5	0.999986	48.6445	0.00781311	Welch Two Sample t-test	-3.74504
7391_1	EVRS(0.959)PT(0.041)K	O43491	EPB41L2	ipatasertib:2.5	0.95864	13.6507	0.00256572	Welch Two Sample t-test	-3.84653
7463_1	S(0.002)RT(0.013)PS(0.981)AS(0.004)NDDQQE	O43765	SGTA	ipatasertib:2.5	0.981105	18.8759	0.00770561	Welch Two Sample t-test	-4.03453
7894_1	SPRPGS(0.002)S(0.002)APEHS(0.997)PR	O75385	ULK1	ipatasertib:2.5	0.996592	27.7389	0.00016121	Two Sample t-test	-3.99809
7953_2	S(0.995)RS(0.991)HS(0.014)DNDRFK	O75494-2	SRSF10	ipatasertib:2.5	0.990761	20.2821	4.47295e-07	Two Sample t-test	-3.87957
7955_2	S(0.995)RS(0.991)HS(0.014)DNDRFK	O75494-2	SRSF10	ipatasertib:2.5	0.995118	23.0527	4.47295e-07	Two Sample t-test	-3.87957
8072_1	VLES(1)PRK	O75962	TRIO	ipatasertib:2.5	1	76.6789	1.44996e-05	Two Sample t-test	-3.92473
8077_1	EKS(0.132)PS(0.868)LGK	O76021	RSL1D1	ipatasertib:2.5	0.867595	8.16413	2.15049e-05	Two Sample t-test	-3.50074
8108_1	S(1)REYEHVR	O94804	STK10	ipatasertib:2.5	1	112.845	0.00200717	Welch Two Sample t-test	-3.50328
8440_1	SSVQGAS(0.027)S(0.973)REGS(1)PAR	O95817	BAG3	ipatasertib:2.5	0.97255	15.4935	0.00187165	Welch Two Sample t-test	-4.38091
8513_1	RKLES(0.933)T(0.066)ES(0.001)R	P02545	LMNA	ipatasertib:2.5	0.933307	11.5093	4.33095e-06	Two Sample t-test	-4.38881
8758_1	SVSSS(0.021)S(0.979)YRR	P08670	VIM	ipatasertib:2.5	0.978612	16.6195	0.000949069	Welch Two Sample t-test	-3.95696
9059_1	THT(0.081)RVS(0.919)VQR	P15880	RPS2	ipatasertib:2.5	0.91909	10.5539	0.000369046	Two Sample t-test	-3.80812
924_1	RDS(0.998)NLHS(0.002)STDK	A0A0A0MRP0	MAP7D3	ipatasertib:2.5	0.998231	27.8815	0.0378941	Welch Two Sample t-test	-3.86959
9246_1	KRDS(0.211)S(0.789)LR	P18583-3	SON	ipatasertib:2.5	0.789431	5.7392	0.014072	Welch Two Sample t-test	-4.59445
9274_1	SGAHSSAS(1)PPR	P18615	NELFE	ipatasertib:2.5	0.999916	40.9148	3.25451e-06	Two Sample t-test	-3.93187
9532_1	DRS(1)LERER	P25054-2	APC	ipatasertib:2.5	1	73.8853	0.00772598	Welch Two Sample t-test	-3.79811
1159_1	GQTT(0.003)CRGS(0.992)CDS(0.005)GELGR	H0YNL8	IREB2	AKTi:10	0.991642	22.8488	0.000759022	Two Sample t-test	-0.566623
12545_1	S(1)FLHEQEENVVK	Q13576	IQGAP2	AKTi:10	1	108.634	0.59797	Two Sample t-test	0.0438845
12546_1	YGS(1)IVDDERLSAEEMDER	Q13576	IQGAP2	AKTi:10	1	88.6691	0.13255	Two Sample t-test	0.104016
12806_1	ALQHTES(0.999)PS(0.001)ETNKPHSK	Q14669-3	TRIP12	AKTi:10	0.999049	30.9566	1.52513e-07	Two Sample t-test	-2.43141
12807_2	DDS(0.003)LDLS(0.998)PQGRLS(0.999)DVLK	Q14669-3	TRIP12	AKTi:10	0.998091	27.1798	0.0286887	Two Sample t-test	0.149988
12808_2	DDS(0.01)LDLS(0.99)PQGRLS(0.999)DVLK	Q14669-3	TRIP12	AKTi:10	0.999371	31.9697	0.0286887	Two Sample t-test	0.149988
12809_1	FDWAARFS(1)PK	Q14669-3	TRIP12	AKTi:10	1	85.5355	0.00257019	Two Sample t-test	0.171486
12810_1	GYS(1)PPESRK	Q14669-3	TRIP12	AKTi:10	0.999978	46.6645	0.00122638	Welch Two Sample t-test	-1.13201
12811_1	HLAESESLLT(0.126)S(0.874)PPK	Q14669-3	TRIP12	AKTi:10	0.873899	8.41011	0.00618123	Two Sample t-test	0.197429
12813_1	QFSIQAEDERES(0.984)T(0.852)DDES(0.163)NPLGR	Q14669-3	TRIP12	AKTi:10	0.984297	17.3285	0.249952	Two Sample t-test	0.0869157
12813_2	QFSIQAEDERES(0.984)T(0.852)DDES(0.163)NPLGR	Q14669-3	TRIP12	AKTi:10	0.984297	17.3285	0.0143537	Two Sample t-test	0.279015
12815_1	RS(0.005)AS(0.995)PDYNRT(0.038)NS(0.931)PS(0.027)S(0.004)AK	Q14669-3	TRIP12	AKTi:10	0.994728	22.915	7.32884e-05	Two Sample t-test	-1.07543
12815_2	RS(0.005)AS(0.995)PDYNRT(0.038)NS(0.931)PS(0.027)S(0.004)AK	Q14669-3	TRIP12	AKTi:10	0.994728	22.915	0.000296849	Welch Two Sample t-test	-1.21791
12816_2	RS(0.033)AS(0.967)PDYNRT(0.002)NS(0.978)PS(0.02)S(0.001)AK	Q14669-3	TRIP12	AKTi:10	0.977682	16.999	1.61507e-06	Two Sample t-test	-1.34196
12819_1	RS(0.03)ES(0.97)PPAELPSLR	Q14669-3	TRIP12	AKTi:10	0.969728	15.0561	0.0270007	Two Sample t-test	0.171646
12820_2	VREDDEDS(1)DDDGS(1)DEEIDESLAAQFLNSGNVR	Q14669-3	TRIP12	AKTi:10	1	137.203	0.317913	Two Sample t-test	0.0798963
12821_2	VREDDEDS(1)DDDGS(1)DEEIDESLAAQFLNSGNVR	Q14669-3	TRIP12	AKTi:10	1	110.957	0.317913	Two Sample t-test	0.0798963
12822_1	YS(1)PPRDDDK	Q14669-3	TRIP12	AKTi:10	1	58.2684	1.40157e-06	Two Sample t-test	-1.17629
12946_1	AS(1)PGLLPVANGNSLNK	Q14814-4	MEF2D	AKTi:10	1	128.813	0.00119226	Two Sample t-test	0.485096
12947_1	GFNGCDS(1)PEPDGEDS(1)LEQS(1)PLLEDK	Q14814-4	MEF2D	AKTi:10	1	73.3169	0.0335652	Two Sample t-test	0.264554
12947_2	GFNGCDS(1)PEPDGEDS(1)LEQS(1)PLLEDK	Q14814-4	MEF2D	AKTi:10	1	73.3169	8.64499e-05	Two Sample t-test	0.333473
12947_3	GFNGCDS(1)PEPDGEDS(1)LEQS(1)PLLEDK	Q14814-4	MEF2D	AKTi:10	1	73.3169	0.00416682	Two Sample t-test	0.456666
12948_2	GFNGCDS(1)PEPDGEDS(1)LEQS(1)PLLEDK	Q14814-4	MEF2D	AKTi:10	1	73.3169	0.000181025	Two Sample t-test	0.3449
12948_3	GFNGCDS(1)PEPDGEDS(1)LEQS(1)PLLEDK	Q14814-4	MEF2D	AKTi:10	1	73.3169	0.00416682	Two Sample t-test	0.456666
12949_2	GFNGCDS(1)PEPDGEDS(1)LEQS(1)PLLEDK	Q14814-4	MEF2D	AKTi:10	1	73.3169	0.0337687	Two Sample t-test	0.285906
12949_3	GFNGCDS(1)PEPDGEDS(1)LEQS(1)PLLEDK	Q14814-4	MEF2D	AKTi:10	1	73.3169	0.00416682	Two Sample t-test	0.456666
12950_1	LLS(1)PQQPALQR	Q14814-4	MEF2D	AKTi:10	1	136.376	0.0209111	Two Sample t-test	0.212815
12951_1	SEPVS(1)PSRER	Q14814-4	MEF2D	AKTi:10	0.999921	41.0434	1.1193e-06	Two Sample t-test	-1.58274
12953_1	SPAPPPPAVFPAARPEPGDGLS(0.164)S(0.836)PAGGSYETGDRDDGR	Q14814-4	MEF2D	AKTi:10	0.835886	7.07412	0.0160607	Two Sample t-test	0.294587
12954_1	S(1)PPPPTHSTQLGAPSR	Q14814-4	MEF2D	AKTi:10	1	77.2669	0.1631	Two Sample t-test	-0.0681768
12955_1	YRRAS(1)EELDGLFR	Q14814-4	MEF2D	AKTi:10	1	43.4542	0.361997	Two Sample t-test	-0.0675286
13025_1	FYS(0.868)S(0.131)EHEYS(0.001)GLNIVRPSTGK	Q14CS0	UBXN2B	AKTi:10	0.867955	8.20358	0.0391953	Two Sample t-test	0.381418
14947_1	YQEDS(1)DPERS(1)DYEEQQLQK	Q6P6C2-3	ALKBH5	AKTi:10	1	152.499	0.000587585	Two Sample t-test	0.287053
14947_2	YQEDS(1)DPERS(1)DYEEQQLQK	Q6P6C2-3	ALKBH5	AKTi:10	1	152.499	0.0284922	Two Sample t-test	0.20019
14948_2	YQEDS(1)DPERS(1)DYEEQQLQK	Q6P6C2-3	ALKBH5	AKTi:10	1	152.499	0.0284922	Two Sample t-test	0.20019
14949_1	RGS(1)FSSENYWR	Q6P6C2-3	ALKBH5	AKTi:10	0.99996	44.2392	0.148772	Two Sample t-test	-0.0742596
14950_1	S(0.977)YES(0.019)S(0.005)EDCSEAAGSPARK	Q6P6C2-3	ALKBH5	AKTi:10	0.976519	17.1226	0.206836	Two Sample t-test	-0.0397044
14951_1	SYESSEDCSEAAGS(1)PAR	Q6P6C2-3	ALKBH5	AKTi:10	0.999998	58.2087	0.125792	Two Sample t-test	0.0832796
16549_1	DGAGLGLSGGS(1)PGASTPVLLTR	Q8N612	FAM160A2	AKTi:10	0.999666	38.3259	7.13318e-06	Two Sample t-test	0.511269
16550_1	RPS(1)LGELLLR	Q8N612	FAM160A2	AKTi:10	1	69.92	0.0329342	Two Sample t-test	0.629164
16551_1	S(0.907)RRPS(0.093)LGELLLR	Q8N612	FAM160A2	AKTi:10	0.906562	9.86876	0.000744822	Two Sample t-test	0.310279
16552_1	TWSAPYDGERPS(0.978)PEPS(0.02)PFGS(0.001)R	Q8N612	FAM160A2	AKTi:10	0.978187	16.8672	0.00901358	Two Sample t-test	0.347283
1800_1	GGS(0.991)YS(0.009)QAASSDSAQGSDVSLTACK	A0A140T9I0	HLA-A	AKTi:10	0.990927	20.3829	0.00180853	Two Sample t-test	0.220994
1801_1	KGGS(0.155)YS(0.842)QAAS(0.001)SDS(0.001)AQGSDVSLTACK	A0A140T9I0	HLA-A	AKTi:10	0.842116	7.34517	0.00100313	Two Sample t-test	0.208135
1802_1	KGGSYSQAAS(0.124)S(0.849)DS(0.028)AQGSDVSLTACKV	A0A140T9I0	HLA-A	AKTi:10	0.848531	8.36941	0.000798533	Two Sample t-test	0.429422
1803_1	GGSYSQAAS(0.001)S(0.003)DS(0.996)AQGSDVSLTACKV	A0A140T9I0	HLA-A	AKTi:10	0.996046	24.6608	0.00101014	Two Sample t-test	0.278808
1803_3	GGSYSQAAS(0.001)S(0.003)DS(0.996)AQGSDVSLTACKV	A0A140T9I0	HLA-A	AKTi:10	0.996046	24.6608	0.00509617	Two Sample t-test	0.364666
1804_1	KGGSYSQAASSDSAQGS(1)DVS(0.99)LT(0.01)ACKV	A0A140T9I0	HLA-A	AKTi:10	0.999754	38.1881	0.275182	Two Sample t-test	-0.152192
1804_2	KGGSYSQAASSDSAQGS(1)DVS(0.99)LT(0.01)ACKV	A0A140T9I0	HLA-A	AKTi:10	0.999754	38.1881	0.0053513	Welch Two Sample t-test	0.370803
1804_3	KGGSYSQAASSDSAQGS(1)DVS(0.99)LT(0.01)ACKV	A0A140T9I0	HLA-A	AKTi:10	0.999754	38.1881	0.00509617	Two Sample t-test	0.364666
1805_1	KGGSYSQAASSDSAQGSDVS(0.999)LTACKV	A0A140T9I0	HLA-A	AKTi:10	0.999257	33.2035	0.000109034	Two Sample t-test	0.355237
1805_2	KGGSYSQAASSDSAQGSDVS(0.999)LTACKV	A0A140T9I0	HLA-A	AKTi:10	0.999257	33.2035	0.0053513	Welch Two Sample t-test	0.370803
1805_3	KGGSYSQAASSDSAQGSDVS(0.999)LTACKV	A0A140T9I0	HLA-A	AKTi:10	0.999257	33.2035	0.00509617	Two Sample t-test	0.364666
20065_1	RIS(1)IVENCFGAAGQPLTIPGR	Q9H8W4	PLEKHF2	AKTi:10	1	104.689	0.106735	Two Sample t-test	0.571729
20066_1	S(0.101)DS(0.882)YS(0.017)QSLK	Q9H8W4	PLEKHF2	AKTi:10	0.882047	9.4142	0.276719	Two Sample t-test	0.0299715
21413_1	LLGMS(1)FMNR	Q9UIQ6-3	LNPEP	AKTi:10	1	77.5333	0.00621919	Two Sample t-test	0.601083
21414_1	S(0.001)S(0.001)GLRNS(0.988)AT(0.01)GYR	Q9UIQ6-3	LNPEP	AKTi:10	0.987902	20.0159	0.00201719	Two Sample t-test	-0.577136
23899_1	VPSPLEGSEGDGDT(1)D	F5H168	PUS1	AKTi:10	1	154.591	0.000894621	Two Sample t-test	0.280309
23899_2	VPSPLEGSEGDGDT(1)D	F5H168	PUS1	AKTi:10	1	154.591	0.00649413	Two Sample t-test	0.160381
23940_2	GISSQPKPPFSVNPVYIT(0.002)YT(0.001)QPT(0.011)GPS(0.19)CT(0.767)PS(0.262)PS(0.767)PR	F6SS63	TAB3	AKTi:10	0.766639	6.14888	0.0444881	Two Sample t-test	0.323159
23958_1	GMSNNT(1)PQLNR	F8VV52	CNOT2	AKTi:10	1	66.1663	0.545771	Two Sample t-test	0.0986267
24176_1	DVFSVET(1)PKK	H3BPE1	MACF1	AKTi:10	0.999971	45.4203	0.0116644	Two Sample t-test	0.332414
24177_1	FILPEGASQGMT(1)PFR	H3BPE1	MACF1	AKTi:10	0.999959	43.8921	0.00516323	Two Sample t-test	0.382063
24180_1	T(0.022)T(0.022)T(0.021)AS(0.037)PRT(0.898)PGPK	H3BPE1	MACF1	AKTi:10	0.898438	13.9061	4.71995e-06	Two Sample t-test	-2.0736
24181_1	WNT(1)LNKK	H3BPE1	MACF1	AKTi:10	1	56.5631	0.00232791	Two Sample t-test	-0.279471
24323_2	KLS(0.73)LQERPAGS(0.27)YLEAQAGPYAT(1)GPASHISPR	J3KPJ3	CAMKK1	AKTi:10	0.999857	38.3412	3.04113e-05	Two Sample t-test	0.517897
24323_3	KLS(0.73)LQERPAGS(0.27)YLEAQAGPYAT(1)GPASHISPR	J3KPJ3	CAMKK1	AKTi:10	0.999857	38.3412	0.0168964	Two Sample t-test	0.254128
2577_1	ELNFVTDSVEQELPS(0.209)S(0.791)PK	B4DP81	CEP76	AKTi:10	0.791065	5.78202	0.752802	Two Sample t-test	-0.0241236
26079_1	HLAESESLLT(0.796)S(0.204)PPK	Q14669-3	TRIP12	AKTi:10	0.796364	5.9234	0.000649438	Two Sample t-test	0.238517
26080_2	QFSIQAEDERES(0.984)T(0.852)DDES(0.163)NPLGR	Q14669-3	TRIP12	AKTi:10	0.852074	7.52596	0.0143537	Two Sample t-test	0.279015
3370_1	MPS(0.996)ES(0.004)AAQSLAVALPLQTK	D6RA26	PLRG1	AKTi:10	0.99554	23.4869	0.0033012	Two Sample t-test	0.332277
3385_1	VRPAS(0.879)T(0.117)GGLS(0.004)LLPPPPGGK	D6RB24	NECAP2	AKTi:10	0.879032	8.76604	0.0066368	Two Sample t-test	0.382986
413_1	GDPGPS(1)GPPGPPGDDGERGDDGEVGPR	A0A087WXW9	COL5A1	AKTi:10	1	76.471	0.000431282	Two Sample t-test	1.3881
4323_1	APES(0.993)PPS(0.007)ADPALVAGPAEEAECPPPRQPQPAQNVLAAPR	E9PP13	POLR2M	AKTi:10	0.993322	21.7246	0.258196	Two Sample t-test	-0.0185151
4556_2	VPS(1)PLEGS(0.969)EGDGDT(0.031)D	F5H168	PUS1	AKTi:10	1	66.3143	0.0965005	Two Sample t-test	0.179474
4557_2	VPSPLEGS(1)EGDGDT(1)D	F5H168	PUS1	AKTi:10	0.999677	34.9116	0.0173637	Two Sample t-test	0.167767
4708_1	GISSQPKPPFSVNPVYIT(0.002)YT(0.001)QPT(0.011)GPS(0.19)CT(0.767)PS(0.262)PS(0.767)PR	F6SS63	TAB3	AKTi:10	0.766825	5.14963	0.0983382	Two Sample t-test	0.554408
4708_2	GISSQPKPPFSVNPVYIT(0.002)YT(0.001)QPT(0.011)GPS(0.19)CT(0.767)PS(0.262)PS(0.767)PR	F6SS63	TAB3	AKTi:10	0.766825	5.14963	0.0444881	Two Sample t-test	0.323159
4709_1	LLHINLGIHS(0.992)PS(0.006)S(0.001)YHPGDGAQLNGGR	F6SS63	TAB3	AKTi:10	0.99233	21.8835	0.012461	Two Sample t-test	0.707042
4710_1	QLICLVQEPHS(1)APAVVAATPNYNPFFMNEQNR	F6SS63	TAB3	AKTi:10	0.999997	54.8018	0.000455346	Two Sample t-test	0.581376
4712_1	S(0.061)PS(0.939)PISNQPSPR	F6SS63	TAB3	AKTi:10	0.938919	11.8776	0.423339	Two Sample t-test	-0.0572773
4801_1	DMLAS(0.813)PS(0.179)T(0.008)SGQLSQFGASLYGQQSALGLPMR	F8VV52	CNOT2	AKTi:10	0.812862	6.58068	0.136776	Two Sample t-test	0.348556
4805_1	S(0.443)LS(0.516)QGT(0.041)QLPSHVTPTTGVPTMSLHT(0.005)PPS(0.862)PS(0.134)R	F8VV52	CNOT2	AKTi:10	0.861642	8.10807	0.00144522	Two Sample t-test	0.435692
4805_2	S(0.443)LS(0.516)QGT(0.041)QLPSHVTPTTGVPTMSLHT(0.005)PPS(0.862)PS(0.134)R	F8VV52	CNOT2	AKTi:10	0.861642	8.10807	0.00198948	Two Sample t-test	0.421095
4807_1	TNSMSSSGLGS(1)PNR	F8VV52	CNOT2	AKTi:10	0.999999	59.0713	0.54647	Two Sample t-test	0.00896429
4807_2	TNSMSSSGLGS(1)PNR	F8VV52	CNOT2	AKTi:10	0.999999	59.0713	0.00619265	Two Sample t-test	0.354774
5315_1	GMGS(1)LDAMDK	H0Y4R1	IMPDH2	AKTi:10	1	62.4662	0.124541	Two Sample t-test	0.0955689
5316_1	KYEQGFITDPVVLS(1)PK	H0Y4R1	IMPDH2	AKTi:10	0.999987	48.8945	0.00496695	Two Sample t-test	0.253793
5318_1	LVGIIS(0.167)S(0.833)RDIDFLK	H0Y4R1	IMPDH2	AKTi:10	0.833445	6.99318	0.00479142	Two Sample t-test	0.170365
5663_1	AAGGAAPET(0.001)PAIS(0.996)PS(0.004)K	H0YNW5	DUT	AKTi:10	0.995944	24.4934	0.00107597	Two Sample t-test	0.179222
5664_1	IFYPEIEEVQALDDT(0.015)ERGS(0.81)GGFGS(0.147)T(0.029)GK	H0YNW5;P33316;P33316-2	DUT	AKTi:10	0.809634	7.41086	0.182502	Two Sample t-test	0.161116
5665_1	GSGGFGS(0.963)T(0.037)GKN	H0YNW5;P33316;P33316-2	DUT	AKTi:10	0.963163	14.1748	0.00774862	Two Sample t-test	0.0988373
5720_1	AFLAELEQNS(1)PK	H3BPE1	MACF1	AKTi:10	1	146.844	0.0553755	Welch Two Sample t-test	0.15016
5722_1	AGT(0.029)PIRDS(0.124)HS(0.847)PDLQLPTPEVIPSSGSK	H3BPE1	MACF1	AKTi:10	0.847109	8.33463	0.00452257	Two Sample t-test	0.210955
5723_1	EVEEELATSGGQS(0.995)PT(0.005)GEQIPQFQQR	H3BPE1	MACF1	AKTi:10	0.994806	22.8246	0.824717	Welch Two Sample t-test	0.0146055
5724_1	LLDAEDVDVPS(1)PDEK	H3BPE1	MACF1	AKTi:10	1	76.7133	0.0543816	Two Sample t-test	0.16488
5725_1	MLS(0.861)S(0.136)S(0.003)DAITQEFMDLR	H3BPE1	MACF1	AKTi:10	0.861456	8.02197	0.964873	Welch Two Sample t-test	0.0106462
5728_1	RGS(0.96)DAS(0.04)DFDLLETQSACSDTSESSAAGGQGNSR	H3BPE1	MACF1	AKTi:10	0.960251	13.8322	0.000777872	Two Sample t-test	0.501244
5728_2	RGS(0.96)DAS(0.04)DFDLLETQSACSDTSESSAAGGQGNSR	H3BPE1	MACF1	AKTi:10	0.960251	13.8322	8.93436e-06	Two Sample t-test	0.622344
5729_2	RGS(0.828)DAS(0.172)DFDLLET(0.001)QS(0.009)ACS(0.764)DT(0.181)S(0.04)ES(0.003)S(0.001)AAGGQGNSR	H3BPE1	MACF1	AKTi:10	0.764343	6.26065	8.93436e-06	Two Sample t-test	0.622344
5730_1	RQGS(0.842)FS(0.157)EDVIS(0.001)HK	H3BPE1	MACF1	AKTi:10	0.841905	7.28524	0.0214289	Two Sample t-test	0.190096
5731_1	S(0.95)LS(0.05)QPT(0.001)PPPMPILSQSEAK	H3BPE1	MACF1	AKTi:10	0.949509	12.8094	0.0120767	Two Sample t-test	0.328573
5733_1	SMDAMS(0.011)S(0.989)PT(0.001)K	H3BPE1	MACF1	AKTi:10	0.988572	19.6971	0.364705	Welch Two Sample t-test	-0.0257266
6096_1	SEDPPGQEAGS(1)EEEGSSASGLAK	I3L2B0	CLUH	AKTi:10	1	99.3176	0.00722682	Two Sample t-test	0.315192
6212_1	RAFS(1)EQGPLR	J3KNG8	FNIP1	AKTi:10	1	82.5431	0.0550686	Welch Two Sample t-test	0.286375
6213_1	S(0.149)AS(0.818)LS(0.028)S(0.006)LLITPFPSPNSSLTR	J3KNG8	FNIP1	AKTi:10	0.817794	7.40847	0.00962185	Two Sample t-test	0.49898
6214_1	SASLSSLLIT(0.011)PFPS(0.822)PNS(0.029)S(0.062)LT(0.075)R	J3KNG8	FNIP1	AKTi:10	0.822195	10.3925	0.161383	Two Sample t-test	0.271616
6215_1	T(0.037)GS(0.17)S(0.793)ICGSLNTLQDSLEFINQDNNTLK	J3KNG8	FNIP1	AKTi:10	0.793024	6.68915	0.0589349	Two Sample t-test	0.160986
6217_1	VTFLIGDS(0.005)MS(0.984)PDS(0.01)DTELR	J3KNG8	FNIP1	AKTi:10	0.983658	19.7295	0.179712	Two Sample t-test	0.174663
6298_1	AAS(1)VIPGSTSR	J3KPJ3	CAMKK1	AKTi:10	0.999858	40.2084	7.42421e-05	Two Sample t-test	0.46424
6299_1	EGFGEGGKS(0.996)PELPGVQEDEAAS(0.004)	J3KPJ3	CAMKK1	AKTi:10	0.995759	23.7073	0.0704612	Two Sample t-test	0.179358
6301_1	KLS(0.046)LQERPAGS(0.954)YLEAQAGPYAT(0.999)GPAS(0.001)HISPR	J3KPJ3	CAMKK1	AKTi:10	0.953592	13.1317	0.000315862	Two Sample t-test	0.477918
6301_2	KLS(0.046)LQERPAGS(0.954)YLEAQAGPYAT(0.999)GPAS(0.001)HISPR	J3KPJ3	CAMKK1	AKTi:10	0.953592	13.1317	0.00763883	Two Sample t-test	0.36174
6301_3	KLS(0.046)LQERPAGS(0.954)YLEAQAGPYAT(0.999)GPAS(0.001)HISPR	J3KPJ3	CAMKK1	AKTi:10	0.953592	13.1317	0.0168964	Two Sample t-test	0.254128
6302_1	KLS(0.587)LQERPAGS(0.413)YLEAQAGPYATGPAS(0.015)HIS(0.985)PR	J3KPJ3	CAMKK1	AKTi:10	0.985174	18.6822	0.00231646	Two Sample t-test	0.25165
6302_2	KLS(0.587)LQERPAGS(0.413)YLEAQAGPYATGPAS(0.015)HIS(0.985)PR	J3KPJ3	CAMKK1	AKTi:10	0.985174	18.6822	0.0262488	Two Sample t-test	0.206558
6302_3	KLS(0.587)LQERPAGS(0.413)YLEAQAGPYATGPAS(0.015)HIS(0.985)PR	J3KPJ3	CAMKK1	AKTi:10	0.985174	18.6822	0.0168964	Two Sample t-test	0.254128
6303_1	KRS(1)FGNPFEPQAR	J3KPJ3	CAMKK1	AKTi:10	1	82.7551	0.167434	Two Sample t-test	-0.0555489
7253_1	LLHEDLDES(1)DDDMDEK	O43150-2	ASAP2	AKTi:10	1	264.009	0.0859912	Welch Two Sample t-test	-0.0877152
8762_1	LLDFGS(0.956)LS(0.042)NLQVT(0.002)QPT(0.001)VGMNFK	P08708	RPS17	AKTi:10	0.955503	13.6204	0.00207067	Two Sample t-test	0.253676
9358_1	RPLRAPS(1)PEPAAPR	P20749	BCL3	AKTi:10	1	52.4529	0.0101796	Two Sample t-test	-0.153211
9359_1	AT(0.042)RPAS(0.911)T(0.044)S(0.002)QPDPSPDR	P20749	BCL3	AKTi:10	0.911426	13.1155	0.00394156	Two Sample t-test	-0.5326
9359_2	AT(0.042)RPAS(0.911)T(0.044)S(0.002)QPDPSPDR	P20749	BCL3	AKTi:10	0.911426	13.1155	0.309641	Two Sample t-test	0.0564731
9359_3	AT(0.042)RPAS(0.911)T(0.044)S(0.002)QPDPSPDR	P20749	BCL3	AKTi:10	0.911426	13.1155	0.0602699	Two Sample t-test	0.151321
9360_1	ATRPASTSQPDPS(1)PDRSANTSPESSSR	P20749	BCL3	AKTi:10	0.999931	47.0774	0.206203	Two Sample t-test	-0.0993736
9360_2	ATRPASTSQPDPS(1)PDRSANTSPESSSR	P20749	BCL3	AKTi:10	0.999931	47.0774	0.16255	Two Sample t-test	0.0804368
9360_3	ATRPASTSQPDPS(1)PDRSANTSPESSSR	P20749	BCL3	AKTi:10	0.999931	47.0774	0.0921242	Two Sample t-test	0.166823
9363_1	GPGRPVPPS(0.996)PAPGGS(0.004)	P20749	BCL3	AKTi:10	0.996219	24.2076	0.0129946	Two Sample t-test	0.273485
9797_1	AGGS(1)PAPGPETPAISPSK	P33316	DUT	AKTi:10	0.99998	46.9747	0.00957452	Two Sample t-test	0.25108
9798_1	AGGSPAPGPETPAIS(0.998)PS(0.002)K	P33316	DUT	AKTi:10	0.997971	27.1406	0.000446106	Two Sample t-test	0.241729
9799_2	PCS(0.941)EET(0.059)PAIS(0.991)PS(0.009)K	P33316-2	DUT	AKTi:10	0.941265	12.0451	0.147602	Two Sample t-test	0.177764
9800_1	PCSEETPAIS(1)PSK	P33316-2	DUT	AKTi:10	0.999967	44.7822	0.0325339	Two Sample t-test	0.600177
9800_2	PCSEETPAIS(1)PSK	P33316-2	DUT	AKTi:10	0.999967	44.7822	0.147602	Two Sample t-test	0.177764
1159_1	GQTT(0.003)CRGS(0.992)CDS(0.005)GELGR	H0YNL8	IREB2	AKTi:2.5	0.991642	22.8488	0.0466112	Two Sample t-test	-0.106515
12545_1	S(1)FLHEQEENVVK	Q13576	IQGAP2	AKTi:2.5	1	108.634	0.80748	Two Sample t-test	-0.0387343
12546_1	YGS(1)IVDDERLSAEEMDER	Q13576	IQGAP2	AKTi:2.5	1	88.6691	0.046981	Two Sample t-test	0.159786
12806_1	ALQHTES(0.999)PS(0.001)ETNKPHSK	Q14669-3	TRIP12	AKTi:2.5	0.999049	30.9566	6.68868e-06	Two Sample t-test	-0.815186
12807_2	DDS(0.003)LDLS(0.998)PQGRLS(0.999)DVLK	Q14669-3	TRIP12	AKTi:2.5	0.998091	27.1798	0.032055	Two Sample t-test	0.109877
12808_2	DDS(0.01)LDLS(0.99)PQGRLS(0.999)DVLK	Q14669-3	TRIP12	AKTi:2.5	0.999371	31.9697	0.032055	Two Sample t-test	0.109877
12809_1	FDWAARFS(1)PK	Q14669-3	TRIP12	AKTi:2.5	1	85.5355	0.00654318	Two Sample t-test	0.0916653
12810_1	GYS(1)PPESRK	Q14669-3	TRIP12	AKTi:2.5	0.999978	46.6645	1.2905e-05	Two Sample t-test	-0.344942
12811_1	HLAESESLLT(0.126)S(0.874)PPK	Q14669-3	TRIP12	AKTi:2.5	0.873899	8.41011	0.154023	Welch Two Sample t-test	0.383522
12813_1	QFSIQAEDERES(0.984)T(0.852)DDES(0.163)NPLGR	Q14669-3	TRIP12	AKTi:2.5	0.984297	17.3285	0.182	Two Sample t-test	0.0916166
12813_2	QFSIQAEDERES(0.984)T(0.852)DDES(0.163)NPLGR	Q14669-3	TRIP12	AKTi:2.5	0.984297	17.3285	0.0489462	Two Sample t-test	0.167808
12815_1	RS(0.005)AS(0.995)PDYNRT(0.038)NS(0.931)PS(0.027)S(0.004)AK	Q14669-3	TRIP12	AKTi:2.5	0.994728	22.915	0.000427622	Two Sample t-test	-0.427394
12815_2	RS(0.005)AS(0.995)PDYNRT(0.038)NS(0.931)PS(0.027)S(0.004)AK	Q14669-3	TRIP12	AKTi:2.5	0.994728	22.915	0.0020336	Welch Two Sample t-test	-0.312574
12816_2	RS(0.033)AS(0.967)PDYNRT(0.002)NS(0.978)PS(0.02)S(0.001)AK	Q14669-3	TRIP12	AKTi:2.5	0.977682	16.999	0.000302665	Two Sample t-test	-0.344844
12819_1	RS(0.03)ES(0.97)PPAELPSLR	Q14669-3	TRIP12	AKTi:2.5	0.969728	15.0561	0.688379	Two Sample t-test	-0.0215279
12820_2	VREDDEDS(1)DDDGS(1)DEEIDESLAAQFLNSGNVR	Q14669-3	TRIP12	AKTi:2.5	1	137.203	0.241583	Two Sample t-test	0.135267
12821_2	VREDDEDS(1)DDDGS(1)DEEIDESLAAQFLNSGNVR	Q14669-3	TRIP12	AKTi:2.5	1	110.957	0.241583	Two Sample t-test	0.135267
12822_1	YS(1)PPRDDDK	Q14669-3	TRIP12	AKTi:2.5	1	58.2684	2.79493e-06	Two Sample t-test	-0.405608
12946_1	AS(1)PGLLPVANGNSLNK	Q14814-4	MEF2D	AKTi:2.5	1	128.813	0.567258	Two Sample t-test	-0.0253918
12947_1	GFNGCDS(1)PEPDGEDS(1)LEQS(1)PLLEDK	Q14814-4	MEF2D	AKTi:2.5	1	73.3169	0.507401	Two Sample t-test	-0.0539986
12947_2	GFNGCDS(1)PEPDGEDS(1)LEQS(1)PLLEDK	Q14814-4	MEF2D	AKTi:2.5	1	73.3169	0.0164054	Two Sample t-test	0.0861897
12947_3	GFNGCDS(1)PEPDGEDS(1)LEQS(1)PLLEDK	Q14814-4	MEF2D	AKTi:2.5	1	73.3169	0.320566	Two Sample t-test	0.137276
12948_2	GFNGCDS(1)PEPDGEDS(1)LEQS(1)PLLEDK	Q14814-4	MEF2D	AKTi:2.5	1	73.3169	0.0308676	Two Sample t-test	0.0790883
12948_3	GFNGCDS(1)PEPDGEDS(1)LEQS(1)PLLEDK	Q14814-4	MEF2D	AKTi:2.5	1	73.3169	0.320566	Two Sample t-test	0.137276
12949_2	GFNGCDS(1)PEPDGEDS(1)LEQS(1)PLLEDK	Q14814-4	MEF2D	AKTi:2.5	1	73.3169	0.213315	Two Sample t-test	0.126125
12949_3	GFNGCDS(1)PEPDGEDS(1)LEQS(1)PLLEDK	Q14814-4	MEF2D	AKTi:2.5	1	73.3169	0.320566	Two Sample t-test	0.137276
12950_1	LLS(1)PQQPALQR	Q14814-4	MEF2D	AKTi:2.5	1	136.376	0.271557	Two Sample t-test	0.0674308
12951_1	SEPVS(1)PSRER	Q14814-4	MEF2D	AKTi:2.5	0.999921	41.0434	1.82901e-05	Two Sample t-test	-0.458609
12953_1	SPAPPPPAVFPAARPEPGDGLS(0.164)S(0.836)PAGGSYETGDRDDGR	Q14814-4	MEF2D	AKTi:2.5	0.835886	7.07412	0.112443	Two Sample t-test	0.203474
12954_1	S(1)PPPPTHSTQLGAPSR	Q14814-4	MEF2D	AKTi:2.5	1	77.2669	0.0707756	Two Sample t-test	-0.108265
12955_1	YRRAS(1)EELDGLFR	Q14814-4	MEF2D	AKTi:2.5	1	43.4542	0.773502	Two Sample t-test	-0.0151293
13025_1	FYS(0.868)S(0.131)EHEYS(0.001)GLNIVRPSTGK	Q14CS0	UBXN2B	AKTi:2.5	0.867955	8.20358	0.178397	Two Sample t-test	0.224638
14947_1	YQEDS(1)DPERS(1)DYEEQQLQK	Q6P6C2-3	ALKBH5	AKTi:2.5	1	152.499	0.00806808	Two Sample t-test	0.141168
14947_2	YQEDS(1)DPERS(1)DYEEQQLQK	Q6P6C2-3	ALKBH5	AKTi:2.5	1	152.499	0.416453	Two Sample t-test	0.0542363
14948_2	YQEDS(1)DPERS(1)DYEEQQLQK	Q6P6C2-3	ALKBH5	AKTi:2.5	1	152.499	0.416453	Two Sample t-test	0.0542363
14949_1	RGS(1)FSSENYWR	Q6P6C2-3	ALKBH5	AKTi:2.5	0.99996	44.2392	0.224373	Two Sample t-test	0.0529756
14950_1	S(0.977)YES(0.019)S(0.005)EDCSEAAGSPARK	Q6P6C2-3	ALKBH5	AKTi:2.5	0.976519	17.1226	0.318309	Two Sample t-test	0.0342176
14951_1	SYESSEDCSEAAGS(1)PAR	Q6P6C2-3	ALKBH5	AKTi:2.5	0.999998	58.2087	0.682184	Two Sample t-test	-0.0118111
16549_1	DGAGLGLSGGS(1)PGASTPVLLTR	Q8N612	FAM160A2	AKTi:2.5	0.999666	38.3259	0.0506913	Welch Two Sample t-test	0.214844
16550_1	RPS(1)LGELLLR	Q8N612	FAM160A2	AKTi:2.5	1	69.92	0.089339	Two Sample t-test	0.428139
16551_1	S(0.907)RRPS(0.093)LGELLLR	Q8N612	FAM160A2	AKTi:2.5	0.906562	9.86876	0.00108231	Two Sample t-test	0.16955
16552_1	TWSAPYDGERPS(0.978)PEPS(0.02)PFGS(0.001)R	Q8N612	FAM160A2	AKTi:2.5	0.978187	16.8672	0.11369	Welch Two Sample t-test	0.181199
1800_1	GGS(0.991)YS(0.009)QAASSDSAQGSDVSLTACK	A0A140T9I0	HLA-A	AKTi:2.5	0.990927	20.3829	0.0142386	Two Sample t-test	0.110146
1801_1	KGGS(0.155)YS(0.842)QAAS(0.001)SDS(0.001)AQGSDVSLTACK	A0A140T9I0	HLA-A	AKTi:2.5	0.842116	7.34517	0.0228911	Two Sample t-test	0.122292
1802_1	KGGSYSQAAS(0.124)S(0.849)DS(0.028)AQGSDVSLTACKV	A0A140T9I0	HLA-A	AKTi:2.5	0.848531	8.36941	0.57696	Two Sample t-test	0.0192968
1803_1	GGSYSQAAS(0.001)S(0.003)DS(0.996)AQGSDVSLTACKV	A0A140T9I0	HLA-A	AKTi:2.5	0.996046	24.6608	0.00349614	Two Sample t-test	0.165147
1803_3	GGSYSQAAS(0.001)S(0.003)DS(0.996)AQGSDVSLTACKV	A0A140T9I0	HLA-A	AKTi:2.5	0.996046	24.6608	0.218339	Two Sample t-test	0.125275
1804_1	KGGSYSQAASSDSAQGS(1)DVS(0.99)LT(0.01)ACKV	A0A140T9I0	HLA-A	AKTi:2.5	0.999754	38.1881	0.78943	Two Sample t-test	0.036584
1804_2	KGGSYSQAASSDSAQGS(1)DVS(0.99)LT(0.01)ACKV	A0A140T9I0	HLA-A	AKTi:2.5	0.999754	38.1881	0.104979	Welch Two Sample t-test	0.127824
1804_3	KGGSYSQAASSDSAQGS(1)DVS(0.99)LT(0.01)ACKV	A0A140T9I0	HLA-A	AKTi:2.5	0.999754	38.1881	0.218339	Two Sample t-test	0.125275
1805_1	KGGSYSQAASSDSAQGSDVS(0.999)LTACKV	A0A140T9I0	HLA-A	AKTi:2.5	0.999257	33.2035	0.00162928	Two Sample t-test	0.175154
1805_2	KGGSYSQAASSDSAQGSDVS(0.999)LTACKV	A0A140T9I0	HLA-A	AKTi:2.5	0.999257	33.2035	0.104979	Welch Two Sample t-test	0.127824
1805_3	KGGSYSQAASSDSAQGSDVS(0.999)LTACKV	A0A140T9I0	HLA-A	AKTi:2.5	0.999257	33.2035	0.218339	Two Sample t-test	0.125275
20065_1	RIS(1)IVENCFGAAGQPLTIPGR	Q9H8W4	PLEKHF2	AKTi:2.5	1	104.689	0.0659071	Two Sample t-test	0.77072
20066_1	S(0.101)DS(0.882)YS(0.017)QSLK	Q9H8W4	PLEKHF2	AKTi:2.5	0.882047	9.4142	0.706606	Two Sample t-test	0.0116036
21413_1	LLGMS(1)FMNR	Q9UIQ6-3	LNPEP	AKTi:2.5	1	77.5333	0.0619707	Welch Two Sample t-test	0.401737
21414_1	S(0.001)S(0.001)GLRNS(0.988)AT(0.01)GYR	Q9UIQ6-3	LNPEP	AKTi:2.5	0.987902	20.0159	0.358066	Two Sample t-test	-0.181345
23899_1	VPSPLEGSEGDGDT(1)D	F5H168	PUS1	AKTi:2.5	1	154.591	0.00991142	Two Sample t-test	0.170595
23899_2	VPSPLEGSEGDGDT(1)D	F5H168	PUS1	AKTi:2.5	1	154.591	0.413615	Two Sample t-test	0.050772
23940_2	GISSQPKPPFSVNPVYIT(0.002)YT(0.001)QPT(0.011)GPS(0.19)CT(0.767)PS(0.262)PS(0.767)PR	F6SS63	TAB3	AKTi:2.5	0.766639	6.14888	0.114806	Two Sample t-test	0.21973
23958_1	GMSNNT(1)PQLNR	F8VV52	CNOT2	AKTi:2.5	1	66.1663	0.932106	Two Sample t-test	-0.016039
24176_1	DVFSVET(1)PKK	H3BPE1	MACF1	AKTi:2.5	0.999971	45.4203	0.192895	Two Sample t-test	0.152747
24177_1	FILPEGASQGMT(1)PFR	H3BPE1	MACF1	AKTi:2.5	0.999959	43.8921	0.126422	Two Sample t-test	0.169312
24180_1	T(0.022)T(0.022)T(0.021)AS(0.037)PRT(0.898)PGPK	H3BPE1	MACF1	AKTi:2.5	0.898438	13.9061	0.000321544	Two Sample t-test	-0.639564
24181_1	WNT(1)LNKK	H3BPE1	MACF1	AKTi:2.5	1	56.5631	0.00351402	Two Sample t-test	0.252575
24323_2	KLS(0.73)LQERPAGS(0.27)YLEAQAGPYAT(1)GPASHISPR	J3KPJ3	CAMKK1	AKTi:2.5	0.999857	38.3412	0.00153601	Two Sample t-test	0.286476
24323_3	KLS(0.73)LQERPAGS(0.27)YLEAQAGPYAT(1)GPASHISPR	J3KPJ3	CAMKK1	AKTi:2.5	0.999857	38.3412	0.0348115	Two Sample t-test	0.189686
2577_1	ELNFVTDSVEQELPS(0.209)S(0.791)PK	B4DP81	CEP76	AKTi:2.5	0.791065	5.78202	0.374025	Two Sample t-test	-0.0927231
26079_1	HLAESESLLT(0.796)S(0.204)PPK	Q14669-3	TRIP12	AKTi:2.5	0.796364	5.9234	0.0837728	Two Sample t-test	0.236885
26080_2	QFSIQAEDERES(0.984)T(0.852)DDES(0.163)NPLGR	Q14669-3	TRIP12	AKTi:2.5	0.852074	7.52596	0.0489462	Two Sample t-test	0.167808
3370_1	MPS(0.996)ES(0.004)AAQSLAVALPLQTK	D6RA26	PLRG1	AKTi:2.5	0.99554	23.4869	0.000750742	Two Sample t-test	0.241694
3385_1	VRPAS(0.879)T(0.117)GGLS(0.004)LLPPPPGGK	D6RB24	NECAP2	AKTi:2.5	0.879032	8.76604	0.00636308	Two Sample t-test	0.247644
413_1	GDPGPS(1)GPPGPPGDDGERGDDGEVGPR	A0A087WXW9	COL5A1	AKTi:2.5	1	76.471	0.000992108	Two Sample t-test	1.16899
4323_1	APES(0.993)PPS(0.007)ADPALVAGPAEEAECPPPRQPQPAQNVLAAPR	E9PP13	POLR2M	AKTi:2.5	0.993322	21.7246	0.858966	Welch Two Sample t-test	-0.0196513
4556_2	VPS(1)PLEGS(0.969)EGDGDT(0.031)D	F5H168	PUS1	AKTi:2.5	1	66.3143	0.134993	Two Sample t-test	0.190345
4557_2	VPSPLEGS(1)EGDGDT(1)D	F5H168	PUS1	AKTi:2.5	0.999677	34.9116	0.0630804	Two Sample t-test	0.110866
4708_1	GISSQPKPPFSVNPVYIT(0.002)YT(0.001)QPT(0.011)GPS(0.19)CT(0.767)PS(0.262)PS(0.767)PR	F6SS63	TAB3	AKTi:2.5	0.766825	5.14963	0.350148	Two Sample t-test	0.252763
4708_2	GISSQPKPPFSVNPVYIT(0.002)YT(0.001)QPT(0.011)GPS(0.19)CT(0.767)PS(0.262)PS(0.767)PR	F6SS63	TAB3	AKTi:2.5	0.766825	5.14963	0.114806	Two Sample t-test	0.21973
4709_1	LLHINLGIHS(0.992)PS(0.006)S(0.001)YHPGDGAQLNGGR	F6SS63	TAB3	AKTi:2.5	0.99233	21.8835	0.515088	Two Sample t-test	-0.0836867
4710_1	QLICLVQEPHS(1)APAVVAATPNYNPFFMNEQNR	F6SS63	TAB3	AKTi:2.5	0.999997	54.8018	0.00319707	Welch Two Sample t-test	0.406281
4712_1	S(0.061)PS(0.939)PISNQPSPR	F6SS63	TAB3	AKTi:2.5	0.938919	11.8776	0.979866	Two Sample t-test	0.00143101
4801_1	DMLAS(0.813)PS(0.179)T(0.008)SGQLSQFGASLYGQQSALGLPMR	F8VV52	CNOT2	AKTi:2.5	0.812862	6.58068	0.0642151	Two Sample t-test	0.284997
4805_1	S(0.443)LS(0.516)QGT(0.041)QLPSHVTPTTGVPTMSLHT(0.005)PPS(0.862)PS(0.134)R	F8VV52	CNOT2	AKTi:2.5	0.861642	8.10807	0.402593	Two Sample t-test	0.0492081
4805_2	S(0.443)LS(0.516)QGT(0.041)QLPSHVTPTTGVPTMSLHT(0.005)PPS(0.862)PS(0.134)R	F8VV52	CNOT2	AKTi:2.5	0.861642	8.10807	0.0952958	Two Sample t-test	0.210287
4807_1	TNSMSSSGLGS(1)PNR	F8VV52	CNOT2	AKTi:2.5	0.999999	59.0713	0.0267848	Two Sample t-test	-0.0445467
4807_2	TNSMSSSGLGS(1)PNR	F8VV52	CNOT2	AKTi:2.5	0.999999	59.0713	0.0278572	Two Sample t-test	0.226658
5315_1	GMGS(1)LDAMDK	H0Y4R1	IMPDH2	AKTi:2.5	1	62.4662	0.217546	Two Sample t-test	0.0868142
5316_1	KYEQGFITDPVVLS(1)PK	H0Y4R1	IMPDH2	AKTi:2.5	0.999987	48.8945	0.0742558	Two Sample t-test	0.148972
5318_1	LVGIIS(0.167)S(0.833)RDIDFLK	H0Y4R1	IMPDH2	AKTi:2.5	0.833445	6.99318	0.269395	Two Sample t-test	0.0390563
5663_1	AAGGAAPET(0.001)PAIS(0.996)PS(0.004)K	H0YNW5	DUT	AKTi:2.5	0.995944	24.4934	0.0296107	Two Sample t-test	0.0518884
5664_1	IFYPEIEEVQALDDT(0.015)ERGS(0.81)GGFGS(0.147)T(0.029)GK	H0YNW5;P33316;P33316-2	DUT	AKTi:2.5	0.809634	7.41086	0.78513	Two Sample t-test	-0.025029
5665_1	GSGGFGS(0.963)T(0.037)GKN	H0YNW5;P33316;P33316-2	DUT	AKTi:2.5	0.963163	14.1748	0.0282073	Two Sample t-test	0.139497
5720_1	AFLAELEQNS(1)PK	H3BPE1	MACF1	AKTi:2.5	1	146.844	0.0100605	Two Sample t-test	0.0724671
5722_1	AGT(0.029)PIRDS(0.124)HS(0.847)PDLQLPTPEVIPSSGSK	H3BPE1	MACF1	AKTi:2.5	0.847109	8.33463	0.163103	Two Sample t-test	0.0539352
5723_1	EVEEELATSGGQS(0.995)PT(0.005)GEQIPQFQQR	H3BPE1	MACF1	AKTi:2.5	0.994806	22.8246	0.908016	Two Sample t-test	-0.0074393
5724_1	LLDAEDVDVPS(1)PDEK	H3BPE1	MACF1	AKTi:2.5	1	76.7133	0.443881	Two Sample t-test	0.068564
5725_1	MLS(0.861)S(0.136)S(0.003)DAITQEFMDLR	H3BPE1	MACF1	AKTi:2.5	0.861456	8.02197	0.857072	Two Sample t-test	-0.042945
5728_1	RGS(0.96)DAS(0.04)DFDLLETQSACSDTSESSAAGGQGNSR	H3BPE1	MACF1	AKTi:2.5	0.960251	13.8322	0.0160691	Two Sample t-test	0.208955
5728_2	RGS(0.96)DAS(0.04)DFDLLETQSACSDTSESSAAGGQGNSR	H3BPE1	MACF1	AKTi:2.5	0.960251	13.8322	0.0446727	Two Sample t-test	0.210627
5729_2	RGS(0.828)DAS(0.172)DFDLLET(0.001)QS(0.009)ACS(0.764)DT(0.181)S(0.04)ES(0.003)S(0.001)AAGGQGNSR	H3BPE1	MACF1	AKTi:2.5	0.764343	6.26065	0.0446727	Two Sample t-test	0.210627
5730_1	RQGS(0.842)FS(0.157)EDVIS(0.001)HK	H3BPE1	MACF1	AKTi:2.5	0.841905	7.28524	0.749225	Two Sample t-test	0.027088
5731_1	S(0.95)LS(0.05)QPT(0.001)PPPMPILSQSEAK	H3BPE1	MACF1	AKTi:2.5	0.949509	12.8094	0.0215988	Two Sample t-test	0.176972
5733_1	SMDAMS(0.011)S(0.989)PT(0.001)K	H3BPE1	MACF1	AKTi:2.5	0.988572	19.6971	0.452851	Two Sample t-test	0.0289255
6096_1	SEDPPGQEAGS(1)EEEGSSASGLAK	I3L2B0	CLUH	AKTi:2.5	1	99.3176	0.0519072	Two Sample t-test	0.165156
6212_1	RAFS(1)EQGPLR	J3KNG8	FNIP1	AKTi:2.5	1	82.5431	0.384786	Welch Two Sample t-test	0.0973838
6213_1	S(0.149)AS(0.818)LS(0.028)S(0.006)LLITPFPSPNSSLTR	J3KNG8	FNIP1	AKTi:2.5	0.817794	7.40847	0.0182993	Two Sample t-test	0.34745
6214_1	SASLSSLLIT(0.011)PFPS(0.822)PNS(0.029)S(0.062)LT(0.075)R	J3KNG8	FNIP1	AKTi:2.5	0.822195	10.3925	0.774005	Two Sample t-test	-0.0457334
6215_1	T(0.037)GS(0.17)S(0.793)ICGSLNTLQDSLEFINQDNNTLK	J3KNG8	FNIP1	AKTi:2.5	0.793024	6.68915	0.1368	Two Sample t-test	0.0766976
6217_1	VTFLIGDS(0.005)MS(0.984)PDS(0.01)DTELR	J3KNG8	FNIP1	AKTi:2.5	0.983658	19.7295	0.581335	Two Sample t-test	0.0702472
6298_1	AAS(1)VIPGSTSR	J3KPJ3	CAMKK1	AKTi:2.5	0.999858	40.2084	2.46668e-05	Two Sample t-test	0.383757
6299_1	EGFGEGGKS(0.996)PELPGVQEDEAAS(0.004)	J3KPJ3	CAMKK1	AKTi:2.5	0.995759	23.7073	0.294661	Two Sample t-test	0.081214
6301_1	KLS(0.046)LQERPAGS(0.954)YLEAQAGPYAT(0.999)GPAS(0.001)HISPR	J3KPJ3	CAMKK1	AKTi:2.5	0.953592	13.1317	0.0606496	Two Sample t-test	0.258211
6301_2	KLS(0.046)LQERPAGS(0.954)YLEAQAGPYAT(0.999)GPAS(0.001)HISPR	J3KPJ3	CAMKK1	AKTi:2.5	0.953592	13.1317	0.030205	Two Sample t-test	0.196542
6301_3	KLS(0.046)LQERPAGS(0.954)YLEAQAGPYAT(0.999)GPAS(0.001)HISPR	J3KPJ3	CAMKK1	AKTi:2.5	0.953592	13.1317	0.0348115	Two Sample t-test	0.189686
6302_1	KLS(0.587)LQERPAGS(0.413)YLEAQAGPYATGPAS(0.015)HIS(0.985)PR	J3KPJ3	CAMKK1	AKTi:2.5	0.985174	18.6822	0.0185949	Two Sample t-test	0.138504
6302_2	KLS(0.587)LQERPAGS(0.413)YLEAQAGPYATGPAS(0.015)HIS(0.985)PR	J3KPJ3	CAMKK1	AKTi:2.5	0.985174	18.6822	0.00632187	Two Sample t-test	0.207881
6302_3	KLS(0.587)LQERPAGS(0.413)YLEAQAGPYATGPAS(0.015)HIS(0.985)PR	J3KPJ3	CAMKK1	AKTi:2.5	0.985174	18.6822	0.0348115	Two Sample t-test	0.189686
6303_1	KRS(1)FGNPFEPQAR	J3KPJ3	CAMKK1	AKTi:2.5	1	82.7551	0.102003	Two Sample t-test	-0.0815316
7253_1	LLHEDLDES(1)DDDMDEK	O43150-2	ASAP2	AKTi:2.5	1	264.009	0.0192592	Two Sample t-test	-0.0558593
8762_1	LLDFGS(0.956)LS(0.042)NLQVT(0.002)QPT(0.001)VGMNFK	P08708	RPS17	AKTi:2.5	0.955503	13.6204	0.000976045	Two Sample t-test	0.176465
9358_1	RPLRAPS(1)PEPAAPR	P20749	BCL3	AKTi:2.5	1	52.4529	0.0672908	Two Sample t-test	-0.0883348
9359_1	AT(0.042)RPAS(0.911)T(0.044)S(0.002)QPDPSPDR	P20749	BCL3	AKTi:2.5	0.911426	13.1155	0.0424324	Two Sample t-test	-0.163273
9359_2	AT(0.042)RPAS(0.911)T(0.044)S(0.002)QPDPSPDR	P20749	BCL3	AKTi:2.5	0.911426	13.1155	0.0585771	Two Sample t-test	0.155329
9359_3	AT(0.042)RPAS(0.911)T(0.044)S(0.002)QPDPSPDR	P20749	BCL3	AKTi:2.5	0.911426	13.1155	0.780849	Two Sample t-test	0.0144535
9360_1	ATRPASTSQPDPS(1)PDRSANTSPESSSR	P20749	BCL3	AKTi:2.5	0.999931	47.0774	0.073546	Two Sample t-test	-0.200613
9360_2	ATRPASTSQPDPS(1)PDRSANTSPESSSR	P20749	BCL3	AKTi:2.5	0.999931	47.0774	0.196715	Two Sample t-test	0.118863
9360_3	ATRPASTSQPDPS(1)PDRSANTSPESSSR	P20749	BCL3	AKTi:2.5	0.999931	47.0774	0.187124	Two Sample t-test	0.0955512
9363_1	GPGRPVPPS(0.996)PAPGGS(0.004)	P20749	BCL3	AKTi:2.5	0.996219	24.2076	0.0298221	Two Sample t-test	0.172187
9797_1	AGGS(1)PAPGPETPAISPSK	P33316	DUT	AKTi:2.5	0.99998	46.9747	0.0579122	Two Sample t-test	0.173264
9798_1	AGGSPAPGPETPAIS(0.998)PS(0.002)K	P33316	DUT	AKTi:2.5	0.997971	27.1406	0.0078087	Two Sample t-test	0.131348
9799_2	PCS(0.941)EET(0.059)PAIS(0.991)PS(0.009)K	P33316-2	DUT	AKTi:2.5	0.941265	12.0451	0.0116599	Two Sample t-test	0.233737
9800_1	PCSEETPAIS(1)PSK	P33316-2	DUT	AKTi:2.5	0.999967	44.7822	0.132817	Two Sample t-test	0.329974
9800_2	PCSEETPAIS(1)PSK	P33316-2	DUT	AKTi:2.5	0.999967	44.7822	0.0116599	Two Sample t-test	0.233737
1159_1	GQTT(0.003)CRGS(0.992)CDS(0.005)GELGR	H0YNL8	IREB2	ipatasertib:10	0.991642	22.8488	5.96461e-05	Two Sample t-test	-0.877748
12545_1	S(1)FLHEQEENVVK	Q13576	IQGAP2	ipatasertib:10	1	108.634	0.110131	Two Sample t-test	0.276597
12546_1	YGS(1)IVDDERLSAEEMDER	Q13576	IQGAP2	ipatasertib:10	1	88.6691	0.0587733	Two Sample t-test	0.15244
12806_1	ALQHTES(0.999)PS(0.001)ETNKPHSK	Q14669-3	TRIP12	ipatasertib:10	0.999049	30.9566	1.12903e-06	Two Sample t-test	-3.11486
12807_2	DDS(0.003)LDLS(0.998)PQGRLS(0.999)DVLK	Q14669-3	TRIP12	ipatasertib:10	0.998091	27.1798	0.00772576	Welch Two Sample t-test	0.356894
12808_2	DDS(0.01)LDLS(0.99)PQGRLS(0.999)DVLK	Q14669-3	TRIP12	ipatasertib:10	0.999371	31.9697	0.00772576	Welch Two Sample t-test	0.356894
12809_1	FDWAARFS(1)PK	Q14669-3	TRIP12	ipatasertib:10	1	85.5355	0.000342457	Two Sample t-test	0.320533
12810_1	GYS(1)PPESRK	Q14669-3	TRIP12	ipatasertib:10	0.999978	46.6645	1.17995e-06	Two Sample t-test	-1.90544
12811_1	HLAESESLLT(0.126)S(0.874)PPK	Q14669-3	TRIP12	ipatasertib:10	0.873899	8.41011	0.000388114	Two Sample t-test	0.321859
12813_1	QFSIQAEDERES(0.984)T(0.852)DDES(0.163)NPLGR	Q14669-3	TRIP12	ipatasertib:10	0.984297	17.3285	0.0190676	Two Sample t-test	0.279514
12813_2	QFSIQAEDERES(0.984)T(0.852)DDES(0.163)NPLGR	Q14669-3	TRIP12	ipatasertib:10	0.984297	17.3285	0.0195509	Two Sample t-test	0.38838
12815_1	RS(0.005)AS(0.995)PDYNRT(0.038)NS(0.931)PS(0.027)S(0.004)AK	Q14669-3	TRIP12	ipatasertib:10	0.994728	22.915	1.85086e-05	Two Sample t-test	-1.7969
12815_2	RS(0.005)AS(0.995)PDYNRT(0.038)NS(0.931)PS(0.027)S(0.004)AK	Q14669-3	TRIP12	ipatasertib:10	0.994728	22.915	0.000565477	Welch Two Sample t-test	-1.61848
12816_2	RS(0.033)AS(0.967)PDYNRT(0.002)NS(0.978)PS(0.02)S(0.001)AK	Q14669-3	TRIP12	ipatasertib:10	0.977682	16.999	3.04421e-08	Two Sample t-test	-1.84751
12819_1	RS(0.03)ES(0.97)PPAELPSLR	Q14669-3	TRIP12	ipatasertib:10	0.969728	15.0561	0.0060959	Two Sample t-test	0.243534
12820_2	VREDDEDS(1)DDDGS(1)DEEIDESLAAQFLNSGNVR	Q14669-3	TRIP12	ipatasertib:10	1	137.203	0.405485	Two Sample t-test	0.0695856
12821_2	VREDDEDS(1)DDDGS(1)DEEIDESLAAQFLNSGNVR	Q14669-3	TRIP12	ipatasertib:10	1	110.957	0.405485	Two Sample t-test	0.0695856
12822_1	YS(1)PPRDDDK	Q14669-3	TRIP12	ipatasertib:10	1	58.2684	0.00111711	Welch Two Sample t-test	-1.73537
12946_1	AS(1)PGLLPVANGNSLNK	Q14814-4	MEF2D	ipatasertib:10	1	128.813	0.00131113	Two Sample t-test	0.293872
12947_1	GFNGCDS(1)PEPDGEDS(1)LEQS(1)PLLEDK	Q14814-4	MEF2D	ipatasertib:10	1	73.3169	0.0262474	Two Sample t-test	0.225115
12947_2	GFNGCDS(1)PEPDGEDS(1)LEQS(1)PLLEDK	Q14814-4	MEF2D	ipatasertib:10	1	73.3169	0.000121432	Two Sample t-test	0.372486
12947_3	GFNGCDS(1)PEPDGEDS(1)LEQS(1)PLLEDK	Q14814-4	MEF2D	ipatasertib:10	1	73.3169	0.0726459	Two Sample t-test	0.267218
12948_2	GFNGCDS(1)PEPDGEDS(1)LEQS(1)PLLEDK	Q14814-4	MEF2D	ipatasertib:10	1	73.3169	0.00010448	Two Sample t-test	0.388681
12948_3	GFNGCDS(1)PEPDGEDS(1)LEQS(1)PLLEDK	Q14814-4	MEF2D	ipatasertib:10	1	73.3169	0.0726459	Two Sample t-test	0.267218
12949_2	GFNGCDS(1)PEPDGEDS(1)LEQS(1)PLLEDK	Q14814-4	MEF2D	ipatasertib:10	1	73.3169	0.0662385	Two Sample t-test	0.218951
12949_3	GFNGCDS(1)PEPDGEDS(1)LEQS(1)PLLEDK	Q14814-4	MEF2D	ipatasertib:10	1	73.3169	0.0726459	Two Sample t-test	0.267218
12950_1	LLS(1)PQQPALQR	Q14814-4	MEF2D	ipatasertib:10	1	136.376	0.0228517	Two Sample t-test	0.293304
12951_1	SEPVS(1)PSRER	Q14814-4	MEF2D	ipatasertib:10	0.999921	41.0434	0.00920332	Welch Two Sample t-test	-2.17783
12953_1	SPAPPPPAVFPAARPEPGDGLS(0.164)S(0.836)PAGGSYETGDRDDGR	Q14814-4	MEF2D	ipatasertib:10	0.835886	7.07412	0.00803822	Two Sample t-test	0.357204
12954_1	S(1)PPPPTHSTQLGAPSR	Q14814-4	MEF2D	ipatasertib:10	1	77.2669	0.00631521	Two Sample t-test	-0.114217
12955_1	YRRAS(1)EELDGLFR	Q14814-4	MEF2D	ipatasertib:10	1	43.4542	0.099239	Two Sample t-test	0.115809
13025_1	FYS(0.868)S(0.131)EHEYS(0.001)GLNIVRPSTGK	Q14CS0	UBXN2B	ipatasertib:10	0.867955	8.20358	0.112061	Two Sample t-test	0.245883
14947_1	YQEDS(1)DPERS(1)DYEEQQLQK	Q6P6C2-3	ALKBH5	ipatasertib:10	1	152.499	0.000210652	Two Sample t-test	0.386495
14947_2	YQEDS(1)DPERS(1)DYEEQQLQK	Q6P6C2-3	ALKBH5	ipatasertib:10	1	152.499	0.0113637	Two Sample t-test	0.283868
14948_2	YQEDS(1)DPERS(1)DYEEQQLQK	Q6P6C2-3	ALKBH5	ipatasertib:10	1	152.499	0.0113637	Two Sample t-test	0.283868
14949_1	RGS(1)FSSENYWR	Q6P6C2-3	ALKBH5	ipatasertib:10	0.99996	44.2392	0.623777	Two Sample t-test	0.0335369
14950_1	S(0.977)YES(0.019)S(0.005)EDCSEAAGSPARK	Q6P6C2-3	ALKBH5	ipatasertib:10	0.976519	17.1226	0.000457268	Two Sample t-test	-0.312446
14951_1	SYESSEDCSEAAGS(1)PAR	Q6P6C2-3	ALKBH5	ipatasertib:10	0.999998	58.2087	0.00161414	Two Sample t-test	0.175383
16549_1	DGAGLGLSGGS(1)PGASTPVLLTR	Q8N612	FAM160A2	ipatasertib:10	0.999666	38.3259	0.0183328	Welch Two Sample t-test	0.456824
16550_1	RPS(1)LGELLLR	Q8N612	FAM160A2	ipatasertib:10	1	69.92	0.00862047	Two Sample t-test	0.938655
16551_1	S(0.907)RRPS(0.093)LGELLLR	Q8N612	FAM160A2	ipatasertib:10	0.906562	9.86876	0.00550029	Two Sample t-test	0.449348
16552_1	TWSAPYDGERPS(0.978)PEPS(0.02)PFGS(0.001)R	Q8N612	FAM160A2	ipatasertib:10	0.978187	16.8672	0.00739415	Two Sample t-test	0.400477
1800_1	GGS(0.991)YS(0.009)QAASSDSAQGSDVSLTACK	A0A140T9I0	HLA-A	ipatasertib:10	0.990927	20.3829	0.00148249	Two Sample t-test	0.328115
1801_1	KGGS(0.155)YS(0.842)QAAS(0.001)SDS(0.001)AQGSDVSLTACK	A0A140T9I0	HLA-A	ipatasertib:10	0.842116	7.34517	0.000987006	Two Sample t-test	0.249113
1802_1	KGGSYSQAAS(0.124)S(0.849)DS(0.028)AQGSDVSLTACKV	A0A140T9I0	HLA-A	ipatasertib:10	0.848531	8.36941	0.0337201	Two Sample t-test	0.269084
1803_1	GGSYSQAAS(0.001)S(0.003)DS(0.996)AQGSDVSLTACKV	A0A140T9I0	HLA-A	ipatasertib:10	0.996046	24.6608	0.000247179	Two Sample t-test	0.292662
1803_3	GGSYSQAAS(0.001)S(0.003)DS(0.996)AQGSDVSLTACKV	A0A140T9I0	HLA-A	ipatasertib:10	0.996046	24.6608	0.0106835	Two Sample t-test	0.337023
1804_1	KGGSYSQAASSDSAQGS(1)DVS(0.99)LT(0.01)ACKV	A0A140T9I0	HLA-A	ipatasertib:10	0.999754	38.1881	0.18411	Two Sample t-test	0.249522
1804_2	KGGSYSQAASSDSAQGS(1)DVS(0.99)LT(0.01)ACKV	A0A140T9I0	HLA-A	ipatasertib:10	0.999754	38.1881	7.78847e-05	Two Sample t-test	0.311214
1804_3	KGGSYSQAASSDSAQGS(1)DVS(0.99)LT(0.01)ACKV	A0A140T9I0	HLA-A	ipatasertib:10	0.999754	38.1881	0.0106835	Two Sample t-test	0.337023
1805_1	KGGSYSQAASSDSAQGSDVS(0.999)LTACKV	A0A140T9I0	HLA-A	ipatasertib:10	0.999257	33.2035	0.000103131	Two Sample t-test	0.420612
1805_2	KGGSYSQAASSDSAQGSDVS(0.999)LTACKV	A0A140T9I0	HLA-A	ipatasertib:10	0.999257	33.2035	7.78847e-05	Two Sample t-test	0.311214
1805_3	KGGSYSQAASSDSAQGSDVS(0.999)LTACKV	A0A140T9I0	HLA-A	ipatasertib:10	0.999257	33.2035	0.0106835	Two Sample t-test	0.337023
20065_1	RIS(1)IVENCFGAAGQPLTIPGR	Q9H8W4	PLEKHF2	ipatasertib:10	1	104.689	0.654781	Two Sample t-test	0.176365
20066_1	S(0.101)DS(0.882)YS(0.017)QSLK	Q9H8W4	PLEKHF2	ipatasertib:10	0.882047	9.4142	0.0520267	Two Sample t-test	-0.071785
21413_1	LLGMS(1)FMNR	Q9UIQ6-3	LNPEP	ipatasertib:10	1	77.5333	0.00421686	Two Sample t-test	0.694218
21414_1	S(0.001)S(0.001)GLRNS(0.988)AT(0.01)GYR	Q9UIQ6-3	LNPEP	ipatasertib:10	0.987902	20.0159	2.273e-05	Two Sample t-test	-0.747788
23899_1	VPSPLEGSEGDGDT(1)D	F5H168	PUS1	ipatasertib:10	1	154.591	0.00396474	Two Sample t-test	0.321496
23899_2	VPSPLEGSEGDGDT(1)D	F5H168	PUS1	ipatasertib:10	1	154.591	0.00147322	Two Sample t-test	0.249152
23940_2	GISSQPKPPFSVNPVYIT(0.002)YT(0.001)QPT(0.011)GPS(0.19)CT(0.767)PS(0.262)PS(0.767)PR	F6SS63	TAB3	ipatasertib:10	0.766639	6.14888	0.0652942	Two Sample t-test	0.307801
23958_1	GMSNNT(1)PQLNR	F8VV52	CNOT2	ipatasertib:10	1	66.1663	0.368965	Two Sample t-test	0.152608
24176_1	DVFSVET(1)PKK	H3BPE1	MACF1	ipatasertib:10	0.999971	45.4203	0.00300583	Two Sample t-test	0.451375
24177_1	FILPEGASQGMT(1)PFR	H3BPE1	MACF1	ipatasertib:10	0.999959	43.8921	0.0159772	Two Sample t-test	0.215213
24180_1	T(0.022)T(0.022)T(0.021)AS(0.037)PRT(0.898)PGPK	H3BPE1	MACF1	ipatasertib:10	0.898438	13.9061	0.000146456	Two Sample t-test	-2.49014
24181_1	WNT(1)LNKK	H3BPE1	MACF1	ipatasertib:10	1	56.5631	0.000337772	Two Sample t-test	-0.983501
24323_2	KLS(0.73)LQERPAGS(0.27)YLEAQAGPYAT(1)GPASHISPR	J3KPJ3	CAMKK1	ipatasertib:10	0.999857	38.3412	0.000647653	Two Sample t-test	0.347527
24323_3	KLS(0.73)LQERPAGS(0.27)YLEAQAGPYAT(1)GPASHISPR	J3KPJ3	CAMKK1	ipatasertib:10	0.999857	38.3412	0.242461	Two Sample t-test	0.109573
2577_1	ELNFVTDSVEQELPS(0.209)S(0.791)PK	B4DP81	CEP76	ipatasertib:10	0.791065	5.78202	0.86788	Two Sample t-test	-0.0390929
26079_1	HLAESESLLT(0.796)S(0.204)PPK	Q14669-3	TRIP12	ipatasertib:10	0.796364	5.9234	8.48622e-05	Two Sample t-test	0.40442
26080_2	QFSIQAEDERES(0.984)T(0.852)DDES(0.163)NPLGR	Q14669-3	TRIP12	ipatasertib:10	0.852074	7.52596	0.0195509	Two Sample t-test	0.38838
3370_1	MPS(0.996)ES(0.004)AAQSLAVALPLQTK	D6RA26	PLRG1	ipatasertib:10	0.99554	23.4869	0.000175556	Two Sample t-test	0.291899
3385_1	VRPAS(0.879)T(0.117)GGLS(0.004)LLPPPPGGK	D6RB24	NECAP2	ipatasertib:10	0.879032	8.76604	0.00055351	Two Sample t-test	0.303675
413_1	GDPGPS(1)GPPGPPGDDGERGDDGEVGPR	A0A087WXW9	COL5A1	ipatasertib:10	1	76.471	8.20792e-05	Two Sample t-test	2.11035
4323_1	APES(0.993)PPS(0.007)ADPALVAGPAEEAECPPPRQPQPAQNVLAAPR	E9PP13	POLR2M	ipatasertib:10	0.993322	21.7246	0.128898	Welch Two Sample t-test	0.164743
4556_2	VPS(1)PLEGS(0.969)EGDGDT(0.031)D	F5H168	PUS1	ipatasertib:10	1	66.3143	0.0506651	Two Sample t-test	0.269259
4557_2	VPSPLEGS(1)EGDGDT(1)D	F5H168	PUS1	ipatasertib:10	0.999677	34.9116	0.00657479	Two Sample t-test	0.257284
4708_1	GISSQPKPPFSVNPVYIT(0.002)YT(0.001)QPT(0.011)GPS(0.19)CT(0.767)PS(0.262)PS(0.767)PR	F6SS63	TAB3	ipatasertib:10	0.766825	5.14963	0.0964218	Two Sample t-test	0.433774
4708_2	GISSQPKPPFSVNPVYIT(0.002)YT(0.001)QPT(0.011)GPS(0.19)CT(0.767)PS(0.262)PS(0.767)PR	F6SS63	TAB3	ipatasertib:10	0.766825	5.14963	0.0652942	Two Sample t-test	0.307801
4709_1	LLHINLGIHS(0.992)PS(0.006)S(0.001)YHPGDGAQLNGGR	F6SS63	TAB3	ipatasertib:10	0.99233	21.8835	0.13815	Two Sample t-test	0.317451
4710_1	QLICLVQEPHS(1)APAVVAATPNYNPFFMNEQNR	F6SS63	TAB3	ipatasertib:10	0.999997	54.8018	0.000235201	Two Sample t-test	0.504081
4712_1	S(0.061)PS(0.939)PISNQPSPR	F6SS63	TAB3	ipatasertib:10	0.938919	11.8776	0.105397	Two Sample t-test	-0.111546
4801_1	DMLAS(0.813)PS(0.179)T(0.008)SGQLSQFGASLYGQQSALGLPMR	F8VV52	CNOT2	ipatasertib:10	0.812862	6.58068	0.0537047	Two Sample t-test	0.364287
4805_1	S(0.443)LS(0.516)QGT(0.041)QLPSHVTPTTGVPTMSLHT(0.005)PPS(0.862)PS(0.134)R	F8VV52	CNOT2	ipatasertib:10	0.861642	8.10807	0.176014	Two Sample t-test	0.311333
4805_2	S(0.443)LS(0.516)QGT(0.041)QLPSHVTPTTGVPTMSLHT(0.005)PPS(0.862)PS(0.134)R	F8VV52	CNOT2	ipatasertib:10	0.861642	8.10807	0.0269978	Two Sample t-test	0.312076
4807_1	TNSMSSSGLGS(1)PNR	F8VV52	CNOT2	ipatasertib:10	0.999999	59.0713	0.000274645	Two Sample t-test	0.150084
4807_2	TNSMSSSGLGS(1)PNR	F8VV52	CNOT2	ipatasertib:10	0.999999	59.0713	0.0423085	Two Sample t-test	0.231286
5315_1	GMGS(1)LDAMDK	H0Y4R1	IMPDH2	ipatasertib:10	1	62.4662	0.0826869	Two Sample t-test	0.120011
5316_1	KYEQGFITDPVVLS(1)PK	H0Y4R1	IMPDH2	ipatasertib:10	0.999987	48.8945	0.00645853	Two Sample t-test	0.188891
5318_1	LVGIIS(0.167)S(0.833)RDIDFLK	H0Y4R1	IMPDH2	ipatasertib:10	0.833445	6.99318	0.00592511	Two Sample t-test	0.225901
5663_1	AAGGAAPET(0.001)PAIS(0.996)PS(0.004)K	H0YNW5	DUT	ipatasertib:10	0.995944	24.4934	1.8259e-05	Two Sample t-test	0.269089
5664_1	IFYPEIEEVQALDDT(0.015)ERGS(0.81)GGFGS(0.147)T(0.029)GK	H0YNW5;P33316;P33316-2	DUT	ipatasertib:10	0.809634	7.41086	0.0678907	Two Sample t-test	0.246998
5665_1	GSGGFGS(0.963)T(0.037)GKN	H0YNW5;P33316;P33316-2	DUT	ipatasertib:10	0.963163	14.1748	0.550729	Two Sample t-test	-0.028673
5720_1	AFLAELEQNS(1)PK	H3BPE1	MACF1	ipatasertib:10	1	146.844	0.0434088	Welch Two Sample t-test	0.180522
5722_1	AGT(0.029)PIRDS(0.124)HS(0.847)PDLQLPTPEVIPSSGSK	H3BPE1	MACF1	ipatasertib:10	0.847109	8.33463	0.000476245	Two Sample t-test	0.271213
5723_1	EVEEELATSGGQS(0.995)PT(0.005)GEQIPQFQQR	H3BPE1	MACF1	ipatasertib:10	0.994806	22.8246	0.787623	Two Sample t-test	0.0249695
5724_1	LLDAEDVDVPS(1)PDEK	H3BPE1	MACF1	ipatasertib:10	1	76.7133	0.336016	Two Sample t-test	0.0942494
5725_1	MLS(0.861)S(0.136)S(0.003)DAITQEFMDLR	H3BPE1	MACF1	ipatasertib:10	0.861456	8.02197	0.908212	Welch Two Sample t-test	-0.0280222
5728_1	RGS(0.96)DAS(0.04)DFDLLETQSACSDTSESSAAGGQGNSR	H3BPE1	MACF1	ipatasertib:10	0.960251	13.8322	0.00579968	Two Sample t-test	0.538457
5728_2	RGS(0.96)DAS(0.04)DFDLLETQSACSDTSESSAAGGQGNSR	H3BPE1	MACF1	ipatasertib:10	0.960251	13.8322	0.00107498	Two Sample t-test	0.477403
5729_2	RGS(0.828)DAS(0.172)DFDLLET(0.001)QS(0.009)ACS(0.764)DT(0.181)S(0.04)ES(0.003)S(0.001)AAGGQGNSR	H3BPE1	MACF1	ipatasertib:10	0.764343	6.26065	0.00107498	Two Sample t-test	0.477403
5730_1	RQGS(0.842)FS(0.157)EDVIS(0.001)HK	H3BPE1	MACF1	ipatasertib:10	0.841905	7.28524	0.433565	Two Sample t-test	0.059916
5731_1	S(0.95)LS(0.05)QPT(0.001)PPPMPILSQSEAK	H3BPE1	MACF1	ipatasertib:10	0.949509	12.8094	0.0038748	Two Sample t-test	0.331929
5733_1	SMDAMS(0.011)S(0.989)PT(0.001)K	H3BPE1	MACF1	ipatasertib:10	0.988572	19.6971	0.413863	Two Sample t-test	-0.0318406
6096_1	SEDPPGQEAGS(1)EEEGSSASGLAK	I3L2B0	CLUH	ipatasertib:10	1	99.3176	0.00603835	Two Sample t-test	0.295686
6212_1	RAFS(1)EQGPLR	J3KNG8	FNIP1	ipatasertib:10	1	82.5431	0.137603	Welch Two Sample t-test	0.295684
6213_1	S(0.149)AS(0.818)LS(0.028)S(0.006)LLITPFPSPNSSLTR	J3KNG8	FNIP1	ipatasertib:10	0.817794	7.40847	0.00756105	Two Sample t-test	0.428142
6214_1	SASLSSLLIT(0.011)PFPS(0.822)PNS(0.029)S(0.062)LT(0.075)R	J3KNG8	FNIP1	ipatasertib:10	0.822195	10.3925	0.942053	Two Sample t-test	-0.0158245
6215_1	T(0.037)GS(0.17)S(0.793)ICGSLNTLQDSLEFINQDNNTLK	J3KNG8	FNIP1	ipatasertib:10	0.793024	6.68915	0.000117584	Two Sample t-test	0.390399
6217_1	VTFLIGDS(0.005)MS(0.984)PDS(0.01)DTELR	J3KNG8	FNIP1	ipatasertib:10	0.983658	19.7295	0.0669332	Two Sample t-test	0.307341
6298_1	AAS(1)VIPGSTSR	J3KPJ3	CAMKK1	ipatasertib:10	0.999858	40.2084	1.94032e-05	Two Sample t-test	0.698435
6299_1	EGFGEGGKS(0.996)PELPGVQEDEAAS(0.004)	J3KPJ3	CAMKK1	ipatasertib:10	0.995759	23.7073	0.0563112	Welch Two Sample t-test	0.233721
6301_1	KLS(0.046)LQERPAGS(0.954)YLEAQAGPYAT(0.999)GPAS(0.001)HISPR	J3KPJ3	CAMKK1	ipatasertib:10	0.953592	13.1317	0.00159806	Two Sample t-test	0.474434
6301_2	KLS(0.046)LQERPAGS(0.954)YLEAQAGPYAT(0.999)GPAS(0.001)HISPR	J3KPJ3	CAMKK1	ipatasertib:10	0.953592	13.1317	0.0079208	Two Sample t-test	0.362024
6301_3	KLS(0.046)LQERPAGS(0.954)YLEAQAGPYAT(0.999)GPAS(0.001)HISPR	J3KPJ3	CAMKK1	ipatasertib:10	0.953592	13.1317	0.242461	Two Sample t-test	0.109573
6302_1	KLS(0.587)LQERPAGS(0.413)YLEAQAGPYATGPAS(0.015)HIS(0.985)PR	J3KPJ3	CAMKK1	ipatasertib:10	0.985174	18.6822	0.00833043	Two Sample t-test	0.211694
6302_2	KLS(0.587)LQERPAGS(0.413)YLEAQAGPYATGPAS(0.015)HIS(0.985)PR	J3KPJ3	CAMKK1	ipatasertib:10	0.985174	18.6822	0.00211751	Two Sample t-test	0.379039
6302_3	KLS(0.587)LQERPAGS(0.413)YLEAQAGPYATGPAS(0.015)HIS(0.985)PR	J3KPJ3	CAMKK1	ipatasertib:10	0.985174	18.6822	0.242461	Two Sample t-test	0.109573
6303_1	KRS(1)FGNPFEPQAR	J3KPJ3	CAMKK1	ipatasertib:10	1	82.7551	0.178141	Two Sample t-test	0.117907
7253_1	LLHEDLDES(1)DDDMDEK	O43150-2	ASAP2	ipatasertib:10	1	264.009	0.0172067	Welch Two Sample t-test	0.261694
8762_1	LLDFGS(0.956)LS(0.042)NLQVT(0.002)QPT(0.001)VGMNFK	P08708	RPS17	ipatasertib:10	0.955503	13.6204	0.17448	Two Sample t-test	0.109012
9358_1	RPLRAPS(1)PEPAAPR	P20749	BCL3	ipatasertib:10	1	52.4529	0.0121762	Welch Two Sample t-test	-0.235994
9359_1	AT(0.042)RPAS(0.911)T(0.044)S(0.002)QPDPSPDR	P20749	BCL3	ipatasertib:10	0.911426	13.1155	0.000172083	Two Sample t-test	-1.06442
9359_2	AT(0.042)RPAS(0.911)T(0.044)S(0.002)QPDPSPDR	P20749	BCL3	ipatasertib:10	0.911426	13.1155	0.253735	Two Sample t-test	-0.0977682
9359_3	AT(0.042)RPAS(0.911)T(0.044)S(0.002)QPDPSPDR	P20749	BCL3	ipatasertib:10	0.911426	13.1155	0.115617	Two Sample t-test	-0.120569
9360_1	ATRPASTSQPDPS(1)PDRSANTSPESSSR	P20749	BCL3	ipatasertib:10	0.999931	47.0774	0.0545097	Two Sample t-test	-0.140349
9360_2	ATRPASTSQPDPS(1)PDRSANTSPESSSR	P20749	BCL3	ipatasertib:10	0.999931	47.0774	0.232937	Two Sample t-test	-0.111947
9360_3	ATRPASTSQPDPS(1)PDRSANTSPESSSR	P20749	BCL3	ipatasertib:10	0.999931	47.0774	0.508167	Two Sample t-test	-0.0509923
9363_1	GPGRPVPPS(0.996)PAPGGS(0.004)	P20749	BCL3	ipatasertib:10	0.996219	24.2076	0.0034864	Two Sample t-test	0.305062
9797_1	AGGS(1)PAPGPETPAISPSK	P33316	DUT	ipatasertib:10	0.99998	46.9747	0.00338168	Two Sample t-test	0.328675
9798_1	AGGSPAPGPETPAIS(0.998)PS(0.002)K	P33316	DUT	ipatasertib:10	0.997971	27.1406	2.3555e-05	Two Sample t-test	0.346604
9799_2	PCS(0.941)EET(0.059)PAIS(0.991)PS(0.009)K	P33316-2	DUT	ipatasertib:10	0.941265	12.0451	0.033911	Two Sample t-test	0.273929
9800_1	PCSEETPAIS(1)PSK	P33316-2	DUT	ipatasertib:10	0.999967	44.7822	0.0512455	Two Sample t-test	0.495187
9800_2	PCSEETPAIS(1)PSK	P33316-2	DUT	ipatasertib:10	0.999967	44.7822	0.033911	Two Sample t-test	0.273929
1159_1	GQTT(0.003)CRGS(0.992)CDS(0.005)GELGR	H0YNL8	IREB2	ipatasertib:2.5	0.991642	22.8488	7.24678e-05	Two Sample t-test	-0.772367
12545_1	S(1)FLHEQEENVVK	Q13576	IQGAP2	ipatasertib:2.5	1	108.634	0.0293265	Two Sample t-test	0.345701
12546_1	YGS(1)IVDDERLSAEEMDER	Q13576	IQGAP2	ipatasertib:2.5	1	88.6691	0.00276479	Two Sample t-test	0.401708
12806_1	ALQHTES(0.999)PS(0.001)ETNKPHSK	Q14669-3	TRIP12	ipatasertib:2.5	0.999049	30.9566	3.39558e-07	Two Sample t-test	-3.08599
12807_2	DDS(0.003)LDLS(0.998)PQGRLS(0.999)DVLK	Q14669-3	TRIP12	ipatasertib:2.5	0.998091	27.1798	0.0120669	Two Sample t-test	0.305832
12808_2	DDS(0.01)LDLS(0.99)PQGRLS(0.999)DVLK	Q14669-3	TRIP12	ipatasertib:2.5	0.999371	31.9697	0.0120669	Two Sample t-test	0.305832
12809_1	FDWAARFS(1)PK	Q14669-3	TRIP12	ipatasertib:2.5	1	85.5355	2.33715e-05	Two Sample t-test	0.335314
12810_1	GYS(1)PPESRK	Q14669-3	TRIP12	ipatasertib:2.5	0.999978	46.6645	1.0066e-06	Two Sample t-test	-2.00863
12811_1	HLAESESLLT(0.126)S(0.874)PPK	Q14669-3	TRIP12	ipatasertib:2.5	0.873899	8.41011	0.000420268	Two Sample t-test	0.409972
12813_1	QFSIQAEDERES(0.984)T(0.852)DDES(0.163)NPLGR	Q14669-3	TRIP12	ipatasertib:2.5	0.984297	17.3285	0.0249445	Two Sample t-test	0.228973
12813_2	QFSIQAEDERES(0.984)T(0.852)DDES(0.163)NPLGR	Q14669-3	TRIP12	ipatasertib:2.5	0.984297	17.3285	0.0484943	Two Sample t-test	0.243949
12815_1	RS(0.005)AS(0.995)PDYNRT(0.038)NS(0.931)PS(0.027)S(0.004)AK	Q14669-3	TRIP12	ipatasertib:2.5	0.994728	22.915	0.0195214	Welch Two Sample t-test	-2.40886
12815_2	RS(0.005)AS(0.995)PDYNRT(0.038)NS(0.931)PS(0.027)S(0.004)AK	Q14669-3	TRIP12	ipatasertib:2.5	0.994728	22.915	0.000826969	Welch Two Sample t-test	-1.76775
12816_2	RS(0.033)AS(0.967)PDYNRT(0.002)NS(0.978)PS(0.02)S(0.001)AK	Q14669-3	TRIP12	ipatasertib:2.5	0.977682	16.999	0.00180065	Welch Two Sample t-test	-2.01996
12819_1	RS(0.03)ES(0.97)PPAELPSLR	Q14669-3	TRIP12	ipatasertib:2.5	0.969728	15.0561	0.00942925	Two Sample t-test	0.218763
12820_2	VREDDEDS(1)DDDGS(1)DEEIDESLAAQFLNSGNVR	Q14669-3	TRIP12	ipatasertib:2.5	1	137.203	0.0193275	Two Sample t-test	0.294472
12821_2	VREDDEDS(1)DDDGS(1)DEEIDESLAAQFLNSGNVR	Q14669-3	TRIP12	ipatasertib:2.5	1	110.957	0.0193275	Two Sample t-test	0.294472
12822_1	YS(1)PPRDDDK	Q14669-3	TRIP12	ipatasertib:2.5	1	58.2684	4.53998e-08	Two Sample t-test	-1.81393
12946_1	AS(1)PGLLPVANGNSLNK	Q14814-4	MEF2D	ipatasertib:2.5	1	128.813	0.174626	Two Sample t-test	0.0904073
12947_1	GFNGCDS(1)PEPDGEDS(1)LEQS(1)PLLEDK	Q14814-4	MEF2D	ipatasertib:2.5	1	73.3169	0.081574	Two Sample t-test	0.227371
12947_2	GFNGCDS(1)PEPDGEDS(1)LEQS(1)PLLEDK	Q14814-4	MEF2D	ipatasertib:2.5	1	73.3169	0.0209669	Two Sample t-test	0.238432
12947_3	GFNGCDS(1)PEPDGEDS(1)LEQS(1)PLLEDK	Q14814-4	MEF2D	ipatasertib:2.5	1	73.3169	0.118783	Two Sample t-test	0.0861429
12948_2	GFNGCDS(1)PEPDGEDS(1)LEQS(1)PLLEDK	Q14814-4	MEF2D	ipatasertib:2.5	1	73.3169	0.0332438	Two Sample t-test	0.236924
12948_3	GFNGCDS(1)PEPDGEDS(1)LEQS(1)PLLEDK	Q14814-4	MEF2D	ipatasertib:2.5	1	73.3169	0.118783	Two Sample t-test	0.0861429
12949_2	GFNGCDS(1)PEPDGEDS(1)LEQS(1)PLLEDK	Q14814-4	MEF2D	ipatasertib:2.5	1	73.3169	0.111186	Two Sample t-test	0.22784
12949_3	GFNGCDS(1)PEPDGEDS(1)LEQS(1)PLLEDK	Q14814-4	MEF2D	ipatasertib:2.5	1	73.3169	0.118783	Two Sample t-test	0.0861429
12950_1	LLS(1)PQQPALQR	Q14814-4	MEF2D	ipatasertib:2.5	1	136.376	0.345322	Two Sample t-test	0.0892996
12951_1	SEPVS(1)PSRER	Q14814-4	MEF2D	ipatasertib:2.5	0.999921	41.0434	2.25037e-06	Two Sample t-test	-2.90378
12953_1	SPAPPPPAVFPAARPEPGDGLS(0.164)S(0.836)PAGGSYETGDRDDGR	Q14814-4	MEF2D	ipatasertib:2.5	0.835886	7.07412	0.0792102	Two Sample t-test	0.382006
12954_1	S(1)PPPPTHSTQLGAPSR	Q14814-4	MEF2D	ipatasertib:2.5	1	77.2669	0.00309989	Two Sample t-test	-0.234187
12955_1	YRRAS(1)EELDGLFR	Q14814-4	MEF2D	ipatasertib:2.5	1	43.4542	0.0218049	Two Sample t-test	0.163959
13025_1	FYS(0.868)S(0.131)EHEYS(0.001)GLNIVRPSTGK	Q14CS0	UBXN2B	ipatasertib:2.5	0.867955	8.20358	0.0338317	Two Sample t-test	0.424978
14947_1	YQEDS(1)DPERS(1)DYEEQQLQK	Q6P6C2-3	ALKBH5	ipatasertib:2.5	1	152.499	0.00014142	Two Sample t-test	0.417867
14947_2	YQEDS(1)DPERS(1)DYEEQQLQK	Q6P6C2-3	ALKBH5	ipatasertib:2.5	1	152.499	0.00695723	Two Sample t-test	0.316397
14948_2	YQEDS(1)DPERS(1)DYEEQQLQK	Q6P6C2-3	ALKBH5	ipatasertib:2.5	1	152.499	0.00695723	Two Sample t-test	0.316397
14949_1	RGS(1)FSSENYWR	Q6P6C2-3	ALKBH5	ipatasertib:2.5	0.99996	44.2392	0.523332	Two Sample t-test	0.0256483
14950_1	S(0.977)YES(0.019)S(0.005)EDCSEAAGSPARK	Q6P6C2-3	ALKBH5	ipatasertib:2.5	0.976519	17.1226	0.00215956	Two Sample t-test	-0.211493
14951_1	SYESSEDCSEAAGS(1)PAR	Q6P6C2-3	ALKBH5	ipatasertib:2.5	0.999998	58.2087	0.204264	Two Sample t-test	0.0645877
16549_1	DGAGLGLSGGS(1)PGASTPVLLTR	Q8N612	FAM160A2	ipatasertib:2.5	0.999666	38.3259	0.00119624	Two Sample t-test	0.380298
16550_1	RPS(1)LGELLLR	Q8N612	FAM160A2	ipatasertib:2.5	1	69.92	0.00718183	Two Sample t-test	0.861088
16551_1	S(0.907)RRPS(0.093)LGELLLR	Q8N612	FAM160A2	ipatasertib:2.5	0.906562	9.86876	0.00222369	Two Sample t-test	0.477645
16552_1	TWSAPYDGERPS(0.978)PEPS(0.02)PFGS(0.001)R	Q8N612	FAM160A2	ipatasertib:2.5	0.978187	16.8672	0.00639867	Two Sample t-test	0.41247
1800_1	GGS(0.991)YS(0.009)QAASSDSAQGSDVSLTACK	A0A140T9I0	HLA-A	ipatasertib:2.5	0.990927	20.3829	0.00088874	Two Sample t-test	0.292739
1801_1	KGGS(0.155)YS(0.842)QAAS(0.001)SDS(0.001)AQGSDVSLTACK	A0A140T9I0	HLA-A	ipatasertib:2.5	0.842116	7.34517	0.0034984	Two Sample t-test	0.233406
1802_1	KGGSYSQAAS(0.124)S(0.849)DS(0.028)AQGSDVSLTACKV	A0A140T9I0	HLA-A	ipatasertib:2.5	0.848531	8.36941	0.000609415	Two Sample t-test	0.339401
1803_1	GGSYSQAAS(0.001)S(0.003)DS(0.996)AQGSDVSLTACKV	A0A140T9I0	HLA-A	ipatasertib:2.5	0.996046	24.6608	0.000320845	Two Sample t-test	0.301643
1803_3	GGSYSQAAS(0.001)S(0.003)DS(0.996)AQGSDVSLTACKV	A0A140T9I0	HLA-A	ipatasertib:2.5	0.996046	24.6608	0.0182614	Two Sample t-test	0.31343
1804_1	KGGSYSQAASSDSAQGS(1)DVS(0.99)LT(0.01)ACKV	A0A140T9I0	HLA-A	ipatasertib:2.5	0.999754	38.1881	0.631586	Two Sample t-test	-0.0910556
1804_2	KGGSYSQAASSDSAQGS(1)DVS(0.99)LT(0.01)ACKV	A0A140T9I0	HLA-A	ipatasertib:2.5	0.999754	38.1881	0.00594084	Welch Two Sample t-test	0.440997
1804_3	KGGSYSQAASSDSAQGS(1)DVS(0.99)LT(0.01)ACKV	A0A140T9I0	HLA-A	ipatasertib:2.5	0.999754	38.1881	0.0182614	Two Sample t-test	0.31343
1805_1	KGGSYSQAASSDSAQGSDVS(0.999)LTACKV	A0A140T9I0	HLA-A	ipatasertib:2.5	0.999257	33.2035	3.22054e-05	Two Sample t-test	0.390539
1805_2	KGGSYSQAASSDSAQGSDVS(0.999)LTACKV	A0A140T9I0	HLA-A	ipatasertib:2.5	0.999257	33.2035	0.00594084	Welch Two Sample t-test	0.440997
1805_3	KGGSYSQAASSDSAQGSDVS(0.999)LTACKV	A0A140T9I0	HLA-A	ipatasertib:2.5	0.999257	33.2035	0.0182614	Two Sample t-test	0.31343
20065_1	RIS(1)IVENCFGAAGQPLTIPGR	Q9H8W4	PLEKHF2	ipatasertib:2.5	1	104.689	0.234724	Two Sample t-test	0.552264
20066_1	S(0.101)DS(0.882)YS(0.017)QSLK	Q9H8W4	PLEKHF2	ipatasertib:2.5	0.882047	9.4142	0.205563	Two Sample t-test	-0.0906133
21413_1	LLGMS(1)FMNR	Q9UIQ6-3	LNPEP	ipatasertib:2.5	1	77.5333	0.0120691	Two Sample t-test	0.472011
21414_1	S(0.001)S(0.001)GLRNS(0.988)AT(0.01)GYR	Q9UIQ6-3	LNPEP	ipatasertib:2.5	0.987902	20.0159	0.00227405	Two Sample t-test	-0.7222
23899_1	VPSPLEGSEGDGDT(1)D	F5H168	PUS1	ipatasertib:2.5	1	154.591	0.00144102	Two Sample t-test	0.381556
23899_2	VPSPLEGSEGDGDT(1)D	F5H168	PUS1	ipatasertib:2.5	1	154.591	0.0177026	Two Sample t-test	0.208411
23940_2	GISSQPKPPFSVNPVYIT(0.002)YT(0.001)QPT(0.011)GPS(0.19)CT(0.767)PS(0.262)PS(0.767)PR	F6SS63	TAB3	ipatasertib:2.5	0.766639	6.14888	0.0590732	Two Sample t-test	0.231082
23958_1	GMSNNT(1)PQLNR	F8VV52	CNOT2	ipatasertib:2.5	1	66.1663	0.87541	Two Sample t-test	-0.0193301
24176_1	DVFSVET(1)PKK	H3BPE1	MACF1	ipatasertib:2.5	0.999971	45.4203	0.00481207	Two Sample t-test	0.367185
24177_1	FILPEGASQGMT(1)PFR	H3BPE1	MACF1	ipatasertib:2.5	0.999959	43.8921	0.0587051	Two Sample t-test	0.18119
24180_1	T(0.022)T(0.022)T(0.021)AS(0.037)PRT(0.898)PGPK	H3BPE1	MACF1	ipatasertib:2.5	0.898438	13.9061	0.000506791	Two Sample t-test	-2.59976
24181_1	WNT(1)LNKK	H3BPE1	MACF1	ipatasertib:2.5	1	56.5631	0.00963307	Two Sample t-test	-0.779496
24323_2	KLS(0.73)LQERPAGS(0.27)YLEAQAGPYAT(1)GPASHISPR	J3KPJ3	CAMKK1	ipatasertib:2.5	0.999857	38.3412	0.000467291	Two Sample t-test	0.539402
24323_3	KLS(0.73)LQERPAGS(0.27)YLEAQAGPYAT(1)GPASHISPR	J3KPJ3	CAMKK1	ipatasertib:2.5	0.999857	38.3412	0.00178617	Two Sample t-test	0.369391
2577_1	ELNFVTDSVEQELPS(0.209)S(0.791)PK	B4DP81	CEP76	ipatasertib:2.5	0.791065	5.78202	0.00327082	Two Sample t-test	0.413056
26079_1	HLAESESLLT(0.796)S(0.204)PPK	Q14669-3	TRIP12	ipatasertib:2.5	0.796364	5.9234	0.00107215	Two Sample t-test	0.404698
26080_2	QFSIQAEDERES(0.984)T(0.852)DDES(0.163)NPLGR	Q14669-3	TRIP12	ipatasertib:2.5	0.852074	7.52596	0.0484943	Two Sample t-test	0.243949
3370_1	MPS(0.996)ES(0.004)AAQSLAVALPLQTK	D6RA26	PLRG1	ipatasertib:2.5	0.99554	23.4869	0.000748728	Two Sample t-test	0.339714
3385_1	VRPAS(0.879)T(0.117)GGLS(0.004)LLPPPPGGK	D6RB24	NECAP2	ipatasertib:2.5	0.879032	8.76604	0.00268047	Two Sample t-test	0.436629
413_1	GDPGPS(1)GPPGPPGDDGERGDDGEVGPR	A0A087WXW9	COL5A1	ipatasertib:2.5	1	76.471	0.0587756	Two Sample t-test	0.346952
4323_1	APES(0.993)PPS(0.007)ADPALVAGPAEEAECPPPRQPQPAQNVLAAPR	E9PP13	POLR2M	ipatasertib:2.5	0.993322	21.7246	0.423659	Welch Two Sample t-test	-0.0538053
4556_2	VPS(1)PLEGS(0.969)EGDGDT(0.031)D	F5H168	PUS1	ipatasertib:2.5	1	66.3143	0.0130883	Two Sample t-test	0.37741
4557_2	VPSPLEGS(1)EGDGDT(1)D	F5H168	PUS1	ipatasertib:2.5	0.999677	34.9116	0.00392906	Two Sample t-test	0.280217
4708_1	GISSQPKPPFSVNPVYIT(0.002)YT(0.001)QPT(0.011)GPS(0.19)CT(0.767)PS(0.262)PS(0.767)PR	F6SS63	TAB3	ipatasertib:2.5	0.766825	5.14963	0.479689	Two Sample t-test	0.292773
4708_2	GISSQPKPPFSVNPVYIT(0.002)YT(0.001)QPT(0.011)GPS(0.19)CT(0.767)PS(0.262)PS(0.767)PR	F6SS63	TAB3	ipatasertib:2.5	0.766825	5.14963	0.0590732	Two Sample t-test	0.231082
4709_1	LLHINLGIHS(0.992)PS(0.006)S(0.001)YHPGDGAQLNGGR	F6SS63	TAB3	ipatasertib:2.5	0.99233	21.8835	0.0243271	Two Sample t-test	0.469773
4710_1	QLICLVQEPHS(1)APAVVAATPNYNPFFMNEQNR	F6SS63	TAB3	ipatasertib:2.5	0.999997	54.8018	0.000226168	Two Sample t-test	0.536305
4712_1	S(0.061)PS(0.939)PISNQPSPR	F6SS63	TAB3	ipatasertib:2.5	0.938919	11.8776	0.210472	Two Sample t-test	-0.110643
4801_1	DMLAS(0.813)PS(0.179)T(0.008)SGQLSQFGASLYGQQSALGLPMR	F8VV52	CNOT2	ipatasertib:2.5	0.812862	6.58068	0.0470432	Two Sample t-test	0.387268
4805_1	S(0.443)LS(0.516)QGT(0.041)QLPSHVTPTTGVPTMSLHT(0.005)PPS(0.862)PS(0.134)R	F8VV52	CNOT2	ipatasertib:2.5	0.861642	8.10807	0.0602272	Two Sample t-test	0.290363
4805_2	S(0.443)LS(0.516)QGT(0.041)QLPSHVTPTTGVPTMSLHT(0.005)PPS(0.862)PS(0.134)R	F8VV52	CNOT2	ipatasertib:2.5	0.861642	8.10807	0.00227896	Two Sample t-test	0.468948
4807_1	TNSMSSSGLGS(1)PNR	F8VV52	CNOT2	ipatasertib:2.5	0.999999	59.0713	0.0725828	Two Sample t-test	0.105551
4807_2	TNSMSSSGLGS(1)PNR	F8VV52	CNOT2	ipatasertib:2.5	0.999999	59.0713	0.00298638	Two Sample t-test	0.493449
5315_1	GMGS(1)LDAMDK	H0Y4R1	IMPDH2	ipatasertib:2.5	1	62.4662	0.569779	Two Sample t-test	0.0374005
5316_1	KYEQGFITDPVVLS(1)PK	H0Y4R1	IMPDH2	ipatasertib:2.5	0.999987	48.8945	0.001219	Two Sample t-test	0.362218
5318_1	LVGIIS(0.167)S(0.833)RDIDFLK	H0Y4R1	IMPDH2	ipatasertib:2.5	0.833445	6.99318	0.00522883	Two Sample t-test	0.251433
5663_1	AAGGAAPET(0.001)PAIS(0.996)PS(0.004)K	H0YNW5	DUT	ipatasertib:2.5	0.995944	24.4934	0.00255281	Two Sample t-test	0.225197
5664_1	IFYPEIEEVQALDDT(0.015)ERGS(0.81)GGFGS(0.147)T(0.029)GK	H0YNW5;P33316;P33316-2	DUT	ipatasertib:2.5	0.809634	7.41086	0.0676766	Two Sample t-test	0.241902
5665_1	GSGGFGS(0.963)T(0.037)GKN	H0YNW5;P33316;P33316-2	DUT	ipatasertib:2.5	0.963163	14.1748	0.139938	Two Sample t-test	-0.109804
5720_1	AFLAELEQNS(1)PK	H3BPE1	MACF1	ipatasertib:2.5	1	146.844	0.000163114	Two Sample t-test	0.387581
5722_1	AGT(0.029)PIRDS(0.124)HS(0.847)PDLQLPTPEVIPSSGSK	H3BPE1	MACF1	ipatasertib:2.5	0.847109	8.33463	0.000687933	Two Sample t-test	0.289446
5723_1	EVEEELATSGGQS(0.995)PT(0.005)GEQIPQFQQR	H3BPE1	MACF1	ipatasertib:2.5	0.994806	22.8246	0.524498	Two Sample t-test	-0.0467561
5724_1	LLDAEDVDVPS(1)PDEK	H3BPE1	MACF1	ipatasertib:2.5	1	76.7133	0.0508168	Two Sample t-test	0.212485
5725_1	MLS(0.861)S(0.136)S(0.003)DAITQEFMDLR	H3BPE1	MACF1	ipatasertib:2.5	0.861456	8.02197	0.770297	Welch Two Sample t-test	0.0715781
5728_1	RGS(0.96)DAS(0.04)DFDLLETQSACSDTSESSAAGGQGNSR	H3BPE1	MACF1	ipatasertib:2.5	0.960251	13.8322	0.50893	Two Sample t-test	-0.0845301
5728_2	RGS(0.96)DAS(0.04)DFDLLETQSACSDTSESSAAGGQGNSR	H3BPE1	MACF1	ipatasertib:2.5	0.960251	13.8322	0.000395834	Two Sample t-test	0.537306
5729_2	RGS(0.828)DAS(0.172)DFDLLET(0.001)QS(0.009)ACS(0.764)DT(0.181)S(0.04)ES(0.003)S(0.001)AAGGQGNSR	H3BPE1	MACF1	ipatasertib:2.5	0.764343	6.26065	0.000395834	Two Sample t-test	0.537306
5730_1	RQGS(0.842)FS(0.157)EDVIS(0.001)HK	H3BPE1	MACF1	ipatasertib:2.5	0.841905	7.28524	0.0365898	Two Sample t-test	0.163596
5731_1	S(0.95)LS(0.05)QPT(0.001)PPPMPILSQSEAK	H3BPE1	MACF1	ipatasertib:2.5	0.949509	12.8094	0.000957486	Two Sample t-test	0.351971
5733_1	SMDAMS(0.011)S(0.989)PT(0.001)K	H3BPE1	MACF1	ipatasertib:2.5	0.988572	19.6971	0.0389633	Two Sample t-test	-0.0732566
6096_1	SEDPPGQEAGS(1)EEEGSSASGLAK	I3L2B0	CLUH	ipatasertib:2.5	1	99.3176	0.0366681	Two Sample t-test	0.234773
6212_1	RAFS(1)EQGPLR	J3KNG8	FNIP1	ipatasertib:2.5	1	82.5431	0.0256037	Two Sample t-test	0.18848
6213_1	S(0.149)AS(0.818)LS(0.028)S(0.006)LLITPFPSPNSSLTR	J3KNG8	FNIP1	ipatasertib:2.5	0.817794	7.40847	0.852319	Two Sample t-test	-0.0425315
6214_1	SASLSSLLIT(0.011)PFPS(0.822)PNS(0.029)S(0.062)LT(0.075)R	J3KNG8	FNIP1	ipatasertib:2.5	0.822195	10.3925	0.779141	Two Sample t-test	-0.0584576
6215_1	T(0.037)GS(0.17)S(0.793)ICGSLNTLQDSLEFINQDNNTLK	J3KNG8	FNIP1	ipatasertib:2.5	0.793024	6.68915	0.000218505	Two Sample t-test	0.454171
6217_1	VTFLIGDS(0.005)MS(0.984)PDS(0.01)DTELR	J3KNG8	FNIP1	ipatasertib:2.5	0.983658	19.7295	0.724696	Two Sample t-test	0.0413823
6298_1	AAS(1)VIPGSTSR	J3KPJ3	CAMKK1	ipatasertib:2.5	0.999858	40.2084	7.15198e-06	Two Sample t-test	0.678903
6299_1	EGFGEGGKS(0.996)PELPGVQEDEAAS(0.004)	J3KPJ3	CAMKK1	ipatasertib:2.5	0.995759	23.7073	0.136407	Two Sample t-test	0.137151
6301_1	KLS(0.046)LQERPAGS(0.954)YLEAQAGPYAT(0.999)GPAS(0.001)HISPR	J3KPJ3	CAMKK1	ipatasertib:2.5	0.953592	13.1317	0.00805337	Two Sample t-test	0.545475
6301_2	KLS(0.046)LQERPAGS(0.954)YLEAQAGPYAT(0.999)GPAS(0.001)HISPR	J3KPJ3	CAMKK1	ipatasertib:2.5	0.953592	13.1317	0.00335003	Two Sample t-test	0.44525
6301_3	KLS(0.046)LQERPAGS(0.954)YLEAQAGPYAT(0.999)GPAS(0.001)HISPR	J3KPJ3	CAMKK1	ipatasertib:2.5	0.953592	13.1317	0.00178617	Two Sample t-test	0.369391
6302_1	KLS(0.587)LQERPAGS(0.413)YLEAQAGPYATGPAS(0.015)HIS(0.985)PR	J3KPJ3	CAMKK1	ipatasertib:2.5	0.985174	18.6822	0.0100336	Two Sample t-test	0.22417
6302_2	KLS(0.587)LQERPAGS(0.413)YLEAQAGPYATGPAS(0.015)HIS(0.985)PR	J3KPJ3	CAMKK1	ipatasertib:2.5	0.985174	18.6822	0.00255386	Two Sample t-test	0.364731
6302_3	KLS(0.587)LQERPAGS(0.413)YLEAQAGPYATGPAS(0.015)HIS(0.985)PR	J3KPJ3	CAMKK1	ipatasertib:2.5	0.985174	18.6822	0.00178617	Two Sample t-test	0.369391
6303_1	KRS(1)FGNPFEPQAR	J3KPJ3	CAMKK1	ipatasertib:2.5	1	82.7551	0.968345	Two Sample t-test	0.00358963
7253_1	LLHEDLDES(1)DDDMDEK	O43150-2	ASAP2	ipatasertib:2.5	1	264.009	0.071678	Welch Two Sample t-test	0.111613
8762_1	LLDFGS(0.956)LS(0.042)NLQVT(0.002)QPT(0.001)VGMNFK	P08708	RPS17	ipatasertib:2.5	0.955503	13.6204	0.017075	Two Sample t-test	0.223309
9358_1	RPLRAPS(1)PEPAAPR	P20749	BCL3	ipatasertib:2.5	1	52.4529	0.00374638	Two Sample t-test	-0.246604
9359_1	AT(0.042)RPAS(0.911)T(0.044)S(0.002)QPDPSPDR	P20749	BCL3	ipatasertib:2.5	0.911426	13.1155	2.87938e-05	Two Sample t-test	-1.03682
9359_2	AT(0.042)RPAS(0.911)T(0.044)S(0.002)QPDPSPDR	P20749	BCL3	ipatasertib:2.5	0.911426	13.1155	0.31865	Two Sample t-test	-0.0694029
9359_3	AT(0.042)RPAS(0.911)T(0.044)S(0.002)QPDPSPDR	P20749	BCL3	ipatasertib:2.5	0.911426	13.1155	0.0639281	Two Sample t-test	0.078243
9360_1	ATRPASTSQPDPS(1)PDRSANTSPESSSR	P20749	BCL3	ipatasertib:2.5	0.999931	47.0774	0.0714012	Two Sample t-test	-0.157474
9360_2	ATRPASTSQPDPS(1)PDRSANTSPESSSR	P20749	BCL3	ipatasertib:2.5	0.999931	47.0774	0.187456	Two Sample t-test	-0.0878105
9360_3	ATRPASTSQPDPS(1)PDRSANTSPESSSR	P20749	BCL3	ipatasertib:2.5	0.999931	47.0774	0.288964	Two Sample t-test	0.0883649
9363_1	GPGRPVPPS(0.996)PAPGGS(0.004)	P20749	BCL3	ipatasertib:2.5	0.996219	24.2076	0.207885	Two Sample t-test	0.118984
9797_1	AGGS(1)PAPGPETPAISPSK	P33316	DUT	ipatasertib:2.5	0.99998	46.9747	0.00248889	Two Sample t-test	0.387682
9798_1	AGGSPAPGPETPAIS(0.998)PS(0.002)K	P33316	DUT	ipatasertib:2.5	0.997971	27.1406	2.54912e-05	Two Sample t-test	0.360551
9799_2	PCS(0.941)EET(0.059)PAIS(0.991)PS(0.009)K	P33316-2	DUT	ipatasertib:2.5	0.941265	12.0451	0.00127329	Two Sample t-test	0.40317
9800_1	PCSEETPAIS(1)PSK	P33316-2	DUT	ipatasertib:2.5	0.999967	44.7822	0.0266121	Two Sample t-test	0.600605
9800_2	PCSEETPAIS(1)PSK	P33316-2	DUT	ipatasertib:2.5	0.999967	44.7822	0.00127329	Two Sample t-test	0.40317
0_1	RRFS(1)DS(0.741)EGEET(0.259)VPEPR	A0A1B0GWH8	CLN3	AKTi:10	0.999988	48.0484	0.0396795	Two Sample t-test	0.0768713
0_2	RRFS(1)DS(0.741)EGEET(0.259)VPEPR	A0A1B0GWH8	CLN3	AKTi:10	0.999988	48.0484	0.051603	Two Sample t-test	0.100694
1_2	RFS(1)DS(0.998)EGEET(0.002)VPEPR	A0A1B0GWH8	CLN3	AKTi:10	0.997724	26.4171	0.0744556	Two Sample t-test	0.10744
10_1	GYS(0.972)FS(0.028)LTTFSPSGK	A0A024RA52	PSMA2	AKTi:10	0.971934	15.3948	0.0145575	Two Sample t-test	0.436087
1000_1	QLS(0.858)S(0.098)S(0.139)S(0.606)S(0.281)YS(0.018)GDISR	A0A0A0MS99	ABCC1	AKTi:10	0.857728	9.43937	0.0132919	Two Sample t-test	-0.299655
1000_2	QLS(0.858)S(0.098)S(0.139)S(0.606)S(0.281)YS(0.018)GDISR	A0A0A0MS99	ABCC1	AKTi:10	0.857728	9.43937	0.000904101	Two Sample t-test	0.235221
10000_1	VTLEARNS(0.96)S(0.04)EK	P38432	COIL	AKTi:10	0.959734	13.7722	0.0040138	Two Sample t-test	-0.250798
10001_1	LYS(0.974)PS(0.026)QIGAFVLMK	P38646	HSPA9	AKTi:10	0.97411	15.7548	0.176866	Two Sample t-test	0.241541
10002_1	LYS(0.121)PS(0.879)QIGAFVLMK	P38646	HSPA9	AKTi:10	0.879152	8.61825	0.0984021	Two Sample t-test	0.293354
10003_1	VQQTVQDLFGRAPS(1)K	P38646	HSPA9	AKTi:10	0.999967	44.8182	0.0063701	Two Sample t-test	0.294046
10004_1	ATTATMATS(0.001)GS(0.999)ARK	P38919	EIF4A3	AKTi:10	0.999195	31.8072	0.642586	Two Sample t-test	-0.0142039
10005_1	SLASEAPSQPS(0.02)LNGGS(0.98)PEGVESQDGVDHFR	P38935	IGHMBP2	AKTi:10	0.979796	16.9863	0.0472552	Two Sample t-test	0.34967
10006_1	S(1)LLVQTK	P39023	RPL3	AKTi:10	0.999906	40.2747	0.0001975	Two Sample t-test	-0.638049
10007_1	ELVLDNS(0.949)RS(0.051)NEGK	P39687	ANP32A	AKTi:10	0.94894	12.6916	0.122678	Two Sample t-test	0.0995508
10009_1	AAPSS(0.001)EGDS(0.999)CDGVEATEGPGSADTEEPK	P39880-6	CUX1	AKTi:10	0.998689	29.7401	0.056366	Welch Two Sample t-test	0.221208
10010_1	AAS(1)REEPIEWEF	P39880-6	CUX1	AKTi:10	1	77.6441	0.00312689	Two Sample t-test	0.457182
10012_1	EWPS(0.01)AES(0.99)PYSQSSELSLTGASR	P39880-6	CUX1	AKTi:10	0.990135	20.0475	0.0539399	Two Sample t-test	0.105968
10014_1	HS(0.114)S(0.854)VS(0.031)DS(0.001)QPCEPPSVGTEYS(0.019)QGAS(0.981)PQPQHQLK	P39880-6	CUX1	AKTi:10	0.854108	8.74724	0.00728711	Two Sample t-test	0.380916
10014_2	HS(0.114)S(0.854)VS(0.031)DS(0.001)QPCEPPSVGTEYS(0.019)QGAS(0.981)PQPQHQLK	P39880-6	CUX1	AKTi:10	0.854108	8.74724	0.00275284	Two Sample t-test	0.360485
10017_1	HS(0.493)S(0.493)VS(0.013)DSQPCEPPSVGTEYS(0.001)QGAS(0.999)PQPQHQLK	P39880-6	CUX1	AKTi:10	0.998508	28.3031	0.00500436	Two Sample t-test	0.293336
10017_2	HS(0.493)S(0.493)VS(0.013)DSQPCEPPSVGTEYS(0.001)QGAS(0.999)PQPQHQLK	P39880-6	CUX1	AKTi:10	0.998508	28.3031	0.002136	Two Sample t-test	0.395832
10018_1	LLS(0.032)T(0.146)S(0.798)PMPT(0.017)VS(0.003)S(0.003)YPPLAISLK	P39880-6	CUX1	AKTi:10	0.798416	7.37959	0.513251	Two Sample t-test	0.105043
10019_1	RPS(0.969)S(0.031)LQSLFGLPEAAGAR	P39880-6	CUX1	AKTi:10	0.968859	14.9308	0.0547275	Two Sample t-test	0.395272
10021_1	S(0.973)LT(0.027)ELVQQPCPPIEASK	P39880-6	CUX1	AKTi:10	0.973103	15.5845	0.000304932	Two Sample t-test	0.313806
10023_1	QNCSQHES(0.115)S(0.885)PDISHFER	P40189-3	IL6ST	AKTi:10	0.885382	8.88024	0.00156795	Two Sample t-test	-0.269251
10025_1	QQISDHIS(0.025)QS(0.093)CGS(0.882)GQMK	P40189-3	IL6ST	AKTi:10	0.881639	9.74951	0.392544	Two Sample t-test	0.0974753
10027_1	S(0.039)ES(0.761)T(0.2)QPLLDSEERPEDLQLVDHVDGGDGILPR	P40189-3	IL6ST	AKTi:10	0.760979	5.80227	0.0311622	Two Sample t-test	0.453882
10028_1	SHIAQWS(1)PHT(1)PPRHNFNSK	P40189-3	IL6ST	AKTi:10	0.999959	43.9194	0.103281	Two Sample t-test	-0.328564
10028_2	SHIAQWS(1)PHT(1)PPRHNFNSK	P40189-3	IL6ST	AKTi:10	0.999959	43.9194	0.615647	Two Sample t-test	-0.0474026
10029_1	GDPNTEEIRQS(1)DEVGDRDHR	P40222	TXLNA	AKTi:10	1	65.1038	0.831812	Two Sample t-test	0.0204751
10031_1	RPEGPGAQAPS(0.004)S(0.996)PR	P40222	TXLNA	AKTi:10	0.995689	23.6358	0.000458884	Two Sample t-test	-0.425701
10033_1	S(0.245)S(0.755)PGQPEAGPEGAQERPSQAAPAVEAEGPGSSQAPR	P40222	TXLNA	AKTi:10	0.75545	4.89848	0.0274406	Two Sample t-test	0.346994
10034_1	S(0.003)ET(0.009)DT(0.066)S(0.923)LIR	P40227-2	CCT6A	AKTi:10	0.922669	11.472	0.168761	Two Sample t-test	0.140031
10035_1	GGGSAAAAAAAAAS(0.005)GGGVS(0.992)PDNS(0.003)IEHSDYR	P40425	PBX2	AKTi:10	0.992068	22.956	0.00972727	Two Sample t-test	0.213978
10036_1	HSMGPGGYGDNLGGGQMYS(1)PR	P40425	PBX2	AKTi:10	1	81.5518	0.165734	Two Sample t-test	0.130722
10037_1	TAVSVTQGGHS(1)R	P40425	PBX2	AKTi:10	1	68.4886	0.000249032	Two Sample t-test	-0.891487
10038_1	PVVFS(0.985)PT(0.015)LMLTDEEK	P40818-2	USP8	AKTi:10	0.985398	18.292	0.0733392	Two Sample t-test	0.44431
1004_2	QLS(0.788)S(0.189)S(0.021)S(0.009)S(0.139)YS(0.855)GDISR	A0A0A0MS99	ABCC1	AKTi:10	0.854601	7.90103	0.00103419	Two Sample t-test	0.264171
10040_1	SYS(0.975)S(0.024)PDITQAIQEEEKR	P40818-2	USP8	AKTi:10	0.975222	16.0396	0.00157154	Two Sample t-test	0.202269
10042_1	S(0.02)DVS(0.98)PIIQPVPSIK	P40818-2	USP8	AKTi:10	0.979786	16.8608	0.0755691	Welch Two Sample t-test	0.189966
10044_1	ESAFEFLS(0.082)S(0.918)A	P40925-3	MDH1	AKTi:10	0.917806	10.4791	0.311259	Two Sample t-test	0.187997
10045_1	KLS(0.866)S(0.129)AMS(0.004)AAK	P40925-3	MDH1	AKTi:10	0.866222	8.25445	0.212218	Two Sample t-test	-0.0664046
10046_1	RCS(1)YFPK	P40925-3	MDH1	AKTi:10	1	48.4235	0.00124938	Two Sample t-test	0.608458
10047_1	YRPCS(1)LGR	P40938-2	RFC3	AKTi:10	1	84.8822	0.0102886	Two Sample t-test	0.309837
10048_1	QFTPCQLLADHANS(1)PNK	P40939	HADHA	AKTi:10	1	113.742	0.000185183	Two Sample t-test	0.498291
10050_1	HYLHSQACSVFNYHLS(1)PR	P41162	ETV3	AKTi:10	1	81.6393	0.0234815	Two Sample t-test	0.566143
10051_2	PGMYPDPHS(1)PFAVS(1)PIPGR	P41162	ETV3	AKTi:10	1	56.9468	0.00194568	Two Sample t-test	0.335512
10052_2	PGMYPDPHS(1)PFAVS(1)PIPGR	P41162	ETV3	AKTi:10	1	56.9468	0.00194568	Two Sample t-test	0.335512
10053_1	FIVLNSLNQNAKPEGPEQAELGRLS(1)PR	P41182-2	BCL6	AKTi:10	1	142.069	0.00035871	Two Sample t-test	0.558742
10054_1	GLVSPQS(1)PQK	P41182-2	BCL6	AKTi:10	0.999998	57.338	0.00082055	Two Sample t-test	0.318752
10055_1	S(0.005)S(0.005)S(0.005)ES(0.024)HS(0.961)PLYMHPPK	P41182-2	BCL6	AKTi:10	0.960707	15.942	0.171757	Two Sample t-test	0.275993
10056_1	RMS(1)PKPELTEEQK	P41208	CETN2	AKTi:10	1	65.4632	0.0771696	Two Sample t-test	-0.0580319
10057_2	IS(0.023)YT(0.977)PPES(0.999)PVPS(0.001)YASSTPLHVPVPR	P41212	ETV6	AKTi:10	0.998663	29.0347	0.010441	Welch Two Sample t-test	0.239543
10058_1	RLS(1)PAER	P41212	ETV6	AKTi:10	1	83.2777	3.07193e-07	Two Sample t-test	-2.3524
10059_1	VIQLMPS(1)PIMHPLILNPR	P41212	ETV6	AKTi:10	1	71.5347	0.0199554	Two Sample t-test	0.487081
1006_1	LDFIES(0.019)DS(0.98)PCSSEALSK	A0A0A0MSA7	EIF4G3	AKTi:10	0.980434	17.0225	0.000346886	Two Sample t-test	0.280566
1006_2	LDFIES(0.019)DS(0.98)PCSSEALSK	A0A0A0MSA7	EIF4G3	AKTi:10	0.980434	17.0225	0.818436	Two Sample t-test	-0.075881
10060_2	DLS(0.995)EVS(0.851)ET(0.148)T(0.006)ES(0.001)T(0.001)DVK	P41227	NAA10	AKTi:10	0.994703	23.9871	0.101583	Two Sample t-test	0.201938
10061_2	DLS(0.995)EVS(0.851)ET(0.148)T(0.006)ES(0.001)T(0.001)DVK	P41227	NAA10	AKTi:10	0.850651	7.70268	0.101583	Two Sample t-test	0.201938
10062_1	GLAAEDS(1)GGDSK	P41227	NAA10	AKTi:10	0.999999	59.8032	1.73938e-05	Two Sample t-test	-1.02459
10063_1	GNS(0.999)PPSSGEACR	P41227	NAA10	AKTi:10	0.999318	34.672	4.91456e-06	Two Sample t-test	-1.45579
10064_1	HVVLGAIENKVES(1)K	P41227	NAA10	AKTi:10	1	187.037	0.000510177	Two Sample t-test	0.359214
10065_1	EELS(0.001)HS(0.999)PEPCTK	P41229-4	KDM5C	AKTi:10	0.99939	32.7951	0.0430188	Two Sample t-test	-0.0903339
10066_1	NHS(1)NAQFIESYVCR	P41229-4	KDM5C	AKTi:10	1	138.207	0.855947	Two Sample t-test	-0.0364415
10068_1	IDEPSTPYHSMMGDDEDACS(0.962)DT(0.037)EATEAMAPDILAR	P41236	PPP1R2	AKTi:10	0.96219	14.1045	0.148753	Two Sample t-test	0.0767288
10069_2	YRIQEQES(1)S(0.999)GEEDS(0.001)DLSPEEREK	P41236	PPP1R2;PPP1R2P3	AKTi:10	0.999928	41.4676	0.0155569	Two Sample t-test	0.146264
10070_2	IQEQES(1)S(0.999)GEEDS(0.001)DLSPEER	P41236	PPP1R2;PPP1R2P3	AKTi:10	0.999085	30.6262	0.0276986	Two Sample t-test	0.134099
10071_2	YRIQEQES(0.414)S(0.633)GEEDS(0.783)DLS(0.17)PEEREK	P41236	PPP1R2;PPP1R2P3	AKTi:10	0.783179	7.12247	0.156386	Two Sample t-test	0.120156
10072_1	NIGS(1)DFIPR	Q5T853	MAP3K8	AKTi:10	1	73.4351	0.0237358	Two Sample t-test	0.240753
10074_1	AAS(1)PVLLSSNSQK	P41970	ELK3	AKTi:10	1	66.3077	0.013945	Two Sample t-test	0.207119
10075_1	SPS(0.001)LS(0.06)PNS(0.939)PLPSEHR	P41970	ELK3	AKTi:10	0.93891	11.9375	0.00208443	Two Sample t-test	0.617065
10076_1	S(0.031)VEERDS(0.821)GS(0.148)FVAFQNIPGSELMSSFAK	P42166	TMPO	AKTi:10	0.820907	7.42853	0.00316071	Two Sample t-test	0.317283
10077_1	LREQGT(0.003)ES(0.997)R	P42166;P42167	TMPO	AKTi:10	0.99712	25.3933	6.62858e-07	Two Sample t-test	-2.58002
10077_2	LREQGT(0.003)ES(0.997)R	P42166;P42167	TMPO	AKTi:10	0.99712	25.3933	0.000544083	Two Sample t-test	0.562998
10077_3	LREQGT(0.003)ES(0.997)R	P42166;P42167	TMPO	AKTi:10	0.99712	25.3933	1.65425e-05	Two Sample t-test	0.581037
10079_1	LREQGT(0.007)ES(0.011)RS(0.081)S(0.893)T(0.897)PLPT(0.093)IS(0.008)S(0.007)S(0.002)AENTR	P42166	TMPO	AKTi:10	0.893472	11.4504	0.00101727	Two Sample t-test	0.324585
10079_2	LREQGT(0.007)ES(0.011)RS(0.081)S(0.893)T(0.897)PLPT(0.093)IS(0.008)S(0.007)S(0.002)AENTR	P42166	TMPO	AKTi:10	0.893472	11.4504	0.00630807	Two Sample t-test	0.259533
10079_3	LREQGT(0.007)ES(0.011)RS(0.081)S(0.893)T(0.897)PLPT(0.093)IS(0.008)S(0.007)S(0.002)AENTR	P42166	TMPO	AKTi:10	0.893472	11.4504	1.65425e-05	Two Sample t-test	0.581037
10082_1	FQETEFLS(1)PPRK	P42166	TMPO	AKTi:10	1	73.8117	0.000715364	Two Sample t-test	0.210198
10083_1	GPPDFS(1)S(1)DEEREPT(1)PVLGSGAAAAGR	P42166;P42167	TMPO	AKTi:10	1	79.2721	0.00393843	Two Sample t-test	0.13444
10083_2	GPPDFS(1)S(1)DEEREPT(1)PVLGSGAAAAGR	P42166;P42167	TMPO	AKTi:10	1	79.2721	0.0181485	Two Sample t-test	0.105656
10083_3	GPPDFS(1)S(1)DEEREPT(1)PVLGSGAAAAGR	P42166;P42167	TMPO	AKTi:10	1	79.2721	0.0521186	Two Sample t-test	-0.337577
10084_2	GPPDFS(1)S(1)DEEREPT(1)PVLGSGAAAAGR	P42166;P42167	TMPO	AKTi:10	1	76.127	0.0181485	Two Sample t-test	0.105656
10084_3	GPPDFS(1)S(1)DEEREPT(1)PVLGSGAAAAGR	P42166;P42167	TMPO	AKTi:10	1	76.127	0.0521186	Two Sample t-test	-0.337577
10085_1	VPRLS(1)EK	P42166	TMPO	AKTi:10	1	52.4897	0.571676	Two Sample t-test	-0.0326966
10086_1	LAS(1)ERNLFISCK	P42166	TMPO	AKTi:10	1	75.535	0.0765099	Two Sample t-test	0.0706166
10089_1	QNGSNDSDRYS(1)DNEEGK	P42166	TMPO	AKTi:10	0.999997	54.8087	8.40478e-06	Two Sample t-test	-1.28043
1009_1	LVLS(1)GEK	A0A0A0MSA7;A0A0C4DGB2	EIF4G3;GCLC	AKTi:10	1	89.0795	0.00920459	Two Sample t-test	0.23442
10090_1	SHISDQS(1)PLSSK	P42166	TMPO	AKTi:10	0.999999	60.1622	0.629178	Two Sample t-test	-0.0457921
10091_1	SHISDQS(0.008)PLS(0.877)S(0.115)K	P42166	TMPO	AKTi:10	0.876891	8.80605	0.656398	Welch Two Sample t-test	-0.0751732
10093_1	SSSSSSQPEHSAMLVSTAAS(1)PSLIK	P42166	TMPO	AKTi:10	0.99956	34.3915	0.00117422	Two Sample t-test	0.315603
10096_2	EMFPYEAS(0.229)T(0.771)PTGIS(0.135)AS(0.864)CRRPIK	P42167	TMPO	AKTi:10	0.864484	9.81153	0.000284909	Two Sample t-test	0.735677
10098_1	LREQGT(0.007)ES(0.011)RS(0.081)S(0.893)T(0.897)PLPT(0.093)IS(0.008)S(0.007)S(0.002)AENTR	P42167	TMPO	AKTi:10	0.893472	11.4504	0.00101727	Two Sample t-test	0.324585
10098_2	LREQGT(0.007)ES(0.011)RS(0.081)S(0.893)T(0.897)PLPT(0.093)IS(0.008)S(0.007)S(0.002)AENTR	P42167	TMPO	AKTi:10	0.893472	11.4504	0.00630807	Two Sample t-test	0.259533
10098_3	LREQGT(0.007)ES(0.011)RS(0.081)S(0.893)T(0.897)PLPT(0.093)IS(0.008)S(0.007)S(0.002)AENTR	P42167	TMPO	AKTi:10	0.893472	11.4504	1.65425e-05	Two Sample t-test	0.581037
1010_1	S(1)PS(1)PVLR	A0A0A0MSA7	EIF4G3	AKTi:10	1	66.4345	0.0377206	Two Sample t-test	0.118843
1010_2	S(1)PS(1)PVLR	A0A0A0MSA7	EIF4G3	AKTi:10	1	66.4345	0.0489462	Two Sample t-test	0.414139
10101_1	GAAGRPLELS(1)DFR	P42167	TMPO	AKTi:10	1	41.695	0.974998	Two Sample t-test	-0.00328152
10101_2	GAAGRPLELS(1)DFR	P42167	TMPO	AKTi:10	1	41.695	0.0186949	Two Sample t-test	0.417214
10102_1	MEES(0.999)FSSK	P42167	TMPO	AKTi:10	0.99935	33.2806	1.60978e-05	Two Sample t-test	0.516437
10102_2	MEES(0.999)FSSK	P42167	TMPO	AKTi:10	0.99935	33.2806	0.0186949	Two Sample t-test	0.417214
10103_1	HAS(1)PILPIT(0.46)EFS(0.54)DIPR	P42167	TMPO	AKTi:10	1	76.4469	0.0766833	Two Sample t-test	0.124449
10103_2	HAS(1)PILPIT(0.46)EFS(0.54)DIPR	P42167	TMPO	AKTi:10	1	76.4469	0.00653921	Two Sample t-test	0.434132
10104_2	HAS(1)PILPIT(0.081)EFS(0.919)DIPR	P42167	TMPO	AKTi:10	0.919027	10.5499	0.00653921	Two Sample t-test	0.434132
10106_1	IDGPVISESTPIAET(0.001)IMAS(0.04)S(0.122)NES(0.837)LVVNR	P42167	TMPO	AKTi:10	0.836625	8.36684	0.0349153	Two Sample t-test	0.290389
10108_2	QNGS(0.002)NDS(0.998)DRYS(1)DNEEDSK	P42167	TMPO	AKTi:10	0.997511	26.0359	0.155636	Two Sample t-test	0.0606252
10108_3	QNGS(0.002)NDS(0.998)DRYS(1)DNEEDSK	P42167	TMPO	AKTi:10	0.997511	26.0359	0.00188022	Two Sample t-test	0.2416
10109_1	QNGS(0.009)NDS(0.991)DRYS(1)DNEEDSK	P42167	TMPO	AKTi:10	0.999995	53.3844	0.000114289	Two Sample t-test	-0.354578
10109_2	QNGS(0.009)NDS(0.991)DRYS(1)DNEEDSK	P42167	TMPO	AKTi:10	0.999995	53.3844	0.101743	Two Sample t-test	0.0665033
10109_3	QNGS(0.009)NDS(0.991)DRYS(1)DNEEDSK	P42167	TMPO	AKTi:10	0.999995	53.3844	0.00188022	Two Sample t-test	0.2416
1011_1	S(1)PS(1)PVLR	A0A0A0MSA7	EIF4G3	AKTi:10	1	66.4345	0.00838402	Two Sample t-test	0.13779
1011_2	S(1)PS(1)PVLR	A0A0A0MSA7	EIF4G3	AKTi:10	1	66.4345	0.0489462	Two Sample t-test	0.414139
10110_1	VEHNQS(1)YSQAGITETEWTSGSSK	P42167	TMPO	AKTi:10	0.99956	33.5665	0.000547373	Two Sample t-test	0.323016
10111_1	IEES(0.951)IT(0.049)EDLSLADLMPR	P42285	SKIV2L2	AKTi:10	0.950519	12.8353	0.283508	Two Sample t-test	0.245459
10112_1	SLKPGEELS(0.833)PT(0.167)DENGK	P42330-2	AKR1C3	AKTi:10	0.832873	6.9778	0.00872048	Two Sample t-test	0.281973
10113_1	GLAHQLAS(1)PGLTTLPEASDVGSITLALR	P42345	MTOR	AKTi:10	0.999711	35.7581	0.083143	Welch Two Sample t-test	0.194481
10114_1	LHVS(0.845)T(0.155)INLQK	P42345	MTOR	AKTi:10	0.845403	7.37862	0.00281778	Two Sample t-test	0.30902
10115_1	T(0.124)DS(0.852)YS(0.024)AGQSVEILDGVELGEPAHKK	P42345	MTOR	AKTi:10	0.851854	8.36523	0.201781	Two Sample t-test	-0.0727125
10116_1	T(0.258)RT(0.386)DS(0.398)YS(0.949)AGQS(0.009)VEILDGVELGEPAHK	P42345	MTOR	AKTi:10	0.949041	11.9033	0.773103	Welch Two Sample t-test	0.0330154
10116_2	T(0.258)RT(0.386)DS(0.398)YS(0.949)AGQS(0.009)VEILDGVELGEPAHK	P42345	MTOR	AKTi:10	0.949041	11.9033	0.230312	Two Sample t-test	-0.0644238
10117_2	T(0.317)GT(0.346)T(0.346)VPES(0.991)IHS(0.999)FIGDGLVKPEALNK	P42345	MTOR	AKTi:10	0.991334	20.6425	0.0303916	Two Sample t-test	0.291672
10117_3	T(0.317)GT(0.346)T(0.346)VPES(0.991)IHS(0.999)FIGDGLVKPEALNK	P42345	MTOR	AKTi:10	0.991334	20.6425	0.0206128	Two Sample t-test	-0.0936872
10118_2	T(0.004)GT(0.005)T(0.02)VPES(0.971)IHS(1)FIGDGLVKPEALNK	P42345	MTOR	AKTi:10	0.999674	39.0023	0.0303916	Two Sample t-test	0.291672
10118_3	T(0.004)GT(0.005)T(0.02)VPES(0.971)IHS(1)FIGDGLVKPEALNK	P42345	MTOR	AKTi:10	0.999674	39.0023	0.0206128	Two Sample t-test	-0.0936872
10119_1	RKT(0.147)S(0.809)S(0.028)VS(0.007)S(0.008)ISQVSPER	P42356	PI4KA	AKTi:10	0.808758	7.39951	0.0249011	Two Sample t-test	0.164793
1012_1	S(1)PVPAQIAITVPK	A0A0A0MSA7	EIF4G3	AKTi:10	1	80.8171	0.00135204	Two Sample t-test	0.256387
10121_1	TSSVSSISQVS(1)PER	P42356	PI4KA	AKTi:10	1	71.3039	0.250873	Two Sample t-test	0.196417
10122_1	RRS(1)FNDFR	P42356	PI4KA	AKTi:10	1	89.6786	0.744103	Two Sample t-test	0.0268986
10127_1	S(1)INKLDS(1)PDPFK	P42566	EPS15	AKTi:10	1	66.1196	0.000183373	Two Sample t-test	0.38611
10127_2	S(1)INKLDS(1)PDPFK	P42566	EPS15	AKTi:10	1	66.1196	0.00114597	Two Sample t-test	0.306745
10128_1	LNDPFQPFPGNDS(1)PK	P42566	EPS15	AKTi:10	1	42.1722	0.00391513	Two Sample t-test	0.256451
10129_2	LQQETAELEES(1)VES(1)GK	P42566	EPS15	AKTi:10	0.999999	60.6018	0.61508	Two Sample t-test	0.0484579
10130_2	LQQETAELEES(1)VES(1)GK	P42566	EPS15	AKTi:10	1	76.9858	0.61508	Two Sample t-test	0.0484579
10131_1	NIIGS(0.15)S(0.85)PVADFSAIK	P42566	EPS15	AKTi:10	0.84951	7.52044	0.00390448	Two Sample t-test	0.401232
10136_2	S(1)INKLDS(1)PDPFK	P42566	EPS15	AKTi:10	1	66.1196	0.00114597	Two Sample t-test	0.306745
10140_1	VCSELDNNRHS(1)K	P42566	EPS15	AKTi:10	0.999996	53.678	8.08914e-07	Two Sample t-test	-1.87027
10141_1	S(0.985)S(0.014)S(0.001)EALFK	P42568-2	MLLT3	AKTi:10	0.9855	18.5882	0.132131	Two Sample t-test	0.0286437
10142_1	STLPPFDDIVDPNDS(1)DVEENISSK	P42568-2	MLLT3	AKTi:10	0.999769	37.4915	0.0725991	Two Sample t-test	0.235885
10143_1	TNNNQILEVKS(1)PIK	P42568-2	MLLT3	AKTi:10	1	102.539	0.00926137	Two Sample t-test	0.371239
10144_1	LRLS(0.763)T(0.153)DT(0.083)VEHS(0.001)LDNK	P42575	CASP2	AKTi:10	0.763456	6.99134	0.01327	Two Sample t-test	0.135174
10145_1	NHAGS(1)PGCEESDAGK	P42575	CASP2	AKTi:10	1	102.956	0.000985085	Two Sample t-test	-2.15378
10146_1	ARLTEGCS(1)FR	P42677	RPS27;RPS27L	AKTi:10	0.999999	61.7072	7.48535e-06	Two Sample t-test	-1.37223
10147_1	DLLHPS(1)PEEEK	P42677	RPS27	AKTi:10	1	194.546	0.0371632	Two Sample t-test	0.130622
10148_1	LVQS(0.999)PNS(0.001)YFMDVK	P42677	RPS27;RPS27L	AKTi:10	0.99854	28.3501	0.00328906	Two Sample t-test	0.118692
10149_1	QRDKS(0.996)PS(0.002)S(0.002)LLEDAK	P42684-10	ABL2	AKTi:10	0.995852	26.8141	2.55486e-05	Two Sample t-test	0.222805
1015_1	SS(0.019)S(0.98)PALIETK	H7C1A6	ADCY3	AKTi:10	0.980118	17.0205	0.0514339	Two Sample t-test	0.173292
10150_1	ENIEGAQDATENS(0.996)AS(0.003)S(0.001)LAPGFIR	P42684-10	ABL2	AKTi:10	0.996077	25.2479	0.263618	Welch Two Sample t-test	0.181238
10151_1	GAQASS(0.001)GS(0.999)PALPR	P42684-10	ABL2	AKTi:10	0.99919	31.8552	0.00228489	Two Sample t-test	-0.0505684
10153_1	GGFFS(0.022)S(0.978)FMK	P42684-10	ABL2	AKTi:10	0.978304	16.5409	1.23039e-05	Two Sample t-test	0.657283
10159_1	VPVLIS(1)PTLK	P42684-10	ABL2	AKTi:10	0.999663	34.7223	0.0194021	Two Sample t-test	0.154597
1016_1	NLDNVS(1)PK	A0A0A0MSG8	ADARB1	AKTi:10	1	105.46	0.494196	Two Sample t-test	-0.0605142
10162_2	ARPMS(0.71)LS(0.141)T(0.151)IAILNS(0.999)VKK	P42695	NCAPD3	AKTi:10	0.999032	29.9148	0.00946295	Two Sample t-test	0.354825
10163_1	AS(0.001)AGHVAVS(0.764)S(0.167)PT(0.028)PET(0.04)GPLQR	P42695	NCAPD3	AKTi:10	0.763538	6.5883	0.564791	Two Sample t-test	0.206375
10164_1	ASAGHVAVS(0.033)S(0.967)PTPETGPLQR	P42695	NCAPD3	AKTi:10	0.966726	14.6942	0.00519421	Two Sample t-test	0.191477
10165_1	QT(0.061)S(0.919)NRS(0.016)EPS(0.004)GEINIDSSGETVGSGER	P42695	NCAPD3	AKTi:10	0.919259	11.7874	0.000330522	Two Sample t-test	0.483737
10166_2	SEPS(0.001)GEINIDS(0.955)S(0.917)GET(0.121)VGS(0.006)GER	P42695	NCAPD3	AKTi:10	0.955071	13.3533	0.65391	Two Sample t-test	0.0672041
10167_2	SEPS(0.001)GEINIDS(0.955)S(0.917)GET(0.121)VGS(0.006)GER	P42695	NCAPD3	AKTi:10	0.917395	10.4761	0.65391	Two Sample t-test	0.0672041
10168_1	SISDVTFGAGVS(0.902)YIGT(0.017)PRT(0.078)PS(0.002)S(0.001)AK	P42695	NCAPD3	AKTi:10	0.902001	10.6181	0.034609	Two Sample t-test	0.364896
1017_1	CSDNSSYEEPLS(0.999)PIS(0.001)ASSSTSR	B3KPJ4	PHC2	AKTi:10	0.998881	30.2633	0.0138004	Two Sample t-test	0.137805
10170_1	SLGVLPFTLNS(0.038)GS(0.962)PEK	P42695	NCAPD3	AKTi:10	0.961557	13.9816	0.0139763	Two Sample t-test	0.268921
10170_2	SLGVLPFTLNS(0.038)GS(0.962)PEK	P42695	NCAPD3	AKTi:10	0.961557	13.9816	0.149729	Two Sample t-test	0.318675
10171_1	SQGNDILCLSLPDKPPPQPQQWNVRS(1)PAR	P42695	NCAPD3	AKTi:10	1	68.6186	0.00806796	Two Sample t-test	0.34605
10173_1	IDAAEGPS(1)DIPD	P42771-2	CDKN2A	AKTi:10	1	93.2576	0.25729	Two Sample t-test	-0.0795107
10174_1	AALPSLTNPPS(0.012)LS(0.988)PIR	P42858	HTT	AKTi:10	0.988327	19.2774	0.259451	Two Sample t-test	0.0972728
10175_1	EKEPGEQASVPLS(1)PK	P42858	HTT	AKTi:10	0.999626	34.2643	0.0871117	Two Sample t-test	0.0998967
10177_1	LLS(0.007)PQMS(0.993)GEEEDSDLAAK	P42858	HTT	AKTi:10	0.992999	21.5218	0.00378119	Two Sample t-test	0.303011
10179_1	RHS(0.147)LS(0.839)S(0.014)TK	P42858	HTT	AKTi:10	0.838629	7.55241	2.77108e-05	Two Sample t-test	-3.30113
1018_1	FCS(0.995)MACAKRYNVGCT(0.005)K	B3KPJ4	PHC2	AKTi:10	0.994532	22.5976	0.0978388	Welch Two Sample t-test	0.20235
10181_2	S(0.116)GS(0.884)IVELIAGGGS(0.001)S(0.016)CS(0.982)PVLSR	P42858	HTT	AKTi:10	0.88393	8.81651	0.00039473	Two Sample t-test	0.355817
10184_1	S(0.145)GS(0.855)IVELIAGGGS(0.001)S(0.003)CS(0.993)PVLS(0.002)R	P42858	HTT	AKTi:10	0.993321	25.3693	0.239076	Two Sample t-test	0.0993601
10184_2	S(0.145)GS(0.855)IVELIAGGGS(0.001)S(0.003)CS(0.993)PVLS(0.002)R	P42858	HTT	AKTi:10	0.993321	25.3693	0.000283848	Two Sample t-test	0.324187
10185_1	S(0.003)EEET(0.119)S(0.878)PLVTHQNPAGPVASAPELESK	P43007-2	SLC1A4	AKTi:10	0.877796	8.6715	0.128196	Two Sample t-test	0.22088
10187_1	S(1)DKLPEEMGLLQGSSGDK	P43121	MCAM	AKTi:10	1	116.14	0.0153997	Two Sample t-test	0.146621
10188_1	S(1)ELVVEVK	P43121	MCAM	AKTi:10	1	156.48	0.322474	Two Sample t-test	-0.0274397
1019_3	GLRDS(0.949)HS(0.91)S(0.91)EEDEAS(0.071)S(0.069)QT(0.066)DLS(0.019)QT(0.005)IS(0.001)K	A0A0A0MSK5	TOR1AIP1	AKTi:10	0.949366	21.4899	0.0111484	Two Sample t-test	0.161417
10190_1	QRQPS(1)EGSSSREEEGPSTSCILESLFR	P43355	MAGEA1	AKTi:10	0.999834	41.2948	0.00254973	Two Sample t-test	0.38607
10191_1	AQDEIPALS(0.001)VS(0.001)RPQT(0.014)GLS(0.985)FLGPEPEDLEDLYSR	P43686	PSMC4	AKTi:10	0.984653	18.5519	0.00388857	Two Sample t-test	0.183012
10192_1	LTFDTTFS(1)PNTGK	P45880-2	VDAC2	AKTi:10	0.999998	57.6185	0.000707857	Two Sample t-test	0.254996
10194_2	RT(0.846)ADS(0.789)S(0.789)S(0.789)S(0.789)EDEEEYVVEK	P45973	CBX5	AKTi:10	0.78852	0	0.304244	Welch Two Sample t-test	0.130941
10195_2	RT(0.846)ADS(0.789)S(0.789)S(0.789)S(0.789)EDEEEYVVEK	P45973	CBX5	AKTi:10	0.78852	0	0.608427	Two Sample t-test	0.0472282
10196_1	RT(0.001)ADS(0.023)S(0.552)S(0.457)S(0.967)EDEEEYVVEK	P45973	CBX5	AKTi:10	0.967032	12.2107	0.0275343	Two Sample t-test	0.147302
10196_2	RT(0.001)ADS(0.023)S(0.552)S(0.457)S(0.967)EDEEEYVVEK	P45973	CBX5	AKTi:10	0.967032	12.2107	0.264286	Two Sample t-test	0.0909594
10197_1	S(0.998)NFS(0.002)NSADDIK	P45973	CBX5	AKTi:10	0.998381	27.9016	0.00206064	Welch Two Sample t-test	0.161824
10198_1	S(0.001)AADS(0.952)IS(0.047)ESVPVGPK	P45974-2	USP5	AKTi:10	0.952027	13.0944	0.0368284	Two Sample t-test	0.123324
10199_1	GQPS(1)PLAQVQQ	P45983-5	NA	AKTi:10	1	70.6216	0.23124	Two Sample t-test	0.102391
102_1	ACPGPPPPS(1)PEPLAR	A0A087WSV0	BCL2L12	AKTi:10	1	153.09	0.789705	Two Sample t-test	-0.0241402
1020_2	RGLRDS(0.01)HS(0.989)S(0.001)EEDEAS(0.85)S(0.147)QT(0.003)DLSQTISK	A0A0A0MSK5	TOR1AIP1	AKTi:10	0.989129	19.9311	0.035259	Two Sample t-test	0.155539
1020_3	RGLRDS(0.01)HS(0.989)S(0.001)EEDEAS(0.85)S(0.147)QT(0.003)DLSQTISK	A0A0A0MSK5	TOR1AIP1	AKTi:10	0.989129	19.9311	0.0328299	Two Sample t-test	0.178122
10205_1	AAPS(0.006)PS(0.006)GGGGS(0.006)GGGS(0.006)GS(0.006)GT(0.006)PGPVGS(0.963)PAPGHPAVSSMQGK	P45985	MAP2K4	AKTi:10	0.962798	21.9455	0.463244	Two Sample t-test	0.367565
10206_1	LCDFGISGQLVDS(1)IAK	P45985	MAP2K4	AKTi:10	1	66.3627	0.000963747	Two Sample t-test	0.68148
10207_1	LRT(0.037)HS(0.963)IESSGK	P45985	MAP2K4	AKTi:10	0.963289	14.1898	2.26672e-05	Two Sample t-test	-1.41015
10208_1	AFKES(1)PK	P46013;P46013-2	MKI67	AKTi:10	1	72.3207	2.54527e-06	Two Sample t-test	-2.16359
10209_1	AFMES(1)PK	P46013;P46013-2	MKI67	AKTi:10	1	105.396	0.0348381	Two Sample t-test	-0.0775187
1021_2	DS(0.037)HS(0.969)S(0.993)EEDEAS(0.461)S(0.46)QT(0.078)DLSQTISK	A0A0A0MSK5	TOR1AIP1	AKTi:10	0.993487	21.8034	0.369485	Two Sample t-test	0.0671712
1021_3	DS(0.037)HS(0.969)S(0.993)EEDEAS(0.461)S(0.46)QT(0.078)DLSQTISK	A0A0A0MSK5	TOR1AIP1	AKTi:10	0.993487	21.8034	0.00643587	Two Sample t-test	0.182373
10210_1	AMDT(0.228)PKPAVS(0.772)DEK	P46013;P46013-2	MKI67	AKTi:10	0.771882	5.29391	0.000224676	Two Sample t-test	0.300686
10211_2	AMHT(1)PKPAVS(1)GEK	P46013;P46013-2	MKI67	AKTi:10	1	59.512	0.344346	Two Sample t-test	0.0729774
10212_1	AQPLEDLASFQELSQTPGHTEELANGAADS(0.807)FT(0.166)S(0.027)APK	P46013;P46013-2	MKI67	AKTi:10	0.807204	6.86697	0.000415994	Two Sample t-test	0.463034
10213_1	AQSLVIS(1)PPAPSPR	P46013;P46013-2	MKI67	AKTi:10	0.999903	40.3634	0.653936	Two Sample t-test	0.0368262
10213_2	AQSLVIS(1)PPAPSPR	P46013;P46013-2	MKI67	AKTi:10	0.999903	40.3634	0.0183912	Two Sample t-test	0.179936
10214_1	AQS(0.001)LVIS(0.999)PPAPS(1)PR	P46013;P46013-2	MKI67	AKTi:10	0.999999	59.402	0.000135227	Two Sample t-test	0.46687
10214_2	AQS(0.001)LVIS(0.999)PPAPS(1)PR	P46013;P46013-2	MKI67	AKTi:10	0.999999	59.402	0.0183912	Two Sample t-test	0.179936
10215_2	VS(0.009)YRAS(0.991)QPDLVDT(0.436)PT(0.436)S(0.103)S(0.025)KPQPK	P46013;P46013-2	MKI67	AKTi:10	0.991274	20.618	0.130289	Two Sample t-test	0.0726779
10216_2	ASQPDLVDT(0.999)PT(0.135)S(0.763)S(0.103)KPQPK	P46013;P46013-2	MKI67	AKTi:10	0.763269	7.55925	0.0163107	Two Sample t-test	0.392269
10218_1	CSAS(1)PPLRR	P46013;P46013-2	MKI67	AKTi:10	0.999645	34.4905	3.05819e-05	Two Sample t-test	-0.555299
10219_1	DIVEELS(1)ALK	P46013;P46013-2	MKI67	AKTi:10	1	93.6229	0.0298135	Two Sample t-test	0.424104
1022_2	RGLRDS(0.01)HS(0.989)S(0.001)EEDEAS(0.85)S(0.147)QT(0.003)DLSQTISK	A0A0A0MSK5	TOR1AIP1	AKTi:10	0.850027	7.61506	0.00602361	Two Sample t-test	0.212362
1022_3	RGLRDS(0.01)HS(0.989)S(0.001)EEDEAS(0.85)S(0.147)QT(0.003)DLSQTISK	A0A0A0MSK5	TOR1AIP1	AKTi:10	0.850027	7.61506	0.0174901	Two Sample t-test	0.140877
10220_1	EEAQS(1)LEDLAGFK	P46013;P46013-2	MKI67	AKTi:10	1	79.4714	0.00538472	Two Sample t-test	0.46533
10221_1	ELFQTPGHTEES(0.997)MT(0.003)DDK	P46013;P46013-2	MKI67	AKTi:10	0.997167	25.4806	0.115776	Two Sample t-test	0.123089
10222_1	EPAS(1)GDEGIK	P46013;P46013-2	MKI67	AKTi:10	1	111.936	0.00365691	Welch Two Sample t-test	-0.528577
10226_1	S(1)PPPESMDTPTSTR	P46013;P46013-2	MKI67	AKTi:10	0.999998	56.9822	0.00459167	Two Sample t-test	0.176979
10227_1	S(1)PPPES(0.028)VDT(0.928)PT(0.04)S(0.004)TK	P46013;P46013-2	MKI67	AKTi:10	1	91.0409	0.000232171	Two Sample t-test	0.184356
10227_2	S(1)PPPES(0.028)VDT(0.928)PT(0.04)S(0.004)TK	P46013;P46013-2	MKI67	AKTi:10	1	91.0409	0.0126481	Two Sample t-test	0.208379
10228_1	IACRS(1)PQPDPVGTPTIFKPQSK	P46013;P46013-2	MKI67	AKTi:10	1	76.5001	0.0161052	Two Sample t-test	0.134231
10228_2	IACRS(1)PQPDPVGTPTIFKPQSK	P46013;P46013-2	MKI67	AKTi:10	1	76.5001	0.00358734	Two Sample t-test	0.303691
10229_1	IPCDS(0.984)PQS(0.016)DPVDTPTSTK	P46013;P46013-2	MKI67	AKTi:10	0.984449	18.0158	0.0212018	Two Sample t-test	0.20138
10230_1	IPCES(1)PPLEVVDTTASTK	P46013;P46013-2	MKI67	AKTi:10	1	84.2991	0.000197528	Two Sample t-test	0.28119
10231_1	S(1)PPPELTDTATSTK	P46013;P46013-2	MKI67	AKTi:10	1	85.6643	0.000767737	Two Sample t-test	0.214863
10232_1	S(1)PQPDPVK	P46013;P46013-2	MKI67	AKTi:10	1	97.4563	0.0648391	Two Sample t-test	-0.120208
10232_2	S(1)PQPDPVK	P46013;P46013-2	MKI67	AKTi:10	1	97.4563	0.000764412	Two Sample t-test	0.204504
10232_3	S(1)PQPDPVK	P46013;P46013-2	MKI67	AKTi:10	1	97.4563	0.210239	Two Sample t-test	0.109388
10235_1	S(1)PQPESFK	P46013;P46013-2	MKI67	AKTi:10	1	73.9306	0.646741	Two Sample t-test	0.021292
10236_1	KPVGEVHSQFS(0.006)T(0.007)GHANS(0.965)PCT(0.022)IIIGK	P46013;P46013-2	MKI67	AKTi:10	0.965078	16.4271	3.8651e-05	Two Sample t-test	0.398944
10237_1	LDLAGT(0.011)LPGS(0.989)K	P46013;P46013-2	MKI67	AKTi:10	0.988551	19.3623	0.0180094	Two Sample t-test	0.196823
10238_1	LDLLGNLPGS(1)K	P46013;P46013-2	MKI67	AKTi:10	1	97.9495	0.00117304	Two Sample t-test	0.153317
10239_1	LDLPGNLPGS(1)K	P46013;P46013-2	MKI67	AKTi:10	1	77.6637	0.000120402	Two Sample t-test	0.380122
10240_1	LDLTENLT(1)GS(1)K	P46013;P46013-2	MKI67	AKTi:10	0.999998	57.1281	0.00151801	Two Sample t-test	0.30445
10240_2	LDLTENLT(1)GS(1)K	P46013;P46013-2	MKI67	AKTi:10	0.999998	57.1281	0.197686	Two Sample t-test	0.285886
10241_1	LDQPGNLPGS(1)NRR	P46013;P46013-2	MKI67	AKTi:10	1	89.9924	0.0181388	Two Sample t-test	0.288296
10246_2	MKT(0.158)PVQYS(0.842)QQQNS(0.999)PQK	P46013	MKI67	AKTi:10	0.842335	7.27412	0.00967824	Welch Two Sample t-test	0.400279
10247_1	TPVQYSQQQNS(1)PQK	P46013	MKI67	AKTi:10	1	105.249	0.0247782	Two Sample t-test	0.13802
10247_2	TPVQYSQQQNS(1)PQK	P46013	MKI67	AKTi:10	1	105.249	0.00884542	Two Sample t-test	0.258837
10249_1	MPCES(0.004)S(0.996)PPESADTPTSTR	P46013;P46013-2	MKI67	AKTi:10	0.995619	23.616	0.00546166	Two Sample t-test	0.272915
1025_1	LQQQHS(1)EQPPLQPSPVMTR	A0A0A0MSK5	TOR1AIP1	AKTi:10	0.999978	49.2727	0.0150027	Two Sample t-test	0.0993251
10250_1	MTSLETKT(0.012)S(0.987)DTETEPSK	P46013;P46013-2	MKI67	AKTi:10	0.987412	18.9918	0.0314989	Two Sample t-test	0.0511529
10251_1	NLMPS(1)AGK	P46013;P46013-2	MKI67	AKTi:10	1	40.4964	0.00396819	Welch Two Sample t-test	0.459128
10252_1	QFQGT(0.199)DS(0.797)GEEPLLPT(0.001)S(0.001)ES(0.001)FGGNVFFSAQNAAK	P46013;P46013-2	MKI67	AKTi:10	0.797223	6.03432	0.0180949	Two Sample t-test	0.297588
10254_1	RES(1)VNLGK	P46013	MKI67	AKTi:10	1	102.4	3.33885e-05	Two Sample t-test	-0.399997
10255_1	RRS(0.812)GAS(0.188)EANLIVAK	P46013;P46013-2	MKI67	AKTi:10	0.81183	6.34914	0.0100181	Two Sample t-test	0.198953
10258_1	RVS(1)FGGHLRPELFDENLPPNTPLK	P46013;P46013-2	MKI67	AKTi:10	1	66.6824	0.0112038	Two Sample t-test	0.329849
10259_2	RVS(0.773)RS(0.45)S(0.365)FS(0.35)S(0.062)DPDEK	P46013	MKI67	AKTi:10	0.77301	5.67467	0.00515766	Two Sample t-test	-0.217399
1026_1	LQQQHSEQPPLQPS(1)PVMTR	A0A0A0MSK5	TOR1AIP1	AKTi:10	0.99978	36.5836	0.0692395	Two Sample t-test	0.0324465
10263_1	SGGSGHAVAEPAS(1)PEQELDQNK	P46013	MKI67	AKTi:10	1	125.172	0.000820372	Two Sample t-test	0.30805
10264_1	S(0.024)GRS(0.865)T(0.111)EFR	P46013;P46013-2	MKI67	AKTi:10	0.864667	8.91015	0.000786037	Two Sample t-test	-1.40446
10265_1	S(1)LVMHT(1)PPVLK	P46013;P46013-2	MKI67	AKTi:10	1	74.7892	0.00845978	Welch Two Sample t-test	0.322079
10265_2	S(1)LVMHT(1)PPVLK	P46013;P46013-2	MKI67	AKTi:10	1	74.7892	4.70791e-05	Two Sample t-test	0.301087
10266_1	S(1)PQPDPVDT(1)PAS(0.89)T(0.11)K	P46013;P46013-2	MKI67	AKTi:10	1	88.8412	0.603198	Welch Two Sample t-test	0.0977874
10266_3	S(1)PQPDPVDT(1)PAS(0.89)T(0.11)K	P46013;P46013-2	MKI67	AKTi:10	1	88.8412	0.160517	Two Sample t-test	0.11292
10267_3	S(1)PQPDPVDT(1)PAS(0.89)T(0.11)K	P46013;P46013-2	MKI67	AKTi:10	0.889684	9.06593	0.160517	Two Sample t-test	0.11292
10268_1	S(0.999)PQS(0.001)DPADTPTNTK	P46013;P46013-2	MKI67	AKTi:10	0.999338	31.7861	0.00544237	Two Sample t-test	-0.367388
10268_2	S(0.999)PQS(0.001)DPADTPTNTK	P46013;P46013-2	MKI67	AKTi:10	0.999338	31.7861	0.0369216	Two Sample t-test	-0.184674
10269_2	SQPDPVDT(0.999)PT(0.129)S(0.774)S(0.096)KPQS(0.001)K	P46013;P46013-2	MKI67	AKTi:10	0.774092	7.789	0.00183714	Two Sample t-test	0.416473
1027_1	MQNDS(1)ILK	A0A0A0MSK5	TOR1AIP1	AKTi:10	1	65.6947	0.0967504	Welch Two Sample t-test	0.328633
10270_1	S(0.914)S(0.086)EPVVIMK	P46013;P46013-2	MKI67	AKTi:10	0.914417	10.2875	2.45628e-05	Two Sample t-test	-0.358782
10271_1	S(0.883)S(0.117)PELEDTATSSK	P46013;P46013-2	MKI67	AKTi:10	0.883387	8.79405	0.00251081	Two Sample t-test	0.247708
10273_1	S(0.841)T(0.159)EFPRK	P46013;P46013-2	MKI67	AKTi:10	0.841253	7.24223	1.29329e-05	Two Sample t-test	-0.784365
10274_1	T(0.001)FKES(0.999)PK	P46013;P46013-2	MKI67	AKTi:10	0.99938	32.0746	3.27082e-07	Two Sample t-test	-2.13044
10275_1	T(0.245)RS(0.753)HRDS(0.002)EDI	P46013;P46013-2	MKI67	AKTi:10	0.753137	4.88438	2.85845e-05	Two Sample t-test	-3.0255
1028_1	QPS(0.076)VLS(0.924)SGYQK	A0A0A0MSK5	TOR1AIP1	AKTi:10	0.923623	10.8458	0.0243666	Two Sample t-test	-0.263757
10281_1	RFS(1)ADEQFFSVGQAASSSAHSSK	P46019	PHKA2	AKTi:10	1	67.4958	0.0035922	Two Sample t-test	0.315146
10282_1	S(1)LNLVDSPQPLLEK	P46019	PHKA2	AKTi:10	0.999994	52.4578	0.00257622	Two Sample t-test	0.235509
10283_1	SLNLVDS(1)PQPLLEK	P46019	PHKA2	AKTi:10	0.999834	37.7956	0.0219588	Two Sample t-test	0.332813
10286_1	S(0.005)S(0.005)T(0.029)PS(0.04)S(0.889)PT(0.025)GT(0.005)S(0.001)SSDSGGHHIGWGER	P46019	PHKA2	AKTi:10	0.889226	13.4886	0.458832	Two Sample t-test	0.105259
10286_2	S(0.005)S(0.005)T(0.029)PS(0.04)S(0.889)PT(0.025)GT(0.005)S(0.001)SSDSGGHHIGWGER	P46019	PHKA2	AKTi:10	0.889226	13.4886	0.171195	Two Sample t-test	0.098126
10289_2	ILDPNT(0.003)GEPAPVLS(0.329)S(0.347)PPPADVS(0.185)T(0.197)FLAFPS(0.94)PEK	P46060	RANGAP1	AKTi:10	0.940114	15.0516	0.596552	Two Sample t-test	-0.13368
1029_1	SELGNQS(0.988)PS(0.012)TSSR	A0A0A0MSK5	TOR1AIP1	AKTi:10	0.98788	19.1126	0.00453481	Two Sample t-test	-0.388986
10290_1	TQVAGGQLS(1)FK	P46060	RANGAP1	AKTi:10	1	103.991	0.0021087	Two Sample t-test	-0.35243
10291_1	AANMLQQS(0.98)GS(0.02)K	P46063	RECQL	AKTi:10	0.980353	16.9809	0.0233519	Welch Two Sample t-test	0.0937196
10296_1	S(0.05)T(0.05)QNS(0.895)FRAES(0.004)S(0.001)QTCHSEQGDK	P46063	RECQL	AKTi:10	0.894534	12.5254	0.0643605	Two Sample t-test	0.276424
10297_2	EAAAGIQWS(1)EEET(1)EDEEEEK	P46087-2	NOP2	AKTi:10	1	104.526	0.085341	Two Sample t-test	0.128996
10299_1	GADSELST(0.005)VPS(0.965)VT(0.03)K	P46087-2	NOP2	AKTi:10	0.965148	15.0485	0.0185781	Two Sample t-test	0.219458
103_1	LVRLS(0.981)S(0.018)DS(0.001)FAR	A0A087WSV0	BCL2L12	AKTi:10	0.981008	17.4361	0.590155	Two Sample t-test	-0.0191826
10300_1	GNSQLLLS(1)	P46087-2	NOP2	AKTi:10	1	110.063	0.00336568	Two Sample t-test	0.320698
10301_1	GPQPPTVS(1)PIR	P46087-2	NOP2	AKTi:10	0.999999	62.7448	0.000468679	Two Sample t-test	0.191976
10302_1	GTDTQTPAVLS(0.999)PS(0.001)K	P46087-2	NOP2	AKTi:10	0.999256	31.3848	0.00186214	Two Sample t-test	0.23665
10304_1	RRLGS(1)VEAPK	P46087-2	NOP2	AKTi:10	1	64.6504	0.000206446	Two Sample t-test	-0.211712
10305_1	S(1)PEAKPLPGK	P46087-2	NOP2	AKTi:10	1	92.0388	2.51939e-05	Two Sample t-test	-0.57619
10309_2	ATS(0.005)S(0.067)S(0.927)NPS(0.449)S(0.551)PAPDWYK	P46100-4	ATRX	AKTi:10	0.927295	11.5699	0.00268826	Two Sample t-test	0.339736
10311_1	AT(0.003)S(0.017)S(0.115)S(0.866)NPS(0.078)S(0.922)PAPDWYK	P46100-4	ATRX	AKTi:10	0.921861	10.801	0.0693502	Two Sample t-test	0.0699285
10311_2	AT(0.003)S(0.017)S(0.115)S(0.866)NPS(0.078)S(0.922)PAPDWYK	P46100-4	ATRX	AKTi:10	0.921861	10.801	0.00268826	Two Sample t-test	0.339736
10312_1	CGLGQENS(1)DNEHLVENEVSLLLEESDLRR	P46100-4	ATRX	AKTi:10	1	135.859	0.0217828	Two Sample t-test	0.220479
10312_2	CGLGQENS(1)DNEHLVENEVSLLLEESDLRR	P46100-4	ATRX	AKTi:10	1	135.859	0.0896605	Two Sample t-test	0.255613
10313_1	CGLGQENSDNEHLVENEVSLLLEES(0.02)DLRRS(0.98)PR	P46100-4	ATRX	AKTi:10	0.980161	16.9378	0.212931	Two Sample t-test	0.346435
10313_2	CGLGQENSDNEHLVENEVSLLLEES(0.02)DLRRS(0.98)PR	P46100-4	ATRX	AKTi:10	0.980161	16.9378	0.0896605	Two Sample t-test	0.255613
10314_1	KKDELS(1)DYAEK	P46100-4	ATRX	AKTi:10	1	92.457	0.0915806	Two Sample t-test	0.116264
10315_2	DFDS(1)S(1)EDEK	P46100-4	ATRX	AKTi:10	1	72.1522	0.000381234	Two Sample t-test	0.363718
10316_2	DFDS(1)S(1)EDEK	P46100-4	ATRX	AKTi:10	1	72.1522	0.000381234	Two Sample t-test	0.363718
10319_1	LREVIEIEDAS(0.998)PT(0.002)K	P46100-4	ATRX	AKTi:10	0.998377	27.891	0.00146733	Two Sample t-test	0.223077
10320_2	IKPVTENLVLS(0.001)S(0.005)HT(0.001)GFCQS(0.993)S(1)GDEALSK	P46100-4	ATRX	AKTi:10	0.993101	23.0382	1.84351e-05	Two Sample t-test	0.478421
10321_1	IKPVTENLVLS(0.001)S(0.005)HT(0.001)GFCQS(0.993)S(1)GDEALSK	P46100-4	ATRX	AKTi:10	0.999825	41.4433	0.000972926	Two Sample t-test	0.46801
10321_2	IKPVTENLVLS(0.001)S(0.005)HT(0.001)GFCQS(0.993)S(1)GDEALSK	P46100-4	ATRX	AKTi:10	0.999825	41.4433	1.84351e-05	Two Sample t-test	0.478421
10322_1	IS(0.002)GS(0.001)GS(0.025)NS(0.971)DMMENSK	P46100-4	ATRX	AKTi:10	0.971486	15.8669	0.192427	Two Sample t-test	0.21721
10323_1	KLDDS(0.957)CS(0.042)GS(0.001)VTYSYSALIVPK	P46100-4	ATRX	AKTi:10	0.956836	13.5865	0.161673	Two Sample t-test	0.199341
10324_1	LHDFLAHSSEESEETS(0.077)S(0.923)PPR	P46100-4	ATRX	AKTi:10	0.922754	10.7849	0.0326726	Two Sample t-test	0.135912
10325_1	LT(0.008)PVS(0.978)LS(0.013)NSPIK	P46100-4	ATRX	AKTi:10	0.978432	18.6757	0.000242699	Two Sample t-test	0.807436
10325_2	LT(0.008)PVS(0.978)LS(0.013)NSPIK	P46100-4	ATRX	AKTi:10	0.978432	18.6757	7.67821e-05	Two Sample t-test	0.842303
10326_1	LT(0.01)PVS(0.95)LS(0.041)NS(1)PIK	P46100-4	ATRX	AKTi:10	0.999876	39.0505	0.834276	Welch Two Sample t-test	0.0112898
10326_2	LT(0.01)PVS(0.95)LS(0.041)NS(1)PIK	P46100-4	ATRX	AKTi:10	0.999876	39.0505	7.67821e-05	Two Sample t-test	0.842303
10327_1	LT(0.006)VS(0.994)DGES(1)GEEKK	P46100-4	ATRX	AKTi:10	0.993949	22.1557	0.804753	Two Sample t-test	-0.0250892
10327_2	LT(0.006)VS(0.994)DGES(1)GEEKK	P46100-4	ATRX	AKTi:10	0.993949	22.1557	0.1394	Two Sample t-test	0.0496212
10328_2	LT(0.006)VS(0.994)DGES(1)GEEKK	P46100-4	ATRX	AKTi:10	1	79.9384	0.1394	Two Sample t-test	0.0496212
10329_3	MEQQYES(0.985)S(0.985)S(0.985)DGT(0.046)EKLPEREEICHFPK	P46100-4	ATRX	AKTi:10	0.984544	17.9029	0.00121522	Two Sample t-test	0.285884
10330_3	MEQQYES(0.985)S(0.985)S(0.985)DGT(0.046)EKLPEREEICHFPK	P46100-4	ATRX	AKTi:10	0.984544	17.9029	0.00121522	Two Sample t-test	0.285884
10331_3	MEQQYES(0.985)S(0.985)S(0.985)DGT(0.046)EKLPEREEICHFPK	P46100-4	ATRX	AKTi:10	0.984544	17.9029	0.00121522	Two Sample t-test	0.285884
10334_1	MSHSSS(0.003)S(0.997)DTDINEIHTNHK	P46100-4	ATRX	AKTi:10	0.997392	25.8411	0.0764773	Two Sample t-test	0.198572
10335_1	QQASASTDGVDKLS(1)GK	P46100-4	ATRX	AKTi:10	1	69.6814	0.00320976	Two Sample t-test	0.17113
10336_1	QSETVDQNS(1)DS(1)DEMLAILK	P46100-4	ATRX	AKTi:10	0.999999	59.8367	0.000396924	Two Sample t-test	0.35368
10336_2	QSETVDQNS(1)DS(1)DEMLAILK	P46100-4	ATRX	AKTi:10	0.999999	59.8367	0.00531148	Two Sample t-test	0.264734
10337_1	QSETVDQNS(1)DS(1)DEMLAILK	P46100-4	ATRX	AKTi:10	1	70.0227	0.0646095	Two Sample t-test	0.362577
10337_2	QSETVDQNS(1)DS(1)DEMLAILK	P46100-4	ATRX	AKTi:10	1	70.0227	0.00531148	Two Sample t-test	0.264734
10338_1	RKPS(1)IVTK	P46100-4	ATRX	AKTi:10	0.999669	34.794	1.63344e-05	Two Sample t-test	-1.99431
1034_2	VNFS(1)EEGET(1)EEDDQDSSHSSVTTVK	A0A0A0MSK5	TOR1AIP1	AKTi:10	0.999734	40.5199	0.603769	Two Sample t-test	-0.0432734
10340_1	RKS(0.168)S(0.814)T(0.017)SGSDFDTK	P46100-4	ATRX	AKTi:10	0.814423	6.84873	6.61507e-08	Two Sample t-test	-1.85905
10341_1	RNS(0.979)S(0.021)DSAIDNPKPNK	P46100-4	ATRX	AKTi:10	0.978891	16.7182	1.13468e-05	Two Sample t-test	-1.22836
10342_2	RPT(0.004)ET(0.01)NPVT(0.995)S(0.995)NS(0.995)DEECNETVK	P46100-4	ATRX	AKTi:10	0.995044	25.5394	0.000389127	Two Sample t-test	0.613814
10342_3	RPT(0.004)ET(0.01)NPVT(0.995)S(0.995)NS(0.995)DEECNETVK	P46100-4	ATRX	AKTi:10	0.995044	25.5394	0.0410646	Two Sample t-test	0.153213
10343_1	RPTETNPVT(0.131)S(0.869)NS(1)DEECNETVK	P46100-4	ATRX	AKTi:10	0.999636	33.9123	5.32414e-06	Two Sample t-test	0.301659
10343_2	RPTETNPVT(0.131)S(0.869)NS(1)DEECNETVK	P46100-4	ATRX	AKTi:10	0.999636	33.9123	0.00109222	Two Sample t-test	0.398933
10343_3	RPTETNPVT(0.131)S(0.869)NS(1)DEECNETVK	P46100-4	ATRX	AKTi:10	0.999636	33.9123	0.0410646	Two Sample t-test	0.153213
10344_1	RQTQSES(0.001)S(0.001)NYDS(0.999)ELEK	P46100-4	ATRX	AKTi:10	0.998612	31.6228	0.00178099	Two Sample t-test	0.30735
10346_1	VYEHTSRFS(1)PK	P46100-4	ATRX	AKTi:10	0.999566	34.1508	0.000816623	Two Sample t-test	0.167464
10348_1	LVRS(0.25)S(0.75)PHGK	P46109	CRKL	AKTi:10	0.750038	4.77209	1.03633e-05	Two Sample t-test	-2.7847
10349_1	YPS(1)PPMGSVSAPNLPTAEDNLEYVR	P46109	CRKL	AKTi:10	0.999924	41.1772	0.0138653	Welch Two Sample t-test	0.312364
10350_1	MCDFGISGYLVDS(1)VAK	P46734;P52564	MAP2K3;MAP2K6	AKTi:10	1	79.3222	0.00148599	Two Sample t-test	0.509136
10351_1	RNQS(1)FCPTVNLDK	P46776	RPL27A	AKTi:10	0.999981	47.3263	0.000117114	Two Sample t-test	-0.485885
10352_1	RFPGYDS(0.987)ES(0.013)K	P46777	RPL5	AKTi:10	0.987085	18.8325	8.7827e-06	Two Sample t-test	0.504291
10354_1	S(0.002)RDS(0.998)FLK	P46778	RPL21	AKTi:10	0.997992	26.9638	0.00203817	Two Sample t-test	-0.410965
10355_1	ATLS(0.005)S(0.995)IR	P46779	RPL28	AKTi:10	0.995435	23.4086	2.59526e-05	Two Sample t-test	-1.17241
10357_1	RAS(1)AILR	P46779	RPL28	AKTi:10	1	79.9855	2.46323e-05	Two Sample t-test	-0.830363
10358_1	AEAGAGS(0.999)AT(0.001)EFQFR	P46783	RPS10;RPS10P5	AKTi:10	0.999443	32.5388	0.861558	Two Sample t-test	-0.0143177
10359_1	ADS(1)RESLKPAAK	P46821	MAP1B	AKTi:10	0.99999	49.8814	2.57128e-07	Two Sample t-test	-2.2884
10360_1	ASVLFDTMQHHLALNRDLS(0.945)T(0.055)PGLEK	P46821	MAP1B	AKTi:10	0.945288	12.3748	2.2126e-07	Two Sample t-test	1.22081
10361_2	DENERAS(0.998)VS(0.983)PMDEPVPDS(0.018)ES(0.001)PIEK	P46821	MAP1B	AKTi:10	0.998399	28.1096	0.0496877	Two Sample t-test	0.138169
10361_3	DENERAS(0.998)VS(0.983)PMDEPVPDS(0.018)ES(0.001)PIEK	P46821	MAP1B	AKTi:10	0.998399	28.1096	0.00819807	Two Sample t-test	0.260597
10362_1	AS(0.016)VS(0.984)PMDEPVPDSES(1)PIEK	P46821	MAP1B	AKTi:10	0.98386	17.8523	0.000698773	Two Sample t-test	0.174839
10362_2	AS(0.016)VS(0.984)PMDEPVPDSES(1)PIEK	P46821	MAP1B	AKTi:10	0.98386	17.8523	0.00543091	Two Sample t-test	0.178234
10362_3	AS(0.016)VS(0.984)PMDEPVPDSES(1)PIEK	P46821	MAP1B	AKTi:10	0.98386	17.8523	0.00819807	Two Sample t-test	0.260597
10364_1	AS(0.016)VS(0.984)PMDEPVPDSES(1)PIEK	P46821	MAP1B	AKTi:10	0.999903	40.4786	0.00209767	Two Sample t-test	0.222093
10364_2	AS(0.016)VS(0.984)PMDEPVPDSES(1)PIEK	P46821	MAP1B	AKTi:10	0.999903	40.4786	0.000242298	Two Sample t-test	0.177373
10364_3	AS(0.016)VS(0.984)PMDEPVPDSES(1)PIEK	P46821	MAP1B	AKTi:10	0.999903	40.4786	0.00819807	Two Sample t-test	0.260597
10366_1	DSISAVSSEKVS(0.999)PS(0.001)K	P46821	MAP1B	AKTi:10	0.998833	29.3606	0.000249891	Two Sample t-test	0.332361
10366_3	DSISAVSSEKVS(0.999)PS(0.001)K	P46821	MAP1B	AKTi:10	0.998833	29.3606	0.0815588	Two Sample t-test	0.198472
10367_3	VS(0.271)PS(0.766)KS(0.806)PS(0.373)LS(0.301)PS(0.542)PPS(0.942)PLEK	P46821	MAP1B	AKTi:10	0.765895	3.10419	0.00931717	Two Sample t-test	0.0903918
10368_2	S(0.983)PS(0.017)LS(0.001)PS(0.001)PPS(0.999)PLEK	P46821	MAP1B	AKTi:10	0.982664	17.7235	0.739833	Two Sample t-test	0.0118329
10368_3	S(0.983)PS(0.017)LS(0.001)PS(0.001)PPS(0.999)PLEK	P46821	MAP1B	AKTi:10	0.982664	17.7235	0.00036588	Two Sample t-test	0.208362
10369_3	VS(0.129)PS(0.606)KS(0.402)PS(0.868)LS(0.708)PS(0.364)PPS(0.921)PLEK	P46821	MAP1B	AKTi:10	0.868482	8.47899	0.408286	Two Sample t-test	0.0259127
10370_1	S(0.009)PS(0.018)LS(0.97)PS(0.007)PPS(0.996)PLEK	P46821	MAP1B	AKTi:10	0.969957	17.2359	0.0127117	Two Sample t-test	0.144359
10370_2	S(0.009)PS(0.018)LS(0.97)PS(0.007)PPS(0.996)PLEK	P46821	MAP1B	AKTi:10	0.969957	17.2359	0.00362009	Two Sample t-test	0.197264
10370_3	S(0.009)PS(0.018)LS(0.97)PS(0.007)PPS(0.996)PLEK	P46821	MAP1B	AKTi:10	0.969957	17.2359	0.000665608	Two Sample t-test	0.143148
10371_3	S(0.715)PS(0.285)LS(0.006)PS(0.995)PPS(1)PLEK	P46821	MAP1B	AKTi:10	0.994691	22.7368	0.000201339	Two Sample t-test	0.249978
10372_1	S(0.761)PS(0.239)LS(0.006)PS(0.994)PPS(1)PLEK	P46821	MAP1B	AKTi:10	0.999999	59.5368	0.000653304	Two Sample t-test	0.327335
10372_2	S(0.761)PS(0.239)LS(0.006)PS(0.994)PPS(1)PLEK	P46821	MAP1B	AKTi:10	0.999999	59.5368	0.00127238	Two Sample t-test	0.313288
10372_3	S(0.761)PS(0.239)LS(0.006)PS(0.994)PPS(1)PLEK	P46821	MAP1B	AKTi:10	0.999999	59.5368	0.000194134	Two Sample t-test	0.238156
10373_1	DVMS(0.999)DET(0.001)NNEET(0.014)ES(0.785)PS(0.201)QEFVNITK	P46821	MAP1B	AKTi:10	0.998662	28.6685	0.118464	Two Sample t-test	0.0959031
10373_2	DVMS(0.999)DET(0.001)NNEET(0.014)ES(0.785)PS(0.201)QEFVNITK	P46821	MAP1B	AKTi:10	0.998662	28.6685	0.00825255	Two Sample t-test	0.124571
10374_1	DVMSDETNNEET(0.015)ES(0.981)PS(0.004)QEFVNITK	P46821	MAP1B	AKTi:10	0.980912	18.193	0.00208718	Two Sample t-test	0.341574
10374_2	DVMSDETNNEET(0.015)ES(0.981)PS(0.004)QEFVNITK	P46821	MAP1B	AKTi:10	0.980912	18.193	0.0202783	Two Sample t-test	0.154656
10376_1	DYNASAS(0.002)T(0.01)IS(0.988)PPSSMEEDK	P46821	MAP1B	AKTi:10	0.987799	19.7932	0.00340659	Two Sample t-test	0.202863
10377_1	MS(0.819)IS(0.18)EGT(0.001)VSDK	P46821	MAP1B	AKTi:10	0.818543	6.57557	0.0145177	Two Sample t-test	0.222597
10378_2	EECPRPMS(1)IS(1)PPDFS(1)PK	P46821	MAP1B	AKTi:10	1	82.4772	0.00498591	Two Sample t-test	0.179979
10378_3	EECPRPMS(1)IS(1)PPDFS(1)PK	P46821	MAP1B	AKTi:10	1	82.4772	0.404107	Two Sample t-test	0.0328507
10379_1	EECPRPMS(1)IS(1)PPDFS(1)PK	P46821	MAP1B	AKTi:10	1	82.4772	0.000516267	Two Sample t-test	0.32161
10379_2	EECPRPMS(1)IS(1)PPDFS(1)PK	P46821	MAP1B	AKTi:10	1	82.4772	0.000727713	Two Sample t-test	0.221066
10379_3	EECPRPMS(1)IS(1)PPDFS(1)PK	P46821	MAP1B	AKTi:10	1	82.4772	0.404107	Two Sample t-test	0.0328507
10380_1	EECPRPMS(1)IS(1)PPDFS(1)PK	P46821	MAP1B	AKTi:10	1	82.4772	0.000119747	Two Sample t-test	0.156708
10380_2	EECPRPMS(1)IS(1)PPDFS(1)PK	P46821	MAP1B	AKTi:10	1	82.4772	0.00283198	Two Sample t-test	0.256722
10380_3	EECPRPMS(1)IS(1)PPDFS(1)PK	P46821	MAP1B	AKTi:10	1	82.4772	0.404107	Two Sample t-test	0.0328507
10381_1	EEPS(1)PVK	P46821	MAP1B	AKTi:10	1	51.9953	1.12147e-05	Two Sample t-test	-0.551756
10382_2	ELEAERS(1)LMS(1)S(1)PEDLTK	P46821	MAP1B	AKTi:10	0.999999	59.704	0.0295411	Two Sample t-test	0.290249
10382_3	ELEAERS(1)LMS(1)S(1)PEDLTK	P46821	MAP1B	AKTi:10	0.999999	59.704	0.040048	Two Sample t-test	0.173793
10383_2	ELEAERS(1)LMS(1)S(1)PEDLTK	P46821	MAP1B	AKTi:10	0.999892	39.6692	0.0124038	Two Sample t-test	0.152985
10383_3	ELEAERS(1)LMS(1)S(1)PEDLTK	P46821	MAP1B	AKTi:10	0.999892	39.6692	0.040048	Two Sample t-test	0.173793
10384_1	ELEAERS(1)LMS(1)S(1)PEDLTK	P46821	MAP1B	AKTi:10	0.999892	39.6692	0.000485624	Two Sample t-test	0.24548
10384_2	ELEAERS(1)LMS(1)S(1)PEDLTK	P46821	MAP1B	AKTi:10	0.999892	39.6692	0.0202352	Two Sample t-test	0.145208
10384_3	ELEAERS(1)LMS(1)S(1)PEDLTK	P46821	MAP1B	AKTi:10	0.999892	39.6692	0.040048	Two Sample t-test	0.173793
10386_1	ES(0.005)S(0.995)PLYSPTFSDSTSAVK	P46821	MAP1B	AKTi:10	0.994679	22.7167	0.0107615	Welch Two Sample t-test	0.201588
10386_2	ES(0.005)S(0.995)PLYSPTFSDSTSAVK	P46821	MAP1B	AKTi:10	0.994679	22.7167	0.00214249	Two Sample t-test	0.274893
10386_3	ES(0.005)S(0.995)PLYSPTFSDSTSAVK	P46821	MAP1B	AKTi:10	0.994679	22.7167	0.0253063	Two Sample t-test	0.0743729
10387_1	ES(0.147)S(0.853)PLYS(0.997)PT(0.018)FS(0.544)DS(0.354)T(0.076)S(0.011)AVK	P46821	MAP1B	AKTi:10	0.997053	25.5728	0.00141179	Two Sample t-test	0.315248
10387_2	ES(0.147)S(0.853)PLYS(0.997)PT(0.018)FS(0.544)DS(0.354)T(0.076)S(0.011)AVK	P46821	MAP1B	AKTi:10	0.997053	25.5728	0.00160961	Two Sample t-test	0.273893
10387_3	ES(0.147)S(0.853)PLYS(0.997)PT(0.018)FS(0.544)DS(0.354)T(0.076)S(0.011)AVK	P46821	MAP1B	AKTi:10	0.997053	25.5728	0.0818642	Two Sample t-test	0.0735778
10388_2	ES(0.126)S(0.872)PLYS(0.002)PT(0.001)FS(0.908)DS(0.08)T(0.01)S(0.001)AVK	P46821	MAP1B	AKTi:10	0.908111	10.5782	0.00476989	Two Sample t-test	0.317722
10388_3	ES(0.126)S(0.872)PLYS(0.002)PT(0.001)FS(0.908)DS(0.08)T(0.01)S(0.001)AVK	P46821	MAP1B	AKTi:10	0.908111	10.5782	0.0887213	Two Sample t-test	0.0977483
10389_1	FEDEGAGFEES(0.995)S(0.995)ET(0.009)GDYEEK	P46821	MAP1B	AKTi:10	0.995409	23.3412	0.016079	Two Sample t-test	0.313377
10389_2	FEDEGAGFEES(0.995)S(0.995)ET(0.009)GDYEEK	P46821	MAP1B	AKTi:10	0.995409	23.3412	0.00246563	Two Sample t-test	0.142324
1039_1	GCALQCAILS(1)PAFK	A0A0A0MSM0;D6RJ96;P34932	HSPH1;HSPA4L;HSPA4	AKTi:10	1	104.999	0.00160983	Two Sample t-test	0.28243
10390_1	FEDEGAGFEES(0.004)S(0.996)ETGDYEEK	P46821	MAP1B	AKTi:10	0.996174	24.1761	0.000725221	Two Sample t-test	0.184453
10390_2	FEDEGAGFEES(0.004)S(0.996)ETGDYEEK	P46821	MAP1B	AKTi:10	0.996174	24.1761	0.0109652	Two Sample t-test	0.187644
10391_1	GAES(1)PFEEK	P46821	MAP1B	AKTi:10	1	70.1001	0.18244	Two Sample t-test	0.0823041
10392_1	GEAEQS(1)EEEADEEDKAEDAREEEYEPEK	P46821	MAP1B	AKTi:10	1	129.901	3.60986e-05	Two Sample t-test	-0.460889
10393_1	GPAES(1)PDEGITTTEGEGECEQTPEELEPVEK	P46821	MAP1B	AKTi:10	0.999966	44.9414	0.00685323	Two Sample t-test	0.260537
10394_1	HMDPPPAPVQDRS(1)PS(1)PR	P46821	MAP1B	AKTi:10	1	58.9204	0.000115521	Two Sample t-test	-0.226461
10394_2	HMDPPPAPVQDRS(1)PS(1)PR	P46821	MAP1B	AKTi:10	1	58.9204	0.908575	Two Sample t-test	-0.00585367
10395_1	HMDPPPAPVQDRS(1)PS(1)PR	P46821	MAP1B	AKTi:10	1	58.9204	0.0763465	Two Sample t-test	-0.201476
10395_2	HMDPPPAPVQDRS(1)PS(1)PR	P46821	MAP1B	AKTi:10	1	58.9204	0.908575	Two Sample t-test	-0.00585367
10397_1	IAELEEEQSQGS(0.002)T(0.009)T(0.006)NS(0.983)DWMK	P46821	MAP1B	AKTi:10	0.983339	20.5906	0.00635267	Two Sample t-test	0.165737
10398_1	KLGDVS(0.967)PT(0.033)QIDVSQFGSFK	P46821	MAP1B	AKTi:10	0.96735	14.717	0.000382887	Two Sample t-test	0.400683
10398_2	KLGDVS(0.967)PT(0.033)QIDVSQFGSFK	P46821	MAP1B	AKTi:10	0.96735	14.717	0.000267884	Two Sample t-test	0.119885
10399_1	LGDVSPTQIDVSQFGS(1)FK	P46821	MAP1B	AKTi:10	0.999794	36.8668	0.00023058	Two Sample t-test	0.160853
10399_2	LGDVSPTQIDVSQFGS(1)FK	P46821	MAP1B	AKTi:10	0.999794	36.8668	0.0177481	Two Sample t-test	0.0693203
1040_1	PKIES(1)PKLER	A0A0A0MSM0	HSPH1	AKTi:10	1	41.3778	0.0214473	Two Sample t-test	0.176463
1040_2	PKIES(1)PKLER	A0A0A0MSM0	HSPH1	AKTi:10	1	41.3778	0.00152941	Two Sample t-test	0.277425
10400_1	S(0.995)PS(0.005)EARQDVDLCLVSSCEYK	P46821	MAP1B	AKTi:10	0.994935	22.9318	0.000279292	Two Sample t-test	0.219073
10400_2	S(0.995)PS(0.005)EARQDVDLCLVSSCEYK	P46821	MAP1B	AKTi:10	0.994935	22.9318	0.00220143	Two Sample t-test	0.298299
10401_1	KS(0.094)PS(0.906)EARQDVDLCLVSSCEYK	P46821	MAP1B	AKTi:10	0.906074	9.84381	0.00819746	Two Sample t-test	0.145352
10403_1	KS(0.932)PS(0.068)EARQDVDLCLVS(0.009)S(0.991)CEYK	P46821	MAP1B	AKTi:10	0.991318	20.589	0.0151131	Two Sample t-test	0.339584
10403_2	KS(0.932)PS(0.068)EARQDVDLCLVS(0.009)S(0.991)CEYK	P46821	MAP1B	AKTi:10	0.991318	20.589	0.00220143	Two Sample t-test	0.298299
10405_1	RLLDDIS(0.002)NGYDDS(0.996)EDGGHT(0.002)LGDPSYSYETTEK	P46821	MAP1B	AKTi:10	0.99585	26.5016	0.580084	Two Sample t-test	0.0859975
10406_1	VQS(1)LEGEKLS(1)PK	P46821	MAP1B	AKTi:10	1	48.314	0.00954964	Two Sample t-test	0.261564
10406_2	VQS(1)LEGEKLS(1)PK	P46821	MAP1B	AKTi:10	1	48.314	0.0983924	Two Sample t-test	-0.0541792
10406_3	VQS(1)LEGEKLS(1)PK	P46821	MAP1B	AKTi:10	1	48.314	0.256306	Two Sample t-test	0.0739145
10407_2	VQS(0.003)LEGEKLS(0.997)PKS(0.998)DIS(0.001)PLTPR	P46821	MAP1B	AKTi:10	0.998453	29.8254	0.0388162	Two Sample t-test	-0.0993433
10407_3	VQS(0.003)LEGEKLS(0.997)PKS(0.998)DIS(0.001)PLTPR	P46821	MAP1B	AKTi:10	0.998453	29.8254	0.256306	Two Sample t-test	0.0739145
10408_1	SDIS(1)PLTPR	P46821	MAP1B	AKTi:10	0.999864	40.4905	0.269206	Two Sample t-test	0.0127144
10408_2	SDIS(1)PLTPR	P46821	MAP1B	AKTi:10	0.999864	40.4905	0.0244551	Two Sample t-test	0.149944
10408_3	SDIS(1)PLTPR	P46821	MAP1B	AKTi:10	0.999864	40.4905	0.566793	Two Sample t-test	-0.0327625
1041_1	QIS(1)QDFSELSTQLTGVAR	A0A0A0MSQ9	MON1A	AKTi:10	0.999999	58.8996	0.0504986	Two Sample t-test	0.384752
10410_1	PLAAS(1)PKPAGLK	P46821	MAP1B	AKTi:10	1	83.6916	0.000366608	Two Sample t-test	-1.3924
10411_1	QGS(1)PDQVS(1)PVSEMTSTSLYQDK	P46821	MAP1B	AKTi:10	1	64.3286	0.000161305	Two Sample t-test	0.298287
10411_2	QGS(1)PDQVS(1)PVSEMTSTSLYQDK	P46821	MAP1B	AKTi:10	1	64.3286	0.0193414	Two Sample t-test	0.185694
10412_1	QGS(1)PDQVS(1)PVSEMTSTSLYQDK	P46821	MAP1B	AKTi:10	0.999951	43.1338	6.37803e-05	Two Sample t-test	0.403068
10412_2	QGS(1)PDQVS(1)PVSEMTSTSLYQDK	P46821	MAP1B	AKTi:10	0.999951	43.1338	0.0193414	Two Sample t-test	0.185694
10413_1	RES(1)VAS(1)GDDRAEEDMDEAIEK	P46821	MAP1B	AKTi:10	1	122.088	0.30382	Two Sample t-test	-0.0549599
10413_2	RES(1)VAS(1)GDDRAEEDMDEAIEK	P46821	MAP1B	AKTi:10	1	122.088	0.0505937	Two Sample t-test	0.0786566
10414_1	RES(1)VAS(1)GDDRAEEDMDEAIEK	P46821	MAP1B	AKTi:10	1	122.088	0.21168	Two Sample t-test	0.117121
10414_2	RES(1)VAS(1)GDDRAEEDMDEAIEK	P46821	MAP1B	AKTi:10	1	122.088	0.0505937	Two Sample t-test	0.0786566
10415_1	SEQSSMSIEFGQES(1)PEQSLAMDFSR	P46821	MAP1B	AKTi:10	0.999998	56.4039	0.00902992	Two Sample t-test	0.210203
10416_1	S(1)PPLIGSESAYESFLSADDK	P46821	MAP1B	AKTi:10	0.999996	53.8491	0.0022612	Two Sample t-test	0.236556
10416_2	S(1)PPLIGSESAYESFLSADDK	P46821	MAP1B	AKTi:10	0.999996	53.8491	0.024253	Welch Two Sample t-test	0.265724
10417_1	VLS(0.972)PLRS(0.148)PPLIGS(0.88)ESAYESFLSADDK	P46821	MAP1B	AKTi:10	0.880194	8.52018	0.0933464	Two Sample t-test	0.115134
10417_2	VLS(0.972)PLRS(0.148)PPLIGS(0.88)ESAYESFLSADDK	P46821	MAP1B	AKTi:10	0.880194	8.52018	0.0618601	Two Sample t-test	0.23989
10418_1	SPPLIGSESAYES(0.996)FLS(0.004)ADDK	P46821	MAP1B	AKTi:10	0.996126	24.121	0.00188154	Two Sample t-test	0.345344
10419_1	S(0.993)PS(0.007)DSGYSYETIGK	P46821	MAP1B	AKTi:10	0.992943	21.4835	5.792e-05	Two Sample t-test	0.208786
10419_2	S(0.993)PS(0.007)DSGYSYETIGK	P46821	MAP1B	AKTi:10	0.992943	21.4835	0.0418677	Two Sample t-test	0.188711
1042_1	S(1)YEDLTESEDGAASGDSHK	A0A0A0MSQ9	MON1A	AKTi:10	0.999836	37.8614	0.000888234	Two Sample t-test	0.328619
10421_2	S(0.691)PS(0.312)DS(0.996)GYS(0.001)YETIGK	P46821	MAP1B	AKTi:10	0.995553	23.1321	0.0418677	Two Sample t-test	0.188711
10422_1	SSHLPTEVIEKPPAVPVS(0.037)FEFS(0.963)DAKDENER	P46821	MAP1B	AKTi:10	0.96325	14.1848	0.00402479	Two Sample t-test	0.214066
10423_1	S(1)VNFS(0.002)LT(0.998)PNEIK	P46821	MAP1B	AKTi:10	0.999522	33.1932	1.55768e-05	Two Sample t-test	0.420934
10423_2	S(1)VNFS(0.002)LT(0.998)PNEIK	P46821	MAP1B	AKTi:10	0.999522	33.1932	0.00282062	Two Sample t-test	0.401869
10424_2	S(0.002)VNFS(0.999)LT(1)PNEIK	P46821	MAP1B	AKTi:10	0.9985	28.2326	0.0159735	Two Sample t-test	0.228029
10425_2	T(0.001)AT(0.003)CHS(0.801)S(0.194)S(0.058)S(0.943)PPIDAASAEPYGFR	P46821	MAP1B	AKTi:10	0.801105	6.18073	0.0124663	Two Sample t-test	0.218418
10428_1	TAT(0.003)CHS(0.796)S(0.17)S(0.073)S(0.958)PPIDAASAEPYGFR	P46821	MAP1B	AKTi:10	0.957939	14.254	0.00052735	Two Sample t-test	0.307348
10428_2	TAT(0.003)CHS(0.796)S(0.17)S(0.073)S(0.958)PPIDAASAEPYGFR	P46821	MAP1B	AKTi:10	0.957939	14.254	0.00135211	Two Sample t-test	0.267153
10429_1	TLEVVS(0.994)PS(0.006)QSVTGSAGHTPYYQS(0.986)PT(0.014)DEK	P46821	MAP1B	AKTi:10	0.99398	22.2747	6.19463e-05	Two Sample t-test	0.287113
10429_2	TLEVVS(0.994)PS(0.006)QSVTGSAGHTPYYQS(0.986)PT(0.014)DEK	P46821	MAP1B	AKTi:10	0.99398	22.2747	0.0249495	Welch Two Sample t-test	0.148308
10429_3	TLEVVS(0.994)PS(0.006)QSVTGSAGHTPYYQS(0.986)PT(0.014)DEK	P46821	MAP1B	AKTi:10	0.99398	22.2747	0.00444573	Two Sample t-test	0.226338
1043_1	AQLDYVDLYLIHSPMSLKPGEELS(0.995)PT(0.005)DENGK	A0A0A0MSS8	AKR1C3	AKTi:10	0.994813	22.9453	0.00457981	Two Sample t-test	0.14179
10431_3	T(0.006)LEVVS(0.789)PS(0.21)QS(0.953)VT(0.167)GS(0.537)AGHT(0.335)PYYQS(0.003)PTDEK	P46821	MAP1B	AKTi:10	0.953155	13.3668	0.0308064	Two Sample t-test	0.207398
10432_1	T(0.001)LEVVS(0.774)PS(0.225)QSVT(0.022)GS(0.973)AGHT(0.01)PYYQS(0.971)PT(0.024)DEK	P46821	MAP1B	AKTi:10	0.972537	16.7102	0.00675757	Two Sample t-test	0.459037
10432_3	T(0.001)LEVVS(0.774)PS(0.225)QSVT(0.022)GS(0.973)AGHT(0.01)PYYQS(0.971)PT(0.024)DEK	P46821	MAP1B	AKTi:10	0.972537	16.7102	0.00329079	Two Sample t-test	0.219877
10433_1	TLEVVSPSQSVTGSAGHTPYYQS(1)PTDEK	P46821	MAP1B	AKTi:10	0.999696	35.1761	0.0136428	Two Sample t-test	0.059563
10433_2	TLEVVSPSQSVTGSAGHTPYYQS(1)PTDEK	P46821	MAP1B	AKTi:10	0.999696	35.1761	0.00428129	Two Sample t-test	0.161432
10433_3	TLEVVSPSQSVTGSAGHTPYYQS(1)PTDEK	P46821	MAP1B	AKTi:10	0.999696	35.1761	0.00157252	Two Sample t-test	0.237765
10434_1	TPEDGDYS(1)YEIIEK	P46821	MAP1B	AKTi:10	0.999987	48.9478	0.048767	Two Sample t-test	0.136261
10435_1	T(0.001)T(0.003)RT(0.222)S(0.774)DVGGYYYEK	P46821	MAP1B	AKTi:10	0.774149	5.42277	0.000391452	Two Sample t-test	0.311736
10436_1	T(0.013)T(0.002)S(0.985)PPEVSGYSYEK	P46821	MAP1B	AKTi:10	0.984746	18.7132	0.000178898	Two Sample t-test	0.216793
10437_1	VLS(1)PLRS(0.955)PPLIGS(0.045)ESAYESFLSADDK	P46821	MAP1B	AKTi:10	0.999877	38.8975	0.0753998	Two Sample t-test	0.224674
10437_2	VLS(1)PLRS(0.955)PPLIGS(0.045)ESAYESFLSADDK	P46821	MAP1B	AKTi:10	0.999877	38.8975	0.000365065	Two Sample t-test	0.263086
10438_2	VLS(0.054)PLRS(0.945)PPLIGS(0.002)ES(0.001)AYES(0.001)FLS(0.066)ADDKAS(0.93)GR	P46821	MAP1B	AKTi:10	0.929812	11.5095	0.00311142	Two Sample t-test	0.237704
10439_2	VQS(1)LEGEKLS(1)PK	P46821	MAP1B	AKTi:10	1	48.314	0.584048	Two Sample t-test	0.06467
1044_1	LNDGHFMPVLGFGT(0.135)YAPPEVPRS(0.865)K	A0A0A0MSS8	AKR1C3	AKTi:10	0.865408	8.08203	0.149791	Two Sample t-test	0.341204
10440_1	VSAEAEVAPVS(1)PEVTQEVVEEHCAS(1)PEDK	P46821	MAP1B	AKTi:10	1	72.6077	0.000353635	Two Sample t-test	0.234265
10440_2	VSAEAEVAPVS(1)PEVTQEVVEEHCAS(1)PEDK	P46821	MAP1B	AKTi:10	1	72.6077	0.0470413	Welch Two Sample t-test	0.240246
10441_1	VSAEAEVAPVS(1)PEVTQEVVEEHCAS(1)PEDK	P46821	MAP1B	AKTi:10	1	153.345	0.00289089	Two Sample t-test	0.317721
10441_2	VSAEAEVAPVS(1)PEVTQEVVEEHCAS(1)PEDK	P46821	MAP1B	AKTi:10	1	153.345	0.0470413	Welch Two Sample t-test	0.240246
10442_2	AHS(0.77)S(0.211)PAS(0.019)LQLGAVS(0.005)PGT(0.21)LT(0.637)PT(0.144)GVVS(0.003)GPAATPTAQHLR	P46937-5	YAP1	AKTi:10	0.770486	5.66096	0.0102357	Two Sample t-test	0.269662
10444_1	AHS(0.753)S(0.244)PAS(0.012)LQLGAVS(0.98)PGT(0.008)LT(0.002)PT(0.001)GVVSGPAATPTAQHLR	P46937-5	YAP1	AKTi:10	0.979513	20.5612	0.114277	Two Sample t-test	0.14128
10444_2	AHS(0.753)S(0.244)PAS(0.012)LQLGAVS(0.98)PGT(0.008)LT(0.002)PT(0.001)GVVSGPAATPTAQHLR	P46937-5	YAP1	AKTi:10	0.979513	20.5612	0.150309	Two Sample t-test	0.169946
10445_1	GDS(0.995)ET(0.005)DLEALFNAVMNPK	P46937-5	YAP1	AKTi:10	0.994996	22.9852	0.062697	Two Sample t-test	0.142519
10446_1	IS(0.002)QS(0.998)APVK	P46937-5	YAP1	AKTi:10	0.99848	28.1753	0.00285058	Two Sample t-test	-0.387634
10447_1	S(0.112)HS(0.876)RQAS(0.816)T(0.181)DAGT(0.015)AGALTPQHVR	P46937-5	YAP1	AKTi:10	0.81629	6.80781	0.332173	Two Sample t-test	-0.0857133
10447_2	S(0.112)HS(0.876)RQAS(0.816)T(0.181)DAGT(0.015)AGALTPQHVR	P46937-5	YAP1	AKTi:10	0.81629	6.80781	0.000103864	Two Sample t-test	-1.17915
10448_1	QPPPLAPQS(1)PQGGVMGGSNSNQQQQMR	P46937-5	YAP1	AKTi:10	0.999781	37.5235	0.00693374	Two Sample t-test	0.223021
1045_1	AGTFIAPPVYSNIT(0.004)PYQS(0.937)HLRS(0.059)PVR	A0A0A0MSU2	ELMSAN1	AKTi:10	0.936915	12.0227	0.0457325	Two Sample t-test	0.180044
1045_2	AGTFIAPPVYSNIT(0.004)PYQS(0.937)HLRS(0.059)PVR	A0A0A0MSU2	ELMSAN1	AKTi:10	0.936915	12.0227	0.000750811	Two Sample t-test	0.619686
10450_1	QS(0.188)S(0.812)FEIPDDVPLPAGWEMAK	P46937-5	YAP1	AKTi:10	0.811842	6.3495	0.0176808	Two Sample t-test	0.207667
10451_2	S(0.112)HS(0.876)RQAS(0.816)T(0.181)DAGT(0.015)AGALTPQHVR	P46937-5	YAP1	AKTi:10	0.876077	9.13325	0.000103864	Two Sample t-test	-1.17915
10452_1	SQLPTLEQDGGTQNPVS(0.069)S(0.927)PGMS(0.004)QELR	P46937-5	YAP1	AKTi:10	0.926877	11.2594	0.45211	Welch Two Sample t-test	-0.0882072
10454_1	SQPLT(0.029)S(0.971)PESR	P46939	UTRN	AKTi:10	0.970761	15.2338	0.000837266	Two Sample t-test	-0.272596
10458_1	YGEHEAS(1)PDNGQNEFSDIIK	P46939	UTRN	AKTi:10	1	103.156	0.0394133	Welch Two Sample t-test	0.267964
10459_1	ALQS(1)PALGLR	P46940	IQGAP1	AKTi:10	1	127.52	0.00312067	Two Sample t-test	0.189002
10461_1	S(1)AADEVDGLGVARPHYGSVLDNER	P46940	IQGAP1	AKTi:10	1	119.37	0.295983	Two Sample t-test	0.195102
10462_1	S(1)VKEDSNLTLQEK	P46940	IQGAP1	AKTi:10	0.999505	35.4855	0.000157272	Two Sample t-test	0.365906
10463_1	TCLDNLAS(1)K	P46940	IQGAP1	AKTi:10	0.999999	62.5748	0.00128342	Two Sample t-test	0.325842
10464_1	QNPS(0.018)RCS(0.948)VS(0.034)LSNVEAR	P47712	PLA2G4A	AKTi:10	0.948044	14.4135	0.000639172	Two Sample t-test	0.44349
10465_1	CSVS(1)LSNVEARR	P47712	PLA2G4A	AKTi:10	0.999985	48.7248	1.09998e-05	Two Sample t-test	0.78757
10466_1	CSVS(0.233)LS(0.767)NVEAR	P47712	PLA2G4A	AKTi:10	0.76653	5.16361	3.52807e-05	Two Sample t-test	0.753701
10468_2	HIVS(0.014)NDS(0.994)S(0.994)DS(0.995)DDES(0.003)HEPK	P47712	PLA2G4A	AKTi:10	0.99411	23.0264	0.20823	Two Sample t-test	-0.217882
10468_3	HIVS(0.014)NDS(0.994)S(0.994)DS(0.995)DDES(0.003)HEPK	P47712	PLA2G4A	AKTi:10	0.99411	23.0264	0.144204	Two Sample t-test	0.158017
10469_2	HIVS(0.014)NDS(0.994)S(0.994)DS(0.995)DDES(0.003)HEPK	P47712	PLA2G4A	AKTi:10	0.994127	23.0264	0.324374	Two Sample t-test	-0.118509
10469_3	HIVS(0.014)NDS(0.994)S(0.994)DS(0.995)DDES(0.003)HEPK	P47712	PLA2G4A	AKTi:10	0.994127	23.0264	0.144204	Two Sample t-test	0.158017
1047_1	RAS(1)QEANLLTLAQK	A0A0A0MSU2	ELMSAN1	AKTi:10	1	106.043	0.000302764	Two Sample t-test	0.259984
10470_1	HIVSNDSSDS(1)DDESHEPK	P47712	PLA2G4A	AKTi:10	0.999826	37.7144	0.00451539	Two Sample t-test	-0.688666
10470_2	HIVSNDSSDS(1)DDESHEPK	P47712	PLA2G4A	AKTi:10	0.999826	37.7144	0.240425	Two Sample t-test	-0.167092
10470_3	HIVSNDSSDS(1)DDESHEPK	P47712	PLA2G4A	AKTi:10	0.999826	37.7144	0.144204	Two Sample t-test	0.158017
10472_1	S(1)FIDPYQHIIVEHQYSHK	P47712	PLA2G4A	AKTi:10	1	128.803	0.0218965	Two Sample t-test	0.31495
10473_1	S(1)DQQLDCALDLMR	P47756-2	CAPZB	AKTi:10	1	111.057	0.331209	Welch Two Sample t-test	0.185506
10474_1	AQAAAPAS(1)VPAQAPK	P47914	RPL29	AKTi:10	1	97.3199	0.811512	Two Sample t-test	0.0126523
10475_1	SQRYES(1)LK	P47914	RPL29	AKTi:10	0.999876	39.0648	1.5062e-05	Two Sample t-test	-1.06186
10477_1	RLPIFS(0.001)RLS(0.998)ISDD	P47974;Q07352	ZFP36L2;ZFP36L1	AKTi:10	0.998254	28.7026	0.00206853	Two Sample t-test	0.207932
1048_1	GS(1)PHPGVGVPTYYNHPEALK	A0A0A0MSU2	ELMSAN1	AKTi:10	1	102.422	2.4242e-05	Two Sample t-test	0.625717
10481_1	VAQATGETPIAVMGEFGDLNAVS(1)PGNLDK	P48380	RFX3	AKTi:10	1	119.317	0.00968163	Two Sample t-test	0.202081
10482_1	EHVLQSS(0.004)LS(0.995)QEHK	P48382-2	RFX5	AKTi:10	0.995478	23.5345	0.309389	Two Sample t-test	0.0947111
10483_1	SLIPPIPVS(1)PPILAPR	P48382-2	RFX5	AKTi:10	0.999993	51.6722	0.0229822	Two Sample t-test	0.420277
10484_1	NGQAEAEEAT(0.015)EQT(0.048)HIS(0.937)PNAIFK	P48436	SOX9	AKTi:10	0.937085	12.9439	0.00858859	Two Sample t-test	-0.251155
10485_1	AGS(0.997)PINLS(0.003)QHSLVIK	P48552	NRIP1	AKTi:10	0.996543	24.8885	0.0521299	Two Sample t-test	0.437497
10486_1	SEPVS(1)PQDFSFSK	P48552	NRIP1	AKTi:10	0.99988	39.2094	0.0455775	Two Sample t-test	0.217451
1049_1	RES(0.995)PS(0.005)EERLEPK	A0A0A0MSU2	ELMSAN1	AKTi:10	0.995471	23.4203	0.0971808	Two Sample t-test	-0.103019
10490_1	EGTLTQVPLAPPPPGAPPS(1)PAPAR	P48634	PRRC2A	AKTi:10	1	83.5235	0.0124325	Two Sample t-test	0.302268
10491_1	ERSDS(1)GGSSSEPFDR	P48634	PRRC2A	AKTi:10	0.999882	39.3643	0.249855	Welch Two Sample t-test	-0.0338494
10491_2	ERSDS(1)GGSSSEPFDR	P48634	PRRC2A	AKTi:10	0.999882	39.3643	0.0691631	Two Sample t-test	0.0714494
10494_1	ETPPNGNLS(1)PAPR	P48634	PRRC2A	AKTi:10	1	104.457	0.000920846	Two Sample t-test	0.315703
10495_1	KGNS(0.979)PNS(0.021)EPPTPK	P48634	PRRC2A	AKTi:10	0.979398	16.7707	5.27748e-05	Two Sample t-test	-1.08506
10496_1	GNS(0.236)PNS(0.764)EPPTPK	P48634	PRRC2A	AKTi:10	0.763638	5.09313	0.000806083	Two Sample t-test	-0.24816
10497_1	GRT(0.053)AS(0.947)ET(0.017)RS(0.983)EGS(1)EYEEIPK	P48634	PRRC2A	AKTi:10	0.947054	12.5333	0.149466	Two Sample t-test	0.160297
10497_2	GRT(0.053)AS(0.947)ET(0.017)RS(0.983)EGS(1)EYEEIPK	P48634	PRRC2A	AKTi:10	0.947054	12.5333	0.0311968	Two Sample t-test	0.138803
10497_3	GRT(0.053)AS(0.947)ET(0.017)RS(0.983)EGS(1)EYEEIPK	P48634	PRRC2A	AKTi:10	0.947054	12.5333	0.046764	Two Sample t-test	0.166047
10498_2	T(0.039)AS(0.29)ET(0.676)RS(0.995)EGS(1)EYEEIPK	P48634	PRRC2A	AKTi:10	0.995471	22.4086	0.377067	Two Sample t-test	0.0421925
10498_3	T(0.039)AS(0.29)ET(0.676)RS(0.995)EGS(1)EYEEIPK	P48634	PRRC2A	AKTi:10	0.995471	22.4086	0.00975171	Two Sample t-test	0.176516
10499_2	GRT(0.053)AS(0.947)ET(0.017)RS(0.983)EGS(1)EYEEIPK	P48634	PRRC2A	AKTi:10	0.999992	50.9073	0.0633009	Two Sample t-test	0.169574
10499_3	GRT(0.053)AS(0.947)ET(0.017)RS(0.983)EGS(1)EYEEIPK	P48634	PRRC2A	AKTi:10	0.999992	50.9073	0.00975171	Two Sample t-test	0.176516
105_1	ETIELS(0.992)PT(0.008)GRPK	A0A087WSW7	HELLS	AKTi:10	0.991505	20.6802	0.00514897	Two Sample t-test	0.175871
1050_1	SHESNAPGS(1)AGGQASEK	A0A0A0MSU2	ELMSAN1	AKTi:10	1	71.441	0.000122122	Two Sample t-test	-2.43916
10500_1	RKQS(0.995)S(0.005)SEISLAVER	P48634	PRRC2A	AKTi:10	0.994897	22.9927	0.134834	Two Sample t-test	-0.0386173
10501_1	PLT(0.003)S(0.997)PLR	P48634	PRRC2A	AKTi:10	0.99671	24.8135	0.00015795	Two Sample t-test	0.323409
10502_1	LIPGPLS(1)PVAR	P48634	PRRC2A	AKTi:10	1	92.8661	0.0013825	Two Sample t-test	0.218721
10503_2	LKFS(1)DEEDGRDS(1)DEEGAEGHR	P48634	PRRC2A	AKTi:10	1	193.062	0.0405388	Two Sample t-test	0.0847343
10504_2	LKFS(1)DEEDGRDS(1)DEEGAEGHR	P48634	PRRC2A	AKTi:10	1	193.062	0.0405388	Two Sample t-test	0.0847343
10507_1	RDYS(1)YER	P48634	PRRC2A	AKTi:10	1	82.8305	3.68591e-05	Two Sample t-test	-1.275
1051_1	S(0.82)T(0.168)RIPGT(0.012)DAQAQAEDMNVK	A0A0A0MSU2	ELMSAN1	AKTi:10	0.819674	6.88255	0.220473	Two Sample t-test	0.119038
10510_1	RSWPS(1)PK	P48634	PRRC2A	AKTi:10	0.99997	45.2477	0.0714394	Two Sample t-test	0.0949561
10511_1	S(0.997)PDLS(0.003)NQNSDQANEEWETASESSDFTSER	P48634	PRRC2A	AKTi:10	0.997192	25.5044	0.0117928	Two Sample t-test	0.211365
10512_1	VDLYQQAS(1)PPDALR	P48634	PRRC2A	AKTi:10	1	86.0161	0.617495	Two Sample t-test	0.0585266
10513_1	IEPEPFENCLLRPGS(1)PAR	P48637-2	GSS	AKTi:10	1	141.922	0.00264614	Two Sample t-test	0.232356
10514_1	S(1)RLMGLEALK	P48643	CCT5	AKTi:10	1	45.8253	0.00346186	Two Sample t-test	0.227522
10515_1	T(0.009)YS(0.991)ECEDGTYSPEISWHHR	P48651-3	PTDSS1	AKTi:10	0.991109	20.4718	0.0011999	Two Sample t-test	-0.375881
10516_1	TYSECEDGT(0.003)YS(0.997)PEISWHHR	P48651-3	PTDSS1	AKTi:10	0.997263	25.6157	0.00010174	Two Sample t-test	0.278561
10517_1	AQS(0.002)ADT(0.202)S(0.797)WRAHADDELAALR	P48681	NES	AKTi:10	0.796565	5.96326	0.104414	Two Sample t-test	0.265252
1052_2	T(0.173)NS(0.827)AEVT(0.998)PPVLS(0.014)VMGEAT(0.973)PVS(0.014)IEPR	A0A0A0MSU2	ELMSAN1	AKTi:10	0.827125	6.81514	0.0191642	Two Sample t-test	0.320497
1052_3	T(0.173)NS(0.827)AEVT(0.998)PPVLS(0.014)VMGEAT(0.973)PVS(0.014)IEPR	A0A0A0MSU2	ELMSAN1	AKTi:10	0.827125	6.81514	0.212197	Two Sample t-test	0.159577
10520_1	DQELAQES(1)PPGMAGVENEDEAELNLR	P48681	NES	AKTi:10	1	191.115	0.442746	Two Sample t-test	0.155284
10521_1	EAFRS(1)LEK	P48681	NES	AKTi:10	1	71.0845	0.00132471	Two Sample t-test	0.29881
10522_1	EEVVEQGELNAT(0.014)EEVWIPGEGHPES(0.986)PEPK	P48681	NES	AKTi:10	0.985738	18.3958	0.0660717	Welch Two Sample t-test	0.275165
10523_2	EGDRES(0.001)WS(0.999)S(1)GED	P48681	NES	AKTi:10	0.999125	30.5745	0.0239902	Two Sample t-test	0.174126
10524_2	EGDRES(0.002)WS(0.998)S(1)GED	P48681	NES	AKTi:10	0.999994	52.5193	0.0239902	Two Sample t-test	0.174126
10525_1	EGWDPAVLAS(0.778)EGLEAPPS(0.222)EK	P48681	NES	AKTi:10	0.778134	5.44965	0.664214	Two Sample t-test	-0.358473
10526_1	EGWDPAVLASEGLEAPPS(1)EK	P48681	NES	AKTi:10	1	90.0433	0.000444829	Two Sample t-test	0.174191
10527_1	S(1)LEEDLETLK	P48681	NES	AKTi:10	1	80.4696	0.0527158	Two Sample t-test	0.188061
10528_1	ENQEPLRS(1)PEVGDEEALRPLTK	P48681	NES	AKTi:10	1	130.572	0.00478764	Welch Two Sample t-test	0.343767
10529_1	GEYQES(0.001)LRS(0.999)LEEEGQELPQSADVQR	P48681	NES	AKTi:10	0.999424	32.3913	0.00162896	Two Sample t-test	0.210478
10530_2	QEAS(0.003)T(0.011)GQS(0.983)PEDHAS(0.033)LAPPLS(0.954)PDHS(0.012)S(0.003)LEAK	P48681	NES	AKTi:10	0.983442	19.4622	0.00231576	Two Sample t-test	0.388317
10531_1	QEASTGQSPEDHASLAPPLS(1)PDHSSLEAK	P48681	NES	AKTi:10	1	65.076	0.000140281	Two Sample t-test	0.382206
10531_2	QEASTGQSPEDHASLAPPLS(1)PDHSSLEAK	P48681	NES	AKTi:10	1	65.076	0.00231576	Two Sample t-test	0.388317
10532_1	S(0.998)LET(0.002)EILESLK	P48681	NES	AKTi:10	0.99844	28.0629	0.0172525	Two Sample t-test	0.249176
10533_1	SLGAWNLENLRS(1)PEEVDK	P48681	NES	AKTi:10	1	78.3936	0.0109641	Two Sample t-test	0.255137
10534_1	S(1)LGEEIQESLK	P48681	NES	AKTi:10	1	90.9573	0.137851	Two Sample t-test	0.117001
10535_1	S(1)LGEQDQMTLRPPEK	P48681	NES	AKTi:10	1	77.9851	0.000799111	Two Sample t-test	0.129534
10536_1	S(0.988)PET(0.012)QAPLWTPEEINQGAMNPLEK	P48681	NES	AKTi:10	0.988385	19.3001	0.000672296	Two Sample t-test	0.266861
10537_1	TLENQS(1)HETLERENQECPR	P48681	NES	AKTi:10	0.999994	52.3786	0.00470102	Welch Two Sample t-test	-0.536176
10538_2	TLLEAENS(1)RLQT(1)PGGGSK	P48681	NES	AKTi:10	0.99982	37.4533	0.135414	Two Sample t-test	0.296684
1054_1	QSSFEPEFVIS(1)PRPK	A0A0A0MSU3	RMI1	AKTi:10	1	96.2554	0.382527	Two Sample t-test	0.0822677
1054_2	QSSFEPEFVIS(1)PRPK	A0A0A0MSU3	RMI1	AKTi:10	1	96.2554	0.00710262	Two Sample t-test	0.536902
10540_1	TPTLASTPIPPT(0.086)PQAPS(0.914)PAVDAEIR	P48681	NES	AKTi:10	0.913625	10.2759	0.0812611	Two Sample t-test	0.298126
10541_1	T(0.004)S(0.001)LS(0.995)FQDPK	P48681	NES	AKTi:10	0.994582	23.5676	0.00201868	Two Sample t-test	0.335101
10543_1	VPGPLEIPS(1)GMEDAGPGADIIGVNGQGPNLEGK	P48681	NES	AKTi:10	1	46.1488	0.413261	Two Sample t-test	0.151318
10544_1	GAPVNIS(0.978)S(0.021)S(0.001)DLTGR	P48730-2	CSNK1D	AKTi:10	0.978344	16.743	0.000236089	Two Sample t-test	0.226951
10545_1	GLPSTAS(1)GR	P48730-2	CSNK1D	AKTi:10	0.999994	52.5257	0.0127783	Two Sample t-test	-0.0720931
10547_1	GTQEVAPPTPLTPTSHT(0.01)ANT(0.039)S(0.944)PRPVS(0.007)GMER	P48730-2	CSNK1D	AKTi:10	0.943729	13.796	0.507219	Two Sample t-test	0.0786315
10548_1	MSTS(0.01)QNS(0.99)IPFEHHGK	P48730-2	CSNK1D	AKTi:10	0.990089	20.0521	0.00204279	Two Sample t-test	0.245984
10549_1	ALRAS(0.979)ES(0.021)GI	P48960-2	CD97	AKTi:10	0.979039	16.6939	0.456218	Two Sample t-test	-0.0367894
1055_1	ILNELS(0.973)S(0.027)DVPGVPK	A0A0A0MSU8	CREM	AKTi:10	0.973175	15.5965	0.0187506	Two Sample t-test	0.224981
10550_1	ALRAS(0.246)ES(0.754)GI	P48960-2	CD97	AKTi:10	0.753975	4.86377	0.198548	Two Sample t-test	-0.0422853
10551_1	YSEFT(0.006)S(0.015)T(0.015)T(0.037)S(0.92)GT(0.006)GHNQTR	P48960-2	CD97	AKTi:10	0.920136	13.9829	0.00725541	Two Sample t-test	0.176587
10552_1	GDVTAEEAAGAS(1)PAK	P49006	MARCKSL1	AKTi:10	1	95.5864	0.287303	Two Sample t-test	-0.0299289
10553_1	LSGLS(1)FK	P49006	MARCKSL1	AKTi:10	0.999939	42.1132	0.000435393	Two Sample t-test	-0.411783
10554_1	HRT(0.025)PS(0.975)LR	P49023-3	PXN	AKTi:10	0.974962	15.9038	0.00752575	Welch Two Sample t-test	-1.59997
10556_1	DLRS(1)PLIATPTFVADK	P49116	NR2C2	AKTi:10	0.999993	51.4982	0.00203775	Two Sample t-test	0.253267
10558_1	IQIISTDSAVAS(1)PQR	P49116	NR2C2	AKTi:10	0.999997	55.588	0.0514237	Two Sample t-test	0.206896
10559_1	IQIVTAVDAS(0.005)GS(0.995)PK	P49116	NR2C2	AKTi:10	0.994742	22.7687	0.015673	Two Sample t-test	0.166996
1056_1	RGS(0.993)VRGT(0.007)S(0.001)AADV	A0A0A0MSW4	PITPNB	AKTi:10	0.992597	21.6429	0.00244924	Two Sample t-test	0.197382
10560_1	QQFILT(0.16)S(0.84)PDGAGTGK	P49116	NR2C2	AKTi:10	0.839536	7.19148	0.00807086	Two Sample t-test	0.268556
10561_1	VILAS(0.997)PET(0.003)SSAK	P49116	NR2C2	AKTi:10	0.996536	24.8003	0.00756258	Two Sample t-test	0.341385
10562_1	RLS(0.994)YNT(0.006)ASNK	P49207	RPL34	AKTi:10	0.993902	22.13	1.63733e-05	Two Sample t-test	-0.692793
10565_1	TEEMPNDS(1)VLENK	P49321-4;Q5T624	NASP	AKTi:10	1	121.679	0.00228328	Two Sample t-test	0.301939
10567_1	LVPS(1)QEETK	P49321-4	NASP	AKTi:10	1	66.685	0.0411408	Two Sample t-test	-0.106211
10568_1	S(1)LQENEEEEIGNLELAWDMLDLAK	P49321-4;Q5T624	NASP	AKTi:10	1	130.405	0.0778589	Two Sample t-test	0.290106
10569_1	S(0.999)VS(0.001)GTDVQEECR	P49321-4	NASP	AKTi:10	0.999423	32.3859	0.731461	Two Sample t-test	0.0201364
1057_1	ETYTDDLPPPPVPPPAIKS(0.838)PT(0.128)AQS(0.034)K	A0A0A0MSX4	ROBO1	AKTi:10	0.837996	8.16431	0.00212498	Two Sample t-test	0.355147
10570_1	TEDES(1)LVENNDNIDEEAREELR	P49321-4	NASP	AKTi:10	0.999997	55.0907	0.309131	Two Sample t-test	0.0550169
10571_1	VDLTLDWLTET(0.153)S(0.847)EEAK	P49321-4	NASP	AKTi:10	0.846989	7.44385	0.0578431	Two Sample t-test	0.0745147
10572_2	T(0.005)EDES(0.995)LVENNDNIDET(0.002)EGS(0.998)EEDDK	Q5T624	NASP	AKTi:10	0.995345	23.303	0.0188405	Two Sample t-test	0.164353
10573_1	TEDESLVENNDNIDET(1)EGS(1)EEDDK	Q5T624	NASP	AKTi:10	1	109.857	0.607525	Two Sample t-test	0.0109739
10573_2	TEDESLVENNDNIDET(1)EGS(1)EEDDK	Q5T624	NASP	AKTi:10	1	109.857	0.0819349	Two Sample t-test	0.141501
10574_1	EEMAAEAGEAVAS(1)PMDDGFVSLDSPSYVLYR	P49354-2	FNTA	AKTi:10	0.99997	45.2747	0.24085	Two Sample t-test	0.0699919
10577_1	HS(0.001)T(0.004)ENDS(0.823)PT(0.172)NVQQ	P49354-2	FNTA	AKTi:10	0.822727	6.7851	0.117226	Two Sample t-test	-0.489123
10581_1	DDKEEEEDGT(0.064)GS(0.936)PQLNNR	P49407-2	ARRB1	AKTi:10	0.935978	11.6494	0.594424	Two Sample t-test	0.0327146
10583_1	GDLET(0.105)S(0.895)NLQDMQSQEISGLK	P49454	CENPF	AKTi:10	0.895214	9.31624	0.000643617	Two Sample t-test	0.379282
10584_1	GS(1)PLLGPVVPGPSPIPSVTEK	P49454	CENPF	AKTi:10	0.99994	42.556	0.0761101	Two Sample t-test	0.285904
10584_2	GS(1)PLLGPVVPGPSPIPSVTEK	P49454	CENPF	AKTi:10	0.99994	42.556	0.0107223	Two Sample t-test	0.277706
10585_2	QDS(0.472)RGS(0.528)PLLGPVVPGPS(0.997)PIPS(0.003)VTEK	P49454	CENPF	AKTi:10	0.996947	25.4756	0.0107223	Two Sample t-test	0.277706
1059_1	HFHAS(0.012)QCPRPT(0.094)S(0.891)PVS(0.001)T(0.001)DSNMSAAVMQK	A0A0A0MSX4	ROBO1	AKTi:10	0.890865	9.76902	0.323566	Two Sample t-test	0.137227
10590_1	ITETGAVKPTGECS(0.001)GEQS(0.968)PDT(0.031)NYEPPGEDK	P49454	CENPF	AKTi:10	0.968076	14.9079	0.317929	Two Sample t-test	0.132209
10591_1	LALS(0.999)PLS(0.001)LGK	P49454	CENPF	AKTi:10	0.999471	32.7628	0.00844754	Two Sample t-test	0.155425
10592_1	LQLQGLDLS(0.993)S(0.28)RS(0.726)LLGIDT(0.001)EDAIQGR	P49454	CENPF	AKTi:10	0.99338	20.373	0.323948	Two Sample t-test	0.243613
10592_2	LQLQGLDLS(0.993)S(0.28)RS(0.726)LLGIDT(0.001)EDAIQGR	P49454	CENPF	AKTi:10	0.99338	20.373	0.000275348	Two Sample t-test	0.369307
10594_1	S(1)LLGIDTEDAIQGR	P49454	CENPF	AKTi:10	1	80.4413	0.375681	Two Sample t-test	0.064337
10594_2	S(1)LLGIDTEDAIQGR	P49454	CENPF	AKTi:10	1	80.4413	0.000222435	Two Sample t-test	0.372271
10598_1	SVPVNNLPERS(0.997)PT(0.005)DS(0.998)PREGLR	P49454	CENPF	AKTi:10	0.996926	25.1022	0.000458902	Two Sample t-test	0.229458
10598_2	SVPVNNLPERS(0.997)PT(0.005)DS(0.998)PREGLR	P49454	CENPF	AKTi:10	0.996926	25.1022	0.0290136	Two Sample t-test	0.190684
10599_1	SVPVNNLPERS(0.997)PT(0.005)DS(0.998)PREGLR	P49454	CENPF	AKTi:10	0.998144	27.2917	0.000932141	Two Sample t-test	-0.408774
10599_2	SVPVNNLPERS(0.997)PT(0.005)DS(0.998)PREGLR	P49454	CENPF	AKTi:10	0.998144	27.2917	0.0290136	Two Sample t-test	0.190684
106_1	S(1)YDYDLIIIGGGSGGLAAAK	F8W809	TXNRD1	AKTi:10	0.999792	36.8222	0.116825	Two Sample t-test	0.243669
10602_1	T(0.025)S(0.975)PYILRR	P49454	CENPF	AKTi:10	0.974826	15.8798	0.00175338	Two Sample t-test	0.192831
10603_1	VAQRS(1)PVDSGTILREPTTK	P49454	CENPF	AKTi:10	0.999916	41.652	0.00218866	Two Sample t-test	0.242286
10604_1	YELVTELNDS(1)RSECITATRK	P49454	CENPF	AKTi:10	0.999902	40.069	0.000245433	Two Sample t-test	0.249102
10605_1	AAAYDIS(1)EDEED	P49585	PCYT1A	AKTi:10	1	45.3592	0.0798038	Welch Two Sample t-test	0.145938
10606_1	ELNVS(1)FINEK	P49585	PCYT1A;PCYT1B	AKTi:10	1	114.786	0.0045333	Two Sample t-test	0.359674
10607_2	ERS(1)PS(0.991)PS(0.009)FR	P49585	PCYT1A	AKTi:10	0.999946	42.5962	0.00637946	Two Sample t-test	-0.196179
10608_1	S(0.002)PS(0.998)PSFR	P49585	PCYT1A	AKTi:10	0.9981	28.0234	5.74432e-07	Two Sample t-test	0.938137
10608_2	S(0.002)PS(0.998)PSFR	P49585	PCYT1A	AKTi:10	0.9981	28.0234	0.00637946	Two Sample t-test	-0.196179
10609_3	MLQAIS(0.999)PKQS(0.883)PS(0.116)S(0.277)S(0.595)PT(0.129)RER	P49585	PCYT1A	AKTi:10	0.999434	34.5394	8.92976e-05	Two Sample t-test	0.827361
1061_1	KVPS(0.998)FT(0.004)FT(0.973)PT(0.021)VT(0.004)YQR	A0A0A0MSX4	ROBO1	AKTi:10	0.997738	26.5589	0.0711449	Two Sample t-test	0.129391
1061_2	KVPS(0.998)FT(0.004)FT(0.973)PT(0.021)VT(0.004)YQR	A0A0A0MSX4	ROBO1	AKTi:10	0.997738	26.5589	0.038319	Two Sample t-test	0.393421
10610_3	MLQAIS(0.998)PKQS(0.902)PS(0.162)S(0.497)S(0.353)PT(0.088)RER	P49585	PCYT1A	AKTi:10	0.90248	10.4886	8.92976e-05	Two Sample t-test	0.827361
10613_1	WPFS(0.005)GKT(0.949)S(0.955)PPCS(0.085)PANLS(0.007)R	P49585	PCYT1A	AKTi:10	0.95471	13.6006	0.0819571	Two Sample t-test	0.239517
10613_2	WPFS(0.005)GKT(0.949)S(0.955)PPCS(0.085)PANLS(0.007)R	P49585	PCYT1A	AKTi:10	0.95471	13.6006	0.277156	Two Sample t-test	0.0812342
10614_1	T(0.735)S(0.265)PPCS(1)PANLSR	P49585	PCYT1A	AKTi:10	0.999967	43.711	0.449385	Two Sample t-test	0.0813543
10614_2	T(0.735)S(0.265)PPCS(1)PANLSR	P49585	PCYT1A	AKTi:10	0.999967	43.711	0.0198615	Two Sample t-test	0.166041
10615_1	ALQEGEGDLS(0.212)IS(0.766)ADRLS(0.022)EK	P49589-3	CARS	AKTi:10	0.76557	5.57341	0.219797	Two Sample t-test	0.12436
10616_1	HIEALLGS(1)PCGK	P49589-3	CARS	AKTi:10	1	92.2652	0.00199951	Two Sample t-test	0.347954
10617_1	VQPQWS(1)PPAGTQPCR	P49589-3	CARS	AKTi:10	0.9997	35.223	0.000229245	Two Sample t-test	0.461978
10618_1	DVDVS(1)VYDFEEEQQEGLLSEVNAEK	P49711	CTCF	AKTi:10	1	96.6869	0.00214085	Two Sample t-test	0.403635
10619_1	QHS(1)YIEQGK	P49711	CTCF	AKTi:10	1	63.4729	0.000881754	Two Sample t-test	-0.968458
1062_1	TFNS(1)PNLK	A0A0A0MSX4	ROBO1	AKTi:10	0.999994	52.0233	0.00513569	Two Sample t-test	0.17583
10620_1	RGPDRGS(1)PEYR	P49716	CEBPD	AKTi:10	1	57.8039	8.80047e-06	Two Sample t-test	-2.3849
10624_1	AESSESFTMAS(0.018)S(0.982)PAQRR	P49736	MCM2	AKTi:10	0.981901	17.344	0.0191	Two Sample t-test	0.262154
10625_1	AIPELDAYEAEGLALDDEDVEELT(0.003)AS(0.997)QR	P49736	MCM2	AKTi:10	0.997484	25.9827	0.074216	Two Sample t-test	0.150668
10626_1	ATEDGEEDEEMIES(1)IENLEDLK	P49736	MCM2	AKTi:10	1	90.1115	0.0740043	Two Sample t-test	0.453309
10627_1	DLPPFEDES(0.999)EGLLGT(0.001)EGPLEEEEDGEELIGDGMER	P49736	MCM2	AKTi:10	0.998964	29.8424	0.478946	Two Sample t-test	0.116603
10628_1	RGLLYDS(1)DEEDEERPAR	P49736	MCM2	AKTi:10	1	199.863	0.00144526	Two Sample t-test	0.215815
10629_1	RGNDPLT(0.101)S(0.9)S(0.999)PGR	P49736	MCM2	AKTi:10	0.900296	9.55198	0.0354929	Two Sample t-test	0.0411795
10629_2	RGNDPLT(0.101)S(0.9)S(0.999)PGR	P49736	MCM2	AKTi:10	0.900296	9.55198	0.411703	Two Sample t-test	0.0347462
1063_1	PYPVS(1)PSDK	J3KR24	IARS	AKTi:10	0.999795	36.8873	0.00609291	Two Sample t-test	0.616501
10630_1	RGNDPLT(0.345)S(0.656)S(1)PGR	P49736	MCM2	AKTi:10	0.999558	31.7125	6.79524e-06	Two Sample t-test	0.2049
10630_2	RGNDPLT(0.345)S(0.656)S(1)PGR	P49736	MCM2	AKTi:10	0.999558	31.7125	0.214165	Two Sample t-test	0.0591336
10631_2	RGNDPLT(0.126)S(0.231)S(0.674)PGRS(0.855)S(0.114)R	P49736	MCM2	AKTi:10	0.855251	8.86418	0.0227401	Two Sample t-test	-0.139756
10632_1	QINIHNLS(0.999)AFYDS(0.001)ELFR	P49736	MCM2	AKTi:10	0.999361	31.9431	0.00679042	Two Sample t-test	0.419401
10634_1	RTDALTSS(1)PGR	P49736	MCM2	AKTi:10	0.999723	35.584	9.73006e-06	Two Sample t-test	-0.919392
10635_1	ERHAS(1)EMR	P49754-2	VPS41	AKTi:10	1	41.3995	3.98519e-05	Two Sample t-test	-0.67978
10636_1	FEDEDS(1)DDVPRK	P49756	RBM25	AKTi:10	1	172.755	0.00243867	Two Sample t-test	0.198888
10637_1	LGAS(0.002)NS(0.998)PGQPNS(1)VK	P49756	RBM25	AKTi:10	0.998358	27.8385	0.0709743	Two Sample t-test	0.0808005
10637_2	LGAS(0.002)NS(0.998)PGQPNS(1)VK	P49756	RBM25	AKTi:10	0.998358	27.8385	0.00753273	Two Sample t-test	0.221981
10638_2	LGAS(0.019)NS(0.981)PGQPNS(1)VK	P49756	RBM25	AKTi:10	1	93.979	0.00753273	Two Sample t-test	0.221981
10639_1	QEPES(1)EEEEEEK	P49756	RBM25	AKTi:10	1	71.3439	0.00348847	Two Sample t-test	0.114016
10640_1	YYRGS(1)ALQK	P49756	RBM25	AKTi:10	1	71.0845	0.0010914	Two Sample t-test	0.219635
10641_1	EGS(1)FRVTTATEQAEREEIMK	P49757-3;P49757-4	NUMB	AKTi:10	0.999987	49.2536	0.0014393	Two Sample t-test	0.316244
10645_1	IVVGSSVAPGNTAPS(0.001)PS(0.032)S(0.81)PT(0.133)S(0.022)PT(0.001)S(0.001)DATTSLEMNNPHAIPR	P49757-3;P49757-4	NUMB	AKTi:10	0.810191	7.84855	0.0512442	Welch Two Sample t-test	0.232027
10645_2	IVVGSSVAPGNTAPS(0.001)PS(0.032)S(0.81)PT(0.133)S(0.022)PT(0.001)S(0.001)DATTSLEMNNPHAIPR	P49757-3;P49757-4	NUMB	AKTi:10	0.810191	7.84855	0.0519651	Welch Two Sample t-test	0.259469
10647_1	LRQS(1)FRR	P49757-3;P49757-4	NUMB	AKTi:10	1	44.3772	7.00297e-06	Two Sample t-test	-1.73334
10648_1	PVTVVAPQS(0.998)PT(0.002)FQANGTDSAFHVLAK	P49757-3	NUMB	AKTi:10	0.997875	26.7203	0.0132447	Two Sample t-test	0.926731
10649_1	RT(0.021)PS(0.979)EADRWLEEVSK	P49757-3;P49757-4	NUMB	AKTi:10	0.979036	16.6932	0.000693098	Two Sample t-test	0.270911
1065_1	VRPSSDLNNST(0.014)GQS(0.985)PHHK	A0A0A0MSZ1	MARK3	AKTi:10	0.985214	18.3382	0.00162501	Two Sample t-test	-1.22615
10650_1	T(0.022)NPS(0.813)PT(0.165)NPFSSDLQK	P49757-3;P49757-4	NUMB	AKTi:10	0.813013	6.92041	0.00159709	Two Sample t-test	0.36425
10651_1	PVTVVAPQS(0.944)PT(0.047)FQGT(0.009)EWGQSSGAASPGLFQAGHR	P49757-4	NUMB	AKTi:10	0.943793	12.9841	0.000197274	Two Sample t-test	0.495405
10651_2	PVTVVAPQS(0.944)PT(0.047)FQGT(0.009)EWGQSSGAASPGLFQAGHR	P49757-4	NUMB	AKTi:10	0.943793	12.9841	0.00273239	Two Sample t-test	0.53172
10652_2	PVT(0.002)VVAPQS(0.922)PT(0.069)FQGT(0.007)EWGQSS(0.002)GAAS(0.998)PGLFQAGHR	P49757-4	NUMB	AKTi:10	0.997889	27.3009	0.00273239	Two Sample t-test	0.53172
10653_1	AAVQELS(0.095)S(0.953)S(0.953)ILAGEDPEER	P49768-7	PSEN1	AKTi:10	0.952638	12.8135	0.35273	Two Sample t-test	0.182222
10653_2	AAVQELS(0.095)S(0.953)S(0.953)ILAGEDPEER	P49768-7	PSEN1	AKTi:10	0.952638	12.8135	0.409833	Two Sample t-test	0.0739713
10654_1	AAVQELSS(0.044)S(0.955)ILAGEDPEER	P49768-7	PSEN1	AKTi:10	0.955142	13.3236	0.157903	Welch Two Sample t-test	0.172384
10654_2	AAVQELSS(0.044)S(0.955)ILAGEDPEER	P49768-7	PSEN1	AKTi:10	0.955142	13.3236	0.409833	Two Sample t-test	0.0739713
10656_1	S(1)LGHPEPLSNGRPQGNSR	P49768-7	PSEN1	AKTi:10	1	100.884	0.0185472	Two Sample t-test	0.0676814
10657_1	CLAFHDIS(1)PQAPTHFLVIPK	P49773	HINT1	AKTi:10	0.999984	48.0702	0.00189186	Two Sample t-test	0.833637
10658_1	CIACQAAKLS(1)PR	P49790	NUP153	AKTi:10	1	164.683	0.000962152	Two Sample t-test	0.380908
1066_1	ETVQTTQS(0.997)PT(0.003)PVEK	A0A0A0MT33	SCAF8	AKTi:10	0.997301	25.7893	0.00434152	Two Sample t-test	0.189641
10660_1	FS(0.155)S(0.845)PIVK	P49790	NUP153	AKTi:10	0.845155	7.3704	0.026918	Two Sample t-test	0.216031
10662_1	PAFNLSAFGT(0.012)LS(0.985)PS(0.004)LGNSSILK	P49790	NUP153	AKTi:10	0.984546	19.2182	0.0237134	Two Sample t-test	0.876863
10662_2	PAFNLSAFGT(0.012)LS(0.985)PS(0.004)LGNSSILK	P49790	NUP153	AKTi:10	0.984546	19.2182	0.0061573	Two Sample t-test	0.850929
10665_2	KPAFNLSAFGT(0.075)LS(0.92)PS(0.005)LGNS(0.037)S(0.963)ILK	P49790	NUP153	AKTi:10	0.963246	14.2054	0.0061573	Two Sample t-test	0.850929
10667_1	MS(0.088)S(0.912)PLADAK	P49790	NUP153	AKTi:10	0.911626	10.1349	0.000574964	Two Sample t-test	0.151545
10668_1	NT(0.112)S(0.888)LPPLWSPEAER	P49790	NUP153	AKTi:10	0.888011	8.99245	0.182688	Two Sample t-test	0.132708
10668_2	NT(0.112)S(0.888)LPPLWSPEAER	P49790	NUP153	AKTi:10	0.888011	8.99245	0.447965	Two Sample t-test	0.0907347
10669_1	NT(0.114)S(0.886)LPPLWS(1)PEAER	P49790	NUP153	AKTi:10	1	69.9882	0.000138566	Two Sample t-test	0.308608
10669_2	NT(0.114)S(0.886)LPPLWS(1)PEAER	P49790	NUP153	AKTi:10	1	69.9882	0.447965	Two Sample t-test	0.0907347
1067_1	VPHLIDHQIS(0.763)S(0.189)GENT(0.049)R	A0A0A0MT33	SCAF8	AKTi:10	0.762973	6.07167	0.00536724	Two Sample t-test	0.389172
10671_1	S(0.158)HS(0.809)LS(0.032)QHTATSSK	P49790	NUP153	AKTi:10	0.809406	7.08559	0.00016856	Two Sample t-test	-3.00904
10673_1	NVFSSSGT(0.001)S(0.023)FS(0.977)GRK	P49790	NUP153	AKTi:10	0.976532	16.3021	0.180201	Two Sample t-test	0.176371
10674_3	RIPS(0.963)IVS(0.522)S(0.522)PLNS(0.994)PLDR	P49790	NUP153	AKTi:10	0.962824	11.0956	0.123744	Two Sample t-test	0.244572
10676_1	RIPSIVS(0.183)S(0.817)PLNSPLDR	P49790	NUP153	AKTi:10	0.817212	6.50433	0.00778103	Welch Two Sample t-test	0.385869
10676_2	RIPSIVS(0.183)S(0.817)PLNSPLDR	P49790	NUP153	AKTi:10	0.817212	6.50433	0.00171393	Two Sample t-test	0.340056
10676_3	RIPSIVS(0.183)S(0.817)PLNSPLDR	P49790	NUP153	AKTi:10	0.817212	6.50433	0.123744	Two Sample t-test	0.244572
10677_1	RIPSIVS(0.422)S(0.577)PLNS(1)PLDR	P49790	NUP153	AKTi:10	1	76.1867	0.0286026	Two Sample t-test	0.0824052
10677_2	RIPSIVS(0.422)S(0.577)PLNS(1)PLDR	P49790	NUP153	AKTi:10	1	76.1867	0.000773472	Two Sample t-test	0.368563
10677_3	RIPSIVS(0.422)S(0.577)PLNS(1)PLDR	P49790	NUP153	AKTi:10	1	76.1867	0.123744	Two Sample t-test	0.244572
10678_1	RIPSIVSSPLNS(0.001)PLDRS(0.999)GIDITDFQAK	P49790	NUP153	AKTi:10	0.999196	30.9572	0.0151386	Two Sample t-test	0.387412
10680_1	SHLNFS(0.002)MLES(0.984)PALHCQPS(0.003)T(0.003)S(0.003)S(0.003)AFPIGSSGFSLVK	P49790	NUP153	AKTi:10	0.984375	24.6727	0.0103233	Two Sample t-test	0.362509
10681_1	S(1)PGFAS(1)PK	P49790	NUP153	AKTi:10	1	66.4975	2.57359e-05	Two Sample t-test	0.341092
10681_2	S(1)PGFAS(1)PK	P49790	NUP153	AKTi:10	1	66.4975	0.722703	Two Sample t-test	0.0269512
10682_2	S(1)PGFAS(1)PK	P49790	NUP153	AKTi:10	1	66.4975	0.722703	Two Sample t-test	0.0269512
10684_1	TSQLGDS(1)PFYPGK	P49790	NUP153	AKTi:10	0.999999	65.7011	0.00308275	Welch Two Sample t-test	0.325254
10685_1	VQMT(0.079)S(0.797)PS(0.098)S(0.013)T(0.013)GS(0.001)PMFK	P49790	NUP153	AKTi:10	0.796542	9.11733	0.000432702	Two Sample t-test	0.279909
10688_1	VQMTSPS(0.001)S(0.023)T(0.016)GS(0.961)PMFK	P49790	NUP153	AKTi:10	0.960598	16.3021	0.00154214	Two Sample t-test	0.321218
10688_2	VQMTSPS(0.001)S(0.023)T(0.016)GS(0.961)PMFK	P49790	NUP153	AKTi:10	0.960598	16.3021	0.0141774	Two Sample t-test	0.350901
10689_1	CVACQNPDKPS(0.957)PS(0.02)T(0.02)S(0.003)VPAPASFK	P49792	RANBP2	AKTi:10	0.957412	16.8418	0.00061586	Two Sample t-test	0.452597
1069_2	KAENAEGQTPAIGPDGEPLDET(0.544)S(0.544)QMS(0.911)DLPVK	Q9HBD4	SMARCA4	AKTi:10	0.911434	7.11426	0.0702971	Two Sample t-test	0.214168
10690_1	CVACQNPDKPS(0.148)PS(0.834)T(0.018)SVPAPASFK	P49792	RANBP2	AKTi:10	0.833637	7.51904	0.0030111	Two Sample t-test	0.588865
10691_1	KEGQWDCS(1)VCLVR	P49792	RANBP2	AKTi:10	1	48.8834	0.0030508	Two Sample t-test	0.234342
10692_1	T(0.126)S(0.874)PENVQDRFALVTPK	P49792	RANBP2	AKTi:10	0.873782	8.40282	0.000401733	Two Sample t-test	0.269146
10692_2	T(0.126)S(0.874)PENVQDRFALVTPK	P49792	RANBP2	AKTi:10	0.873782	8.40282	0.025507	Two Sample t-test	0.202567
10695_2	FES(0.961)PAT(0.098)GILS(0.942)PR	P49792	RANBP2	AKTi:10	0.960504	13.5876	0.56426	Two Sample t-test	0.0756905
10696_1	FESPATGILS(1)PR	P49792	RANBP2	AKTi:10	1	70.4337	0.0544339	Two Sample t-test	0.128853
10696_2	FESPATGILS(1)PR	P49792	RANBP2	AKTi:10	1	70.4337	0.56426	Two Sample t-test	0.0756905
10698_1	FGESTTGFNFS(1)FK	P49792	RANBP2	AKTi:10	1	78.0306	5.44846e-05	Two Sample t-test	0.422851
10699_1	FGHVDQENS(0.981)PS(0.019)FMFQGSSNTEFK	P49792	RANBP2	AKTi:10	0.981086	17.1492	0.0129971	Welch Two Sample t-test	0.328088
107_1	ADQPPS(1)PLPQPPPPAAAPAPGFACLPCGK	A0A087WSX5	ZNF628	AKTi:10	1	84.0729	0.00195201	Two Sample t-test	0.292274
1070_1	EVDYSDS(0.997)LT(0.003)EK	Q9HBD4	SMARCA4	AKTi:10	0.996778	25.4977	0.000278216	Two Sample t-test	0.61868
10701_1	FVFGS(0.993)ES(0.007)VK	P49792;Q7Z3J3	RANBP2;RGPD4	AKTi:10	0.992982	21.5071	0.00458011	Two Sample t-test	0.728109
10704_1	HS(0.056)T(0.96)PS(0.983)PT(0.054)RYS(0.074)LS(0.844)PS(0.029)K	P49792	RANBP2	AKTi:10	0.982796	19.042	0.000799187	Two Sample t-test	0.265534
10704_2	HS(0.056)T(0.96)PS(0.983)PT(0.054)RYS(0.074)LS(0.844)PS(0.029)K	P49792	RANBP2	AKTi:10	0.982796	19.042	0.00453955	Two Sample t-test	0.0911349
10704_3	HS(0.056)T(0.96)PS(0.983)PT(0.054)RYS(0.074)LS(0.844)PS(0.029)K	P49792	RANBP2	AKTi:10	0.982796	19.042	0.906705	Two Sample t-test	-0.00619529
10705_1	YS(0.004)LS(0.99)PS(0.007)K	P49792	RANBP2	AKTi:10	0.989677	21.7604	0.208901	Two Sample t-test	0.0706848
10705_2	YS(0.004)LS(0.99)PS(0.007)K	P49792	RANBP2	AKTi:10	0.989677	21.7604	0.0167499	Two Sample t-test	0.14903
10705_3	YS(0.004)LS(0.99)PS(0.007)K	P49792	RANBP2	AKTi:10	0.989677	21.7604	0.906705	Two Sample t-test	-0.00619529
10706_1	KIESFGS(1)PK	P49792	RANBP2	AKTi:10	0.999991	50.4154	6.36972e-05	Two Sample t-test	0.226554
10707_1	KPEDS(0.852)PS(0.148)DDDVLIVYELTPTAEQK	P49792	RANBP2	AKTi:10	0.851913	7.59879	0.630363	Two Sample t-test	0.0602347
10708_1	KQS(0.999)LPAT(0.001)SIPTPASFK	P49792	RANBP2	AKTi:10	0.998738	29.1184	0.0288795	Two Sample t-test	0.568783
1071_1	KIPDPDS(1)DDVSEVDAR	Q9HBD4	SMARCA4	AKTi:10	0.999975	46.0021	0.0272266	Two Sample t-test	0.206774
10711_1	LHDS(0.02)S(0.021)GS(0.959)QVGTGFK	P49792	RANBP2	AKTi:10	0.959061	16.568	0.00058528	Two Sample t-test	0.271135
10714_1	NHET(0.003)DGGS(0.997)AHGDDDDDGPHFEPVVPLPDK	P49792	RANBP2	AKTi:10	0.997257	25.6057	0.336116	Welch Two Sample t-test	-0.393381
10715_1	NRPDYVS(1)EEEEDDEDFETAVK	P49792	RANBP2	AKTi:10	1	159.091	0.0116166	Two Sample t-test	0.13228
10718_1	SALS(0.991)PS(0.009)K	P49792;Q7Z3J3	RANBP2;RGPD4	AKTi:10	0.991116	20.5199	1.7189e-06	Two Sample t-test	-1.47652
10718_2	SALS(0.991)PS(0.009)K	P49792;Q7Z3J3	RANBP2;RGPD4	AKTi:10	0.991116	20.5199	0.001785	Two Sample t-test	-0.445231
1072_1	KIPDPDS(0.001)DDVS(0.999)EVDAR	Q9HBD4	SMARCA4	AKTi:10	0.999304	31.5714	0.00200087	Two Sample t-test	0.169168
10720_1	SGQSALYDALFS(0.001)S(0.029)QS(0.971)PK	P49792;Q7Z3J3	RANBP2;RGPD4	AKTi:10	0.97051	15.2893	0.0003864	Two Sample t-test	0.329206
10721_1	S(0.866)GS(0.105)S(0.029)FVHQASFK	P49792	RANBP2	AKTi:10	0.86634	9.1687	0.000309958	Two Sample t-test	0.396839
10724_1	SGSSFVHQAS(1)FK	P49792	RANBP2	AKTi:10	0.999999	64.3881	0.131343	Two Sample t-test	0.571828
10728_1	S(0.006)IS(0.147)S(0.843)PS(0.004)VSSETMDK	P49792	RANBP2	AKTi:10	0.842839	7.57831	0.0637438	Welch Two Sample t-test	0.182896
10729_1	S(0.785)YKYS(0.215)PK	P49792;Q7Z3J3	RANBP2;RGPD4	AKTi:10	0.785489	5.63691	0.000595582	Two Sample t-test	-0.952849
1073_1	LS(1)PNPPNLTK	Q9HBD4	SMARCA4	AKTi:10	0.999987	48.9298	0.0082982	Two Sample t-test	0.186815
10730_1	SYKYS(1)PK	P49792;Q7Z3J3	RANBP2;RGPD4	AKTi:10	0.999645	34.5001	1.86513e-05	Two Sample t-test	-1.09159
10730_2	SYKYS(1)PK	P49792;Q7Z3J3	RANBP2;RGPD4	AKTi:10	0.999645	34.5001	0.135244	Two Sample t-test	0.23713
10731_1	VGEDEDGS(1)DEEVVHNEDIHFEPIVSLPEVEVK	P49792	RANBP2	AKTi:10	1	206.026	0.00527898	Two Sample t-test	0.126672
10732_1	YIASVQGS(0.004)T(0.002)PS(0.995)PR	P49792	RANBP2	AKTi:10	0.994521	24.3596	0.171439	Two Sample t-test	0.0971249
10732_2	YIASVQGS(0.004)T(0.002)PS(0.995)PR	P49792	RANBP2	AKTi:10	0.994521	24.3596	0.00359623	Two Sample t-test	0.416273
10733_1	AWQAS(0.022)RES(0.978)K	P49795	RGS19	AKTi:10	0.97838	16.5564	5.86079e-07	Two Sample t-test	-1.5065
10735_1	RT(0.029)HS(0.97)EGSLLQEPR	P49796-4	RGS3	AKTi:10	0.970421	15.1915	0.00716985	Two Sample t-test	-0.316435
10736_1	ADVGRLS(1)PEVK	P49815-4	TSC2	AKTi:10	1	121.125	0.000210456	Two Sample t-test	0.166762
10737_1	GQPEGPLPS(0.002)S(0.247)S(0.751)PR	P49815-4	TSC2	AKTi:10	0.750957	4.82082	0.124867	Two Sample t-test	-0.0919112
10738_1	S(1)PSGLRPR	P49815-4	TSC2	AKTi:10	0.999995	53.4455	9.48343e-05	Two Sample t-test	-0.891795
10738_2	S(1)PSGLRPR	P49815-4	TSC2	AKTi:10	0.999995	53.4455	0.0549909	Two Sample t-test	0.0831601
10742_1	S(1)LHAEELVGR	P49815-4	TSC2	AKTi:10	1	92.6057	0.196308	Two Sample t-test	0.111682
10744_1	S(0.097)LS(0.767)VPAAS(0.114)T(0.022)AKPPPLPR	P49815-4	TSC2	AKTi:10	0.766641	8.28668	0.00420285	Two Sample t-test	0.399966
10745_1	S(0.991)MS(0.009)GGHGLR	P49815-4	TSC2	AKTi:10	0.991053	20.4443	0.000142606	Two Sample t-test	-0.90244
10746_1	S(0.004)MS(0.996)GGHGLR	P49815-4	TSC2	AKTi:10	0.995712	23.6589	5.2403e-06	Two Sample t-test	-1.14248
10747_1	SNTDSAVVMEEGS(1)PGEVPVLVEPPGLEDVEAALGMDRR	P49815-4	TSC2	AKTi:10	0.999894	41.1319	0.0726341	Two Sample t-test	0.259222
10753_1	S(0.004)S(0.004)S(0.122)S(0.867)PELQT(0.004)LQDILGDPGDK	P49815-4	TSC2	AKTi:10	0.866948	8.53235	0.00519499	Two Sample t-test	0.194375
10754_1	S(0.025)T(0.014)S(0.962)LNERPK	P49815-4	TSC2	AKTi:10	0.961799	15.921	0.000670857	Welch Two Sample t-test	-2.00032
10755_1	T(0.024)S(0.024)GPLS(0.952)PPTGPPGPAPAGPAVR	P49815-4	TSC2	AKTi:10	0.951665	15.9715	0.0828051	Two Sample t-test	0.255244
10756_1	VGALDVPASQFLGS(0.003)AT(0.145)S(0.853)PGPR	P49815-4	TSC2	AKTi:10	0.852914	7.70878	0.00231573	Two Sample t-test	0.341854
10758_1	T(0.121)S(0.121)S(0.759)FAEPGGGGGGGGGGPGGSASGPGGTGGGK	P49840	GSK3A	AKTi:10	0.758667	7.98503	0.0031805	Two Sample t-test	0.296456
10759_1	GEPNVS(1)YICSR	P49840;P49841	GSK3A;GSK3B	AKTi:10	1	65.7298	0.00246496	Two Sample t-test	0.167038
1076_1	GILHLS(1)PDVYQEMEASR	H0YBY0	STAU2	AKTi:10	1	97.1477	0.000232302	Two Sample t-test	0.229673
10760_1	GEPNVS(0.213)YICS(0.787)R	P49840;P49841	GSK3A;GSK3B	AKTi:10	0.787105	5.67867	0.603763	Two Sample t-test	0.0474147
10761_1	PVQQPSAFGS(1)MK	P49841	GSK3B	AKTi:10	0.999619	34.1876	0.0502015	Welch Two Sample t-test	0.481958
10762_1	T(0.004)TS(0.996)FAESCK	P49841	GSK3B	AKTi:10	0.995823	24.1839	0.910157	Welch Two Sample t-test	0.00371013
10763_1	NRT(0.025)S(0.975)VDFK	P49902-2	NT5C2	AKTi:10	0.975151	15.9375	0.675919	Two Sample t-test	0.0109221
10765_1	TLNMT(0.001)T(0.027)S(0.972)PEEK	P49915-2	GMPS	AKTi:10	0.97191	15.5456	0.00802472	Two Sample t-test	0.128473
10766_1	IPGS(1)PPESMGR	P50395	GDI2	AKTi:10	0.999852	38.2997	0.0220787	Welch Two Sample t-test	0.211606
10767_1	AVRQS(0.994)VT(0.005)S(0.001)FPDADAFHHQVHDDDLLSSSEEECK	P50402	EMD	AKTi:10	0.994	22.894	0.00886203	Welch Two Sample t-test	0.574102
10767_2	AVRQS(0.994)VT(0.005)S(0.001)FPDADAFHHQVHDDDLLSSSEEECK	P50402	EMD	AKTi:10	0.994	22.894	0.00353131	Two Sample t-test	0.470461
10769_1	QSVTSFPDADAFHHQVHDDDLLS(1)S(1)S(1)EEECK	P50402	EMD	AKTi:10	1	120.966	0.0388744	Two Sample t-test	0.254394
10769_2	QSVTSFPDADAFHHQVHDDDLLS(1)S(1)S(1)EEECK	P50402	EMD	AKTi:10	1	120.966	0.00404728	Two Sample t-test	0.281221
10769_3	QSVTSFPDADAFHHQVHDDDLLS(1)S(1)S(1)EEECK	P50402	EMD	AKTi:10	1	120.966	0.0946861	Two Sample t-test	0.113786
1077_3	GS(0.167)S(0.841)PT(0.992)PPCS(0.999)PVQPS(0.001)K	H0YBY0	STAU2	AKTi:10	0.841185	7.19721	0.000131346	Two Sample t-test	-1.0922
10770_2	QSVTSFPDADAFHHQVHDDDLLS(1)S(1)S(1)EEECK	P50402	EMD	AKTi:10	1	125.692	0.000714622	Two Sample t-test	0.325859
10770_3	QSVTSFPDADAFHHQVHDDDLLS(1)S(1)S(1)EEECK	P50402	EMD	AKTi:10	1	125.692	0.0946861	Two Sample t-test	0.113786
10771_2	QSVTSFPDADAFHHQVHDDDLLS(1)S(1)S(1)EEECK	P50402	EMD	AKTi:10	1	129.977	0.000583838	Two Sample t-test	0.318703
10771_3	QSVTSFPDADAFHHQVHDDDLLS(1)S(1)S(1)EEECK	P50402	EMD	AKTi:10	1	129.977	0.0946861	Two Sample t-test	0.113786
10772_1	DSAYQS(0.998)IT(0.002)HYRPVSASR	P50402	EMD	AKTi:10	0.997606	26.2099	0.0173014	Two Sample t-test	0.28497
10773_1	DSAYQSITHYRPVS(1)ASR	P50402	EMD	AKTi:10	0.99955	33.4656	1.14637e-06	Two Sample t-test	-0.800167
10775_1	KEDALLYQS(1)K	P50402	EMD	AKTi:10	1	97.8227	0.00337765	Two Sample t-test	0.326982
10776_1	RLS(1)PPSSSAASSYSFSDLNSTR	P50402	EMD	AKTi:10	0.999748	37.9294	0.240706	Two Sample t-test	-0.0360549
10776_2	RLS(1)PPSSSAASSYSFSDLNSTR	P50402	EMD	AKTi:10	0.999748	37.9294	0.00797983	Two Sample t-test	0.256214
10779_1	LSPPSSSAASSYSFS(0.01)DLNS(0.822)T(0.168)RGDADMYDLPK	P50402	EMD	AKTi:10	0.822338	6.90547	0.000288118	Two Sample t-test	0.543185
1078_1	GS(0.023)S(0.121)PT(0.856)PPCS(1)PVQPSK	H0YBY0	STAU2	AKTi:10	0.999976	48.4886	0.0356738	Two Sample t-test	0.589367
1078_2	GS(0.023)S(0.121)PT(0.856)PPCS(1)PVQPSK	H0YBY0	STAU2	AKTi:10	0.999976	48.4886	0.00577985	Two Sample t-test	0.25616
1078_3	GS(0.023)S(0.121)PT(0.856)PPCS(1)PVQPSK	H0YBY0	STAU2	AKTi:10	0.999976	48.4886	0.000131346	Two Sample t-test	-1.0922
10780_1	MDNYADLS(1)DTELTTLLRR	P50402	EMD	AKTi:10	0.999708	35.3461	0.620236	Two Sample t-test	0.0627295
10788_1	TYGEPES(1)AGPSR	P50402	EMD	AKTi:10	0.999983	47.7278	0.000240574	Two Sample t-test	0.41405
1079_1	VISGTTLGYLS(1)PK	H0YBY0	STAU2	AKTi:10	1	74.7483	9.65864e-05	Two Sample t-test	0.336486
10790_1	EQHNVSPRDS(1)AEGNDSYPSGIHLELQR	P50443	SLC26A2	AKTi:10	0.99955	33.5818	0.58647	Two Sample t-test	-0.0251741
10790_2	EQHNVSPRDS(1)AEGNDSYPSGIHLELQR	P50443	SLC26A2	AKTi:10	0.99955	33.5818	0.507653	Two Sample t-test	0.0552918
10791_2	EQHNVS(0.993)PRDS(0.05)AEGNDS(0.957)YPSGIHLELQR	P50443	SLC26A2	AKTi:10	0.956834	13.4585	0.103237	Two Sample t-test	0.137511
10793_2	EQHNVS(1)PRDS(0.998)AEGNDS(0.002)YPSGIHLELQR	P50443	SLC26A2	AKTi:10	0.999972	45.6266	0.143352	Two Sample t-test	0.114875
10795_1	LGRGS(0.998)VS(0.001)DCSDGTSELEEPLGEDPR	P50548	ERF	AKTi:10	0.998353	28.7366	1.22252e-06	Two Sample t-test	0.311214
10796_1	LVLVNYPFIDVGLAGGAVPQS(1)APPVPSGGSHFR	P50548	ERF	AKTi:10	0.999884	41.0727	0.00521425	Two Sample t-test	0.386211
10797_1	T(0.807)PADT(0.193)GFAFPDWAYKPES(0.853)S(0.124)PGS(0.023)R	P50548	ERF	AKTi:10	0.852993	8.45034	0.0201818	Two Sample t-test	0.162866
10797_2	T(0.807)PADT(0.193)GFAFPDWAYKPES(0.853)S(0.124)PGS(0.023)R	P50548	ERF	AKTi:10	0.852993	8.45034	0.000705851	Two Sample t-test	0.439071
10799_1	RRWS(1)EDCR	P50548	ERF	AKTi:10	1	92.611	4.95083e-05	Two Sample t-test	-1.05941
108_1	QPASAQSTPSTTPHS(0.903)S(0.097)PK	A0A087WT18	KIAA1191	AKTi:10	0.902738	9.67623	6.05994e-06	Two Sample t-test	-1.15302
1080_1	APSQVSISAS(1)PR	A0A0A0MTE8;Q8IVL1-4	NAV2	AKTi:10	0.999993	51.7079	0.0033789	Two Sample t-test	0.167079
10800_1	RVS(0.829)S(0.171)DLQHATAQLSLEHR	P50548	ERF	AKTi:10	0.829309	6.86509	5.79287e-05	Two Sample t-test	0.522001
10802_1	RYLQAHTQSVYNYHLS(1)PR	P50548	ERF	AKTi:10	1	91.5956	0.0449032	Two Sample t-test	0.167952
10803_1	VEPISEGESEEVEVT(1)DIS(1)DEDEEDGEVFK	P50548	ERF	AKTi:10	0.999985	48.1572	0.00855219	Two Sample t-test	0.146806
10803_2	VEPISEGESEEVEVT(1)DIS(1)DEDEEDGEVFK	P50548	ERF	AKTi:10	0.999985	48.1572	0.0112597	Two Sample t-test	0.25812
10804_1	S(0.83)S(0.144)S(0.026)SVTTSETQPCTPSSSDYSDLQR	P50552	VASP	AKTi:10	0.829736	7.59825	0.00130914	Two Sample t-test	0.398636
10806_1	VPAQS(0.003)ES(0.997)VRRPWEK	P50552	VASP	AKTi:10	0.997072	25.3222	0.412355	Two Sample t-test	0.0445406
10808_1	FAS(1)AENIPDLPYDYSSSLESVADETSPER	P50747	HLCS	AKTi:10	0.999999	62.3544	0.300847	Two Sample t-test	0.103406
1081_1	FNFS(0.004)QLAS(0.759)PT(0.215)T(0.016)VT(0.005)QMS(0.001)LSNPTMLR	A0A0A0MTE8;Q8IVL1-4	NAV2	AKTi:10	0.759399	5.47475	0.148783	Two Sample t-test	0.367863
10812_1	HKPGSTPEPIAAEVRS(0.963)PS(0.031)MES(0.006)K	P50748	KNTC1	AKTi:10	0.963325	14.9525	0.0401131	Two Sample t-test	0.258573
10814_1	HFS(1)GLEEAVYR	P50990-2	CCT8	AKTi:10	1	86.756	0.0230094	Two Sample t-test	0.275325
10815_1	PAQIRFS(1)NISAAK	P50991	CCT4	AKTi:10	0.999995	53.0793	0.052111	Welch Two Sample t-test	0.434183
10816_1	VVS(0.001)QYS(0.003)S(0.003)LLS(0.913)PMS(0.08)VNAVMK	P50991	CCT4	AKTi:10	0.913404	10.5713	0.065262	Two Sample t-test	0.281901
10817_2	AES(1)QS(1)RQRPPLER	P51116	FXR2	AKTi:10	1	82.3489	0.232694	Two Sample t-test	0.0764789
10818_2	AES(1)QS(1)RQRPPLER	P51116	FXR2	AKTi:10	1	82.3489	0.232694	Two Sample t-test	0.0764789
10821_2	DPDS(0.002)NPYS(0.012)LLDT(0.519)S(0.552)EPEPPVDS(0.902)EPGEPPPAS(0.012)AR	P51116	FXR2	AKTi:10	0.902249	7.33668	0.273335	Welch Two Sample t-test	0.229169
10822_1	GNRT(0.001)DGS(0.995)IS(0.004)GDRQPVTVADYISR	P51116	FXR2	AKTi:10	0.994826	24.2936	0.0186677	Welch Two Sample t-test	0.247008
10822_2	GNRT(0.001)DGS(0.995)IS(0.004)GDRQPVTVADYISR	P51116	FXR2	AKTi:10	0.994826	24.2936	0.014026	Welch Two Sample t-test	0.151807
10823_2	T(0.101)DGS(0.901)IS(0.998)GDRQPVT(0.001)VADYISR	P51116	FXR2	AKTi:10	0.997585	26.6243	2.93618e-05	Two Sample t-test	0.153477
10824_1	RTGGPAYGPSSDVS(0.001)T(0.015)AS(0.98)ET(0.005)ESEK	P51116	FXR2	AKTi:10	0.979542	18.1382	0.0940664	Two Sample t-test	0.168521
10825_1	TKPS(0.002)EDS(0.976)LS(0.022)GQK	P51116	FXR2	AKTi:10	0.976081	16.5668	0.002513	Welch Two Sample t-test	-1.02812
10829_1	QAS(1)PNIVIALAGNK	P51148	RAB5C	AKTi:10	1	60.5281	0.0207138	Two Sample t-test	0.256207
10830_1	VLAT(0.01)EDRS(0.99)DHLIQTDTVNLHR	P51151	RAB9A	AKTi:10	0.989628	19.8164	0.000475341	Two Sample t-test	-0.539588
10831_1	S(1)GNGNKPPSTDLK	P51153	RAB13	AKTi:10	0.999823	40.1988	0.106586	Two Sample t-test	-0.0338121
10832_1	LGGLLPPGGEGGPEAT(0.211)VVS(0.789)DEDEAAEMEDEAVR	P51178	PLCD1	AKTi:10	0.788602	5.71758	0.0166289	Two Sample t-test	0.336773
10833_1	DKDDQEWES(0.765)PS(0.235)PPKPTVFISGVIAR	P51397	DAP	AKTi:10	0.76456	5.12248	0.0109119	Two Sample t-test	-0.454488
10834_1	DDQEWES(0.004)PS(0.995)PPKPTVFISGVIAR	P51397	DAP	AKTi:10	0.995429	23.493	3.1829e-05	Two Sample t-test	-0.434032
10837_1	TSLDIEEYS(1)DTEVQK	P51580	TPMT	AKTi:10	0.99999	49.8615	0.00506871	Two Sample t-test	0.169531
10839_1	EQGLT(0.003)LPLYQS(0.997)PVK	P51587	BRCA2	AKTi:10	0.997331	25.7252	0.368881	Two Sample t-test	0.137907
10840_1	KPS(0.999)YNQLASTPIIFK	P51587	BRCA2	AKTi:10	0.999298	34.2466	0.537818	Welch Two Sample t-test	0.119126
10841_1	QAIS(0.036)GT(0.192)S(0.768)PVAS(0.002)S(0.001)FQGIK	P51587	BRCA2	AKTi:10	0.768404	6.0121	0.00411276	Two Sample t-test	0.2293
10842_1	TEHS(0.011)LHYS(0.989)PT(0.001)SR	P51587	BRCA2	AKTi:10	0.988812	19.7017	0.112413	Two Sample t-test	-0.1338
10844_1	AETSEGSGSAPAVPEAS(0.009)AS(0.991)PK	P51608	MECP2	AKTi:10	0.990812	20.3277	0.0160948	Two Sample t-test	0.192393
10846_1	MPFQT(0.047)S(0.953)PGGK	P51608	MECP2	AKTi:10	0.952922	13.0624	0.00426469	Two Sample t-test	0.246483
10848_1	AVTTVTQSTPVPGPSVPPPEELQVS(1)PGPR	P51610	HCFC1	AKTi:10	1	67.7865	0.0154197	Two Sample t-test	0.281674
10849_1	AT(0.118)S(0.764)T(0.118)ATSGFAGAIGQK	P51659-3	HSD17B4	AKTi:10	0.763776	8.10672	0.000985674	Two Sample t-test	0.326737
10850_1	GS(1)PLRFDGR	P51659-3	HSD17B4	AKTi:10	1	91.9001	0.827379	Two Sample t-test	-0.0400651
10851_1	PQSIQES(0.011)T(0.098)GS(0.891)IIEVLSK	P51659-3	HSD17B4	AKTi:10	0.891067	9.60378	0.0097508	Two Sample t-test	0.281526
10853_1	IQAQFGPLAQLS(1)PQER	P51692	STAT5B	AKTi:10	1	92.0984	0.0434311	Two Sample t-test	0.718586
10854_1	TASSPDS(0.999)LRS(0.001)R	P51805	PLXNA3;PLXNA1	AKTi:10	0.999203	30.985	2.32079e-05	Two Sample t-test	-0.975799
10855_1	AYS(1)FCGTVEYMAPEVVNR	P51812	RPS6KA3;RPS6KA6	AKTi:10	0.999994	51.8935	0.000539258	Two Sample t-test	0.321726
10856_1	T(1)PKDS(1)PGIPPS(1)ANAHQLFR	P51812	RPS6KA3	AKTi:10	1	81.8386	0.000207542	Two Sample t-test	0.348518
10856_2	T(1)PKDS(1)PGIPPS(1)ANAHQLFR	P51812	RPS6KA3	AKTi:10	1	81.8386	0.000369734	Two Sample t-test	0.249124
10856_3	T(1)PKDS(1)PGIPPS(1)ANAHQLFR	P51812	RPS6KA3	AKTi:10	1	81.8386	0.00643757	Two Sample t-test	0.321941
10857_2	T(1)PKDS(1)PGIPPS(1)ANAHQLFR	P51812	RPS6KA3	AKTi:10	1	81.8386	0.00292954	Two Sample t-test	0.383278
10857_3	T(1)PKDS(1)PGIPPS(1)ANAHQLFR	P51812	RPS6KA3	AKTi:10	1	81.8386	0.00643757	Two Sample t-test	0.321941
10858_1	GFS(1)FVAITSDDESQAMQTVGVHSIVQQLHR	P51812	RPS6KA3	AKTi:10	1	80.4607	0.00189237	Two Sample t-test	0.419872
10859_1	NQS(1)PVLEPVGR	P51812	RPS6KA3	AKTi:10	1	123.991	0.00265255	Two Sample t-test	0.190248
1086_1	NPVISQT(0.012)GS(0.988)WRR	A0A0A0MTE8;Q8IVL1-4	NAV2	AKTi:10	0.988125	19.2024	0.0152511	Two Sample t-test	0.101337
10860_1	RRAGDLLEDS(1)PK	P51858-2	HDGF	AKTi:10	1	86.3775	0.483948	Two Sample t-test	-0.0301591
10861_1	EDAEAPGIRDHES(1)L	P51858-2	HDGF	AKTi:10	1	117.332	6.61157e-05	Two Sample t-test	0.538799
10865_1	S(1)CVEEPEPEPEAAEGDGDKK	P51858-2	HDGF	AKTi:10	1	105.792	0.00674843	Two Sample t-test	0.154287
10866_1	AAS(1)PQDLAGGYTSSLACHR	P51948-2	MNAT1	AKTi:10	1	137.852	0.000293168	Two Sample t-test	0.2428
10867_1	EDS(1)VKPGAHLTVK	P51991	HNRNPA3	AKTi:10	1	73.114	0.0306165	Two Sample t-test	0.097851
10869_2	GGS(0.016)FGGRS(0.289)S(0.857)GS(0.836)PYGGGYGS(0.002)GGGSGGYGSR	P51991	HNRNPA3	AKTi:10	0.856885	7.29361	0.994916	Two Sample t-test	-0.00103893
1087_1	KQDS(0.843)DPHLDRNT(0.157)LPK	A0A0A0MTE8;Q8IVL1-4	NAV2	AKTi:10	0.842622	7.2869	0.165148	Welch Two Sample t-test	0.154631
10870_1	SSGS(1)PYGGGYGSGGGSGGYGSR	P51991	HNRNPA3	AKTi:10	0.999844	41.0887	0.177544	Two Sample t-test	0.0469554
10870_2	SSGS(1)PYGGGYGSGGGSGGYGSR	P51991	HNRNPA3	AKTi:10	0.999844	41.0887	0.994916	Two Sample t-test	-0.00103893
10871_1	SSGS(0.001)PYGGGYGS(0.998)GGGS(0.001)GGYGSR	P51991	HNRNPA3	AKTi:10	0.998196	29.9295	0.948915	Two Sample t-test	0.00374898
10872_1	MEVKPPPGRPQPDS(1)GR	P51991	HNRNPA3	AKTi:10	1	47.3196	0.810113	Two Sample t-test	-0.0269486
10877_1	AS(0.003)LS(0.997)LIEK	P52292	KPNA2	AKTi:10	0.997017	25.2403	0.000532043	Two Sample t-test	0.169534
10880_1	NVSSFPDDAT(0.008)S(0.992)PLQENR	P52292	KPNA2	AKTi:10	0.991633	20.7376	0.030249	Two Sample t-test	0.0942807
10881_1	ALRS(0.235)DS(0.765)YVELSQYR	P52298-3	NCBP2	AKTi:10	0.765029	5.12763	0.772176	Two Sample t-test	-0.0246161
10882_1	GRS(1)GGQVRDEYR	P52298-3	NCBP2	AKTi:10	1	80.6319	2.27776e-06	Two Sample t-test	-1.40504
10884_1	NLS(0.017)S(0.983)PFIFHEK	P52569	SLC7A2	AKTi:10	0.983031	17.6292	0.00208586	Two Sample t-test	0.183724
10886_2	AS(0.411)S(0.832)RS(0.756)PVFT(0.001)PR	P52735-3	VAV2	AKTi:10	0.831852	5.45742	0.177811	Two Sample t-test	0.0704391
10887_1	ASS(0.001)RS(0.998)PVFTPR	P52735-3	VAV2	AKTi:10	0.998157	29.2707	0.557854	Two Sample t-test	0.0206633
10887_2	ASS(0.001)RS(0.998)PVFTPR	P52735-3	VAV2	AKTi:10	0.998157	29.2707	0.177811	Two Sample t-test	0.0704391
10891_1	HCFDPVPPAGNS(0.132)S(0.846)PT(0.022)EAPKK	P52746	ZNF142	AKTi:10	0.846135	8.05671	0.00698552	Two Sample t-test	0.253509
10892_1	RHPEPAQPAPGS(1)PAETTEGPLHCSR	P52746	ZNF142	AKTi:10	0.999985	48.2736	0.00146636	Two Sample t-test	-0.34183
10893_2	RGLVAAYS(1)GDS(1)DNEEELVERLESEEEK	P52756	RBM5	AKTi:10	1	95.5249	0.0107791	Two Sample t-test	0.109255
10894_1	RGLVAAYS(1)GDS(1)DNEEELVERLESEEEK	P52756	RBM5	AKTi:10	0.999998	58.0026	0.021649	Welch Two Sample t-test	0.215106
10894_2	RGLVAAYS(1)GDS(1)DNEEELVERLESEEEK	P52756	RBM5	AKTi:10	0.999998	58.0026	0.0107791	Two Sample t-test	0.109255
10895_1	SEDGYHS(1)DGDYGEHDYRHDISDER	P52756	RBM5	AKTi:10	1	71.3564	0.00332345	Two Sample t-test	0.303807
10897_1	VSGDYGHPVYIVQEMPPQS(1)PANIYYK	P52799;P98172	EFNB2;EFNB1	AKTi:10	1	85.1222	0.419449	Two Sample t-test	0.0998592
10898_1	MKPPAACAGDMADAAS(0.957)PCS(0.043)VVNDLR	P52888	THOP1	AKTi:10	0.956799	13.4533	0.0155439	Two Sample t-test	0.297034
109_1	QPASAQSTPSTTPHS(0.194)S(0.805)PK	A0A087WT18	KIAA1191	AKTi:10	0.804927	6.18835	0.00281197	Two Sample t-test	-1.18309
10900_1	LPPGLS(0.002)AS(0.998)PQPSSVAPR	P52945	PDX1	AKTi:10	0.998118	27.4637	0.00258342	Two Sample t-test	0.342636
10901_1	ADT(0.065)S(0.935)QEICSPR	P52948-2	NUP98	AKTi:10	0.934955	11.5759	0.0151214	Two Sample t-test	0.156492
10901_2	ADT(0.065)S(0.935)QEICSPR	P52948-2	NUP98	AKTi:10	0.934955	11.5759	0.187444	Two Sample t-test	0.164192
10902_1	ADTSQEICS(1)PR	P52948-2	NUP98	AKTi:10	1	76.0423	0.00037339	Two Sample t-test	0.298059
10902_2	ADTSQEICS(1)PR	P52948-2	NUP98	AKTi:10	1	76.0423	0.187444	Two Sample t-test	0.164192
10903_1	LPIS(0.996)AS(0.004)HSSK	P52948-2	NUP98	AKTi:10	0.996448	24.4832	0.00204671	Two Sample t-test	0.346905
10904_1	AS(1)LLT(1)DEEDVDMALDQR	P52948-2	NUP98	AKTi:10	1	61.7031	0.912144	Two Sample t-test	0.0230325
10904_2	AS(1)LLT(1)DEEDVDMALDQR	P52948-2	NUP98	AKTi:10	1	61.7031	0.562213	Two Sample t-test	-0.103626
10905_1	DSENLAS(1)PSEYPENGER	P52948-2	NUP98	AKTi:10	0.999949	43.1994	0.00598295	Two Sample t-test	0.146373
10905_2	DSENLAS(1)PSEYPENGER	P52948-2	NUP98	AKTi:10	0.999949	43.1994	0.000438955	Two Sample t-test	0.600634
10907_2	DS(0.004)ENLAS(0.663)PS(0.335)EYPENGERFS(0.972)FLS(0.026)K	P52948-2	NUP98	AKTi:10	0.972329	16.4311	0.00134145	Two Sample t-test	0.586751
10908_1	ELAVGS(1)L	P52948-2	NUP98	AKTi:10	1	69.6276	0.921518	Two Sample t-test	0.0408837
10909_1	FSRLPS(1)K	P52948-2	NUP98	AKTi:10	0.999859	38.495	0.00096821	Two Sample t-test	0.422059
10910_1	FTSGAFLS(0.998)PS(0.002)VSVQECR	P52948-2	NUP98	AKTi:10	0.997847	26.6609	0.000854255	Two Sample t-test	0.666584
10913_1	HS(0.13)NS(0.917)NS(0.942)VDDT(0.012)IVALNMR	P52948-2	NUP98	AKTi:10	0.916884	10.5281	0.0213422	Two Sample t-test	0.144116
10913_2	HS(0.13)NS(0.917)NS(0.942)VDDT(0.012)IVALNMR	P52948-2	NUP98	AKTi:10	0.916884	10.5281	0.463836	Two Sample t-test	0.123517
10914_2	HS(0.13)NS(0.917)NS(0.942)VDDT(0.012)IVALNMR	P52948-2	NUP98	AKTi:10	0.941538	12.4698	0.463836	Two Sample t-test	0.123517
10915_1	NLNNS(1)NLFS(1)PVNR	P52948-2	NUP98	AKTi:10	1	52.6146	0.00274545	Two Sample t-test	0.316522
10915_2	NLNNS(1)NLFS(1)PVNR	P52948-2	NUP98	AKTi:10	1	52.6146	0.124171	Two Sample t-test	0.235411
10916_1	NLNNS(1)NLFS(1)PVNR	P52948-2	NUP98	AKTi:10	1	52.6146	0.000225746	Two Sample t-test	0.192164
10916_2	NLNNS(1)NLFS(1)PVNR	P52948-2	NUP98	AKTi:10	1	52.6146	0.00074563	Two Sample t-test	0.517232
10918_1	PAPPPQSQS(1)PEVEQLGR	P52948-2	NUP98	AKTi:10	0.999991	50.6055	0.00865374	Two Sample t-test	0.701892
10919_2	PIPQT(1)PES(1)AGNK	P52948-2	NUP98	AKTi:10	1	95.5698	0.0287367	Two Sample t-test	0.356602
1092_1	MLTTVGPAS(0.001)S(0.137)S(0.862)PK	A0A0A0MTE8;Q8IVL1-4	NAV2	AKTi:10	0.862264	8.00081	0.00629278	Two Sample t-test	0.337807
10920_1	PLT(0.011)ES(0.989)PFK	P52948-2	NUP98	AKTi:10	0.988527	19.3532	0.00391726	Two Sample t-test	0.539503
10921_1	PVDENHQQDGDEDS(1)LVSHFYTNPIAK	P52948-2	NUP98	AKTi:10	0.999973	45.6883	0.00763379	Two Sample t-test	0.521938
10922_1	S(1)PDRLADINYEGR	P52948-2	NUP98	AKTi:10	1	178.064	0.000214371	Two Sample t-test	0.227434
10923_1	T(0.099)RS(0.901)LVGGLLQSK	P52948-2	NUP98	AKTi:10	0.900617	9.5723	0.000189575	Two Sample t-test	0.346452
10927_1	YGLQDS(1)DEEEEEHPSK	P52948-2	NUP98	AKTi:10	1	158.574	0.000285318	Two Sample t-test	0.215249
10928_1	YLS(1)FHFK	P53004	BLVRA	AKTi:10	1	67.5628	0.0036173	Two Sample t-test	0.192436
10929_1	LISLCQRLS(1)R	P53355-4	DAPK1	AKTi:10	1	76.3417	0.0393235	Two Sample t-test	0.12885
10930_1	EGVIEAGAFQGS(0.003)PAPPLPS(0.783)VMS(0.168)PS(0.045)R	P53367	ARFIP1	AKTi:10	0.783421	6.67719	0.0300787	Two Sample t-test	0.266458
10931_1	HS(0.999)LPS(0.001)GLGLSETQITSHGFDNTK	P53367	ARFIP1	AKTi:10	0.998873	29.4756	0.00938277	Two Sample t-test	0.431406
10932_1	HS(0.01)LPS(0.99)GLGLSETQITSHGFDNTK	P53367	ARFIP1	AKTi:10	0.989831	19.8965	0.00462667	Two Sample t-test	0.440094
10933_1	KWS(1)LNTYK	P53367	ARFIP1	AKTi:10	0.999986	48.6271	0.563787	Two Sample t-test	-0.0405274
10935_1	PAMPQDSVPS(1)PR	P53396	ACLY	AKTi:10	0.999997	54.8142	0.000225731	Two Sample t-test	0.277508
10936_1	T(0.008)AS(0.991)FS(0.001)ESRADEVAPAK	P53396	ACLY	AKTi:10	0.990841	20.9253	0.000442405	Two Sample t-test	-0.203685
10937_1	TAS(0.01)FS(0.985)ES(0.005)R	P53396	ACLY	AKTi:10	0.984568	19.752	3.82886e-05	Two Sample t-test	-0.86078
10938_1	CPLSGACYS(1)PEFK	P53621	COPA	AKTi:10	0.999995	53.2726	0.0448103	Two Sample t-test	0.143059
10939_1	NLS(1)PGAVESDVR	P53621	COPA	AKTi:10	1	68.2729	0.00156134	Two Sample t-test	0.142337
10940_1	EEET(1)S(0.999)IDVAGKPNEVT(0.002)K	P53985	SLC16A1	AKTi:10	0.998508	28.2533	6.20832e-05	Two Sample t-test	0.222815
10940_2	EEET(1)S(0.999)IDVAGKPNEVT(0.002)K	P53985	SLC16A1	AKTi:10	0.998508	28.2533	0.687801	Two Sample t-test	-0.0317212
10941_1	S(0.002)KAS(0.998)LEK	P53985	SLC16A1	AKTi:10	0.998452	28.0953	1.00469e-06	Two Sample t-test	-1.65198
10942_1	GGS(0.966)GGFT(0.034)APVGGPDGTVPMPMPMPMPSANTPFSYPLPK	P53990	IST1	AKTi:10	0.966453	14.5959	0.679884	Two Sample t-test	0.0596382
10945_1	ELVSSSSSGSDS(0.999)DSEVDKK	P53999	SUB1	AKTi:10	0.999416	34.8536	0.000340876	Two Sample t-test	0.161986
10946_1	EQIS(1)DIDDAVR	P53999	SUB1	AKTi:10	1	138.306	0.000704889	Two Sample t-test	0.197063
10947_1	GIS(1)LNPEQWSQLK	P53999	SUB1	AKTi:10	0.999777	36.5083	0.00517047	Two Sample t-test	0.373525
10948_1	FEEESKEPVADEEEEDS(1)DDDVEPITEFR	P54105	CLNS1A	AKTi:10	1	102.785	0.0139422	Two Sample t-test	0.114446
10949_1	T(0.167)EDS(0.833)IRDYEDGMEVDTTPTVAGQFEDADVDH	P54105	CLNS1A	AKTi:10	0.83291	6.97647	0.0940379	Two Sample t-test	0.291374
10950_1	IVFVPGCS(0.997)IPLT(0.003)IVK	P54136-2	RARS	AKTi:10	0.997057	25.2999	0.398387	Two Sample t-test	0.136645
10951_1	AFDS(0.999)RFT(0.001)ER	P54198	HIRA	AKTi:10	0.999132	30.6095	0.000180757	Two Sample t-test	0.398283
10952_1	EAMCLS(1)APALALK	P54198	HIRA	AKTi:10	1	82.5498	0.0351097	Two Sample t-test	0.278915
10953_1	LMPVSLSVQS(1)PAALTAEK	P54198	HIRA	AKTi:10	0.9998	40.9489	0.000515711	Two Sample t-test	0.270269
10954_1	ALSTGLDYS(0.998)PPS(0.002)APR	P54253	ATXN1	AKTi:10	0.998109	27.2449	0.00461939	Two Sample t-test	0.330963
10955_1	APGLITPGS(1)PPPAQQNQYVHISSSPQNTGR	P54253	ATXN1	AKTi:10	0.999972	45.5908	0.0120498	Two Sample t-test	0.399052
10955_2	APGLITPGS(1)PPPAQQNQYVHISSSPQNTGR	P54253	ATXN1	AKTi:10	0.999972	45.5908	0.0130177	Welch Two Sample t-test	0.259696
10958_1	RRWS(1)APESR	P54253	ATXN1	AKTi:10	0.999782	36.621	0.73561	Two Sample t-test	-0.0494282
10959_1	GRAS(1)PGGVSTSSSDGK	P54259	ATN1	AKTi:10	0.999987	49.035	1.24358e-06	Two Sample t-test	-1.76009
10960_3	QEPAEEYET(0.049)PES(0.955)PVPPARS(0.997)PS(0.999)PPPK	P54259	ATN1	AKTi:10	0.954825	13.234	0.00209708	Two Sample t-test	0.360836
10961_3	QEPAEEYET(0.049)PES(0.955)PVPPARS(0.997)PS(0.999)PPPK	P54259	ATN1	AKTi:10	0.997366	25.5775	0.00209708	Two Sample t-test	0.360836
10962_3	QEPAEEYET(0.049)PES(0.955)PVPPARS(0.997)PS(0.999)PPPK	P54259	ATN1	AKTi:10	0.999058	30.0443	0.00209708	Two Sample t-test	0.360836
10963_1	RAPS(1)PGAYK	P54259	ATN1	AKTi:10	1	46.955	2.76106e-05	Two Sample t-test	-0.619236
10964_2	S(0.844)EEIS(0.195)ES(0.83)ES(0.13)EET(0.001)NAPKK	P54259	ATN1	AKTi:10	0.843668	7.17738	0.0785851	Welch Two Sample t-test	0.494782
10965_1	SEEIS(0.975)ES(0.025)ESEETNAPKK	P54259	ATN1	AKTi:10	0.975428	15.9978	0.015011	Two Sample t-test	0.21726
10965_2	SEEIS(0.975)ES(0.025)ESEETNAPKK	P54259	ATN1	AKTi:10	0.975428	15.9978	0.0504855	Two Sample t-test	0.160754
10966_2	S(0.022)EEIS(0.883)ES(0.884)ES(0.176)EET(0.035)NAPKK	P54259	ATN1	AKTi:10	0.883797	9.80577	0.0770926	Welch Two Sample t-test	0.450195
10967_1	T(0.008)AS(0.992)PPGPPPYGK	P54259	ATN1	AKTi:10	0.992077	20.9764	0.00923994	Two Sample t-test	0.189414
10968_1	T(0.106)AT(0.894)PPGYKPGS(0.994)PPS(0.006)FR	P54259	ATN1	AKTi:10	0.993557	21.9858	0.000212534	Two Sample t-test	0.355061
10968_2	T(0.106)AT(0.894)PPGYKPGS(0.994)PPS(0.006)FR	P54259	ATN1	AKTi:10	0.993557	21.9858	0.00890476	Two Sample t-test	0.146398
10969_2	TEQELPRPQS(0.999)PS(0.001)DLDS(1)LDGR	P54259	ATN1	AKTi:10	0.999482	32.854	0.180454	Two Sample t-test	0.0577331
10970_2	TEQELPRPQS(0.999)PS(0.001)DLDS(1)LDGR	P54259	ATN1	AKTi:10	1	79.7831	0.180454	Two Sample t-test	0.0577331
10971_1	EDKS(0.791)PS(0.209)EESAPTTSPESVSGSVPSSGSSGR	P54725-2	RAD23A	AKTi:10	0.791296	5.78837	0.266355	Two Sample t-test	0.0774011
10973_1	PAETPVAT(0.007)S(0.987)PT(0.006)ATDSTSGDSSR	P54727-2	RAD23B	AKTi:10	0.987299	21.5556	0.0233919	Two Sample t-test	0.585117
10976_1	QPHYS(0.223)AFGS(0.777)VGEWLR	P54760	EPHB4	AKTi:10	0.7766	5.41115	0.00340382	Two Sample t-test	0.556071
10977_2	EAEEES(1)S(1)GGEEEDEDENIEVVYSK	P55010	EIF5	AKTi:10	1	124.759	0.277517	Two Sample t-test	0.0524335
10978_2	EAEEES(1)S(1)GGEEEDEDENIEVVYSK	P55010	EIF5	AKTi:10	1	125.076	0.277517	Two Sample t-test	0.0524335
10979_1	S(0.005)VS(0.995)DQFYR	P55010	EIF5	AKTi:10	0.995177	23.1461	0.00355968	Welch Two Sample t-test	-0.405672
10980_1	VLT(0.002)LS(0.998)DDLER	P55010	EIF5	AKTi:10	0.998229	27.5102	0.00240308	Two Sample t-test	0.170874
10981_1	AAAASAAEAGIAT(0.076)T(0.076)GT(0.076)EDS(0.773)DDALLK	P55036	PSMD4	AKTi:10	0.772802	10.0879	0.010372	Two Sample t-test	0.305919
10982_1	MT(0.004)IS(0.996)QQEFGR	P55036;Q5VWC4	PSMD4	AKTi:10	0.995954	23.9116	0.00227452	Two Sample t-test	0.385634
10983_1	LAIRES(1)IESEIR	P55072	VCP	AKTi:10	0.999853	38.334	0.00452085	Two Sample t-test	0.186772
10984_1	ESIES(1)EIRR	P55072	VCP	AKTi:10	0.999999	61.1317	0.0148576	Two Sample t-test	0.217763
10988_1	GFGS(1)FRFPSGNQGGAGPSQGSGGGTGGSVYTEDNDDDLYG	P55072	VCP	AKTi:10	0.99985	38.234	0.13452	Two Sample t-test	0.0864237
10989_1	REDEEES(1)LNEVGYDDIGGCRK	P55072	VCP	AKTi:10	1	241.706	0.00248477	Two Sample t-test	0.150351
10991_1	IVEPEVVGES(1)DS(1)EVEGDAWR	P55081	MFAP1	AKTi:10	1	42.4541	0.00836347	Two Sample t-test	0.145242
10991_2	IVEPEVVGES(1)DS(1)EVEGDAWR	P55081	MFAP1	AKTi:10	1	42.4541	0.143834	Two Sample t-test	0.169307
10992_2	IVEPEVVGES(1)DS(1)EVEGDAWR	P55081	MFAP1	AKTi:10	1	42.4541	0.143834	Two Sample t-test	0.169307
10995_1	RLQNRIS(1)EDVEER	P55081	MFAP1	AKTi:10	1	71.6851	0.00104156	Two Sample t-test	0.230892
10996_1	RPDYAPMES(1)S(1)DEEDEEFQFIKK	P55081	MFAP1	AKTi:10	1	52.3294	0.23704	Two Sample t-test	0.218085
10996_2	RPDYAPMES(1)S(1)DEEDEEFQFIKK	P55081	MFAP1	AKTi:10	1	52.3294	0.000726258	Two Sample t-test	0.236733
10997_1	RPDYAPMES(1)S(1)DEEDEEFQFIKK	P55081	MFAP1	AKTi:10	1	52.3294	0.0152284	Two Sample t-test	0.220806
10997_2	RPDYAPMES(1)S(1)DEEDEEFQFIKK	P55081	MFAP1	AKTi:10	1	52.3294	0.000726258	Two Sample t-test	0.236733
10998_1	LCQPQSTGSLLGDPAAS(0.121)S(0.879)PPGER	U3KQ90	ELL	AKTi:10	0.878506	8.59188	0.120669	Two Sample t-test	0.210788
10999_1	LGLPLLTDCAQPS(0.028)RPHGS(0.951)PS(0.021)R	U3KQ90	ELL	AKTi:10	0.951072	15.3229	8.64969e-05	Two Sample t-test	0.52584
11_1	GYS(0.03)FS(0.97)LTTFSPSGK	A0A024RA52	PSMA2	AKTi:10	0.970085	15.1094	0.0739395	Two Sample t-test	0.264068
110_1	RALPNNTS(0.002)S(0.017)S(0.98)PQPK	A0A087WXZ1	TP53	AKTi:10	0.980252	17.6037	0.0122868	Two Sample t-test	-0.492414
11000_1	DGQT(0.016)DS(0.984)AAEESSSQETSK	P55201-3	BRPF1	AKTi:10	0.984294	17.9706	8.68677e-06	Two Sample t-test	-0.73531
11001_1	ISIFDNLDVVS(1)EDEEAPEEAPENGSNK	P55201-3	BRPF1	AKTi:10	1	76.5211	0.00023144	Two Sample t-test	0.294913
11003_1	QSPS(0.001)PS(0.003)EVS(0.181)QS(0.812)PGREVMS(0.003)YAQAQR	P55201-3	BRPF1	AKTi:10	0.811782	6.51611	0.171704	Two Sample t-test	0.134393
11004_2	RLPALS(1)HS(1)EGEEDEDEEEDEGK	P55201-3	BRPF1	AKTi:10	1	153.061	0.0123353	Two Sample t-test	0.156133
11005_1	RLPALS(1)HS(1)EGEEDEDEEEDEGK	P55201-3	BRPF1	AKTi:10	1	153.061	0.00651601	Two Sample t-test	0.177912
11005_2	RLPALS(1)HS(1)EGEEDEDEEEDEGK	P55201-3	BRPF1	AKTi:10	1	153.061	0.0123353	Two Sample t-test	0.156133
11006_1	RT(0.051)S(0.949)VLFSK	P55201-3	BRPF1	AKTi:10	0.949139	12.7106	0.00130173	Two Sample t-test	0.413513
11007_1	TAYCDIHT(0.049)PPGS(0.951)AR	P55201-3	BRPF1	AKTi:10	0.951225	12.9032	0.0183486	Two Sample t-test	0.23615
11008_1	ADDQGCIEEQGVEDS(1)ANEDSVDAKPDR	Q5SVL2	CASP7	AKTi:10	0.99999	49.8519	0.160401	Two Sample t-test	0.111463
1101_1	RQHS(0.805)S(0.147)DS(0.027)VS(0.01)S(0.01)INSATSHSSVGSNIESDSK	A0A0A0MTE8;Q8IVL1-4	NAV2	AKTi:10	0.805019	7.3859	0.030169	Two Sample t-test	0.158755
11010_1	TMLLLS(0.001)RS(0.999)PEAQPK	P55265-5	ADAR	AKTi:10	0.998659	28.7216	0.00149268	Two Sample t-test	0.226529
11011_1	S(1)PVTTLLECMHK	P55265-5	ADAR	AKTi:10	0.999974	45.8474	0.000128715	Two Sample t-test	0.340077
11016_1	DPSGASNPS(0.038)ADS(0.962)PLHR	P55317-2	FOXA1	AKTi:10	0.962403	14.0821	0.0230317	Two Sample t-test	-0.195783
11017_1	TGQLEGAPAPGPAAS(0.877)PQT(0.123)LDHSGATATGGASELK	P55317-2	FOXA1	AKTi:10	0.877306	8.54889	0.00165555	Two Sample t-test	0.289497
11018_1	ATENDIYNFFS(1)PLNPMR	P55795	HNRNPH2	AKTi:10	1	74.1233	0.00198825	Two Sample t-test	0.476597
11019_1	AGGAGVPAFYTPTGYGTLVQEGGS(1)PIK	P55809	OXCT1	AKTi:10	0.999646	38.5472	0.256341	Two Sample t-test	0.218359
11020_2	ALENGDADEPS(1)FS(1)DPEDFVDDVS(1)EEELLGDVLK	P55884	EIF3B	AKTi:10	1	46.1488	0.0115478	Two Sample t-test	0.268942
11020_3	ALENGDADEPS(1)FS(1)DPEDFVDDVS(1)EEELLGDVLK	P55884	EIF3B	AKTi:10	1	46.1488	0.493276	Two Sample t-test	0.305645
11021_1	ALENGDADEPS(1)FS(1)DPEDFVDDVS(1)EEELLGDVLK	P55884	EIF3B	AKTi:10	1	46.1488	0.176177	Two Sample t-test	0.155585
11021_2	ALENGDADEPS(1)FS(1)DPEDFVDDVS(1)EEELLGDVLK	P55884	EIF3B	AKTi:10	1	46.1488	0.00433517	Two Sample t-test	0.180103
11021_3	ALENGDADEPS(1)FS(1)DPEDFVDDVS(1)EEELLGDVLK	P55884	EIF3B	AKTi:10	1	46.1488	0.493276	Two Sample t-test	0.305645
11022_2	ALENGDADEPS(1)FS(1)DPEDFVDDVS(1)EEELLGDVLK	P55884	EIF3B	AKTi:10	1	46.1488	0.0212035	Two Sample t-test	0.151282
11022_3	ALENGDADEPS(1)FS(1)DPEDFVDDVS(1)EEELLGDVLK	P55884	EIF3B	AKTi:10	1	46.1488	0.493276	Two Sample t-test	0.305645
11024_1	SDS(1)RAQAVSEDAGGNEGR	P55884	EIF3B	AKTi:10	0.999929	41.5544	0.0121982	Two Sample t-test	0.0439424
11025_1	GYIFLEYAS(1)PAHAVDAVK	P55884	EIF3B	AKTi:10	1	231.06	0.00895673	Two Sample t-test	0.21231
11026_1	ALS(0.009)AGS(0.991)PPVPPGWNPNSSSGK	P56177	DLX1	AKTi:10	0.990977	20.4105	0.00052021	Two Sample t-test	0.359935
11027_1	VAS(0.856)PS(0.144)PSGSVLFTDEGVPK	P56181-2	NA	AKTi:10	0.855601	7.72926	0.00599037	Two Sample t-test	0.239767
11029_1	VLS(1)PFRK	P56181-2	NA	AKTi:10	1	48.7963	0.00229211	Two Sample t-test	0.519998
11030_2	VTSPSSSS(0.001)S(0.001)S(0.001)S(0.012)S(0.099)S(0.884)DS(0.002)ES(1)DDEADVSEVTPR	P56181-2	NA	AKTi:10	0.884328	9.51733	0.00844086	Two Sample t-test	0.258034
11032_1	VTSPSSSSSSSSSDSES(1)DDEADVSEVTPR	P56181-2	NA	AKTi:10	0.999926	41.3312	0.000286824	Two Sample t-test	0.390955
11032_2	VTSPSSSSSSSSSDSES(1)DDEADVSEVTPR	P56181-2	NA	AKTi:10	0.999926	41.3312	0.00844086	Two Sample t-test	0.258034
11033_1	EPPS(1)PGMERK	P56182	RRP1	AKTi:10	1	57.1357	0.00135316	Welch Two Sample t-test	-0.3804
11034_1	AQS(0.753)S(0.247)PASATFPVSVQEPPTK	P56524-2	HDAC4	AKTi:10	0.75265	4.83429	0.00884313	Two Sample t-test	0.54739
11035_1	AQS(0.089)S(0.758)PAS(0.148)AT(0.006)FPVSVQEPPTK	P56524-2	HDAC4	AKTi:10	0.757642	7.10066	0.0904549	Two Sample t-test	0.301306
11037_1	QEPIES(1)DEEEAEPPREVEPGQR	P56524-2	HDAC4	AKTi:10	1	233.334	0.000838424	Two Sample t-test	0.399355
11038_1	T(0.005)AS(0.995)EPNLK	P56524-2;Q9UQL6-2	HDAC4;HDAC9;HDAC5	AKTi:10	0.994922	22.9206	0.0101634	Two Sample t-test	-0.0751965
11039_1	T(0.092)QS(0.908)APLPQNAQALQHLVIQQQHQQFLEK	P56524-2	HDAC4	AKTi:10	0.907645	9.92457	0.0291264	Two Sample t-test	0.243415
11040_1	LNEAQPS(0.003)T(0.003)IAT(0.016)S(0.016)MRDS(0.951)LIDS(0.539)LT(0.472)	P56537-2	EIF6	AKTi:10	0.950891	15.7548	7.07523e-07	Two Sample t-test	0.316875
11040_2	LNEAQPS(0.003)T(0.003)IAT(0.016)S(0.016)MRDS(0.951)LIDS(0.539)LT(0.472)	P56537-2	EIF6	AKTi:10	0.950891	15.7548	0.00480315	Two Sample t-test	0.369277
11041_1	DSLIDS(0.986)LT(0.014)	P56537-2	EIF6	AKTi:10	0.986348	18.5883	0.000839921	Two Sample t-test	0.386352
11041_2	DSLIDS(0.986)LT(0.014)	P56537-2	EIF6	AKTi:10	0.986348	18.5883	0.0479367	Two Sample t-test	0.276902
11043_1	TSIEDQDELS(0.19)S(0.81)LLQVPLVAGTVNR	P56537-2	EIF6	AKTi:10	0.810031	6.30103	0.593608	Two Sample t-test	-0.0759918
11045_1	S(0.242)RLS(0.758)AIEIDIPVVSHTT	P56749	CLDN12	AKTi:10	0.757715	4.9518	0.0597367	Two Sample t-test	0.181643
11046_2	AQQGLYQVPGPS(1)PQFQS(1)PPAK	P56945-5	BCAR1	AKTi:10	1	49.6183	0.0876926	Two Sample t-test	0.400185
11047_2	AQQGLYQVPGPS(1)PQFQS(1)PPAK	P56945-5	BCAR1	AKTi:10	1	49.6183	0.0876926	Two Sample t-test	0.400185
11048_1	FT(0.001)S(0.004)QDS(0.995)PDGQYENSEGGWMEDYDYVHLQGK	P56945-5	BCAR1	AKTi:10	0.994854	23.4734	0.00325853	Two Sample t-test	0.17238
11049_1	FT(0.036)S(0.035)QDS(0.174)PDGQYENS(0.755)EGGWMEDYDYVHLQGK	P56945-5	BCAR1	AKTi:10	0.754653	6.36209	0.114123	Two Sample t-test	0.39964
1105_1	S(1)AGLPVPK	A0A0A0MTE8;Q8IVL1-4	NAV2	AKTi:10	1	51.7622	0.0262229	Two Sample t-test	0.198608
11050_1	PLPS(1)PPK	P56945-5	BCAR1	AKTi:10	1	43.0829	0.022968	Two Sample t-test	0.351827
11051_1	RLS(0.995)AS(0.004)S(0.001)TGSTR	P56945-5	BCAR1	AKTi:10	0.995319	24.371	9.90646e-05	Two Sample t-test	-1.81602
11052_1	GS(0.015)LS(0.01)LS(0.973)FEREPS(0.002)TSDLGTTDVQK	P57078-2	RIPK4	AKTi:10	0.972521	17.989	0.0192204	Two Sample t-test	0.140372
11053_1	RLS(1)GVSSVDSAFSSR	P57078-2	RIPK4	AKTi:10	0.999963	45.901	0.00542124	Two Sample t-test	0.288929
11054_1	MRPGEAT(0.004)LS(0.996)C	P57081-2	WDR4	AKTi:10	0.996473	24.5111	0.177847	Two Sample t-test	-0.114031
11055_1	S(1)PPPGPDGHAK	P57081-2	WDR4	AKTi:10	1	59.7088	2.68427e-06	Two Sample t-test	-1.59645
11056_1	NCVGSSLPEASPPAPEPS(0.148)S(0.851)PNAAVPEAIPTPR	P57086	SCAND1	AKTi:10	0.851338	7.58629	0.0187101	Two Sample t-test	0.225596
11057_1	RAS(0.999)PGLS(0.001)MPSSSPPIK	P57682	KLF3	AKTi:10	0.998722	28.9329	9.62077e-05	Two Sample t-test	0.294636
11057_2	RAS(0.999)PGLS(0.001)MPSSSPPIK	P57682	KLF3	AKTi:10	0.998722	28.9329	0.920819	Two Sample t-test	0.0125119
11058_1	RAS(0.974)PGLS(0.026)MPS(0.002)S(0.16)S(0.838)PPIK	P57682	KLF3	AKTi:10	0.838079	7.18511	0.008895	Welch Two Sample t-test	0.333212
11058_2	RAS(0.974)PGLS(0.026)MPS(0.002)S(0.16)S(0.838)PPIK	P57682	KLF3	AKTi:10	0.838079	7.18511	0.920819	Two Sample t-test	0.0125119
11059_1	KYS(0.055)PPS(0.945)PGVQPFGVPLSMPPVMAAALSR	P57682	KLF3	AKTi:10	0.945254	12.372	0.00624089	Welch Two Sample t-test	0.368496
1106_1	SASSHSDIEEMTDSS(0.001)LPS(0.183)S(0.816)PK	A0A0A0MTE8;Q8IVL1-4	NAV2	AKTi:10	0.816287	6.49714	0.00164868	Two Sample t-test	0.276074
11060_1	RPLPVES(0.999)PDT(0.001)QR	P57682	KLF3	AKTi:10	0.99911	30.5046	0.0040201	Two Sample t-test	0.226455
11062_3	RS(0.497)S(0.547)PPS(0.945)AGNS(0.39)PS(0.454)S(0.167)LK	P57682	KLF3	AKTi:10	0.944559	9.38136	0.108013	Two Sample t-test	0.341355
11064_1	PMPFLALPPAS(1)PGPPPGLAAYTAK	P57723-2	PCBP4	AKTi:10	0.999759	36.1807	0.00632601	Two Sample t-test	0.62332
11065_1	IQS(0.013)ALEEES(0.906)VFAVT(0.074)AVNAS(0.007)EK	P57740	NUP107	AKTi:10	0.90617	10.8787	0.0532593	Two Sample t-test	0.247772
11066_1	QPDISCILGTGGKS(1)PR	P57740	NUP107	AKTi:10	0.999997	54.6451	0.00553825	Welch Two Sample t-test	0.527077
11067_1	RVLLQAS(0.994)QDENFGNT(0.572)T(0.434)PR	P57740	NUP107	AKTi:10	0.99424	19.9262	0.0576013	Two Sample t-test	0.186005
11067_2	RVLLQAS(0.994)QDENFGNT(0.572)T(0.434)PR	P57740	NUP107	AKTi:10	0.99424	19.9262	0.297183	Welch Two Sample t-test	0.0790656
11068_1	SGFGEIS(0.002)S(0.998)PVIR	P57740	NUP107	AKTi:10	0.997728	26.4269	5.49149e-05	Two Sample t-test	0.271179
11069_1	S(0.001)GLFT(0.002)NT(0.003)EPHS(0.948)IT(0.031)EDVT(0.016)IS(0.001)AVMLR	P57740	NUP107	AKTi:10	0.947667	14.8552	0.0474111	Two Sample t-test	0.210556
11070_1	S(0.999)LLRQPDIS(0.001)CILGTGGK	P57740	NUP107	AKTi:10	0.998802	29.2131	0.122911	Two Sample t-test	0.207819
11072_1	EPEGPPPS(1)PGK	P58012	FOXL2	AKTi:10	1	87.0829	0.0169026	Welch Two Sample t-test	-0.283946
11073_1	GDGDS(0.225)GRS(0.775)QREGQGEGETQEAAAAAAAAR	P58107	EPPK1	AKTi:10	0.775338	5.37964	0.00696281	Two Sample t-test	-0.232755
11074_1	EGFRQS(0.964)PDCS(0.036)QPQGAPAVEK	P59923	ZNF445	AKTi:10	0.963818	14.255	0.447675	Two Sample t-test	0.0358351
11075_1	SAQIWS(0.001)LAS(0.999)PLR	P59923	ZNF445	AKTi:10	0.999314	31.6362	0.159605	Two Sample t-test	0.263735
11076_1	IIYGGS(0.866)VT(0.134)GATCK	P60174-1	TPI1	AKTi:10	0.865518	8.08612	0.0400524	Two Sample t-test	0.199983
11077_1	KQS(1)LGELIGTLNAAK	P60174-1	TPI1	AKTi:10	1	66.6119	0.021473	Welch Two Sample t-test	0.304399
11079_1	PGPT(0.001)PS(0.002)GT(0.003)NVGS(0.916)S(0.316)GRS(0.648)PS(0.114)K	P60468	SEC61B	AKTi:10	0.916328	9.46773	0.120451	Two Sample t-test	0.588629
11079_2	PGPT(0.001)PS(0.002)GT(0.003)NVGS(0.916)S(0.316)GRS(0.648)PS(0.114)K	P60468	SEC61B	AKTi:10	0.916328	9.46773	0.0451681	Two Sample t-test	0.394588
11081_1	PGPTPSGTNVGS(0.002)S(0.009)GRS(0.979)PS(0.009)K	P60468	SEC61B	AKTi:10	0.979484	20.1895	0.160061	Two Sample t-test	0.426792
11081_2	PGPTPSGTNVGS(0.002)S(0.009)GRS(0.979)PS(0.009)K	P60468	SEC61B	AKTi:10	0.979484	20.1895	0.0451681	Two Sample t-test	0.394588
11083_1	DDDIAALVVDNGS(1)GMCK	P60709	ACTB	AKTi:10	1	57.9891	0.170227	Two Sample t-test	0.249343
11085_1	HQGVMVGMGQKDS(1)YVGDEAQSK	P60709;P63261;P68133	ACTB;ACTG1;ACTA1;ACTC1;ACTG2;ACTA2	AKTi:10	1	71.8411	0.00335171	Two Sample t-test	0.238608
11087_1	LCYVALDFEQEMATAAS(0.043)S(0.808)S(0.128)S(0.021)LEK	P60709;P63261	ACTB;POTEE;ACTG1	AKTi:10	0.807918	8.01471	0.133464	Two Sample t-test	0.102283
11089_1	S(1)YELPDGQVITIGNER	P60709;P63261;P68133	ACTB;POTEE;ACTBL2;POTEF;POTEKP;ACTG1;ACTA1;ACTC1;ACTG2;ACTA2	AKTi:10	1	165.64	0.00767771	Two Sample t-test	0.3
11091_1	AS(1)GVQVADEVCR	P60981	DSTN	AKTi:10	1	90.1504	0.00618935	Two Sample t-test	0.355111
11092_1	LGGS(1)LIVAFEGCPV	P60981	DSTN	AKTi:10	1	110.306	0.938099	Two Sample t-test	-0.00926855
11093_1	KLEGNS(1)PQGSNQGVK	P61006	RAB8A	AKTi:10	0.999985	48.2258	1.43853e-05	Two Sample t-test	-1.51315
11094_1	NLGVQQS(1)QGWVHYMIHEPEPHILLFR	Q9BZU3	CKS1B	AKTi:10	1	146.783	0.442058	Two Sample t-test	0.2093
11096_1	EPNSENVDIS(0.063)S(0.937)GGGVTGWK	P61026	RAB10	AKTi:10	0.937015	11.7353	0.00420993	Two Sample t-test	0.232778
11098_1	GGHS(0.155)S(0.818)VS(0.022)T(0.004)ESESSSFHSS	P61073	CXCR4	AKTi:10	0.818028	7.21106	0.0214419	Two Sample t-test	0.23449
111_1	S(1)QMEEEK	A0A087WT80	PLCB1	AKTi:10	1	60.9612	0.156561	Two Sample t-test	-0.0479231
1110_1	SHSAGGLQDTAANS(0.999)PFSSGSSVTSPSGTR	A0A0A0MTE8;Q8IVL1-4	NAV2	AKTi:10	0.999493	33.8352	0.12827	Two Sample t-test	0.235749
11100_1	RGGHS(0.001)S(0.001)VS(0.004)T(0.005)ES(0.036)ES(0.244)S(0.769)S(0.768)FHS(0.087)S(0.086)	P61073	CXCR4	AKTi:10	0.76883	7.41259	0.0202007	Two Sample t-test	0.793063
11100_2	RGGHS(0.001)S(0.001)VS(0.004)T(0.005)ES(0.036)ES(0.244)S(0.769)S(0.768)FHS(0.087)S(0.086)	P61073	CXCR4	AKTi:10	0.76883	7.41259	0.439502	Two Sample t-test	-0.263148
11101_1	RGGHSSVSTESESS(0.021)S(0.979)FHS(0.552)S(0.448)	P61073	CXCR4	AKTi:10	0.978685	15.2461	0.492757	Two Sample t-test	-0.104277
11101_2	RGGHSSVSTESESS(0.021)S(0.979)FHS(0.552)S(0.448)	P61073	CXCR4	AKTi:10	0.978685	15.2461	0.0331799	Two Sample t-test	-0.42889
11101_3	RGGHSSVSTESESS(0.021)S(0.979)FHS(0.552)S(0.448)	P61073	CXCR4	AKTi:10	0.978685	15.2461	0.00405568	Two Sample t-test	-0.927477
11103_2	RGGHSSVSTES(0.001)ES(0.041)S(0.388)S(0.57)FHS(0.13)S(0.87)	P61073	CXCR4	AKTi:10	0.870072	8.30166	0.00766692	Two Sample t-test	-0.434746
11104_1	TSAQHALT(0.005)S(0.995)VSR	P61073	CXCR4	AKTi:10	0.994726	22.8471	0.81984	Two Sample t-test	-0.00859713
11104_2	TSAQHALT(0.005)S(0.995)VSR	P61073	CXCR4	AKTi:10	0.994726	22.8471	0.255472	Two Sample t-test	0.0492908
11104_3	TSAQHALT(0.005)S(0.995)VSR	P61073	CXCR4	AKTi:10	0.994726	22.8471	0.0507615	Two Sample t-test	0.0778734
11105_1	TSAQHALTS(0.002)VS(0.998)R	P61073	CXCR4	AKTi:10	0.997593	26.19	0.012618	Two Sample t-test	-0.19471
11105_2	TSAQHALTS(0.002)VS(0.998)R	P61073	CXCR4	AKTi:10	0.997593	26.19	0.364721	Two Sample t-test	0.0105158
11105_3	TSAQHALTS(0.002)VS(0.998)R	P61073	CXCR4	AKTi:10	0.997593	26.19	0.0106502	Two Sample t-test	0.179412
11106_2	TSAQHALT(0.455)S(0.544)VS(0.001)RGS(1)S(1)LK	P61073	CXCR4	AKTi:10	0.999873	39.1125	0.0177748	Two Sample t-test	0.203392
11106_3	TSAQHALT(0.455)S(0.544)VS(0.001)RGS(1)S(1)LK	P61073	CXCR4	AKTi:10	0.999873	39.1125	0.10979	Two Sample t-test	0.0728007
11107_2	TSAQHALT(0.455)S(0.544)VS(0.001)RGS(1)S(1)LK	P61073	CXCR4	AKTi:10	0.999893	39.9494	0.0219188	Two Sample t-test	0.070315
11107_3	TSAQHALT(0.455)S(0.544)VS(0.001)RGS(1)S(1)LK	P61073	CXCR4	AKTi:10	0.999893	39.9494	0.10979	Two Sample t-test	0.0728007
11108_1	T(0.001)CDIS(0.907)FS(0.092)DPDDLLNFK	P61081	UBE2M	AKTi:10	0.907135	9.94634	0.00638645	Two Sample t-test	0.203326
11109_1	IYQNIQDGS(1)LDLNAAESGVQHK	P61106	RAB14	AKTi:10	1	106.812	7.47812e-05	Two Sample t-test	0.334184
11110_1	S(0.96)T(0.04)YNHLSSWLTDAR	P61106	RAB14	AKTi:10	0.960455	13.8538	0.00022873	Two Sample t-test	0.830783
11111_1	VERADGYEPPVQES(1)V	P61247	RPS3A	AKTi:10	1	218.121	0.00125567	Two Sample t-test	0.204638
11112_1	LMELHGEGS(0.964)S(0.03)S(0.005)GK	P61247	RPS3A	AKTi:10	0.964344	15.0476	3.89595e-05	Two Sample t-test	0.284571
11113_1	LMELHGEGS(0.15)S(0.811)S(0.039)GK	P61247	RPS3A	AKTi:10	0.810852	7.31679	0.00515253	Two Sample t-test	0.195692
11115_1	FNPFVT(0.008)S(0.063)DRS(0.929)K	P61254	RPL26;RPL26L1	AKTi:10	0.929146	11.7025	0.00889447	Two Sample t-test	0.284618
11117_1	IMS(0.008)S(0.991)PLSK	P61254	RPL26;RPL26L1	AKTi:10	0.991371	20.7309	0.570567	Two Sample t-test	0.00865629
11118_1	QLS(1)ALHR	P61313	RPL15	AKTi:10	1	88.1361	0.0514239	Welch Two Sample t-test	0.141348
11119_1	YGAS(1)LRK	P61513	RPL37A	AKTi:10	1	44.3772	8.01728e-07	Two Sample t-test	-2.76791
11120_1	S(1)IMDPNQNVK	Q53RZ3	ARHE;RND3	AKTi:10	1	89.4303	0.0123713	Two Sample t-test	0.172292
11121_1	VLQATVVAVGS(0.957)GS(0.043)K	P61604;S4R3N1	HSPE1;HSPE1-MOB4	AKTi:10	0.957476	13.5251	0.000670474	Two Sample t-test	0.316313
11122_1	VLQATVVAVGS(0.055)GS(0.945)K	P61604;S4R3N1	HSPE1;HSPE1-MOB4	AKTi:10	0.945238	12.3706	0.00933255	Two Sample t-test	0.315474
11126_1	RDYDDMS(1)PR	P61978-3	HNRNPK	AKTi:10	1	130.565	0.000835244	Two Sample t-test	0.0855347
11127_1	GS(1)YGDLGGPIITTQVTIPK	P61978-3	HNRNPK	AKTi:10	1	99.6247	0.00123379	Two Sample t-test	0.389276
11128_1	IILDLISES(1)PIK	P61978-3	HNRNPK	AKTi:10	0.99967	34.8161	0.0185815	Two Sample t-test	0.177318
11129_1	TAFDDAIAELDT(0.01)LNEDS(0.99)YK	P61981	YWHAG	AKTi:10	0.989733	19.8406	0.0027417	Two Sample t-test	0.284307
11130_1	VISSIEQKT(0.024)S(0.976)ADGNEK	P61981	YWHAG	AKTi:10	0.976336	16.1551	0.000663273	Two Sample t-test	0.201176
11131_1	KFQEQECPPS(1)PEPTR	P62070-2	RRAS2	AKTi:10	0.999997	55.9115	0.00160803	Two Sample t-test	0.257199
11133_1	IS(0.137)S(0.863)LLEEQFQQGK	P62241	RPS8	AKTi:10	0.863395	8.00744	0.220662	Two Sample t-test	0.154621
11134_1	AAFDDAIAELDT(0.002)LS(0.998)EESYK	P62258-2	YWHAE	AKTi:10	0.997808	26.7171	1.02737e-05	Two Sample t-test	0.2539
11135_1	AAFDDAIAELDT(0.001)LS(0.032)EES(0.967)YK	P62258-2	YWHAE	AKTi:10	0.96706	14.7901	0.430792	Two Sample t-test	-0.125337
11136_1	IEDVTPIPS(0.013)DS(0.802)T(0.185)RRK	P62263	RPS14	AKTi:10	0.802107	6.37681	0.448691	Welch Two Sample t-test	-0.240643
11137_1	VANVS(1)LLALYK	P62266	RPS23	AKTi:10	1	78.8139	0.104709	Two Sample t-test	-0.196829
11138_1	S(1)LVIPEK	P62269	RPS18	AKTi:10	1	41.3022	0.810001	Two Sample t-test	-0.0241342
11139_1	GHQQLYWS(1)HPRK	P62273	RPS29	AKTi:10	1	126.097	0.133446	Welch Two Sample t-test	-0.190521
11141_1	KCPFTGNVS(1)IR	P62280	RPS11	AKTi:10	0.999968	44.9224	3.1132e-06	Two Sample t-test	-0.931392
11142_1	NMS(0.999)VHLS(0.001)PCFR	P62280	RPS11	AKTi:10	0.999464	32.7031	0.747602	Two Sample t-test	-0.0876199
11143_1	S(1)LLNKPK	P62316	SNRPD2	AKTi:10	1	44.6108	0.000278486	Two Sample t-test	0.459839
11144_1	CGETGHVAINCS(1)K	P62633-2;P62633-8	CNBP	AKTi:10	0.999996	53.6375	0.39911	Two Sample t-test	-0.0592368
11147_1	DANGNS(0.002)FAT(0.038)RLS(0.959)NIFVIGK	P62701	RPS4X	AKTi:10	0.959305	13.9729	0.0054611	Two Sample t-test	0.478499
11148_1	LTGVFAPRPS(0.809)T(0.191)GPHK	P62701	RPS4X;RPS4Y2;RPS4Y1	AKTi:10	0.80932	6.27817	0.00174516	Two Sample t-test	-0.638508
11149_1	RLS(0.999)S(0.961)LRAS(0.016)T(0.019)S(0.005)K	P62753	RPS6	AKTi:10	0.999358	36.4449	0.00124231	Two Sample t-test	0.213308
11149_2	RLS(0.999)S(0.961)LRAS(0.016)T(0.019)S(0.005)K	P62753	RPS6	AKTi:10	0.999358	36.4449	5.22804e-06	Two Sample t-test	-0.410502
11149_3	RLS(0.999)S(0.961)LRAS(0.016)T(0.019)S(0.005)K	P62753	RPS6	AKTi:10	0.999358	36.4449	2.29437e-07	Two Sample t-test	-1.7735
11150_1	RLS(0.999)S(0.997)LRAS(0.12)T(0.611)S(0.272)K	P62753	RPS6	AKTi:10	0.997218	24.8606	0.00920381	Two Sample t-test	0.342328
11150_2	RLS(0.999)S(0.997)LRAS(0.12)T(0.611)S(0.272)K	P62753	RPS6	AKTi:10	0.997218	24.8606	1.88328e-07	Two Sample t-test	-0.91125
11150_3	RLS(0.999)S(0.997)LRAS(0.12)T(0.611)S(0.272)K	P62753	RPS6	AKTi:10	0.997218	24.8606	2.74842e-09	Two Sample t-test	-1.62571
11151_1	RLS(0.913)S(0.091)LRAS(0.932)T(0.048)S(0.015)K	P62753	RPS6	AKTi:10	0.932385	13.432	0.0214665	Two Sample t-test	0.181843
11151_2	RLS(0.913)S(0.091)LRAS(0.932)T(0.048)S(0.015)K	P62753	RPS6	AKTi:10	0.932385	13.432	0.00326128	Welch Two Sample t-test	-0.294711
11151_3	RLS(0.913)S(0.091)LRAS(0.932)T(0.048)S(0.015)K	P62753	RPS6	AKTi:10	0.932385	13.432	1.58245e-06	Two Sample t-test	-1.06526
11152_2	LS(0.022)S(0.17)LRAS(0.695)T(0.266)S(0.846)K	P62753	RPS6	AKTi:10	0.846211	6.93341	2.99186e-05	Two Sample t-test	1.29262
11152_3	LS(0.022)S(0.17)LRAS(0.695)T(0.266)S(0.846)K	P62753	RPS6	AKTi:10	0.846211	6.93341	1.24572e-07	Two Sample t-test	-1.68641
11153_3	LS(0.501)S(0.501)LRAS(0.163)T(0.766)S(0.19)KS(0.807)ES(0.055)S(0.018)QK	P62753	RPS6	AKTi:10	0.806592	8.70889	3.63526e-07	Two Sample t-test	-1.33748
11155_1	RIS(1)GLIYEETR	P62805	HIST1H4A	AKTi:10	1	109.223	0.346736	Two Sample t-test	0.0392434
11158_1	T(0.002)IT(0.018)S(0.961)S(0.018)YYR	P62820;Q9H0U4	RAB1A;RAB1B;RAB1C	AKTi:10	0.961233	17.1948	0.00583014	Two Sample t-test	0.270889
11159_1	S(1)IVFHRK	P62826	RAN	AKTi:10	1	78.1127	0.00259664	Two Sample t-test	-0.288754
1116_1	S(1)LPRPSK	A0A0A0MTE8;Q8IVL0-3;Q8IVL1-4	NAV2;NAV3	AKTi:10	0.999883	39.3041	0.000195117	Two Sample t-test	-0.318367
11160_1	FRIS(1)LGLPVGAVINCADNTGAK	P62829	RPL23	AKTi:10	1	128.991	0.0244134	Two Sample t-test	0.291801
11161_1	DIS(1)EASVFDAYVLPK	P62854	RPS26	AKTi:10	0.999551	33.4733	0.00100942	Two Sample t-test	0.530151
11162_1	LCLNICVGES(1)GDRLTR	Q5VVC9	RPL11	AKTi:10	0.999977	46.3327	0.0322067	Two Sample t-test	0.113199
11163_1	TLSDYNIQKES(0.979)T(0.021)LHLVLR	P62979	RPS27A;UBB;UBC;UBA52	AKTi:10	0.979051	16.6965	2.28677e-05	Two Sample t-test	0.3816
11164_1	T(0.168)LS(0.832)DYNIQK	P62979	RPS27A;UBB;UBC;UBA52	AKTi:10	0.831975	6.94736	0.00188666	Two Sample t-test	0.212895
11165_1	RRS(1)PS(1)PYYSR	P62995;Q13595	TRA2B;TRA2A	AKTi:10	0.999999	59.4042	0.00080157	Two Sample t-test	-1.01723
11165_2	RRS(1)PS(1)PYYSR	P62995;Q13595	TRA2B;TRA2A	AKTi:10	0.999999	59.4042	0.00131804	Welch Two Sample t-test	-0.588364
11166_1	RRS(1)PS(1)PYYSR	P62995;Q13595	TRA2B;TRA2A	AKTi:10	0.999927	41.3491	0.0285051	Two Sample t-test	-0.304319
11166_2	RRS(1)PS(1)PYYSR	P62995;Q13595	TRA2B;TRA2A	AKTi:10	0.999927	41.3491	1.84643e-05	Two Sample t-test	-0.535664
11167_2	RRS(0.786)PS(0.324)PYYS(0.89)R	P62995;Q13595	TRA2B;TRA2A	AKTi:10	0.889528	7.8649	6.81372e-06	Two Sample t-test	-0.900882
11168_2	S(0.999)RS(0.915)YS(0.086)RDYR	P62995	TRA2B	AKTi:10	0.999189	30.5162	3.60211e-06	Two Sample t-test	-1.57241
11169_2	S(0.999)RS(0.915)YS(0.086)RDYR	P62995	TRA2B	AKTi:10	0.914624	10.2952	5.13328e-05	Two Sample t-test	-1.27472
1117_1	SQS(1)FNNYDK	A0A0A0MTE8;Q8IVL1-4	NAV2	AKTi:10	0.999995	53.1732	0.541692	Two Sample t-test	-0.0195912
11170_2	S(0.973)RS(0.185)YS(0.843)RDYR	P62995	TRA2B	AKTi:10	0.84254	7.14029	6.20957e-06	Two Sample t-test	-1.78471
11171_1	LRPLS(0.998)YPQT(0.002)VGETYGK	P63000-2	RAC1	AKTi:10	0.998138	27.2915	0.0484877	Two Sample t-test	0.147845
11173_1	TAFDEAIAELDT(0.001)LS(0.997)EES(0.002)YK	P63104	YWHAZ	AKTi:10	0.996839	26.2868	0.0340632	Welch Two Sample t-test	0.149339
11174_1	IVEMS(0.984)T(0.015)S(0.002)K	P63241	EIF5A;EIF5A2	AKTi:10	0.983614	18.3036	0.0208481	Two Sample t-test	0.141681
11176_1	AADPPAENS(0.154)S(0.846)APEAEQGGAE	P67809	YBX1	AKTi:10	0.846351	7.41022	0.000748724	Two Sample t-test	0.282624
11177_1	NEGS(1)ES(1)APEGQAQQR	P67809	YBX1	AKTi:10	1	118.315	0.0279161	Welch Two Sample t-test	-0.874086
11177_2	NEGS(1)ES(1)APEGQAQQR	P67809	YBX1	AKTi:10	1	118.315	0.0191483	Two Sample t-test	-0.269487
11178_1	NEGS(1)ES(1)APEGQAQQR	P67809	YBX1	AKTi:10	1	118.315	1.66641e-06	Two Sample t-test	-1.18204
11178_2	NEGS(1)ES(1)APEGQAQQR	P67809	YBX1	AKTi:10	1	118.315	0.0191483	Two Sample t-test	-0.269487
11179_1	NYQQNYQNS(1)ES(1)GEK	P67809	YBX1	AKTi:10	1	120.766	7.66852e-05	Two Sample t-test	-0.351915
11179_2	NYQQNYQNS(1)ES(1)GEK	P67809	YBX1	AKTi:10	1	120.766	0.807876	Two Sample t-test	0.0157678
1118_1	T(0.004)HS(0.99)LS(0.007)NADGQYDPYTDSR	A0A0A0MTE8;Q8IVL1-4	NAV2	AKTi:10	0.989689	21.6424	0.136942	Welch Two Sample t-test	0.17575
11180_1	NYQQNYQNS(1)ES(1)GEK	P67809	YBX1	AKTi:10	1	120.766	0.051788	Two Sample t-test	-0.206367
11180_2	NYQQNYQNS(1)ES(1)GEK	P67809	YBX1	AKTi:10	1	120.766	0.807876	Two Sample t-test	0.0157678
11181_1	PGTTGSGAGS(0.999)GGPGGLTSAAPAGGDK	P67809	YBX1	AKTi:10	0.99945	33.3344	0.0799415	Two Sample t-test	0.26375
11182_1	RPQYS(1)NPPVQGEVMEGADNQGAGEQGRPVR	P67809	YBX1	AKTi:10	1	149.724	0.13679	Two Sample t-test	0.113466
11186_1	IHPMAYQLQLQAAS(0.001)NFKS(0.999)PVK	P67870	CSNK2B	AKTi:10	0.999318	31.6569	0.00159371	Welch Two Sample t-test	0.479222
1119_3	TTLS(0.02)ES(0.979)PLS(0.046)S(0.954)PAAS(1)PK	A0A0A0MTE8;Q8IVL1-4	NAV2	AKTi:10	0.979391	16.9526	0.253291	Two Sample t-test	-0.0345367
11190_1	AYHEQLS(1)VAEITNACFEPANQMVK	P68363;P68366-2	TUBA1B;TUBA1A;TUBA3C;TUBA3E;TUBA4A	AKTi:10	0.999929	41.4616	0.0198481	Two Sample t-test	0.41776
11191_1	DYEEVGVDS(1)VEGEGEEEGEEY	P68363	TUBA1B;TUBA1A	AKTi:10	1	160.805	0.0122419	Two Sample t-test	0.301081
11192_1	S(1)IQFVDWCPTGFK	P68363;P68366-2	TUBA1B;TUBA4A	AKTi:10	1	72.9588	0.0120841	Two Sample t-test	0.216667
11193_1	DYEEVGIDS(1)YEDEDEGEE	P68366-2	TUBA4A	AKTi:10	1	50.8827	0.488547	Two Sample t-test	0.0958593
11194_1	TIGGGDDS(1)FTTFFCETGAGK	P68366-2	TUBA4A	AKTi:10	0.999885	39.9237	0.0026756	Two Sample t-test	0.269129
11195_1	ELFS(1)PLHALNFGIGGDTTR	P68402-3	PAFAH1B2	AKTi:10	1	85.7554	0.0240571	Two Sample t-test	0.390156
11196_1	S(1)APATGGVK	P68431;Q71DI3	HIST1H3A;HIST3H3;HIST2H3PS2;HIST2H3A	AKTi:10	0.999966	44.6258	4.47082e-07	Two Sample t-test	-1.72476
11199_1	SYIGSNHSS(0.001)LGS(0.187)MS(0.762)PS(0.05)NMEGYSK	P78310-7	CXADR	AKTi:10	0.762447	6.12013	0.447255	Two Sample t-test	0.167162
1120_3	TTLS(0.02)ES(0.979)PLS(0.046)S(0.954)PAAS(1)PK	A0A0A0MTE8;Q8IVL1-4	NAV2	AKTi:10	0.953985	13.1804	0.253291	Two Sample t-test	-0.0345367
11201_1	TQYNQVPSEDFERT(0.063)PQS(0.922)PT(0.014)LPPAK	P78310-7	CXADR	AKTi:10	0.921993	11.6286	0.00965278	Welch Two Sample t-test	0.159785
11202_1	AHS(0.999)FT(0.001)SK	P78314	SH3BP2	AKTi:10	0.998792	29.1879	1.56871e-05	Two Sample t-test	-2.20998
11203_1	PRQPSQADTGGDDS(1)DEDYEK	P78314	SH3BP2	AKTi:10	0.999992	51.1285	0.0302605	Two Sample t-test	0.229325
11204_1	S(0.014)FHLS(0.986)PR	P78314	SH3BP2	AKTi:10	0.985821	18.4216	0.17759	Two Sample t-test	0.419828
11207_1	AAAPQAPGRGS(1)LRK	P78345	RPP38	AKTi:10	1	41.8708	0.000805381	Two Sample t-test	-0.358756
11208_1	ELLDT(0.003)S(0.997)FEDLSK	P78345	RPP38	AKTi:10	0.997023	25.2819	0.0522901	Two Sample t-test	0.136829
11209_1	KPRPS(1)EGDEDCLPASK	Q5VU10	RPP30	AKTi:10	1	112.761	0.0023876	Two Sample t-test	0.181845
1121_3	TTLS(0.02)ES(0.979)PLS(0.046)S(0.954)PAAS(1)PK	A0A0A0MTE8;Q8IVL1-4	NAV2	AKTi:10	1	71.3475	0.253291	Two Sample t-test	-0.0345367
11210_1	AQVAMSTLPVEDEES(0.902)S(0.096)ES(0.002)R	P78347-2	GTF2I	AKTi:10	0.901806	9.73439	0.68524	Two Sample t-test	-0.0275765
11211_1	FEAHPNDLYVEGLPENIPFRS(0.854)PS(0.146)WYGIPR	P78347-2	GTF2I	AKTi:10	0.853893	7.66734	0.569302	Two Sample t-test	0.076986
11213_1	INS(0.061)S(0.936)PNVNT(0.001)T(0.002)ASGVEDLNIIQVTIPDDDNER	P78347-2	GTF2I	AKTi:10	0.935602	11.8421	0.0306543	Two Sample t-test	0.261269
11216_1	RPS(0.961)T(0.039)FGIPR	P78347-2	GTF2I	AKTi:10	0.96144	13.9679	6.75007e-05	Two Sample t-test	-1.15789
11217_1	VMVTDADRS(0.999)ILS(0.001)PGGSCGPIK	P78347-2	GTF2I	AKTi:10	0.998884	29.5464	0.00023314	Two Sample t-test	0.617418
11218_1	SILS(0.998)PGGS(0.001)CGPIK	P78347-2	GTF2I	AKTi:10	0.998455	28.8544	0.00306687	Welch Two Sample t-test	0.248525
1122_1	YPDVAS(1)PTLR	A0A0A0MTE8;Q8IVL1-4	NAV2	AKTi:10	0.999697	35.185	8.08753e-05	Two Sample t-test	0.248871
11220_1	STTQANRMS(0.999)VDAVEIETLRK	P78347-2	GTF2I	AKTi:10	0.999329	34.5525	0.677617	Two Sample t-test	0.0203142
11224_1	SSNCTSTTAVAVAPLS(0.962)AS(0.038)K	P78356	PIP4K2B	AKTi:10	0.962087	14.0891	0.00934823	Two Sample t-test	0.209885
11225_1	DEDDVDQELANIDPTWIES(1)PK	P78362	SRPK2	AKTi:10	0.999999	60.4113	0.137772	Two Sample t-test	0.0572004
11226_1	T(0.016)VS(0.95)AS(0.046)S(0.949)T(0.038)GDLPK	P78362	SRPK2	AKTi:10	0.9504	14.7996	0.000647361	Two Sample t-test	0.260219
11226_2	T(0.016)VS(0.95)AS(0.046)S(0.949)T(0.038)GDLPK	P78362	SRPK2	AKTi:10	0.9504	14.7996	0.00121346	Two Sample t-test	-0.482353
11227_1	TVS(0.228)AS(0.757)S(0.015)TGDLPK	P78362	SRPK2	AKTi:10	0.756774	5.21014	0.00963448	Two Sample t-test	0.311354
11228_1	TVSAS(0.013)S(0.985)T(0.002)GDLPK	P78362	SRPK2	AKTi:10	0.985244	18.7385	8.69332e-06	Two Sample t-test	-0.306269
11228_2	TVSAS(0.013)S(0.985)T(0.002)GDLPK	P78362	SRPK2	AKTi:10	0.985244	18.7385	0.00121346	Two Sample t-test	-0.482353
1123_1	AGPEEPGDS(1)PPLR	A0A0A0MTG6	SCAP	AKTi:10	1	66.6785	0.0420335	Two Sample t-test	0.150251
11231_1	VRVDS(0.921)T(0.079)AK	P78371	CCT2	AKTi:10	0.920735	10.6506	1.63229e-07	Two Sample t-test	-2.8065
11232_1	NRS(1)EDEEEEENIDLEK	P78411-3	IRX5	AKTi:10	1	170.553	0.147062	Two Sample t-test	0.115022
11234_1	INS(1)IYNAK	P78524	ST5	AKTi:10	1	87.5679	0.0628909	Two Sample t-test	0.116606
11235_1	LS(0.01)MS(0.01)S(0.01)IET(0.009)AS(0.009)LRDENS(0.947)ES(0.004)ESDSDDRFK	P78524	ST5	AKTi:10	0.946614	19.5723	0.140718	Two Sample t-test	0.193298
11236_1	LVHIQS(1)MLK	P78524	ST5	AKTi:10	1	121.076	4.55055e-06	Two Sample t-test	0.942599
11237_1	REGSGSEWAASEGCPS(0.001)LGCPS(0.141)VVPS(0.854)PCS(0.004)S(0.001)EK	P78524	ST5	AKTi:10	0.853718	7.83404	0.00184688	Two Sample t-test	0.352748
1124_1	RDS(1)GVGSGLEAQESWER	A0A0A0MTG6	SCAP	AKTi:10	0.999999	62.1599	0.330475	Two Sample t-test	0.0671819
11240_1	SPIYPLS(0.825)DS(0.165)ET(0.008)S(0.002)ACRYPSHSSSR	P78524	ST5	AKTi:10	0.824533	6.98668	0.00869508	Two Sample t-test	0.354258
11241_1	TASFGYLDRS(0.846)PS(0.154)ACK	P78524	ST5	AKTi:10	0.84593	7.40196	0.0156225	Two Sample t-test	0.106297
11243_1	T(0.161)FS(0.83)ECS(0.009)YPETEEEGEALPVR	P78524	ST5	AKTi:10	0.830057	7.13206	0.632937	Two Sample t-test	0.0757804
11244_1	YNS(0.998)PPT(0.002)QLSLK	P78524	ST5	AKTi:10	0.997951	26.8748	0.00289024	Two Sample t-test	0.253289
11245_1	YNSPPTQLS(0.001)LKPNS(0.208)QS(0.791)LR	P78524	ST5	AKTi:10	0.790841	5.79733	0.00502443	Two Sample t-test	0.232589
11246_1	KGGS(1)WIQEINVAEK	P78527-2	PRKDC	AKTi:10	1	140.969	0.000617638	Two Sample t-test	0.359701
11247_1	LLALNS(0.001)LYS(0.999)PK	P78527-2	PRKDC	AKTi:10	0.998715	28.9051	0.159694	Two Sample t-test	0.765186
11248_1	LTPLPEDNS(1)MNVDQDGDPSDR	P78527-2	PRKDC	AKTi:10	0.999999	60.5245	0.0541168	Welch Two Sample t-test	0.301753
11249_1	RLS(1)FAVPFR	P78527-2	PRKDC	AKTi:10	1	102.4	0.0175834	Welch Two Sample t-test	0.35325
1125_1	DSGVGSGLEAQESWERLS(1)DGGK	A0A0A0MTG6	SCAP	AKTi:10	0.999978	46.5352	0.000866756	Two Sample t-test	0.315766
11250_1	SSFDWLTGSSTDPLVDHT(0.121)S(0.833)PS(0.018)S(0.024)DS(0.005)LLFAHK	P78527-2	PRKDC	AKTi:10	0.832694	8.38464	0.00172331	Two Sample t-test	0.278441
11251_1	STVLTPMFVET(0.01)QAS(0.985)QGT(0.005)LQTR	P78527-2	PRKDC	AKTi:10	0.984696	19.818	0.662629	Two Sample t-test	0.0408812
11252_1	DPFPNS(0.935)S(0.062)T(0.003)AAK	P78536	ADAM17	AKTi:10	0.935384	11.8129	0.000153235	Two Sample t-test	0.453081
11253_1	S(1)FEDLTDHPVTR	P78536	ADAM17	AKTi:10	1	86.4642	0.116514	Two Sample t-test	0.126404
11254_1	EET(0.012)DS(0.988)VVLIENLK	P78552	IL13RA1	AKTi:10	0.987894	19.117	0.00210212	Two Sample t-test	0.351642
11255_1	QNHHQPPTQQQPPLPEREETGDEEDGS(1)PIALHR	P79522-2	NA	AKTi:10	0.999993	51.6509	0.829397	Two Sample t-test	0.0195372
11256_1	S(1)DGAPASDSKPGSSEAAPSSK	P80723-2	BASP1	AKTi:10	0.999519	33.2858	2.0575e-05	Two Sample t-test	-0.738465
11257_1	AGVS(0.827)FFEAAVQVGT(0.173)EDLK	P81274	GPSM2	AKTi:10	0.826843	6.78984	0.739924	Two Sample t-test	-0.0291016
11258_1	KIS(0.968)ADT(0.032)IGDEGFFDLLSR	P81274	GPSM2	AKTi:10	0.967722	14.7684	0.0950922	Two Sample t-test	0.109666
11259_1	TSSVPVVS(1)PNTDEFLDLLASSQSR	P81274	GPSM2	AKTi:10	0.999998	57.9418	0.0706183	Two Sample t-test	0.160914
1126_1	VYQEEGLAAVCT(0.001)PALRPPS(0.998)PGPVLS(0.001)QAPEDEGGSPEK	A0A0A0MTG6	SCAP	AKTi:10	0.998466	31.084	0.000287163	Two Sample t-test	0.334817
11261_1	DSSLCVSGETLAAGT(0.04)S(0.176)S(0.785)PK	P82094	TMF1	AKTi:10	0.784768	6.5006	0.675879	Two Sample t-test	0.00918997
11264_1	LNS(0.116)S(0.881)ET(0.002)ADLLK	P82094	TMF1	AKTi:10	0.881419	8.80342	0.410548	Two Sample t-test	0.134801
11268_1	SNTEPQS(1)PPIASPK	P82094	TMF1	AKTi:10	0.999991	51.4018	0.0414547	Two Sample t-test	0.1573
11269_1	SNTEPQS(0.001)PPIAS(0.999)PK	P82094	TMF1	AKTi:10	0.999261	31.3128	0.000142521	Two Sample t-test	0.24975
11270_1	S(0.999)PVVS(0.001)KPPAK	P82094	TMF1	AKTi:10	0.999163	30.7685	8.77255e-05	Two Sample t-test	-1.03126
11271_1	SSLHES(1)LHIGQSR	P82094	TMF1	AKTi:10	0.999954	45.5436	0.00998399	Two Sample t-test	-0.271862
11272_1	SSLHLMQT(0.099)S(0.901)FQLLSASACPEYNRLDDFQK	P82094	TMF1	AKTi:10	0.901072	9.59449	0.0537677	Two Sample t-test	0.35979
11274_1	S(0.705)VS(0.295)EINS(1)DDELSGK	P82094	TMF1	AKTi:10	0.999997	56.5422	0.00311325	Two Sample t-test	0.176491
11274_2	S(0.705)VS(0.295)EINS(1)DDELSGK	P82094	TMF1	AKTi:10	0.999997	56.5422	0.351592	Two Sample t-test	0.088218
11275_1	S(1)PDLLMYQGPPDTAEIIK	P82909	MRPS36	AKTi:10	1	89.719	0.183818	Two Sample t-test	0.138908
11276_2	S(0.018)AGAGS(0.982)PARPPS(1)PR	P83369	LSM11	AKTi:10	0.981759	17.3094	0.00442416	Two Sample t-test	-0.176906
11277_1	SAGAGSPARPPS(1)PR	P83369	LSM11	AKTi:10	1	66.6843	0.000515173	Two Sample t-test	-0.374467
11277_2	SAGAGSPARPPS(1)PR	P83369	LSM11	AKTi:10	1	66.6843	0.00442416	Two Sample t-test	-0.176906
11278_1	S(0.999)VPS(0.001)SLQASAR	P83369	LSM11	AKTi:10	0.998816	29.8387	0.0153831	Two Sample t-test	0.124715
11279_1	YLSDS(0.002)CS(0.998)PR	P83436	COG7	AKTi:10	0.998149	28.0201	0.859658	Two Sample t-test	-0.0237099
1128_1	HS(1)GIDFK	A0A0A0MTH3	ILK	AKTi:10	1	107.205	5.04379e-05	Two Sample t-test	-0.164046
11280_1	LTWHS(0.839)YPS(0.161)EDDDKK	P83916	CBX1	AKTi:10	0.838968	7.16842	0.00207202	Two Sample t-test	0.444848
11281_1	LTWHS(0.04)YPS(0.96)EDDDKK	P83916	CBX1	AKTi:10	0.959727	13.7714	0.00154712	Two Sample t-test	0.335345
11282_2	ERS(1)LS(1)RER	P84103	SRSF3	AKTi:10	1	40.1539	0.000196334	Welch Two Sample t-test	-3.29287
11283_2	ERS(1)LS(1)RER	P84103	SRSF3	AKTi:10	1	40.1539	0.000196334	Welch Two Sample t-test	-3.29287
11284_1	MHRDS(1)CPLDCK	P84103	SRSF3	AKTi:10	1	52.8233	0.00406467	Two Sample t-test	-0.106593
11285_1	RRS(1)PPPR	P84103	SRSF3	AKTi:10	1	56.4338	3.48275e-07	Two Sample t-test	-3.1755
11286_1	GPSSEGPEEEDGEGFSFKYS(1)PGK	Q6ZR64	MXRA7	AKTi:10	0.999942	42.336	0.000132585	Two Sample t-test	-0.331038
11287_1	EEAPAS(1)PLRPLYPQIS(1)PLK	P85037	FOXK1	AKTi:10	1	55.0613	0.0433158	Two Sample t-test	0.04286
11287_2	EEAPAS(1)PLRPLYPQIS(1)PLK	P85037	FOXK1	AKTi:10	1	55.0613	0.00076413	Two Sample t-test	0.187573
11288_1	EEAPAS(1)PLRPLYPQIS(1)PLK	P85037	FOXK1	AKTi:10	1	55.0613	1.81698e-05	Two Sample t-test	0.466056
11288_2	EEAPAS(1)PLRPLYPQIS(1)PLK	P85037	FOXK1	AKTi:10	1	55.0613	0.00076413	Two Sample t-test	0.187573
11289_1	EGS(1)PIPHDPEFGSK	P85037	FOXK1	AKTi:10	1	108.569	1.06266e-05	Two Sample t-test	-0.471557
11289_2	EGS(1)PIPHDPEFGSK	P85037	FOXK1	AKTi:10	1	108.569	0.0387861	Two Sample t-test	-0.0601474
11289_3	EGS(1)PIPHDPEFGSK	P85037	FOXK1	AKTi:10	1	108.569	9.54232e-06	Two Sample t-test	0.656031
1129_1	S(1)RDFNEECPR	A0A0A0MTH3	ILK	AKTi:10	1	162.306	0.0744825	Welch Two Sample t-test	-0.418735
11291_1	QLT(0.163)LS(0.837)GIYAHITK	P85037	FOXK1	AKTi:10	0.836922	7.10293	0.00253261	Two Sample t-test	0.522428
11292_1	QS(1)PGPALAR	P85037	FOXK1	AKTi:10	1	49.1593	0.141952	Two Sample t-test	-0.0951677
11293_1	S(1)APAS(0.5)PT(0.5)HPGLMSPR	P85037	FOXK1	AKTi:10	0.999996	51.4104	0.110521	Two Sample t-test	0.160751
11293_2	S(1)APAS(0.5)PT(0.5)HPGLMSPR	P85037	FOXK1	AKTi:10	0.999996	51.4104	0.00124893	Two Sample t-test	0.197956
11293_3	S(1)APAS(0.5)PT(0.5)HPGLMSPR	P85037	FOXK1	AKTi:10	0.999996	51.4104	0.00297461	Two Sample t-test	0.382474
11294_1	SAPAS(0.997)PT(0.002)HPGLMSPR	P85037	FOXK1	AKTi:10	0.997423	26.7372	4.98994e-05	Two Sample t-test	-0.401186
11294_2	SAPAS(0.997)PT(0.002)HPGLMSPR	P85037	FOXK1	AKTi:10	0.997423	26.7372	0.108961	Two Sample t-test	0.0858244
11294_3	SAPAS(0.997)PT(0.002)HPGLMSPR	P85037	FOXK1	AKTi:10	0.997423	26.7372	0.0130184	Two Sample t-test	0.427611
11295_1	S(0.006)APAS(0.751)PT(0.243)HPGLMS(1)PR	P85037	FOXK1	AKTi:10	0.999979	45.575	0.337661	Two Sample t-test	-0.224626
11295_2	S(0.006)APAS(0.751)PT(0.243)HPGLMS(1)PR	P85037	FOXK1	AKTi:10	0.999979	45.575	0.029529	Two Sample t-test	-0.185244
11295_3	S(0.006)APAS(0.751)PT(0.243)HPGLMS(1)PR	P85037	FOXK1	AKTi:10	0.999979	45.575	0.00297461	Two Sample t-test	0.382474
11296_2	SGGLQT(1)PECLS(1)REGS(1)PIPHDPEFGSK	P85037	FOXK1	AKTi:10	0.999981	47.3697	0.0171692	Two Sample t-test	-0.0684519
11296_3	SGGLQT(1)PECLS(1)REGS(1)PIPHDPEFGSK	P85037	FOXK1	AKTi:10	0.999981	47.3697	9.54232e-06	Two Sample t-test	0.656031
11297_2	S(0.131)MVS(0.856)PVPS(0.807)PT(0.195)GT(0.011)IS(0.012)VPNS(0.094)CPAS(0.894)PR	P85037	FOXK1	AKTi:10	0.856448	8.23726	0.971023	Two Sample t-test	-0.00643027
11297_3	S(0.131)MVS(0.856)PVPS(0.807)PT(0.195)GT(0.011)IS(0.012)VPNS(0.094)CPAS(0.894)PR	P85037	FOXK1	AKTi:10	0.856448	8.23726	0.00342968	Two Sample t-test	-0.364338
11298_2	S(0.002)MVS(0.031)PVPS(0.863)PT(0.09)GT(0.023)IS(0.099)VPNS(0.17)CPAS(0.722)PR	P85037	FOXK1	AKTi:10	0.862844	10.1292	0.849631	Two Sample t-test	-0.0240966
11298_3	S(0.002)MVS(0.031)PVPS(0.863)PT(0.09)GT(0.023)IS(0.099)VPNS(0.17)CPAS(0.722)PR	P85037	FOXK1	AKTi:10	0.862844	10.1292	0.00342968	Two Sample t-test	-0.364338
11299_1	S(0.131)MVS(0.856)PVPS(0.807)PT(0.195)GT(0.011)IS(0.012)VPNS(0.094)CPAS(0.894)PR	P85037	FOXK1	AKTi:10	0.894002	9.84557	0.258352	Two Sample t-test	0.106347
11299_2	S(0.131)MVS(0.856)PVPS(0.807)PT(0.195)GT(0.011)IS(0.012)VPNS(0.094)CPAS(0.894)PR	P85037	FOXK1	AKTi:10	0.894002	9.84557	0.487487	Two Sample t-test	0.0631612
11299_3	S(0.131)MVS(0.856)PVPS(0.807)PT(0.195)GT(0.011)IS(0.012)VPNS(0.094)CPAS(0.894)PR	P85037	FOXK1	AKTi:10	0.894002	9.84557	0.00342968	Two Sample t-test	-0.364338
113_1	TTPAENGVNHTTTLTPKPPSQALHS(0.002)QPAPGS(0.997)VK	A0A087WT80	PLCB1	AKTi:10	0.997412	27.6661	0.379372	Welch Two Sample t-test	0.2077
1130_1	TRQEPTSESSMEDS(0.953)PT(0.038)T(0.008)ER	A0A0A0MTH9	BTAF1	AKTi:10	0.953485	13.9501	0.956286	Two Sample t-test	0.00758719
11300_1	YS(0.028)QS(0.971)APGS(0.995)PVS(0.006)AQPVIMAVPPRPSSLVAK	P85037	FOXK1	AKTi:10	0.971192	15.5082	0.00190279	Two Sample t-test	0.591488
11300_2	YS(0.028)QS(0.971)APGS(0.995)PVS(0.006)AQPVIMAVPPRPSSLVAK	P85037	FOXK1	AKTi:10	0.971192	15.5082	0.000927963	Two Sample t-test	0.567543
11301_1	YSQSAPGS(1)PVSAQPVIMAVPPRPSSLVAK	P85037	FOXK1	AKTi:10	0.999689	35.624	0.359947	Two Sample t-test	0.0322705
11301_2	YSQSAPGS(1)PVSAQPVIMAVPPRPSSLVAK	P85037	FOXK1	AKTi:10	0.999689	35.624	0.000927963	Two Sample t-test	0.567543
11304_1	HIEPELAGRDS(1)PIRAEMPGNLQHYGR	P86791	CCZ1;CCZ1B	AKTi:10	1	76.9565	0.101868	Two Sample t-test	0.107486
11306_1	QDLESSVQS(0.111)S(0.889)PHDSIAIIPPPQSTK	P98082	DAB2	AKTi:10	0.888729	9.04987	0.0185271	Two Sample t-test	0.241002
11308_1	SGVDQMDLFGDMST(0.001)PPDLNS(0.972)PT(0.026)ES(0.001)K	P98082	DAB2	AKTi:10	0.972174	15.7861	0.00635172	Two Sample t-test	0.341899
11309_1	S(0.884)S(0.116)PNPFVGSPPK	P98082	DAB2	AKTi:10	0.883612	8.80352	0.000642048	Two Sample t-test	0.606686
11311_1	SSPNPFVGS(1)PPK	P98082	DAB2	AKTi:10	1	108.799	0.0104276	Two Sample t-test	-0.239952
11311_2	SSPNPFVGS(1)PPK	P98082	DAB2	AKTi:10	1	108.799	0.64306	Two Sample t-test	-0.0314137
11313_1	AAALS(0.963)LS(0.036)T(0.001)LASPK	P98172	EFNB1	AKTi:10	0.962864	14.2745	0.0292294	Two Sample t-test	0.367809
11314_1	AAALS(0.009)LS(0.874)T(0.117)LASPK	P98172	EFNB1	AKTi:10	0.873502	8.72836	0.67115	Two Sample t-test	-0.033656
11314_2	AAALS(0.009)LS(0.874)T(0.117)LASPK	P98172	EFNB1	AKTi:10	0.873502	8.72836	0.213598	Two Sample t-test	0.432792
11315_1	AAALS(0.012)LS(0.814)T(0.174)LAS(0.999)PK	P98172	EFNB1	AKTi:10	0.999402	31.4019	0.212125	Welch Two Sample t-test	0.0517308
11315_2	AAALS(0.012)LS(0.814)T(0.174)LAS(0.999)PK	P98172	EFNB1	AKTi:10	0.999402	31.4019	0.213598	Two Sample t-test	0.432792
11316_1	RRS(1)ILEK	P98174	FGD1	AKTi:10	1	44.9447	1.3712e-05	Two Sample t-test	-1.26701
11317_1	VLPCGPS(1)PQHHR	P98174	FGD1	AKTi:10	1	143.813	0.0217595	Two Sample t-test	-0.238223
11318_1	NQGGYDRYS(1)GGNYRDNYDN	P98179	RBM3	AKTi:10	1	203.998	0.00607641	Two Sample t-test	-0.194165
11319_1	MGSDGESDQASGTSSDEVQS(0.998)PT(0.002)GVCLR	Q00537-2	CDK17	AKTi:10	0.998063	27.3276	0.00644996	Two Sample t-test	0.191094
11320_1	RAS(0.999)LS(0.001)EIGFGK	Q00537-2	CDK17	AKTi:10	0.999422	32.3805	0.0108661	Two Sample t-test	0.193992
11321_1	RIS(1)MEDLNK	Q00537-2	CDK17	AKTi:10	1	126.344	0.0126665	Welch Two Sample t-test	0.271481
[truncated: 87,467 more rows]
