# Supplementary material for: System-wide identification and prioritization of enzyme substrates by thermal analysis
Source: Nat Commun. 2021 Feb 26;12:1296. doi: 10.1038/s41467-021-21540-6 (PMC7910609; doi:10.1038/s41467-021-21540-6)
Supplement: Supplementary file 8 — Supplementary Data 5 [file 41467_2021_21540_MOESM8_ESM.xlsx]

## Sheet: Sheet 1
Supplementary Data 5. The processed data for PARP10 SIESTA experiment for all replicates
Sample	Uniprot ID	Protein names	Gene names	Unique peptides	Sequence coverage [%]	37C	41C	44C	47C	50C	53C	56C	59C	63C	67C	rSquared	Tm
HCT116_Cosubstrate_Rep2	Q15119	[Pyruvate dehydrogenase (acetyl-transferring)] kinase isozyme 2, mitochondrial	PDK2	3	10.1	1.13918	0.852649	0.746552	0.692638	0.36393	0.265008	0.119325	0.0835669	0.0321539	0.0733394	0.968657	48.5109
HCT116_CosubstrateEnzyme_Rep2	Q15119	[Pyruvate dehydrogenase (acetyl-transferring)] kinase isozyme 2, mitochondrial	PDK2	3	10.1	0.909501	1.06249	1.10661	0.772197	0.462174	0.313995	0.203801	0.0514669	0.0425335	0.0225196	0.96957	50.2543
HCT116_CTRL_Rep1	Q15119	[Pyruvate dehydrogenase (acetyl-transferring)] kinase isozyme 2, mitochondrial	PDK2	3	10.1	1.16048	0.840145	0.827288	0.492624	0.466484	0.291698	0.157893	0	0	0	0.955638	48.3436
HCT116_Enzyme_Rep2	Q15119	[Pyruvate dehydrogenase (acetyl-transferring)] kinase isozyme 2, mitochondrial	PDK2	3	10.1	0.979141	0.995733	0.792335	0.643998	0.427988	0.201624	0.227517	0.134895	0.0635299	0.0344264	0.989227	48.8363
HCT116_Cosubstrate_Rep2	Q15120	[Pyruvate dehydrogenase (acetyl-transferring)] kinase isozyme 3, mitochondrial	PDK3	2	4.7	1.00706	0.972552	0.810453	0.801267	0.401754	0.357976	0.261748	0.175615	0.0702972	0.0389946	0.977002	50.2154
HCT116_CosubstrateEnzyme_Rep1	Q15120	[Pyruvate dehydrogenase (acetyl-transferring)] kinase isozyme 3, mitochondrial	PDK3	2	4.7	1.11904	0.848917	0.933984	0.74355	0.335758	0.114893	0.179072	0.0953713	0.0435595	0.0317306	0.97024	48.718
HCT116_CTRL_Rep1	Q15120	[Pyruvate dehydrogenase (acetyl-transferring)] kinase isozyme 3, mitochondrial	PDK3	2	4.7	1.07853	0.911082	0.89964	0.75149	0.345365	0.321904	0.180787	0.13599	0.0727105	0.0408963	0.978525	49.3631
HCT116_CTRL_Rep2	Q15120	[Pyruvate dehydrogenase (acetyl-transferring)] kinase isozyme 3, mitochondrial	PDK3	2	4.7	1.0194	0.959924	0.908579	0.630342	0.674924	0.354749	0.357688	0.12345	0.124201	0.0638339	0.968282	51.3806
HCT116_Enzyme_Rep1	Q15120	[Pyruvate dehydrogenase (acetyl-transferring)] kinase isozyme 3, mitochondrial	PDK3	2	4.7	1.04867	0.925722	0.783278	0.820943	0.608999	0.400703	0.215347	0.173849	0.0907622	0.0380857	0.982263	51.2899
HCT116_Enzyme_Rep2	Q15120	[Pyruvate dehydrogenase (acetyl-transferring)] kinase isozyme 3, mitochondrial	PDK3	2	4.7	0.970388	1.00266	0.937854	0.759977	0.332044	0.132136	0.109419	0.111445	0.0747742	0.0319432	0.996806	48.7648
HCT116_Cosubstrate_Rep1	Q9P0J1	[Pyruvate dehydrogenase [acetyl-transferring]]-phosphatase 1, mitochondrial	PDP1	28	67.6	1.02783	0.95243	0.95226	0.809775	0.504187	0.177738	0.0965429	0.0730389	0.0452192	0.0203659	0.997211	49.8712
HCT116_Cosubstrate_Rep2	Q9P0J1	[Pyruvate dehydrogenase [acetyl-transferring]]-phosphatase 1, mitochondrial	PDP1	28	67.6	0.99444	0.984002	0.94879	0.852758	0.511655	0.208654	0.0967611	0.0657359	0.037891	0.0196305	0.999212	50.1129
HCT116_CosubstrateEnzyme_Rep1	Q9P0J1	[Pyruvate dehydrogenase [acetyl-transferring]]-phosphatase 1, mitochondrial	PDP1	28	67.6	1.00291	0.975371	0.938316	0.794631	0.54243	0.171164	0.0932839	0.0670043	0.0404355	0.0217304	0.996442	49.9835
HCT116_CosubstrateEnzyme_Rep2	Q9P0J1	[Pyruvate dehydrogenase [acetyl-transferring]]-phosphatase 1, mitochondrial	PDP1	28	67.6	0.994853	0.983672	0.973081	0.840908	0.52394	0.186979	0.0935764	0.0629076	0.0406101	0.0220636	0.999308	50.0886
HCT116_CTRL_Rep1	Q9P0J1	[Pyruvate dehydrogenase [acetyl-transferring]]-phosphatase 1, mitochondrial	PDP1	28	67.6	1.04461	0.940443	0.882387	0.778797	0.485349	0.198384	0.0992745	0.100062	0.0430699	0.0218976	0.993587	49.6632
HCT116_CTRL_Rep2	Q9P0J1	[Pyruvate dehydrogenase [acetyl-transferring]]-phosphatase 1, mitochondrial	PDP1	28	67.6	0.993264	0.98536	0.968503	0.881313	0.517617	0.176206	0.107644	0.0703145	0.0421758	0.0203102	0.998666	50.1186
HCT116_Enzyme_Rep1	Q9P0J1	[Pyruvate dehydrogenase [acetyl-transferring]]-phosphatase 1, mitochondrial	PDP1	28	67.6	0.977002	1.00351	0.967294	0.84251	0.462478	0.174509	0.0825874	0.0622376	0.0442316	0.0168355	0.999168	49.7607
HCT116_Enzyme_Rep2	Q9P0J1	[Pyruvate dehydrogenase [acetyl-transferring]]-phosphatase 1, mitochondrial	PDP1	28	67.6	1.03719	0.949796	0.941821	0.882157	0.542417	0.218462	0.117177	0.0888024	0.0501441	0.0264289	0.995927	50.3467
HCT116_Cosubstrate_Rep1	Q9BV57	1,2-dihydroxy-3-keto-5-methylthiopentene dioxygenase	ADI1	13	76	1.07411	0.908484	1.05591	0.89815	0.819291	0.536886	0.309566	0.122512	0.0517793	0.0277058	0.986906	53.5137
HCT116_Cosubstrate_Rep2	Q9BV57	1,2-dihydroxy-3-keto-5-methylthiopentene dioxygenase	ADI1	13	76	1.00169	0.97742	1.01773	0.88598	0.762508	0.49365	0.325453	0.120235	0.0571951	0.0311778	0.996531	53.1513
HCT116_CosubstrateEnzyme_Rep1	Q9BV57	1,2-dihydroxy-3-keto-5-methylthiopentene dioxygenase	ADI1	13	76	1.01625	0.960841	0.998199	0.910844	0.682234	0.505417	0.311884	0.151689	0.0853162	0.0539595	0.996378	52.9145
HCT116_CosubstrateEnzyme_Rep2	Q9BV57	1,2-dihydroxy-3-keto-5-methylthiopentene dioxygenase	ADI1	13	76	0.999266	0.979597	1.01278	0.88246	0.608846	0.39811	0.213269	0.074772	0.0336901	0.0199974	0.996519	51.6463
HCT116_CTRL_Rep1	Q9BV57	1,2-dihydroxy-3-keto-5-methylthiopentene dioxygenase	ADI1	13	76	1.09022	0.900962	0.887914	0.883596	0.704196	0.510279	0.302404	0.109862	0.0505853	0.0309758	0.982556	52.7562
HCT116_CTRL_Rep2	Q9BV57	1,2-dihydroxy-3-keto-5-methylthiopentene dioxygenase	ADI1	13	76	1.00983	0.969235	1.04133	0.947814	0.660647	0.603836	0.291615	0.123073	0.0552591	0.0250031	0.984885	53.2878
HCT116_Enzyme_Rep1	Q9BV57	1,2-dihydroxy-3-keto-5-methylthiopentene dioxygenase	ADI1	13	76	0.975608	1.00502	0.962848	0.773075	0.56895	0.395752	0.220428	0.0909164	0.0430363	0.0231345	0.99659	51.1606
HCT116_Enzyme_Rep2	Q9BV57	1,2-dihydroxy-3-keto-5-methylthiopentene dioxygenase	ADI1	13	76	1.05117	0.938731	1.02387	0.923494	0.720859	0.452611	0.207929	0.100341	0.0473631	0.0180352	0.995099	52.4234
HCT116_Cosubstrate_Rep1	Q04446	1,4-alpha-glucan-branching enzyme	GBE1	29	51	0.991682	0.986758	1.00047	0.934853	0.556234	0.146635	0.0815663	0.0644207	0.0334269	0.0173658	0.999006	50.3049
HCT116_Cosubstrate_Rep2	Q04446	1,4-alpha-glucan-branching enzyme	GBE1	29	51	0.981018	0.996182	0.966695	0.888692	0.504852	0.170051	0.0962218	0.0695182	0.0450371	0.0188036	0.998676	50.051
HCT116_CosubstrateEnzyme_Rep1	Q04446	1,4-alpha-glucan-branching enzyme	GBE1	29	51	1.00282	0.975464	1.00657	0.887024	0.401744	0.108548	0.0782905	0.0573471	0.0466607	0.0209214	0.998867	49.4785
HCT116_CosubstrateEnzyme_Rep2	Q04446	1,4-alpha-glucan-branching enzyme	GBE1	29	51	0.984024	0.993672	0.972843	0.92076	0.42813	0.146025	0.0960486	0.0842559	0.0309426	0.0126667	0.996624	49.6913
HCT116_CTRL_Rep1	Q04446	1,4-alpha-glucan-branching enzyme	GBE1	29	51	1.02054	0.961272	0.960471	0.885064	0.495379	0.140392	0.07784	0.056251	0.0352927	0.0161595	0.99792	49.9425
HCT116_CTRL_Rep2	Q04446	1,4-alpha-glucan-branching enzyme	GBE1	29	51	0.963978	1.01386	0.979056	0.967731	0.520915	0.117451	0.0934112	0.0629752	0.0275929	0.0142088	0.997148	50.1184
HCT116_Enzyme_Rep1	Q04446	1,4-alpha-glucan-branching enzyme	GBE1	29	51	0.990942	0.988375	0.979601	0.816422	0.382115	0.130935	0.0723191	0.0438074	0.0324913	0.0112718	0.999333	49.2485
HCT116_Enzyme_Rep2	Q04446	1,4-alpha-glucan-branching enzyme	GBE1	29	51	0.988589	0.988256	1.04071	0.910887	0.441402	0.135312	0.0852067	0.0585507	0.0338363	0.0132128	0.997307	49.738
HCT116_Cosubstrate_Rep1	P61604	10 kDa heat shock protein, mitochondrial	HSPE1	15	87.3	1.01291	0.966602	1.14684	1.42618	1.26733	1.35843	1.35463	1.27998	1.33064	0.967464	-1.63038	NA
HCT116_Cosubstrate_Rep2	P61604	10 kDa heat shock protein, mitochondrial	HSPE1	15	87.3	0.99665	0.981996	0.981372	1.24785	1.03992	1.44048	1.34091	1.36286	1.28456	1.0072	NA	NA
HCT116_CosubstrateEnzyme_Rep1	P61604	10 kDa heat shock protein, mitochondrial	HSPE1	15	87.3	1.04313	0.931573	1.02962	1.05953	0.968733	1.19491	1.3979	1.34486	1.115	0.892384	-0.32758	NA
HCT116_CosubstrateEnzyme_Rep2	P61604	10 kDa heat shock protein, mitochondrial	HSPE1	15	87.3	1.01235	0.967514	1.03268	1.28994	1.08173	1.3318	1.40077	1.29334	1.26841	0.871926	-0.752066	NA
HCT116_CTRL_Rep1	P61604	10 kDa heat shock protein, mitochondrial	HSPE1	15	87.3	1.05521	0.931264	0.950213	1.1043	0.914125	0.940103	1.00014	0.786537	1.00128	0.668681	0.464344	NA
HCT116_CTRL_Rep2	P61604	10 kDa heat shock protein, mitochondrial	HSPE1	15	87.3	0.955206	1.0224	1.04061	1.18894	0.959854	1.22506	0.99653	0.99092	0.991315	0.704064	0.485737	NA
HCT116_Enzyme_Rep1	P61604	10 kDa heat shock protein, mitochondrial	HSPE1	15	87.3	0.980621	0.999577	0.997111	1.23548	1.26669	1.06546	1.10386	1.12255	0.981043	0.684653	0.339443	NA
HCT116_Enzyme_Rep2	P61604	10 kDa heat shock protein, mitochondrial	HSPE1	15	87.3	1.16821	0.846097	1.00782	0.987389	0.891225	0.815926	0.7662	0.764499	0.726261	0.516495	0.776091	NA
HCT116_Cosubstrate_Rep1	Q15029	116 kDa U5 small nuclear ribonucleoprotein component	EFTUD2	57	79.9	0.908996	1.06527	0.880656	0.946654	1.18127	1.34657	1.24768	0.817729	0.187326	0.0291428	0.851675	60.9466
HCT116_Cosubstrate_Rep2	Q15029	116 kDa U5 small nuclear ribonucleoprotein component	EFTUD2	57	79.9	0.971253	1.00504	1.01634	1.05611	1.25988	1.38057	1.2885	0.881525	0.212061	0.0435097	0.8289	61.3695
HCT116_CosubstrateEnzyme_Rep1	Q15029	116 kDa U5 small nuclear ribonucleoprotein component	EFTUD2	57	79.9	0.985702	0.994106	0.993303	1.01902	1.09783	1.3508	1.18794	0.792927	0.133638	0.033252	0.898214	60.3823
HCT116_CosubstrateEnzyme_Rep2	Q15029	116 kDa U5 small nuclear ribonucleoprotein component	EFTUD2	57	79.9	0.983466	0.994187	0.916462	0.966697	1.10213	1.17637	1.10207	0.668741	0.135507	0.0271059	0.955629	59.1099
HCT116_CTRL_Rep1	Q15029	116 kDa U5 small nuclear ribonucleoprotein component	EFTUD2	57	79.9	0.911774	1.05542	1.0302	1.02067	1.15227	1.33707	1.27676	0.799923	0.206463	0.0342331	0.861197	60.9588
HCT116_CTRL_Rep2	Q15029	116 kDa U5 small nuclear ribonucleoprotein component	EFTUD2	57	79.9	0.999232	0.979552	0.98322	0.908576	1.06432	1.45565	1.15849	0.860277	0.214229	0.0325558	0.847979	61.2884
HCT116_Enzyme_Rep1	Q15029	116 kDa U5 small nuclear ribonucleoprotein component	EFTUD2	57	79.9	0.991223	0.98807	0.970451	1.15895	1.24299	1.54066	1.48364	1.02846	0.161937	0.0295681	0.726618	62.7285
HCT116_Enzyme_Rep2	Q15029	116 kDa U5 small nuclear ribonucleoprotein component	EFTUD2	57	79.9	0.856216	1.09302	1.03352	1.02725	1.2869	1.41639	1.25292	0.866551	0.14741	0.0261779	0.818258	60.9602
HCT116_Cosubstrate_Rep1	Q9NRX4	14 kDa phosphohistidine phosphatase	PHPT1	9	82.4	0.9535	1.02301	0.973554	1.08748	1.23031	1.08183	0.793047	0.47616	0.232351	0.145788	0.939569	58.7258
HCT116_Cosubstrate_Rep2	Q9NRX4	14 kDa phosphohistidine phosphatase	PHPT1	9	82.4	1.05562	0.928483	0.975123	0.973261	0.898446	0.741429	0.652704	0.41364	0.254126	0.13832	0.988095	57.8761
HCT116_CosubstrateEnzyme_Rep1	Q9NRX4	14 kDa phosphohistidine phosphatase	PHPT1	9	82.4	0.833687	1.15963	0.77038	0.81069	1.00666	1.07011	0.900251	0.564244	0.293622	0.238529	0.830052	59.5065
HCT116_CosubstrateEnzyme_Rep2	Q9NRX4	14 kDa phosphohistidine phosphatase	PHPT1	9	82.4	1.00195	0.977121	1.07816	1.06918	0.866074	0.902736	1.17537	1.04431	0.347807	0.192538	0.926104	62.8382
HCT116_CTRL_Rep1	Q9NRX4	14 kDa phosphohistidine phosphatase	PHPT1	9	82.4	0.756081	1.19018	1.11224	0.90615	0.657851	0.626	0.589939	0.356586	0.220052	0.109948	0.866608	55.9875
HCT116_CTRL_Rep2	Q9NRX4	14 kDa phosphohistidine phosphatase	PHPT1	9	82.4	0.776204	1.19662	0.668044	0.853537	0.727089	0.691621	0.848395	0.702231	0.248309	0.150927	0.615805	59.5282
HCT116_Enzyme_Rep1	Q9NRX4	14 kDa phosphohistidine phosphatase	PHPT1	9	82.4	0.948343	1.03461	1.00889	0.923694	0.607885	0.661841	0.682872	0.499546	0.340116	0.209394	0.915215	58.1124
HCT116_Enzyme_Rep2	Q9NRX4	14 kDa phosphohistidine phosphatase	PHPT1	9	82.4	0.999209	0.979851	1.02126	0.982722	0.976322	0.692932	0.648316	0.513573	0.282904	0.174617	0.978661	58.545
HCT116_Cosubstrate_Rep1	P31946-2	14-3-3 protein beta/alpha;14-3-3 protein beta/alpha, N-terminally processed	YWHAB	17	73.4	1.01045	0.968935	1.1334	1.2188	1.27498	1.09429	0.725405	0.181869	0.0472892	0.0229792	0.93011	57.0941
HCT116_Cosubstrate_Rep2	P31946-2	14-3-3 protein beta/alpha;14-3-3 protein beta/alpha, N-terminally processed	YWHAB	17	73.4	0.937851	1.03536	1.04759	1.11234	1.04358	0.894196	0.647879	0.158017	0.0531851	0.0262941	0.985295	56.7064
HCT116_CosubstrateEnzyme_Rep1	P31946-2	14-3-3 protein beta/alpha;14-3-3 protein beta/alpha, N-terminally processed	YWHAB	17	73.4	0.929232	1.05559	1.17111	1.53765	1.61454	1.87421	1.27559	0.340495	0.0962835	0.0404184	NA	NA
HCT116_CosubstrateEnzyme_Rep2	P31946-2	14-3-3 protein beta/alpha;14-3-3 protein beta/alpha, N-terminally processed	YWHAB	17	73.4	0.94293	1.03162	1.06003	1.17685	1.19231	1.02747	0.759648	0.143426	0.0410062	0.0215531	0.962438	57.0832
HCT116_CTRL_Rep1	P31946-2	14-3-3 protein beta/alpha;14-3-3 protein beta/alpha, N-terminally processed	YWHAB	17	73.4	1.05007	0.935717	0.971246	1.04552	0.954732	0.866927	0.578199	0.13073	0.0382602	0.0166294	0.991478	56.2929
HCT116_CTRL_Rep2	P31946-2	14-3-3 protein beta/alpha;14-3-3 protein beta/alpha, N-terminally processed	YWHAB	17	73.4	0.970804	1.00722	1.07154	1.30739	0.983864	1.39554	0.678925	0.185493	0.0737653	0.0346917	0.882486	56.6013
HCT116_Enzyme_Rep1	P31946-2	14-3-3 protein beta/alpha;14-3-3 protein beta/alpha, N-terminally processed	YWHAB	17	73.4	0.914069	1.07181	1.10132	1.20559	1.34145	1.24517	1.00969	0.260073	0.0555717	0.0212748	0.895699	58.8543
HCT116_Enzyme_Rep2	P31946-2	14-3-3 protein beta/alpha;14-3-3 protein beta/alpha, N-terminally processed	YWHAB	17	73.4	0.995294	0.982949	1.04858	1.23885	1.21259	1.13551	0.744915	0.202027	0.0526662	0.0280263	0.939392	57.2355
HCT116_Cosubstrate_Rep1	P62258	14-3-3 protein epsilon	YWHAE	26	85.5	0.992086	0.986374	1.04725	1.15952	1.1138	0.987946	0.910161	0.594757	0.11482	0.0377471	0.97251	59.5585
HCT116_Cosubstrate_Rep2	P62258	14-3-3 protein epsilon	YWHAE	26	85.5	0.980799	0.996381	0.9785	1.08764	0.9211	0.865907	0.76887	0.538379	0.111426	0.0335359	0.980962	58.8235
HCT116_CosubstrateEnzyme_Rep1	P62258	14-3-3 protein epsilon	YWHAE	26	85.5	0.993232	0.985906	1.03141	1.13456	1.06008	1.11434	1.11669	0.878241	0.0989644	0.0370858	0.967859	60.6531
HCT116_CosubstrateEnzyme_Rep2	P62258	14-3-3 protein epsilon	YWHAE	26	85.5	0.962521	1.01353	1.03283	1.14484	1.07922	0.976352	1.01588	0.751492	0.118355	0.0378671	0.978204	60.239
HCT116_CTRL_Rep1	P62258	14-3-3 protein epsilon	YWHAE	26	85.5	0.995679	0.982794	0.976778	1.14227	0.985388	0.923041	0.923651	0.577984	0.137332	0.0413062	0.980672	59.5482
HCT116_CTRL_Rep2	P62258	14-3-3 protein epsilon	YWHAE	26	85.5	0.981464	0.996845	1.03138	1.19611	0.856679	1.03104	0.73672	0.598925	0.124915	0.0347872	0.944045	59.2554
HCT116_Enzyme_Rep1	P62258	14-3-3 protein epsilon	YWHAE	26	85.5	0.950359	1.03242	1.04315	1.24537	1.18086	1.24973	1.25958	1.0786	0.145644	0.0437126	0.871257	62.6787
HCT116_Enzyme_Rep2	P62258	14-3-3 protein epsilon	YWHAE	26	85.5	0.995445	0.98283	1.03141	1.25343	1.13564	1.08777	0.997728	0.8304	0.132243	0.0462828	0.941061	60.6386
HCT116_Cosubstrate_Rep1	Q04917	14-3-3 protein eta	YWHAH	20	81.7	0.997485	0.981247	1.09219	1.11172	1.05986	0.731047	0.373225	0.160398	0.0494699	0.0277495	0.981525	55.0246
HCT116_Cosubstrate_Rep2	Q04917	14-3-3 protein eta	YWHAH	20	81.7	0.878965	1.08879	1.10956	1.29424	1.12278	0.789084	0.442543	0.174347	0.0519052	0.0253054	0.930445	55.5918
HCT116_CosubstrateEnzyme_Rep1	Q04917	14-3-3 protein eta	YWHAH	20	81.7	0.966329	1.0152	0.977394	0.97631	0.935723	0.652621	0.311071	0.123345	0.0487608	0.0241231	0.99846	54.3127
HCT116_CosubstrateEnzyme_Rep2	Q04917	14-3-3 protein eta	YWHAH	20	81.7	0.97118	1.00553	1.04764	1.14305	1.0627	0.713112	0.332916	0.115208	0.0442857	0.0212609	0.981288	54.7181
HCT116_CTRL_Rep1	Q04917	14-3-3 protein eta	YWHAH	20	81.7	0.933303	1.03678	1.02546	1.13503	0.956115	0.674466	0.358501	0.145615	0.040996	0.0194194	0.983508	54.6915
HCT116_CTRL_Rep2	Q04917	14-3-3 protein eta	YWHAH	20	81.7	0.949063	1.02838	0.987939	1.07271	0.771426	0.672227	0.322312	0.128402	0.034731	0.0155854	0.984414	54.2122
HCT116_Enzyme_Rep1	Q04917	14-3-3 protein eta	YWHAH	20	81.7	0.888849	1.09918	1.08551	1.21188	1.18085	0.795901	0.38909	0.121956	0.029748	0.0149977	0.94689	55.2922
HCT116_Enzyme_Rep2	Q04917	14-3-3 protein eta	YWHAH	20	81.7	1.0093	0.971868	1.02986	1.14869	1.04066	0.689735	0.288668	0.111578	0.0332239	0.0159157	0.982996	54.4316
HCT116_Cosubstrate_Rep1	P61981	14-3-3 protein gamma;14-3-3 protein gamma, N-terminally processed	YWHAG	22	83.8	1.01351	0.966029	1.09563	1.13595	1.17531	1.02166	0.855483	0.481484	0.204426	0.0473211	0.955189	59.0137
HCT116_Cosubstrate_Rep2	P61981	14-3-3 protein gamma;14-3-3 protein gamma, N-terminally processed	YWHAG	22	83.8	0.929063	1.04333	1.01744	1.07784	1.08547	0.879486	0.7929	0.495964	0.22247	0.0568175	0.977781	59.1193
HCT116_CosubstrateEnzyme_Rep1	P61981	14-3-3 protein gamma;14-3-3 protein gamma, N-terminally processed	YWHAG	22	83.8	0.92452	1.06073	1.00741	1.07631	1.04922	1.12224	1.02609	0.524679	0.181437	0.0365941	0.970023	59.0159
HCT116_CosubstrateEnzyme_Rep2	P61981	14-3-3 protein gamma;14-3-3 protein gamma, N-terminally processed	YWHAG	22	83.8	0.943731	1.03088	1.06688	1.14628	1.13981	1.12037	1.11713	0.505006	0.157951	0.0306747	0.94854	59.0032
HCT116_CTRL_Rep1	P61981	14-3-3 protein gamma;14-3-3 protein gamma, N-terminally processed	YWHAG	22	83.8	0.977271	0.998727	1.0908	1.1526	1.05727	1.04358	1.07239	0.471102	0.209845	0.0622432	0.963906	58.9812
HCT116_CTRL_Rep2	P61981	14-3-3 protein gamma;14-3-3 protein gamma, N-terminally processed	YWHAG	22	83.8	0.941472	1.03577	0.987832	1.1607	0.936135	1.05576	0.82765	0.561323	0.19937	0.0418987	0.967296	59.5588
HCT116_Enzyme_Rep1	P61981	14-3-3 protein gamma;14-3-3 protein gamma, N-terminally processed	YWHAG	22	83.8	0.987205	0.992431	1.01911	1.09379	1.19575	1.06042	0.991623	0.456689	0.193327	0.0324958	0.958634	58.8549
HCT116_Enzyme_Rep2	P61981	14-3-3 protein gamma;14-3-3 protein gamma, N-terminally processed	YWHAG	22	83.8	0.958489	1.01208	1.01315	1.14539	1.19706	0.96463	1.01989	0.534642	0.164368	0.0355843	0.95286	59.1102
HCT116_Cosubstrate_Rep1	P31947	14-3-3 protein sigma	SFN	22	79.8	0.979755	0.998083	1.11047	1.14824	1.21736	1.08349	0.988459	0.656355	0.284923	0.0825383	0.92796	60.532
HCT116_Cosubstrate_Rep2	P31947	14-3-3 protein sigma	SFN	22	79.8	0.979357	0.99769	0.992388	1.01382	0.966176	0.781249	0.7079	0.493394	0.217527	0.0604986	0.990586	58.49
HCT116_CosubstrateEnzyme_Rep1	P31947	14-3-3 protein sigma	SFN	22	79.8	0.989484	0.989987	1.03722	1.04463	0.998948	0.960537	0.894889	0.628238	0.256235	0.0721774	0.996237	60.2939
HCT116_CosubstrateEnzyme_Rep2	P31947	14-3-3 protein sigma	SFN	22	79.8	0.957378	1.01828	1.05194	1.16917	1.16547	1.13752	1.09023	0.742646	0.284682	0.0654669	0.927957	61.0806
HCT116_CTRL_Rep1	P31947	14-3-3 protein sigma	SFN	22	79.8	1.00671	0.973245	0.971068	1.17371	1.01184	0.987115	0.909616	0.608066	0.352739	0.090842	0.963026	60.765
HCT116_CTRL_Rep2	P31947	14-3-3 protein sigma	SFN	22	79.8	0.964246	1.0136	1.04103	1.28592	0.997788	1.29448	0.887368	0.710602	0.324958	0.0767421	0.867878	61.0891
HCT116_Enzyme_Rep1	P31947	14-3-3 protein sigma	SFN	22	79.8	0.988446	0.991084	0.98657	0.999583	1.05186	0.872149	0.797416	0.60247	0.21807	0.0524535	0.988988	59.6585
HCT116_Enzyme_Rep2	P31947	14-3-3 protein sigma	SFN	22	79.8	1.02471	0.959669	1.00488	1.24012	1.20586	1.12303	0.987822	0.761552	0.29447	0.0702223	0.911718	61.2042
HCT116_Cosubstrate_Rep1	P27348	14-3-3 protein theta	YWHAQ	20	76.3	0.95624	1.02041	1.02157	1.20134	0.831501	0.678581	0.222005	0.0880577	0.0286324	0.0151707	0.970622	53.9822
HCT116_Cosubstrate_Rep2	P27348	14-3-3 protein theta	YWHAQ	20	76.3	0.985795	0.991847	0.922006	1.08666	0.769826	0.571797	0.231022	0.0887199	0.0319242	0.0130223	0.984914	53.3584
HCT116_CosubstrateEnzyme_Rep1	P27348	14-3-3 protein theta	YWHAQ	20	76.3	1.00123	0.977197	1.05235	1.08203	1.03403	0.881477	0.299011	0.109946	0.0355648	0.0122355	0.992774	55.0606
HCT116_CosubstrateEnzyme_Rep2	P27348	14-3-3 protein theta	YWHAQ	20	76.3	0.97256	1.00426	1.05024	1.17706	1.13532	0.838866	0.28027	0.0771563	0.0385029	0.0192462	0.974324	54.8763
HCT116_CTRL_Rep1	P27348	14-3-3 protein theta	YWHAQ	20	76.3	1.13024	0.86632	0.925721	1.27833	0.723515	0.696335	0.247737	0.0991614	0.0370272	0.0144786	0.917249	53.9978
HCT116_CTRL_Rep2	P27348	14-3-3 protein theta	YWHAQ	20	76.3	0.993727	0.98491	1.05551	1.07384	0.833774	0.781617	0.253844	0.0961365	0.0405488	0.0162368	0.984086	54.5069
HCT116_Enzyme_Rep1	P27348	14-3-3 protein theta	YWHAQ	20	76.3	0.970399	1.01067	1.01093	1.04965	1.03974	0.815449	0.295146	0.0994547	0.0338462	0.0172467	0.996032	54.8611
HCT116_Enzyme_Rep2	P27348	14-3-3 protein theta	YWHAQ	20	76.3	0.766591	1.16395	0.506483	1.35146	0.571584	0.70028	0.126329	0.0559044	0.0201712	0.00979474	0.722123	53.2102
HCT116_Cosubstrate_Rep1	P63104	14-3-3 protein zeta/delta	YWHAZ	24	84.5	0.984292	0.993775	1.13162	1.29802	1.30072	1.17773	1.06726	0.674717	0.0777247	0.0285816	0.881299	59.113
HCT116_Cosubstrate_Rep2	P63104	14-3-3 protein zeta/delta	YWHAZ	24	84.5	0.934332	1.03855	1.02586	1.10793	1.06597	0.90149	0.914455	0.673772	0.0969246	0.028394	0.97641	59.9258
HCT116_CosubstrateEnzyme_Rep1	P63104	14-3-3 protein zeta/delta	YWHAZ	24	84.5	0.961568	1.02038	1.06628	1.19037	1.13312	1.25098	1.20987	0.68653	0.0697516	0.0296988	0.910666	59.1197
HCT116_CosubstrateEnzyme_Rep2	P63104	14-3-3 protein zeta/delta	YWHAZ	24	84.5	0.960984	1.01495	1.07394	1.246	1.20284	1.23769	1.25678	0.660593	0.0706346	0.0279148	0.883861	59.0922
HCT116_CTRL_Rep1	P63104	14-3-3 protein zeta/delta	YWHAZ	24	84.5	0.998389	0.980448	1.03029	1.24425	1.13706	1.26555	1.25556	0.605908	0.0728022	0.0294605	0.890761	59.0675
HCT116_CTRL_Rep2	P63104	14-3-3 protein zeta/delta	YWHAZ	24	84.5	0.962059	1.01573	1.04284	1.24343	0.984606	1.21092	0.915402	0.588107	0.0708589	0.0261838	0.936058	59.4163
HCT116_Enzyme_Rep1	P63104	14-3-3 protein zeta/delta	YWHAZ	24	84.5	0.960159	1.02178	1.01387	1.09897	1.17127	1.169	1.18916	0.7154	0.0519077	0.0237139	0.940632	59.1317
HCT116_Enzyme_Rep2	P63104	14-3-3 protein zeta/delta	YWHAZ	24	84.5	1.02114	0.962495	0.988909	1.14554	1.16086	1.0136	0.995386	0.607141	0.0478249	0.0219498	0.970126	59.3603
HCT116_Cosubstrate_Rep1	A0A087X1G7	15 kDa selenoprotein	SEP15	5	47	0.939137	1.03665	0.98344	1.12075	1.03132	0.910462	0.499655	0.362558	0.397123	0.35492	0.975401	55.9648
HCT116_Cosubstrate_Rep2	A0A087X1G7	15 kDa selenoprotein	SEP15	5	47	0.987798	0.990029	0.968058	0.959366	0.889811	0.702113	0.392973	0.253684	0.335608	0.352128	0.984866	54.6273
HCT116_CosubstrateEnzyme_Rep1	A0A087X1G7	15 kDa selenoprotein	SEP15	5	47	0.943121	1.04047	1.05095	0.917405	0.888299	0.839057	0.815048	0.774169	0.373573	0.317561	0.929447	62.303
HCT116_CosubstrateEnzyme_Rep2	A0A087X1G7	15 kDa selenoprotein	SEP15	5	47	0.988597	0.98945	1.05157	1.04759	0.918221	0.952519	1.0425	0.967586	0.945551	0.4438	0.941199	66.6869
HCT116_CTRL_Rep1	A0A087X1G7	15 kDa selenoprotein	SEP15	5	47	1.01198	0.968684	1.11858	0.988036	0.912931	0.746325	0.484094	0.282399	0.360091	0.321541	0.975531	55.4972
HCT116_CTRL_Rep2	A0A087X1G7	15 kDa selenoprotein	SEP15	5	47	0.975597	1.00256	0.924634	1.02018	0.948159	0.763164	0.426353	0.347546	0.443385	0.374339	0.982276	54.931
HCT116_Enzyme_Rep1	A0A087X1G7	15 kDa selenoprotein	SEP15	5	47	1.04871	0.925684	0.932059	0.965788	1.03033	0.871004	1.04031	1.0042	1.2243	0.787906	-9.61978e-05	NA
HCT116_Enzyme_Rep2	A0A087X1G7	15 kDa selenoprotein	SEP15	5	47	1.07853	0.917077	0.84249	0.893155	1.07987	0.978205	1.1761	1.25064	1.30084	0.790138	NA	NA
HCT116_Cosubstrate_Rep1	Q9C0C2	182 kDa tankyrase-1-binding protein	TNKS1BP1	84	68.8	0.960894	1.01599	0.965513	0.941509	1.00518	0.84359	0.854551	0.691035	0.675198	0.432269	0.938434	66.0493
HCT116_Cosubstrate_Rep2	Q9C0C2	182 kDa tankyrase-1-binding protein	TNKS1BP1	84	68.8	0.998241	0.980553	1.0089	0.943672	0.928245	0.827677	0.787549	0.686932	0.693693	0.51662	0.963519	NA
HCT116_CosubstrateEnzyme_Rep1	Q9C0C2	182 kDa tankyrase-1-binding protein	TNKS1BP1	84	68.8	0.946412	1.03689	0.963985	0.902614	0.856766	0.855362	0.893673	0.820686	0.53989	0.407526	0.897322	65.0685
HCT116_CosubstrateEnzyme_Rep2	Q9C0C2	182 kDa tankyrase-1-binding protein	TNKS1BP1	84	68.8	0.997832	0.980921	0.917022	0.861898	0.779596	0.709598	0.872535	0.790547	0.748619	0.382329	0.696849	NA
HCT116_CTRL_Rep1	Q9C0C2	182 kDa tankyrase-1-binding protein	TNKS1BP1	84	68.8	0.961426	1.01244	1.03495	0.942974	0.885059	0.792766	0.874506	0.697677	0.803445	0.479091	0.809057	NA
HCT116_CTRL_Rep2	Q9C0C2	182 kDa tankyrase-1-binding protein	TNKS1BP1	84	68.8	0.953659	1.02391	0.916495	0.935566	0.860007	0.930232	0.783111	0.88286	0.745987	0.482664	0.797884	NA
HCT116_Enzyme_Rep1	Q9C0C2	182 kDa tankyrase-1-binding protein	TNKS1BP1	84	68.8	1.01699	0.96011	0.957289	0.953077	0.688886	0.797007	0.992574	0.946479	0.863311	0.563588	0.34946	NA
HCT116_Enzyme_Rep2	Q9C0C2	182 kDa tankyrase-1-binding protein	TNKS1BP1	84	68.8	0.882011	1.0726	0.953604	0.850432	0.838344	0.785761	0.877651	0.836779	0.750537	0.453549	0.674859	NA
HCT116_Cosubstrate_Rep1	Q01970	1-phosphatidylinositol 4,5-bisphosphate phosphodiesterase beta-3	PLCB3	56	56	0.963379	1.01363	0.991194	0.971389	0.755568	0.359079	0.128237	0.0891282	0.0487867	0.0267236	0.998523	51.9322
HCT116_Cosubstrate_Rep2	Q01970	1-phosphatidylinositol 4,5-bisphosphate phosphodiesterase beta-3	PLCB3	56	56	1.00666	0.972917	0.957532	0.927381	0.666213	0.34438	0.117111	0.0692275	0.0410233	0.0190725	0.998647	51.4796
HCT116_CosubstrateEnzyme_Rep1	Q01970	1-phosphatidylinositol 4,5-bisphosphate phosphodiesterase beta-3	PLCB3	56	56	0.991301	0.988008	0.981432	0.918752	0.663761	0.217619	0.0851217	0.0613801	0.0469553	0.0220523	0.998957	50.9471
HCT116_CosubstrateEnzyme_Rep2	Q01970	1-phosphatidylinositol 4,5-bisphosphate phosphodiesterase beta-3	PLCB3	56	56	0.982357	0.995211	1.00764	0.981192	0.699922	0.262347	0.105439	0.084769	0.0421673	0.0192352	0.99844	51.3006
HCT116_CTRL_Rep1	Q01970	1-phosphatidylinositol 4,5-bisphosphate phosphodiesterase beta-3	PLCB3	56	56	0.989634	0.988026	1.00594	0.97157	0.738529	0.341826	0.119782	0.0796876	0.0484686	0.0263308	0.999319	51.7857
HCT116_CTRL_Rep2	Q01970	1-phosphatidylinositol 4,5-bisphosphate phosphodiesterase beta-3	PLCB3	56	56	0.974022	1.00409	0.950521	0.93438	0.741015	0.309252	0.14427	0.0880339	0.0546901	0.0294552	0.997184	51.6516
HCT116_Enzyme_Rep1	Q01970	1-phosphatidylinositol 4,5-bisphosphate phosphodiesterase beta-3	PLCB3	56	56	1.00735	0.970569	0.961755	0.895598	0.621157	0.241732	0.0964847	0.0687182	0.0515133	0.0270442	0.998669	50.8069
HCT116_Enzyme_Rep2	Q01970	1-phosphatidylinositol 4,5-bisphosphate phosphodiesterase beta-3	PLCB3	56	56	0.983721	0.992109	0.950646	0.871771	0.681827	0.251987	0.128183	0.083138	0.0552149	0.0334316	0.995842	51.0978
HCT116_Cosubstrate_Rep1	Q4KWH8-2	1-phosphatidylinositol 4,5-bisphosphate phosphodiesterase eta-1	PLCH1	2	1.7	1.00489	0.974214	0.951955	0.899695	0.672192	0.382501	0.199204	0.134592	0.0612908	0.0272227	0.998485	51.8199
HCT116_Cosubstrate_Rep2	Q4KWH8-2	1-phosphatidylinositol 4,5-bisphosphate phosphodiesterase eta-1	PLCH1	2	1.7	1.03138	0.950481	0.903728	0.783073	0.633464	0.364078	0.16524	0.103983	0.0464823	0.0217328	0.995725	51.1333
HCT116_CosubstrateEnzyme_Rep1	Q4KWH8-2	1-phosphatidylinositol 4,5-bisphosphate phosphodiesterase eta-1	PLCH1	2	1.7	1.02036	0.956363	0.991982	0.904221	0.734697	0.309071	0.125874	0.0840024	0.0528941	0.017026	0.996672	51.5934
HCT116_CosubstrateEnzyme_Rep2	Q4KWH8-2	1-phosphatidylinositol 4,5-bisphosphate phosphodiesterase eta-1	PLCH1	2	1.7	1.04235	0.939811	0.92532	0.807075	0.733517	0.30746	0.107098	0.0752183	0.0346923	0.0240985	0.985264	51.3767
HCT116_CTRL_Rep1	Q4KWH8-2	1-phosphatidylinositol 4,5-bisphosphate phosphodiesterase eta-1	PLCH1	2	1.7	1.02404	0.958248	0.912004	0.885188	0.77184	0.401888	0.154018	0.0975601	0.0318435	0.0148497	0.992387	52.1702
HCT116_CTRL_Rep2	Q4KWH8-2	1-phosphatidylinositol 4,5-bisphosphate phosphodiesterase eta-1	PLCH1	2	1.7	1.01757	0.961699	0.990949	0.941396	0.682421	0.403334	0.177091	0.0936609	0.0446596	0.0247038	0.9981	51.957
HCT116_Enzyme_Rep1	Q4KWH8-2	1-phosphatidylinositol 4,5-bisphosphate phosphodiesterase eta-1	PLCH1	2	1.7	0.980002	1.00025	0.977086	0.896363	0.801155	0.362644	0.154101	0.0916384	0.0391204	0.0172768	0.99573	52.1111
HCT116_Enzyme_Rep2	Q4KWH8-2	1-phosphatidylinositol 4,5-bisphosphate phosphodiesterase eta-1	PLCH1	2	1.7	1.01144	0.970174	1.08138	0.977973	0.792498	0.524608	0.236208	0.185495	0.104591	0.0188898	0.990226	53.193
HCT116_Cosubstrate_Rep1	P19174	1-phosphatidylinositol 4,5-bisphosphate phosphodiesterase gamma-1	PLCG1	26	28.5	1.03013	0.950248	0.980808	0.755213	0.300921	0.155728	0.139342	0.101536	0.0680549	0.0415378	0.994674	48.647
HCT116_Cosubstrate_Rep2	P19174	1-phosphatidylinositol 4,5-bisphosphate phosphodiesterase gamma-1	PLCG1	26	28.5	0.983614	0.993827	0.944052	0.752429	0.389224	0.225791	0.136163	0.0910593	0.0590343	0.0301573	0.997339	49.2578
HCT116_CosubstrateEnzyme_Rep1	P19174	1-phosphatidylinositol 4,5-bisphosphate phosphodiesterase gamma-1	PLCG1	26	28.5	0.992017	0.987229	0.918517	0.728282	0.315671	0.173192	0.143138	0.100513	0.0610873	0.0347236	0.995798	48.6445
HCT116_CosubstrateEnzyme_Rep2	P19174	1-phosphatidylinositol 4,5-bisphosphate phosphodiesterase gamma-1	PLCG1	26	28.5	1.01656	0.963628	0.934195	0.762249	0.322608	0.185284	0.119778	0.114558	0.0490793	0.0190562	0.993737	48.839
HCT116_CTRL_Rep1	P19174	1-phosphatidylinositol 4,5-bisphosphate phosphodiesterase gamma-1	PLCG1	26	28.5	0.97842	0.997732	0.953632	0.785522	0.359774	0.18813	0.110321	0.0791548	0.0470963	0.0236437	0.99703	49.1221
HCT116_CTRL_Rep2	P19174	1-phosphatidylinositol 4,5-bisphosphate phosphodiesterase gamma-1	PLCG1	26	28.5	0.996205	0.982497	0.951873	0.81985	0.418528	0.171467	0.134478	0.130494	0.0700488	0.0387449	0.996507	49.4311
HCT116_Enzyme_Rep1	P19174	1-phosphatidylinositol 4,5-bisphosphate phosphodiesterase gamma-1	PLCG1	26	28.5	1.00704	0.970902	1.00403	1.01036	0.405959	0.180751	0.123039	0.110425	0.112208	0.0330452	0.993337	49.7126
HCT116_Enzyme_Rep2	P19174	1-phosphatidylinositol 4,5-bisphosphate phosphodiesterase gamma-1	PLCG1	26	28.5	0.94321	1.02417	0.886502	0.701085	0.312839	0.235665	0.183663	0.124065	0.0750281	0.0273442	0.986458	48.6589
HCT116_Cosubstrate_Rep1	P16885	1-phosphatidylinositol 4,5-bisphosphate phosphodiesterase gamma-2;Phosphoinositide phospholipase C	PLCG2	42	43.8	0.981393	0.996528	0.906351	0.620092	0.1762	0.105911	0.071414	0.0490861	0.0304153	0.0129271	0.997339	47.6382
HCT116_Cosubstrate_Rep2	P16885	1-phosphatidylinositol 4,5-bisphosphate phosphodiesterase gamma-2;Phosphoinositide phospholipase C	PLCG2	42	43.8	1.00142	0.977666	0.895596	0.567304	0.189631	0.14163	0.0856988	0.0528251	0.036267	0.0195223	0.996848	47.4316
HCT116_CosubstrateEnzyme_Rep1	P16885	1-phosphatidylinositol 4,5-bisphosphate phosphodiesterase gamma-2;Phosphoinositide phospholipase C	PLCG2	42	43.8	1.01826	0.958655	0.938753	0.566024	0.181898	0.133024	0.104203	0.0760023	0.0498131	0.0262394	0.995758	47.4176
HCT116_CosubstrateEnzyme_Rep2	P16885	1-phosphatidylinositol 4,5-bisphosphate phosphodiesterase gamma-2;Phosphoinositide phospholipase C	PLCG2	42	43.8	0.979235	0.998094	0.960543	0.635805	0.228264	0.182016	0.137188	0.108819	0.0488937	0.0269565	0.991969	47.9078
HCT116_CTRL_Rep1	P16885	1-phosphatidylinositol 4,5-bisphosphate phosphodiesterase gamma-2;Phosphoinositide phospholipase C	PLCG2	42	43.8	0.959814	1.01384	0.986768	0.601332	0.202891	0.153482	0.100085	0.0724848	0.0531882	0.0212964	0.993405	47.67
HCT116_CTRL_Rep2	P16885	1-phosphatidylinositol 4,5-bisphosphate phosphodiesterase gamma-2;Phosphoinositide phospholipase C	PLCG2	42	43.8	0.976904	1.00128	0.93567	0.617647	0.243503	0.138476	0.0991368	0.0696688	0.0402308	0.0229935	0.997266	47.878
HCT116_Enzyme_Rep1	P16885	1-phosphatidylinositol 4,5-bisphosphate phosphodiesterase gamma-2;Phosphoinositide phospholipase C	PLCG2	42	43.8	0.990104	0.989285	0.950231	0.56903	0.219869	0.137372	0.0925479	0.07584	0.0527478	0.0255315	0.996805	47.5658
HCT116_Enzyme_Rep2	P16885	1-phosphatidylinositol 4,5-bisphosphate phosphodiesterase gamma-2;Phosphoinositide phospholipase C	PLCG2	42	43.8	1.00513	0.975164	0.897949	0.574807	0.25627	0.195872	0.133235	0.0832856	0.0513785	0.0282987	0.994406	47.7522
HCT116_Cosubstrate_Rep1	P09543-2	2,3-cyclic-nucleotide 3-phosphodiesterase	CNP	13	39.9	1.04574	0.935428	0.934231	0.741984	0.65177	0.370155	0.174177	0.110547	0.0712813	0.041648	0.990874	51.1709
HCT116_Cosubstrate_Rep2	P09543-2	2,3-cyclic-nucleotide 3-phosphodiesterase	CNP	13	39.9	1.02069	0.96018	0.939734	0.805861	0.62522	0.422581	0.204745	0.133347	0.0509589	0.0307254	0.99829	51.6111
HCT116_CosubstrateEnzyme_Rep1	P09543-2	2,3-cyclic-nucleotide 3-phosphodiesterase	CNP	13	39.9	1.01007	0.96757	0.931468	0.841044	0.696278	0.465476	0.22493	0.121014	0.0827371	0.0417214	0.997169	52.2528
HCT116_CosubstrateEnzyme_Rep2	P09543-2	2,3-cyclic-nucleotide 3-phosphodiesterase	CNP	13	39.9	0.985033	0.99274	0.955183	0.81079	0.662148	0.434049	0.261178	0.125529	0.0825733	0.0296013	0.998688	52.0515
HCT116_CTRL_Rep1	P09543-2	2,3-cyclic-nucleotide 3-phosphodiesterase	CNP	13	39.9	1.02902	0.953936	0.907278	0.820168	0.632933	0.402483	0.223713	0.109529	0.0528982	0.0391451	0.997802	51.5772
HCT116_CTRL_Rep2	P09543-2	2,3-cyclic-nucleotide 3-phosphodiesterase	CNP	13	39.9	1.03372	0.945988	0.939076	0.838144	0.63146	0.351682	0.206112	0.122756	0.0535901	0.0364654	0.997316	51.3744
HCT116_Enzyme_Rep1	P09543-2	2,3-cyclic-nucleotide 3-phosphodiesterase	CNP	13	39.9	0.987519	0.99209	0.949907	0.849956	0.655726	0.440165	0.239193	0.0999624	0.0680486	0.0321606	0.999112	52.0265
HCT116_Enzyme_Rep2	P09543-2	2,3-cyclic-nucleotide 3-phosphodiesterase	CNP	13	39.9	0.95745	1.0129	0.955025	0.864474	0.690944	0.436373	0.257713	0.148595	0.0990134	0.0564229	0.998098	52.2598
HCT116_Cosubstrate_Rep1	Q16698-2	2,4-dienoyl-CoA reductase, mitochondrial	DECR1	18	69	0.957603	1.01912	0.864177	0.750829	0.503943	0.264991	0.114111	0.0576729	0.0266381	0.0161869	0.995979	49.8787
HCT116_Cosubstrate_Rep2	Q16698-2	2,4-dienoyl-CoA reductase, mitochondrial	DECR1	18	69	1.02605	0.955317	0.878905	0.761749	0.547771	0.27923	0.102979	0.0581314	0.0319959	0.0150533	0.996302	50.1481
HCT116_CosubstrateEnzyme_Rep1	Q16698-2	2,4-dienoyl-CoA reductase, mitochondrial	DECR1	18	69	1.02234	0.954213	0.815902	0.583147	0.347851	0.175505	0.0928302	0.0547629	0.0369184	0.0167665	0.999259	48.0026
HCT116_CosubstrateEnzyme_Rep2	Q16698-2	2,4-dienoyl-CoA reductase, mitochondrial	DECR1	18	69	1.0192	0.961186	0.814561	0.607826	0.341547	0.178329	0.0969962	0.0600407	0.0377603	0.0238905	0.999219	48.0933
HCT116_CTRL_Rep1	Q16698-2	2,4-dienoyl-CoA reductase, mitochondrial	DECR1	18	69	1.00377	0.975788	0.869228	0.811845	0.556668	0.273324	0.108834	0.0656439	0.0352039	0.0164281	0.995806	50.372
HCT116_CTRL_Rep2	Q16698-2	2,4-dienoyl-CoA reductase, mitochondrial	DECR1	18	69	0.973399	1.00469	0.931878	0.798831	0.626197	0.277895	0.113043	0.0579179	0.0259717	0.0151367	0.996239	50.763
HCT116_Enzyme_Rep1	Q16698-2	2,4-dienoyl-CoA reductase, mitochondrial	DECR1	18	69	1.03026	0.945707	0.7983	0.590239	0.346452	0.228158	0.146959	0.111541	0.0401079	0.0200785	0.996668	48.1585
HCT116_Enzyme_Rep2	Q16698-2	2,4-dienoyl-CoA reductase, mitochondrial	DECR1	18	69	0.915335	1.04623	0.848457	0.616742	0.361815	0.21896	0.106674	0.0634412	0.0396312	0.0160757	0.989523	48.4657
HCT116_Cosubstrate_Rep1	Q6L8Q7-2	2,5-phosphodiesterase 12	PDE12	25	61.3	1.09814	0.885665	0.986413	0.789666	0.688311	0.270989	0.0848214	0.0625032	0.038087	0.0160607	0.978221	50.9991
HCT116_Cosubstrate_Rep2	Q6L8Q7-2	2,5-phosphodiesterase 12	PDE12	25	61.3	0.968229	1.00779	0.981465	0.854605	0.706715	0.305398	0.118472	0.080198	0.0556892	0.0248281	0.995654	51.3829
HCT116_CosubstrateEnzyme_Rep1	Q6L8Q7-2	2,5-phosphodiesterase 12	PDE12	25	61.3	0.99671	0.982119	0.962396	0.848768	0.712722	0.324872	0.0916763	0.0606267	0.0414955	0.0184841	0.995187	51.4426
HCT116_CosubstrateEnzyme_Rep2	Q6L8Q7-2	2,5-phosphodiesterase 12	PDE12	25	61.3	1.01936	0.961042	0.983581	0.881825	0.702388	0.318347	0.118137	0.0989016	0.0410927	0.0212124	0.996759	51.4671
HCT116_CTRL_Rep1	Q6L8Q7-2	2,5-phosphodiesterase 12	PDE12	25	61.3	0.997627	0.981107	0.971859	0.841329	0.628738	0.270704	0.0842957	0.0578999	0.0324898	0.0150424	0.99813	50.8477
HCT116_CTRL_Rep2	Q6L8Q7-2	2,5-phosphodiesterase 12	PDE12	25	61.3	0.978347	0.999879	0.887276	0.889095	0.641649	0.287533	0.15821	0.102127	0.0488497	0.0263477	0.993212	51.1171
HCT116_Enzyme_Rep1	Q6L8Q7-2	2,5-phosphodiesterase 12	PDE12	25	61.3	1.01022	0.967456	0.950883	0.819896	0.696088	0.262411	0.0685523	0.0442647	0.0356351	0.0164515	0.991443	51.0624
HCT116_Enzyme_Rep2	Q6L8Q7-2	2,5-phosphodiesterase 12	PDE12	25	61.3	1.03887	0.948464	0.979445	0.922247	0.752134	0.347728	0.160515	0.124495	0.0854831	0.0496394	0.995632	51.845
HCT116_CosubstrateEnzyme_Rep1	Q9Y6K5	2-5-oligoadenylate synthase 3	OAS3	16	18.7	1.05394	0.919804	0.925239	0.765956	0.336574	0.139465	0.123687	0.0966399	0.0652266	0.0292474	0.991296	48.8213
HCT116_CosubstrateEnzyme_Rep2	Q9Y6K5	2-5-oligoadenylate synthase 3	OAS3	16	18.7	1.0273	0.953708	0.9508	0.7282	0.482191	0.158531	0.0837888	0.0470482	0.0307591	0.0204376	0.996319	49.451
HCT116_CTRL_Rep1	Q9Y6K5	2-5-oligoadenylate synthase 3	OAS3	16	18.7	0.847332	1.1112	0.944491	0.937104	0.479824	0.373173	0.194746	0.156335	0.128998	0.0245015	0.95507	50.8134
HCT116_CTRL_Rep2	Q9Y6K5	2-5-oligoadenylate synthase 3	OAS3	16	18.7	0.817978	1.15596	0.922554	0.825196	0.597802	0.285975	0.234019	0.220551	0.111452	0.0260911	0.944514	50.9372
HCT116_Enzyme_Rep1	Q9Y6K5	2-5-oligoadenylate synthase 3	OAS3	16	18.7	0.989371	0.990081	0.987899	0.735049	0.3458	0.198482	0.11116	0.0666998	0.0334725	0.0128444	0.995554	48.9604
HCT116_Enzyme_Rep2	Q9Y6K5	2-5-oligoadenylate synthase 3	OAS3	16	18.7	1.00761	0.973203	1.01659	0.808972	0.361305	0.197438	0.112169	0.0565165	0.0243251	0.00931689	0.993803	49.2705
HCT116_Cosubstrate_Rep1	A0A087X2I1	26S protease regulatory subunit 10B	PSMC6	19	55.6	0.799762	1.169	0.586698	0.600664	0.347715	0.280106	0.16464	0.100741	0.0530203	0.0190577	0.888153	47.9983
HCT116_Cosubstrate_Rep2	A0A087X2I1	26S protease regulatory subunit 10B	PSMC6	19	55.6	1.03321	0.948815	1.00773	0.838549	0.648045	0.43637	0.197993	0.122751	0.0570923	0.0287303	0.995281	51.8839
HCT116_CosubstrateEnzyme_Rep1	A0A087X2I1	26S protease regulatory subunit 10B	PSMC6	19	55.6	0.95918	1.02298	0.789182	0.650268	0.362813	0.19112	0.107835	0.0791438	0.0381475	0.0197816	0.992894	48.404
HCT116_CosubstrateEnzyme_Rep2	A0A087X2I1	26S protease regulatory subunit 10B	PSMC6	19	55.6	1.00376	0.975452	0.621956	0.521328	0.34039	0.212885	0.11062	0.0772707	0.0393036	0.0163914	0.983478	47.1573
HCT116_CTRL_Rep1	A0A087X2I1	26S protease regulatory subunit 10B	PSMC6	19	55.6	0.730597	1.21224	1.06948	0.781782	0.648111	0.363093	0.142967	0.0963183	0.0425915	0.0228018	0.919843	51.3244
HCT116_CTRL_Rep2	A0A087X2I1	26S protease regulatory subunit 10B	PSMC6	19	55.6	1.06118	0.91926	0.792497	0.51279	0.682316	0.181298	0.161375	0.078702	0.0415058	0.0183673	0.93588	49.1348
HCT116_Enzyme_Rep1	A0A087X2I1	26S protease regulatory subunit 10B	PSMC6	19	55.6	1.10132	0.868577	0.70317	0.627004	0.434542	0.278007	0.145331	0.0890688	0.0500516	0.0263545	0.981218	48.464
HCT116_Enzyme_Rep2	A0A087X2I1	26S protease regulatory subunit 10B	PSMC6	19	55.6	0.819203	1.12231	0.740322	0.416532	0.299309	0.241	0.130052	0.0729954	0.0393003	0.0182703	0.934058	46.9485
HCT116_Cosubstrate_Rep1	P62191	26S protease regulatory subunit 4	PSMC1	23	62	0.85602	1.11558	0.674792	0.627018	0.336288	0.2815	0.139275	0.0930457	0.0365945	0.0178126	0.942287	48.2614
HCT116_Cosubstrate_Rep2	P62191	26S protease regulatory subunit 4	PSMC1	23	62	1.02999	0.951742	0.93521	0.717154	0.528837	0.362482	0.163067	0.114392	0.0634909	0.0329657	0.995981	50.4392
HCT116_CosubstrateEnzyme_Rep1	P62191	26S protease regulatory subunit 4	PSMC1	23	62	0.975379	1.00535	0.870688	0.714621	0.351378	0.166254	0.0868802	0.0605183	0.0336813	0.012776	0.997315	48.7276
HCT116_CosubstrateEnzyme_Rep2	P62191	26S protease regulatory subunit 4	PSMC1	23	62	1.00929	0.97034	0.760425	0.614534	0.379609	0.221001	0.106774	0.0701688	0.05532	0.0249235	0.996451	48.2595
HCT116_CTRL_Rep1	P62191	26S protease regulatory subunit 4	PSMC1	23	62	0.863616	1.0971	0.957294	0.765792	0.603493	0.324301	0.130497	0.0941734	0.0369556	0.0185837	0.977626	50.8084
HCT116_CTRL_Rep2	P62191	26S protease regulatory subunit 4	PSMC1	23	62	1.0587	0.921672	0.839486	0.572081	0.654495	0.2048	0.17934	0.0855672	0.0581953	0.029231	0.958375	49.5878
HCT116_Enzyme_Rep1	P62191	26S protease regulatory subunit 4	PSMC1	23	62	1.00359	0.97465	0.846249	0.770814	0.376296	0.280798	0.150347	0.0828109	0.0563541	0.0300419	0.990712	49.3691
HCT116_Enzyme_Rep2	P62191	26S protease regulatory subunit 4	PSMC1	23	62	0.866812	1.08463	0.828501	0.538583	0.343882	0.273796	0.139031	0.082455	0.047367	0.0269359	0.966258	48.1489
HCT116_Cosubstrate_Rep1	R4GNH3	26S protease regulatory subunit 6A	PSMC3	26	74.7	0.795463	1.17308	0.62254	0.613819	0.368168	0.284905	0.115621	0.0730905	0.0257799	0.00894049	0.900883	48.2113
HCT116_Cosubstrate_Rep2	R4GNH3	26S protease regulatory subunit 6A	PSMC3	26	74.7	1.04869	0.934768	0.90809	0.767848	0.599874	0.400155	0.143697	0.0885282	0.0351095	0.0146612	0.992493	50.9846
HCT116_CosubstrateEnzyme_Rep1	R4GNH3	26S protease regulatory subunit 6A	PSMC3	26	74.7	1.01788	0.959071	0.802994	0.657522	0.404202	0.166792	0.0615826	0.0436621	0.0249131	0.0112479	0.996111	48.5115
HCT116_CosubstrateEnzyme_Rep2	R4GNH3	26S protease regulatory subunit 6A	PSMC3	26	74.7	1.00766	0.971843	0.659137	0.572202	0.41455	0.202378	0.0639189	0.0411895	0.0275639	0.0139111	0.98244	47.7271
HCT116_CTRL_Rep1	R4GNH3	26S protease regulatory subunit 6A	PSMC3	26	74.7	0.803885	1.1488	0.948714	0.79924	0.690356	0.372715	0.118334	0.082729	0.0338786	0.0183231	0.955365	51.4794
HCT116_CTRL_Rep2	R4GNH3	26S protease regulatory subunit 6A	PSMC3	26	74.7	1.04238	0.937556	0.852631	0.571667	0.695001	0.232333	0.155464	0.0511239	0.0217929	0.0136364	0.952567	49.8314
HCT116_Enzyme_Rep1	R4GNH3	26S protease regulatory subunit 6A	PSMC3	26	74.7	1.05055	0.923685	0.778755	0.70971	0.479082	0.291687	0.104391	0.061243	0.038556	0.0150171	0.989366	49.3499
HCT116_Enzyme_Rep2	R4GNH3	26S protease regulatory subunit 6A	PSMC3	26	74.7	0.846228	1.10092	0.809283	0.555185	0.409569	0.351001	0.143744	0.0908287	0.0547106	0.0320938	0.950968	48.8631
HCT116_Cosubstrate_Rep1	P43686	26S protease regulatory subunit 6B	PSMC4	26	76.1	0.720789	1.24399	0.569421	0.731044	0.376466	0.294416	0.147425	0.127019	0.0809872	0.041307	0.815433	48.7733
HCT116_Cosubstrate_Rep2	P43686	26S protease regulatory subunit 6B	PSMC4	26	76.1	1.05779	0.926509	1.06721	0.953832	0.738825	0.460298	0.193578	0.149711	0.0780052	0.0424476	0.989328	52.492
HCT116_CosubstrateEnzyme_Rep1	P43686	26S protease regulatory subunit 6B	PSMC4	26	76.1	0.958644	1.02357	0.876744	0.846462	0.491442	0.22674	0.137676	0.101671	0.074277	0.0339479	0.991914	50.0113
HCT116_CosubstrateEnzyme_Rep2	P43686	26S protease regulatory subunit 6B	PSMC4	26	76.1	0.957396	1.01826	0.690274	0.721477	0.534678	0.281441	0.152454	0.133198	0.0699252	0.0372591	0.970251	49.6267
HCT116_CTRL_Rep1	P43686	26S protease regulatory subunit 6B	PSMC4	26	76.1	0.735718	1.20781	1.10273	1.0304	0.819096	0.460155	0.201671	0.139425	0.0915163	0.0476242	0.928977	52.7376
HCT116_CTRL_Rep2	P43686	26S protease regulatory subunit 6B	PSMC4	26	76.1	1.02931	0.950276	0.883482	0.718982	0.804968	0.273111	0.255744	0.176099	0.094112	0.0539389	0.950696	51.6194
HCT116_Enzyme_Rep1	P43686	26S protease regulatory subunit 6B	PSMC4	26	76.1	1.03319	0.942521	0.856693	0.918923	0.468503	0.308118	0.148712	0.104152	0.0671799	0.0380475	0.979935	50.387
HCT116_Enzyme_Rep2	P43686	26S protease regulatory subunit 6B	PSMC4	26	76.1	0.666378	1.24326	0.911693	0.67889	0.491033	0.373518	0.16417	0.106699	0.061788	0.0344999	0.869171	50.1872
HCT116_Cosubstrate_Rep1	P35998	26S protease regulatory subunit 7	PSMC2	31	75.3	0.870966	1.10139	0.659889	0.611555	0.308401	0.248058	0.130122	0.078208	0.0298029	0.0133261	0.948651	47.8815
HCT116_Cosubstrate_Rep2	P35998	26S protease regulatory subunit 7	PSMC2	31	75.3	1.01877	0.961919	0.921671	0.728918	0.563152	0.385513	0.179744	0.114753	0.0515619	0.0214065	0.997204	50.7731
HCT116_CosubstrateEnzyme_Rep1	P35998	26S protease regulatory subunit 7	PSMC2	31	75.3	1.01926	0.957561	0.873136	0.680963	0.336734	0.153716	0.0902827	0.0616242	0.0355796	0.0158508	0.998348	48.4834
HCT116_CosubstrateEnzyme_Rep2	P35998	26S protease regulatory subunit 7	PSMC2	31	75.3	1.00906	0.970551	0.737028	0.574515	0.353221	0.180262	0.0817977	0.0562639	0.0275478	0.011067	0.995981	47.7782
HCT116_CTRL_Rep1	P35998	26S protease regulatory subunit 7	PSMC2	31	75.3	0.859285	1.10085	0.965381	0.749253	0.593158	0.31726	0.129707	0.0775131	0.0269792	0.0183404	0.975992	50.691
HCT116_CTRL_Rep2	P35998	26S protease regulatory subunit 7	PSMC2	31	75.3	1.05708	0.923244	0.8113	0.536663	0.592285	0.163642	0.128912	0.0563684	0.029737	0.0148691	0.963737	48.7901
HCT116_Enzyme_Rep1	P35998	26S protease regulatory subunit 7	PSMC2	31	75.3	1.02446	0.951996	0.786353	0.673113	0.295312	0.225858	0.104385	0.042233	0.0390762	0.016144	0.990948	48.2479
HCT116_Enzyme_Rep2	P35998	26S protease regulatory subunit 7	PSMC2	31	75.3	0.832518	1.11177	0.848097	0.503919	0.303513	0.2761	0.119373	0.0558957	0.025091	0.0123521	0.949381	47.8465
HCT116_Cosubstrate_Rep1	P62195	26S protease regulatory subunit 8	PSMC5	26	69	0.77125	1.19607	0.574743	0.690325	0.367845	0.274183	0.125866	0.0872098	0.0208485	0.010887	0.867719	48.4246
HCT116_Cosubstrate_Rep2	P62195	26S protease regulatory subunit 8	PSMC5	26	69	1.05201	0.931755	1.02928	0.870054	0.690232	0.445372	0.191849	0.115343	0.0399603	0.0194859	0.99288	52.1676
HCT116_CosubstrateEnzyme_Rep1	P62195	26S protease regulatory subunit 8	PSMC5	26	69	0.994327	0.984714	0.819543	0.738288	0.43173	0.169574	0.0805187	0.0487645	0.0284726	0.0107443	0.993936	49.0909
HCT116_CosubstrateEnzyme_Rep2	P62195	26S protease regulatory subunit 8	PSMC5	26	69	1.0068	0.972644	0.624566	0.583763	0.407901	0.188064	0.091923	0.0815229	0.0284039	0.0120153	0.977938	47.6525
HCT116_CTRL_Rep1	P62195	26S protease regulatory subunit 8	PSMC5	26	69	0.768871	1.17911	1.07386	0.912601	0.710126	0.370492	0.139001	0.0885477	0.0257599	0.0119948	0.948951	51.8317
HCT116_CTRL_Rep2	P62195	26S protease regulatory subunit 8	PSMC5	26	69	1.07316	0.9076	0.85209	0.580721	0.638011	0.177978	0.137382	0.054008	0.0222603	0.0110314	0.959626	49.3755
HCT116_Enzyme_Rep1	P62195	26S protease regulatory subunit 8	PSMC5	26	69	1.03539	0.940131	0.802695	0.851922	0.436047	0.304088	0.128531	0.0655216	0.0263401	0.0119198	0.980045	49.9542
HCT116_Enzyme_Rep2	P62195	26S protease regulatory subunit 8	PSMC5	26	69	0.802968	1.13516	0.843317	0.540584	0.381839	0.288355	0.125759	0.0630977	0.0300071	0.0176744	0.939983	48.5005
HCT116_Cosubstrate_Rep1	Q99460	26S proteasome non-ATPase regulatory subunit 1	PSMD1	46	68.3	0.795964	1.1726	0.722216	0.81304	0.417361	0.309741	0.169804	0.165196	0.0680771	0.0271761	0.905546	49.7867
HCT116_Cosubstrate_Rep2	Q99460	26S proteasome non-ATPase regulatory subunit 1	PSMD1	46	68.3	1.03549	0.946752	1.0168	0.895014	0.654035	0.422156	0.201966	0.189181	0.0843144	0.0353369	0.992411	51.9772
HCT116_CosubstrateEnzyme_Rep1	Q99460	26S proteasome non-ATPase regulatory subunit 1	PSMD1	46	68.3	0.989412	0.990066	0.886076	0.773428	0.424328	0.185993	0.119365	0.118186	0.0605915	0.0240832	0.995596	49.3313
HCT116_CosubstrateEnzyme_Rep2	Q99460	26S proteasome non-ATPase regulatory subunit 1	PSMD1	46	68.3	1.00188	0.97718	0.783609	0.70889	0.454549	0.219661	0.122416	0.117845	0.0640038	0.0298711	0.992057	49.1289
HCT116_CTRL_Rep1	Q99460	26S proteasome non-ATPase regulatory subunit 1	PSMD1	46	68.3	0.855007	1.10455	1.11196	0.886422	0.679576	0.368898	0.179654	0.160309	0.0839785	0.031975	0.967537	51.708
HCT116_CTRL_Rep2	Q99460	26S proteasome non-ATPase regulatory subunit 1	PSMD1	46	68.3	1.05349	0.926747	0.894434	0.701594	0.6722	0.240918	0.199073	0.130555	0.0687603	0.0328877	0.975352	50.6033
HCT116_Enzyme_Rep1	Q99460	26S proteasome non-ATPase regulatory subunit 1	PSMD1	46	68.3	1.03606	0.939412	0.879712	0.839068	0.424865	0.283137	0.160604	0.135491	0.0575704	0.0271741	0.986563	49.9146
HCT116_Enzyme_Rep2	Q99460	26S proteasome non-ATPase regulatory subunit 1	PSMD1	46	68.3	0.869902	1.08219	0.915233	0.645464	0.422125	0.311364	0.167814	0.135029	0.0634214	0.0277609	0.971701	49.384
HCT116_Cosubstrate_Rep1	B1AJY7	26S proteasome non-ATPase regulatory subunit 10	PSMD10	10	70.5	0.906587	1.06756	0.811121	0.807114	0.588294	0.341189	0.173786	0.138985	0.0838218	0.0569744	0.976714	50.8159
HCT116_Cosubstrate_Rep2	B1AJY7	26S proteasome non-ATPase regulatory subunit 10	PSMD10	10	70.5	0.984777	0.992771	1.11635	0.9917	0.833886	0.422538	0.204062	0.167061	0.105805	0.0613183	0.988833	52.5373
HCT116_CosubstrateEnzyme_Rep1	B1AJY7	26S proteasome non-ATPase regulatory subunit 10	PSMD10	10	70.5	0.984918	0.994959	1.00052	1.03594	0.681005	0.364247	0.199731	0.141807	0.124588	0.0780948	0.992482	51.7084
HCT116_CosubstrateEnzyme_Rep2	B1AJY7	26S proteasome non-ATPase regulatory subunit 10	PSMD10	10	70.5	1.00833	0.97123	0.785192	0.696793	0.556885	0.253124	0.119161	0.0980732	0.0943105	0.0476906	0.985731	49.6383
HCT116_CTRL_Rep1	B1AJY7	26S proteasome non-ATPase regulatory subunit 10	PSMD10	10	70.5	0.932814	1.03721	1.04464	0.96192	0.790517	0.369089	0.14813	0.107189	0.100994	0.0428847	0.994074	52.0673
HCT116_CTRL_Rep2	B1AJY7	26S proteasome non-ATPase regulatory subunit 10	PSMD10	10	70.5	1.04623	0.933805	0.946924	0.74679	0.637594	0.213461	0.119422	0.0546764	0.0358009	0.0281267	0.985906	50.4294
HCT116_Enzyme_Rep1	B1AJY7	26S proteasome non-ATPase regulatory subunit 10	PSMD10	10	70.5	1.01769	0.959348	0.923139	0.843265	0.592578	0.348135	0.155667	0.102205	0.0897728	0.0519046	0.997559	50.9964
HCT116_Enzyme_Rep2	B1AJY7	26S proteasome non-ATPase regulatory subunit 10	PSMD10	10	70.5	0.834982	1.10982	0.929207	0.806451	0.651041	0.426372	0.172446	0.122323	0.0946152	0.0586028	0.965856	51.6055
HCT116_Cosubstrate_Rep1	O00231	26S proteasome non-ATPase regulatory subunit 11	PSMD11	23	65.6	0.823582	1.14638	0.800456	0.89911	0.533144	0.278354	0.113655	0.0806787	0.0310779	0.0172449	0.946398	50.5149
HCT116_Cosubstrate_Rep2	O00231	26S proteasome non-ATPase regulatory subunit 11	PSMD11	23	65.6	1.04179	0.941031	0.998411	0.931154	0.692026	0.393904	0.163995	0.111233	0.0594828	0.0384776	0.996201	51.8855
HCT116_CosubstrateEnzyme_Rep1	O00231	26S proteasome non-ATPase regulatory subunit 11	PSMD11	23	65.6	0.968192	1.01317	0.926677	0.909846	0.60854	0.199654	0.0828601	0.0583919	0.0328894	0.0157278	0.996411	50.6452
HCT116_CosubstrateEnzyme_Rep2	O00231	26S proteasome non-ATPase regulatory subunit 11	PSMD11	23	65.6	0.990772	0.987441	0.799479	0.784769	0.563132	0.194131	0.0580112	0.0415616	0.0252217	0.0132274	0.982364	49.8853
HCT116_CTRL_Rep1	O00231	26S proteasome non-ATPase regulatory subunit 11	PSMD11	23	65.6	0.86772	1.09355	1.03856	0.963919	0.741514	0.319525	0.100314	0.0871822	0.0256404	0.0105176	0.98389	51.6963
HCT116_CTRL_Rep2	O00231	26S proteasome non-ATPase regulatory subunit 11	PSMD11	23	65.6	1.04643	0.933619	0.943114	0.764284	0.676457	0.200727	0.139644	0.042475	0.0202363	0.0110938	0.981988	50.666
HCT116_Enzyme_Rep1	O00231	26S proteasome non-ATPase regulatory subunit 11	PSMD11	23	65.6	0.998538	0.980131	0.95219	0.989189	0.585312	0.257886	0.094004	0.0656625	0.0412205	0.0296703	0.99533	50.8056
HCT116_Enzyme_Rep2	O00231	26S proteasome non-ATPase regulatory subunit 11	PSMD11	23	65.6	0.846585	1.10064	0.97643	0.89171	0.612792	0.295332	0.0985563	0.0521067	0.0243555	0.0128901	0.980213	50.9936
HCT116_Cosubstrate_Rep1	O00232	26S proteasome non-ATPase regulatory subunit 12	PSMD12	26	63.8	0.82822	1.14198	0.801524	1.03104	0.661417	0.328559	0.156948	0.110228	0.0369411	0.0160595	0.940077	51.5525
HCT116_Cosubstrate_Rep2	O00232	26S proteasome non-ATPase regulatory subunit 12	PSMD12	26	63.8	0.946188	1.02779	1.08506	1.10196	0.858104	0.408208	0.165273	0.111362	0.0373411	0.0135681	0.985042	52.5404
HCT116_CosubstrateEnzyme_Rep1	O00232	26S proteasome non-ATPase regulatory subunit 12	PSMD12	26	63.8	0.960716	1.02131	0.937486	0.971754	0.622235	0.183761	0.0651825	0.0422071	0.0255675	0.00830656	0.996457	50.7204
HCT116_CosubstrateEnzyme_Rep2	O00232	26S proteasome non-ATPase regulatory subunit 12	PSMD12	26	63.8	0.969198	1.00736	0.849522	0.898445	0.635083	0.209822	0.0637839	0.0445228	0.0279942	0.0153952	0.987057	50.7529
HCT116_CTRL_Rep1	O00232	26S proteasome non-ATPase regulatory subunit 12	PSMD12	26	63.8	0.857223	1.10264	1.10096	1.04285	0.809018	0.35158	0.114674	0.0705468	0.0207393	0.00974506	0.977023	52.1026
HCT116_CTRL_Rep2	O00232	26S proteasome non-ATPase regulatory subunit 12	PSMD12	26	63.8	1.03472	0.945012	0.957843	0.84001	0.728632	0.204377	0.14786	0.0568096	0.0231183	0.0109762	0.985071	51.1427
HCT116_Enzyme_Rep1	O00232	26S proteasome non-ATPase regulatory subunit 12	PSMD12	26	63.8	0.984023	0.995885	0.954941	1.15082	0.735862	0.289285	0.0962092	0.0543305	0.0229499	0.0107514	0.982747	51.6143
HCT116_Enzyme_Rep2	O00232	26S proteasome non-ATPase regulatory subunit 12	PSMD12	26	63.8	0.801233	1.13653	0.959746	0.893187	0.700524	0.313576	0.108329	0.0506432	0.0223168	0.0113419	0.965508	51.4592
HCT116_Cosubstrate_Rep1	Q9UNM6	26S proteasome non-ATPase regulatory subunit 13	PSMD13	24	75	0.820936	1.14889	0.760362	0.900565	0.545049	0.253115	0.1046	0.0734745	0.0281478	0.0158039	0.936484	50.4496
HCT116_Cosubstrate_Rep2	Q9UNM6	26S proteasome non-ATPase regulatory subunit 13	PSMD13	24	75	1.01299	0.967172	1.01443	0.971385	0.728909	0.366227	0.129165	0.0783087	0.0316887	0.0119104	0.998293	51.9012
HCT116_CosubstrateEnzyme_Rep1	Q9UNM6	26S proteasome non-ATPase regulatory subunit 13	PSMD13	24	75	0.965494	1.01611	0.940843	0.991544	0.687773	0.202448	0.0733256	0.0553019	0.0346459	0.0195154	0.996803	51.0311
HCT116_CosubstrateEnzyme_Rep2	Q9UNM6	26S proteasome non-ATPase regulatory subunit 13	PSMD13	24	75	0.987613	0.990357	0.808199	0.829164	0.612944	0.180146	0.0468699	0.032254	0.0264316	0.0131722	0.978391	50.3206
HCT116_CTRL_Rep1	Q9UNM6	26S proteasome non-ATPase regulatory subunit 13	PSMD13	24	75	0.879653	1.08322	1.02191	0.989064	0.735598	0.298393	0.0900757	0.067424	0.0290345	0.0150787	0.987594	51.5876
HCT116_CTRL_Rep2	Q9UNM6	26S proteasome non-ATPase regulatory subunit 13	PSMD13	24	75	1.02687	0.95265	0.954252	0.824615	0.724595	0.217706	0.142013	0.0631167	0.0334993	0.0187354	0.985713	51.1246
HCT116_Enzyme_Rep1	Q9UNM6	26S proteasome non-ATPase regulatory subunit 13	PSMD13	24	75	0.994825	0.984161	0.947105	1.02434	0.686115	0.273213	0.0969258	0.0562754	0.0357273	0.021538	0.995576	51.3175
HCT116_Enzyme_Rep2	Q9UNM6	26S proteasome non-ATPase regulatory subunit 13	PSMD13	24	75	0.816873	1.12416	0.973844	0.934346	0.718521	0.389687	0.119739	0.0683767	0.0391449	0.0233724	0.970773	51.9017
HCT116_Cosubstrate_Rep1	O00487	26S proteasome non-ATPase regulatory subunit 14	PSMD14	15	71.3	0.838616	1.1321	0.760212	0.862833	0.547068	0.285296	0.116178	0.0767523	0.0272845	0.0156329	0.945463	50.4582
HCT116_Cosubstrate_Rep2	O00487	26S proteasome non-ATPase regulatory subunit 14	PSMD14	15	71.3	1.0373	0.945107	0.997738	0.938863	0.690858	0.403153	0.150162	0.107895	0.0459894	0.0141415	0.995952	51.938
HCT116_CosubstrateEnzyme_Rep1	O00487	26S proteasome non-ATPase regulatory subunit 14	PSMD14	15	71.3	1.00763	0.970234	0.881325	0.813872	0.510246	0.17073	0.0846385	0.0605096	0.046774	0.0191263	0.994294	49.8343
HCT116_CosubstrateEnzyme_Rep2	O00487	26S proteasome non-ATPase regulatory subunit 14	PSMD14	15	71.3	0.98601	0.991838	0.769198	0.72667	0.553154	0.220531	0.0731277	0.0442624	0.02655	0.0118943	0.981118	49.5586
HCT116_CTRL_Rep1	O00487	26S proteasome non-ATPase regulatory subunit 14	PSMD14	15	71.3	0.905714	1.06066	1.03265	0.927809	0.735861	0.328303	0.133747	0.0931907	0.0488312	0.0216879	0.990872	51.7109
HCT116_CTRL_Rep2	O00487	26S proteasome non-ATPase regulatory subunit 14	PSMD14	15	71.3	1.03871	0.941127	0.885961	0.766101	0.655194	0.211926	0.140649	0.0631716	0.0429546	0.0167904	0.983032	50.5289
HCT116_Enzyme_Rep1	O00487	26S proteasome non-ATPase regulatory subunit 14	PSMD14	15	71.3	1.01775	0.95928	0.909364	1.01449	0.734197	0.302302	0.0970763	0.0525865	0.0282466	0.0106391	0.992989	51.6228
HCT116_Enzyme_Rep2	O00487	26S proteasome non-ATPase regulatory subunit 14	PSMD14	15	71.3	0.891451	1.06513	0.875502	0.817396	0.575606	0.30966	0.125268	0.0677692	0.039334	0.0254198	0.984724	50.6565
HCT116_Cosubstrate_Rep1	Q13200	26S proteasome non-ATPase regulatory subunit 2	PSMD2	51	70.4	0.851066	1.12028	0.679897	0.674646	0.352105	0.286322	0.16273	0.113119	0.0401514	0.0213807	0.937367	48.6425
HCT116_Cosubstrate_Rep2	Q13200	26S proteasome non-ATPase regulatory subunit 2	PSMD2	51	70.4	1.01499	0.965351	0.949793	0.799105	0.58817	0.398225	0.191966	0.135585	0.0546152	0.0219442	0.998364	51.3014
HCT116_CosubstrateEnzyme_Rep1	Q13200	26S proteasome non-ATPase regulatory subunit 2	PSMD2	51	70.4	0.988532	0.991024	0.87474	0.70352	0.378119	0.176177	0.0982178	0.0617625	0.0282602	0.0121081	0.998843	48.8369
HCT116_CosubstrateEnzyme_Rep2	Q13200	26S proteasome non-ATPase regulatory subunit 2	PSMD2	51	70.4	0.991881	0.986417	0.745017	0.647105	0.406699	0.203977	0.0936237	0.054968	0.0420024	0.0173994	0.992553	48.4482
HCT116_CTRL_Rep1	Q13200	26S proteasome non-ATPase regulatory subunit 2	PSMD2	51	70.4	0.844305	1.11382	1.0351	0.795566	0.627592	0.35315	0.164043	0.119902	0.0417919	0.0189965	0.969568	51.253
HCT116_CTRL_Rep2	Q13200	26S proteasome non-ATPase regulatory subunit 2	PSMD2	51	70.4	1.0604	0.920015	0.838546	0.580864	0.6405	0.198101	0.173808	0.0694241	0.038789	0.0183971	0.962366	49.5002
HCT116_Enzyme_Rep1	Q13200	26S proteasome non-ATPase regulatory subunit 2	PSMD2	51	70.4	1.01938	0.957512	0.828432	0.776681	0.356873	0.299977	0.164524	0.0861663	0.0410289	0.0204055	0.984875	49.3855
HCT116_Enzyme_Rep2	Q13200	26S proteasome non-ATPase regulatory subunit 2	PSMD2	51	70.4	0.848545	1.09909	0.866752	0.56517	0.358108	0.286963	0.152588	0.0785075	0.0348729	0.0171464	0.960336	48.5358
HCT116_Cosubstrate_Rep1	O43242	26S proteasome non-ATPase regulatory subunit 3	PSMD3	40	66.1	0.860544	1.11128	0.772686	0.888381	0.561339	0.333344	0.166709	0.13088	0.0587976	0.027948	0.950651	50.8974
HCT116_Cosubstrate_Rep2	O43242	26S proteasome non-ATPase regulatory subunit 3	PSMD3	40	66.1	1.03705	0.945331	1.01193	0.98723	0.752509	0.425581	0.182724	0.142909	0.0616642	0.0259292	0.994345	52.3696
HCT116_CosubstrateEnzyme_Rep1	O43242	26S proteasome non-ATPase regulatory subunit 3	PSMD3	40	66.1	0.999352	0.979242	0.910155	0.856859	0.5578	0.212413	0.115462	0.0879508	0.0680559	0.031237	0.996001	50.3213
HCT116_CosubstrateEnzyme_Rep2	O43242	26S proteasome non-ATPase regulatory subunit 3	PSMD3	40	66.1	1.01261	0.967275	0.799332	0.77545	0.574329	0.235334	0.115795	0.0856745	0.053276	0.0347553	0.984824	50.0598
HCT116_CTRL_Rep1	O43242	26S proteasome non-ATPase regulatory subunit 3	PSMD3	40	66.1	0.893198	1.0715	1.05739	0.960217	0.763109	0.3531	0.148027	0.120284	0.0660017	0.0279744	0.986788	51.9381
HCT116_CTRL_Rep2	O43242	26S proteasome non-ATPase regulatory subunit 3	PSMD3	40	66.1	1.05882	0.921557	0.899409	0.7582	0.668867	0.227081	0.167719	0.108997	0.0582636	0.0292337	0.978865	50.6673
HCT116_Enzyme_Rep1	O43242	26S proteasome non-ATPase regulatory subunit 3	PSMD3	40	66.1	1.01762	0.95942	0.916887	0.954265	0.623187	0.280746	0.129286	0.0840024	0.0416193	0.0199234	0.99398	51.0735
HCT116_Enzyme_Rep2	O43242	26S proteasome non-ATPase regulatory subunit 3	PSMD3	40	66.1	0.87469	1.0784	0.94681	0.787924	0.612876	0.310517	0.156661	0.113397	0.0603217	0.0327282	0.982072	50.8696
HCT116_Cosubstrate_Rep1	P55036	26S proteasome non-ATPase regulatory subunit 4	PSMD4	17	49.9	0.886339	1.08679	0.861429	0.908906	0.791442	0.759407	0.934063	0.741455	0.455559	0.213976	0.793085	62.2219
HCT116_Cosubstrate_Rep2	P55036	26S proteasome non-ATPase regulatory subunit 4	PSMD4	17	49.9	1.00081	0.978222	1.0441	1.06984	0.929253	0.941524	0.989387	0.955356	0.617055	0.344521	0.966294	64.1246
HCT116_CosubstrateEnzyme_Rep1	P55036	26S proteasome non-ATPase regulatory subunit 4	PSMD4	17	49.9	0.990586	0.988787	0.880833	0.907087	0.794373	0.835675	1.00311	0.825973	0.384463	0.227424	0.853809	61.8495
HCT116_CosubstrateEnzyme_Rep2	P55036	26S proteasome non-ATPase regulatory subunit 4	PSMD4	17	49.9	0.985109	0.99267	0.848208	0.851539	0.826621	0.851247	1.04957	0.862974	0.501342	0.202263	0.827819	62.9955
HCT116_CTRL_Rep1	P55036	26S proteasome non-ATPase regulatory subunit 4	PSMD4	17	49.9	0.930969	1.0388	1.04736	1.00863	0.907481	0.866674	1.13915	0.852346	0.516453	0.290861	0.902438	63.0539
HCT116_CTRL_Rep2	P55036	26S proteasome non-ATPase regulatory subunit 4	PSMD4	17	49.9	1.01939	0.959936	0.914764	0.872821	0.866222	0.784268	0.851622	0.802228	0.452752	0.228534	0.877081	62.4151
HCT116_Enzyme_Rep1	P55036	26S proteasome non-ATPase regulatory subunit 4	PSMD4	17	49.9	0.959669	1.02232	1.00178	1.04912	1.06628	1.13783	1.34576	1.14111	0.646395	0.355587	0.760931	63.2001
HCT116_Enzyme_Rep2	P55036	26S proteasome non-ATPase regulatory subunit 4	PSMD4	17	49.9	0.78871	1.14645	0.856739	0.924166	0.969071	0.993992	1.19503	0.970772	0.57756	0.292015	0.796252	63.4918
HCT116_Cosubstrate_Rep1	Q16401	26S proteasome non-ATPase regulatory subunit 5	PSMD5	33	86.1	0.944744	1.03133	0.904892	0.873635	0.764716	0.622279	0.366338	0.119415	0.0649495	0.0329743	0.985153	53.8289
HCT116_Cosubstrate_Rep2	Q16401	26S proteasome non-ATPase regulatory subunit 5	PSMD5	33	86.1	1.00029	0.978693	0.959951	0.842502	0.743341	0.575921	0.332911	0.116729	0.0583417	0.0342493	0.993021	53.3481
HCT116_CosubstrateEnzyme_Rep1	Q16401	26S proteasome non-ATPase regulatory subunit 5	PSMD5	33	86.1	0.971225	1.00987	0.956444	0.858653	0.827846	0.674273	0.342055	0.0800572	0.034201	0.0167229	0.985637	54.1706
HCT116_CosubstrateEnzyme_Rep2	Q16401	26S proteasome non-ATPase regulatory subunit 5	PSMD5	33	86.1	1.01127	0.968515	0.89318	0.779371	0.761929	0.569318	0.315464	0.0755705	0.0499522	0.0261453	0.977382	53.0152
HCT116_CTRL_Rep1	Q16401	26S proteasome non-ATPase regulatory subunit 5	PSMD5	33	86.1	0.994469	0.983841	0.951992	0.899184	0.806767	0.622474	0.335002	0.0839511	0.0459099	0.0231537	0.993032	53.8724
HCT116_CTRL_Rep2	Q16401	26S proteasome non-ATPase regulatory subunit 5	PSMD5	33	86.1	1.00423	0.974691	1.00037	0.970829	0.829337	0.801946	0.380687	0.110509	0.0678289	0.0382451	0.987841	55.0454
HCT116_Enzyme_Rep1	Q16401	26S proteasome non-ATPase regulatory subunit 5	PSMD5	33	86.1	0.993926	0.985137	0.949815	0.914351	0.813932	0.667319	0.404013	0.102344	0.0533595	0.0326017	0.990534	54.4228
HCT116_Enzyme_Rep2	Q16401	26S proteasome non-ATPase regulatory subunit 5	PSMD5	33	86.1	0.940319	1.02646	1.04437	0.980463	0.885291	0.756828	0.404341	0.095962	0.0529641	0.0233773	0.992509	55.0327
HCT116_Cosubstrate_Rep1	Q15008	26S proteasome non-ATPase regulatory subunit 6	PSMD6	30	79.4	0.8315	1.13886	0.761759	0.86494	0.565561	0.305705	0.147011	0.11784	0.0415166	0.0177747	0.940353	50.6994
HCT116_Cosubstrate_Rep2	Q15008	26S proteasome non-ATPase regulatory subunit 6	PSMD6	30	79.4	1.01521	0.96515	1.0328	0.950253	0.705821	0.397976	0.176299	0.123829	0.0500344	0.0215457	0.99646	52.0402
HCT116_CosubstrateEnzyme_Rep1	Q15008	26S proteasome non-ATPase regulatory subunit 6	PSMD6	30	79.4	0.987765	0.991859	0.92786	0.900646	0.653879	0.324306	0.163683	0.108263	0.0388042	0.0126358	0.997176	51.3958
HCT116_CosubstrateEnzyme_Rep2	Q15008	26S proteasome non-ATPase regulatory subunit 6	PSMD6	30	79.4	0.983446	0.994206	0.808257	0.860236	0.652381	0.314355	0.145554	0.10102	0.041484	0.0187482	0.982625	51.1351
HCT116_CTRL_Rep1	Q15008	26S proteasome non-ATPase regulatory subunit 6	PSMD6	30	79.4	0.912911	1.05443	1.01039	0.933904	0.756829	0.351496	0.139934	0.117946	0.034947	0.0154153	0.991455	51.9177
HCT116_CTRL_Rep2	Q15008	26S proteasome non-ATPase regulatory subunit 6	PSMD6	30	79.4	1.03056	0.949063	0.94402	0.819614	0.743966	0.270156	0.163936	0.0869068	0.0355994	0.0137365	0.985487	51.4139
HCT116_Enzyme_Rep1	Q15008	26S proteasome non-ATPase regulatory subunit 6	PSMD6	30	79.4	0.998689	0.979968	0.959861	1.13693	0.745266	0.538558	0.268968	0.181005	0.0486975	0.0187932	0.973938	53.3887
HCT116_Enzyme_Rep2	Q15008	26S proteasome non-ATPase regulatory subunit 6	PSMD6	30	79.4	0.816727	1.12427	1.05461	0.908269	0.734515	0.462136	0.205065	0.124113	0.0373273	0.0165906	0.966618	52.5303
HCT116_Cosubstrate_Rep1	P51665	26S proteasome non-ATPase regulatory subunit 7	PSMD7	13	52.8	0.980368	0.997501	0.817508	0.875421	0.679463	0.350154	0.231201	0.189221	0.0967441	0.0487097	0.980086	51.7082
HCT116_Cosubstrate_Rep2	P51665	26S proteasome non-ATPase regulatory subunit 7	PSMD7	13	52.8	0.981554	0.995696	1.04565	0.966334	0.840031	0.404576	0.224011	0.183454	0.0966401	0.0519611	0.992752	52.5217
HCT116_CosubstrateEnzyme_Rep1	P51665	26S proteasome non-ATPase regulatory subunit 7	PSMD7	13	52.8	0.997091	0.981704	0.897968	0.860129	0.530676	0.194566	0.117898	0.0812831	0.0464771	0.021118	0.994976	50.163
HCT116_CosubstrateEnzyme_Rep2	P51665	26S proteasome non-ATPase regulatory subunit 7	PSMD7	13	52.8	1.01871	0.961639	0.795736	0.77976	0.573199	0.23526	0.11931	0.0988106	0.0693902	0.0278095	0.983374	50.067
HCT116_CTRL_Rep1	P51665	26S proteasome non-ATPase regulatory subunit 7	PSMD7	13	52.8	0.919145	1.04904	1.0695	0.980513	0.7474	0.336582	0.149621	0.105143	0.0514329	0.0253476	0.990434	51.8329
HCT116_CTRL_Rep2	P51665	26S proteasome non-ATPase regulatory subunit 7	PSMD7	13	52.8	1.04106	0.938836	0.917823	0.796058	0.685081	0.228396	0.160142	0.0966041	0.0523819	0.0333248	0.983441	50.8801
HCT116_Enzyme_Rep1	P51665	26S proteasome non-ATPase regulatory subunit 7	PSMD7	13	52.8	1.00962	0.968102	0.949302	1.07333	0.651899	0.359148	0.186903	0.112359	0.0481477	0.0271895	0.983365	51.7251
HCT116_Enzyme_Rep2	P51665	26S proteasome non-ATPase regulatory subunit 7	PSMD7	13	52.8	0.890265	1.06607	0.941452	0.816432	0.646873	0.360177	0.164403	0.101069	0.0592836	0.0345213	0.98664	51.3254
HCT116_Cosubstrate_Rep1	R4GMR5	26S proteasome non-ATPase regulatory subunit 8	PSMD8	17	73.5	0.786212	1.18187	0.597042	0.667638	0.337295	0.247434	0.135819	0.104361	0.0272826	0.0177743	0.884132	48.1913
HCT116_Cosubstrate_Rep2	R4GMR5	26S proteasome non-ATPase regulatory subunit 8	PSMD8	17	73.5	1.01314	0.967035	0.948712	0.885941	0.636877	0.427167	0.174072	0.118706	0.0384906	0.0116399	0.997432	51.8138
HCT116_CosubstrateEnzyme_Rep1	R4GMR5	26S proteasome non-ATPase regulatory subunit 8	PSMD8	17	73.5	0.987078	0.992607	0.833324	0.717757	0.366442	0.133393	0.0750215	0.0590366	0.0204961	0.0112727	0.99501	48.675
HCT116_CosubstrateEnzyme_Rep2	R4GMR5	26S proteasome non-ATPase regulatory subunit 8	PSMD8	17	73.5	0.940137	1.0342	0.720758	0.693172	0.439104	0.18465	0.0704499	0.0612089	0.027049	0.0127855	0.977542	48.6988
HCT116_CTRL_Rep1	R4GMR5	26S proteasome non-ATPase regulatory subunit 8	PSMD8	17	73.5	0.819213	1.13554	0.967779	0.828038	0.645581	0.302185	0.114126	0.095796	0.0282438	0.0114216	0.965963	51.0668
HCT116_CTRL_Rep2	R4GMR5	26S proteasome non-ATPase regulatory subunit 8	PSMD8	17	73.5	1.0676	0.913013	0.826745	0.580754	0.593981	0.151902	0.122091	0.0577479	0.0256301	0.0105495	0.966607	49.0076
HCT116_Enzyme_Rep1	R4GMR5	26S proteasome non-ATPase regulatory subunit 8	PSMD8	17	73.5	1.01513	0.962123	0.787809	0.740257	0.415691	0.285089	0.133408	0.0995355	0.0390623	0.0163613	0.991625	49.3405
HCT116_Enzyme_Rep2	R4GMR5	26S proteasome non-ATPase regulatory subunit 8	PSMD8	17	73.5	0.853625	1.09507	0.860381	0.587831	0.380026	0.306638	0.133673	0.08824	0.0356047	0.0223321	0.963515	48.7883
HCT116_Cosubstrate_Rep1	O00233	26S proteasome non-ATPase regulatory subunit 9	PSMD9	12	48.9	0.967664	1.00956	0.966526	1.03734	1.38442	1.40091	1.62025	1.36091	1.43298	0.919491	NA	NA
HCT116_Cosubstrate_Rep2	O00233	26S proteasome non-ATPase regulatory subunit 9	PSMD9	12	48.9	0.987104	0.990659	1.00489	1.07135	1.25159	1.26831	1.45495	1.36449	1.37333	1.0669	NA	NA
HCT116_CosubstrateEnzyme_Rep1	O00233	26S proteasome non-ATPase regulatory subunit 9	PSMD9	12	48.9	0.967334	1.01411	0.897538	0.978116	1.30454	1.8194	2.24769	2.16039	2.05838	1.58274	NA	NA
HCT116_CosubstrateEnzyme_Rep2	O00233	26S proteasome non-ATPase regulatory subunit 9	PSMD9	12	48.9	1.03373	0.947777	0.842099	0.868811	1.18439	1.52161	2.19744	2.27466	1.71624	1.00534	NA	NA
HCT116_CTRL_Rep1	O00233	26S proteasome non-ATPase regulatory subunit 9	PSMD9	12	48.9	0.982779	0.993959	1.01677	1.08403	1.18044	1.5044	1.74305	1.52426	1.99216	1.19168	NA	NA
HCT116_CTRL_Rep2	O00233	26S proteasome non-ATPase regulatory subunit 9	PSMD9	12	48.9	0.982298	0.996033	0.920078	1.07469	1.08026	1.5732	1.71647	2.11935	1.78388	1.12398	NA	NA
HCT116_Enzyme_Rep1	O00233	26S proteasome non-ATPase regulatory subunit 9	PSMD9	12	48.9	0.97809	1.00232	0.977718	1.0999	1.54735	1.85995	2.30354	2.38655	2.5246	1.69051	NA	NA
HCT116_Enzyme_Rep2	O00233	26S proteasome non-ATPase regulatory subunit 9	PSMD9	12	48.9	0.924937	1.03863	0.949167	1.21871	1.55182	1.72035	1.94326	2.10323	1.92245	1.32161	NA	NA
HCT116_Cosubstrate_Rep1	P82664	28S ribosomal protein S10, mitochondrial	MRPS10	7	40.3	0.833443	1.13702	0.59761	0.774091	0.667372	0.409907	0.214208	0.135486	0.0498306	0.0234908	0.880348	50.9785
HCT116_Cosubstrate_Rep2	P82664	28S ribosomal protein S10, mitochondrial	MRPS10	7	40.3	0.996863	0.981803	1.0413	1.03302	0.983065	0.539722	0.265322	0.145447	0.0648353	0.0251987	0.990732	53.6287
HCT116_CosubstrateEnzyme_Rep1	P82664	28S ribosomal protein S10, mitochondrial	MRPS10	7	40.3	1.05048	0.923572	0.807781	0.741418	0.724087	0.23728	0.118242	0.0686001	0.0447806	0.0130019	0.959968	50.6458
HCT116_CosubstrateEnzyme_Rep2	P82664	28S ribosomal protein S10, mitochondrial	MRPS10	7	40.3	1.06009	0.92343	0.708924	0.619338	0.651423	0.286417	0.114237	0.0714029	0.045614	0.0182595	0.953571	49.4594
HCT116_CTRL_Rep1	P82664	28S ribosomal protein S10, mitochondrial	MRPS10	7	40.3	0.758225	1.18833	1.04806	1.00244	0.892513	0.424828	0.194816	0.130782	0.0474802	0.0198087	0.944054	52.723
HCT116_CTRL_Rep2	P82664	28S ribosomal protein S10, mitochondrial	MRPS10	7	40.3	1.01272	0.966426	0.940685	0.683468	0.767277	0.299919	0.189938	0.0817963	0.0340105	0.018193	0.967077	51.2664
HCT116_Enzyme_Rep1	P82664	28S ribosomal protein S10, mitochondrial	MRPS10	7	40.3	1.02304	0.953537	0.885105	1.07284	0.947118	0.410931	0.171033	0.108391	0.0433133	0.0217318	0.983459	52.6653
HCT116_Enzyme_Rep2	P82664	28S ribosomal protein S10, mitochondrial	MRPS10	7	40.3	0.784978	1.1494	0.892634	0.752932	0.691538	0.364971	0.139653	0.0893638	0.0407785	0.0168227	0.940837	51.2991
HCT116_Cosubstrate_Rep1	P82912-2	28S ribosomal protein S11, mitochondrial	MRPS11	4	31.6	0.807768	1.1614	0.751777	0.797492	0.566969	0.326693	0.175955	0.0845787	0.0294385	0.0156684	0.932141	50.5525
HCT116_Cosubstrate_Rep2	P82912-2	28S ribosomal protein S11, mitochondrial	MRPS11	4	31.6	1.00885	0.970927	1.08729	0.971456	0.881849	0.532632	0.244106	0.202181	0.139403	0.0839796	0.99145	53.3198
HCT116_CosubstrateEnzyme_Rep1	P82912-2	28S ribosomal protein S11, mitochondrial	MRPS11	4	31.6	1.01662	0.960434	0.957327	0.608492	0.349658	0.153156	0.19816	0.145786	0.0539038	0.0336246	0.986665	48.3061
HCT116_CosubstrateEnzyme_Rep2	P82912-2	28S ribosomal protein S11, mitochondrial	MRPS11	4	31.6	0.900542	1.07076	0.776751	0.476803	0.292808	0.196619	0.0879964	0.0528895	0.0109308	0	0.976733	47.3024
HCT116_CTRL_Rep1	P82912-2	28S ribosomal protein S11, mitochondrial	MRPS11	4	31.6	0.62307	1.30531	1.17922	1.00766	0.769119	0.480389	0.216635	0.123067	0.0632562	0	0.865798	52.8386
HCT116_CTRL_Rep2	P82912-2	28S ribosomal protein S11, mitochondrial	MRPS11	4	31.6	1.00016	0.978644	0.968552	0.66192	0.686044	0.238668	0.129956	0.0558049	0.0460558	0.00389439	0.973439	50.4974
HCT116_Enzyme_Rep1	P82912-2	28S ribosomal protein S11, mitochondrial	MRPS11	4	31.6	1.03863	0.93662	0.921873	0.812907	0.38952	0.272207	0.154842	0.0568873	0.0326033	0	0.98878	49.6933
HCT116_Enzyme_Rep2	P82912-2	28S ribosomal protein S11, mitochondrial	MRPS11	4	31.6	0.867011	1.08448	0.887043	0.605705	0.377118	0.36302	0.218087	0.172613	0.0838803	0.0290166	0.954847	49.2372
HCT116_Cosubstrate_Rep1	O15235	28S ribosomal protein S12, mitochondrial	MRPS12	4	38.4	0.704452	1.2595	0.482364	0.726138	0.325405	0.205103	0.122018	0.118679	0.0717882	0.0355587	0.77479	47.9203
HCT116_Cosubstrate_Rep2	O15235	28S ribosomal protein S12, mitochondrial	MRPS12	4	38.4	0.941124	1.03238	1.06141	1.11202	0.596873	0.272881	0.135813	0.0946465	0.093622	0.0441083	0.978389	50.844
HCT116_CosubstrateEnzyme_Rep1	O15235	28S ribosomal protein S12, mitochondrial	MRPS12	4	38.4	1.04979	0.924316	0.720742	0.414114	0.18006	0.107368	0.0744883	0.0624978	0.0378648	0.0284953	0.997228	46.1169
HCT116_CosubstrateEnzyme_Rep2	O15235	28S ribosomal protein S12, mitochondrial	MRPS12	4	38.4	1.01684	0.963365	0.578129	0.359954	0.206293	0.128347	0.0641212	0.0449402	0.0500303	0.0331443	0.989342	45.3969
HCT116_CTRL_Rep1	O15235	28S ribosomal protein S12, mitochondrial	MRPS12	4	38.4	0.646759	1.28481	1.0869	0.974155	0.499045	0.228757	0.108968	0.0954073	0.0371433	0.0252583	0.888949	50.2456
HCT116_CTRL_Rep2	O15235	28S ribosomal protein S12, mitochondrial	MRPS12	4	38.4	1.01871	0.96059	0.898272	0.522502	0.46276	0.12349	0.0821335	0.0510939	0.0243936	0.0194866	0.982699	48.3128
HCT116_Enzyme_Rep1	O15235	28S ribosomal protein S12, mitochondrial	MRPS12	4	38.4	1.08868	0.8823	0.845441	0.633794	0.420265	0.237027	0.162808	0.123783	0.133849	0.0521733	0.987217	48.7251
HCT116_Enzyme_Rep2	O15235	28S ribosomal protein S12, mitochondrial	MRPS12	4	38.4	0.814453	1.12607	0.854508	0.591711	0.385318	0.246193	0.14748	0.0885019	0.0646994	0.0507302	0.95285	48.5387
HCT116_Cosubstrate_Rep1	O60783	28S ribosomal protein S14, mitochondrial	MRPS14	3	30.5	0.70875	1.25542	0.471555	0.476007	0.208835	0.121926	0.0442518	0.0847444	0	0.0331428	0.818709	45.9158
HCT116_Cosubstrate_Rep2	O60783	28S ribosomal protein S14, mitochondrial	MRPS14	3	30.5	1.01339	0.966807	0.856348	0.594356	0.295839	0.160501	0.105103	0.0922123	0.0594743	0.0475422	0.999294	47.8489
HCT116_CosubstrateEnzyme_Rep1	O60783	28S ribosomal protein S14, mitochondrial	MRPS14	3	30.5	1.00308	0.975182	0.621857	0.216398	0.220905	0.105315	0.0485882	0.0460475	0.017846	0	0.983401	44.9605
HCT116_CosubstrateEnzyme_Rep2	O60783	28S ribosomal protein S14, mitochondrial	MRPS14	3	30.5	1.04879	0.933866	0.478641	0.356859	0.0788835	0	0	0	0	0	0.980406	44.6584
HCT116_CTRL_Rep1	O60783	28S ribosomal protein S14, mitochondrial	MRPS14	3	30.5	0.63674	1.29348	0.841917	0.638831	0.357582	0.15132	0.0487239	0.0349613	0.0161945	0	0.865502	48.4523
HCT116_CTRL_Rep2	O60783	28S ribosomal protein S14, mitochondrial	MRPS14	3	30.5	0.998737	0.980034	0.841875	0.474614	0.348707	0.159476	0.117615	0.0611958	0.0116114	0.0268116	0.991394	47.5512
HCT116_Enzyme_Rep1	O60783	28S ribosomal protein S14, mitochondrial	MRPS14	3	30.5	1.43357	0.507983	0.907949	0.401449	0	0.178297	0.0786923	0	0.26091	0	0.751371	45.9426
HCT116_Enzyme_Rep2	O60783	28S ribosomal protein S14, mitochondrial	MRPS14	3	30.5	0.749901	1.17716	0.615564	0.305363	0.130319	0.0906489	0.0733141	0.0125614	0.0210881	0	0.912616	45.2969
HCT116_Cosubstrate_Rep1	P82914	28S ribosomal protein S15, mitochondrial	MRPS15	6	21.4	0.75405	1.2124	0.509359	0.755751	0.330928	0.205225	0.120421	0.0589225	0.0273765	0.0232214	0.827431	48.1557
HCT116_Cosubstrate_Rep2	P82914	28S ribosomal protein S15, mitochondrial	MRPS15	6	21.4	1.03425	0.947877	1.01563	0.955033	0.528038	0.234792	0.133087	0.109195	0.0747937	0.0324844	0.993232	50.3886
HCT116_CosubstrateEnzyme_Rep1	P82914	28S ribosomal protein S15, mitochondrial	MRPS15	6	21.4	0.93332	1.05114	0.710158	0.311295	0.150014	0.115137	0.0659839	0.0457296	0.0213455	0.0085092	0.986527	45.6416
HCT116_CosubstrateEnzyme_Rep2	P82914	28S ribosomal protein S15, mitochondrial	MRPS15	6	21.4	1.04574	0.936685	0.508563	0.313519	0.340678	0.334963	0.180033	0.0983602	0.0255581	0.0140883	0.925936	45.7577
HCT116_CTRL_Rep1	P82914	28S ribosomal protein S15, mitochondrial	MRPS15	6	21.4	0.757163	1.18925	1.17328	0.911485	0.572357	0.227506	0.12261	0.163954	0.0758929	0.0831333	0.92862	50.4787
HCT116_CTRL_Rep2	P82914	28S ribosomal protein S15, mitochondrial	MRPS15	6	21.4	1.03176	0.947896	0.911322	0.554114	0.525937	0.154089	0.102826	0.0583899	0.0396326	0.0293613	0.978173	48.8469
HCT116_Enzyme_Rep1	P82914	28S ribosomal protein S15, mitochondrial	MRPS15	6	21.4	1.04661	0.927958	0.882262	0.498633	0.1488	0.258109	0.0944391	0.112099	0.0957179	0.075588	0.980612	46.9242
HCT116_Enzyme_Rep2	P82914	28S ribosomal protein S15, mitochondrial	MRPS15	6	21.4	0.661834	1.24686	0.702434	0.235514	0.157945	0.130104	0.0819263	0.0672915	0.0534414	0.0307563	0.867014	45.1558
HCT116_Cosubstrate_Rep1	Q9Y3D3	28S ribosomal protein S16, mitochondrial	MRPS16	6	58.4	0.699439	1.26426	0.469928	0.711154	0.231486	0.182517	0.102155	0.0979931	0.028231	0.0251715	0.774665	47.3676
HCT116_Cosubstrate_Rep2	Q9Y3D3	28S ribosomal protein S16, mitochondrial	MRPS16	6	58.4	0.957399	1.01762	1.1542	0.983162	0.743047	0.361479	0.206984	0.171184	0.0798438	0.0315591	0.978791	52.0125
HCT116_CosubstrateEnzyme_Rep1	Q9Y3D3	28S ribosomal protein S16, mitochondrial	MRPS16	6	58.4	1.06369	0.909187	0.769584	0.467275	0.233618	0.145325	0.0969401	0.0748084	0.0889419	0.0513416	0.995242	46.6663
HCT116_CTRL_Rep1	Q9Y3D3	28S ribosomal protein S16, mitochondrial	MRPS16	6	58.4	0.707476	1.23225	1.03315	0.911395	0.618299	0.309952	0.150754	0.121427	0.0550894	0.0237622	0.917472	51.1484
HCT116_CTRL_Rep2	Q9Y3D3	28S ribosomal protein S16, mitochondrial	MRPS16	6	58.4	1.01253	0.966609	0.91788	0.538117	0.55078	0.158001	0.106408	0.0473348	0.0306599	0.0220153	0.972774	48.9408
HCT116_Enzyme_Rep1	Q9Y3D3	28S ribosomal protein S16, mitochondrial	MRPS16	6	58.4	1.05623	0.917518	0.717679	0.45322	0.206296	0.251384	0.115337	0.052553	0.0226911	0.0157324	0.983883	46.6052
HCT116_Enzyme_Rep2	Q9Y3D3	28S ribosomal protein S16, mitochondrial	MRPS16	6	58.4	0.77204	1.15964	0.817598	0.376838	0.235939	0.265284	0.152053	0.097861	0.0579666	0.0311904	0.911792	46.3499
HCT116_Cosubstrate_Rep1	I3L0E3	28S ribosomal protein S17, mitochondrial	hCG_1984214;MRPS17	5	25.8	0.709322	1.25488	0.463837	0.714998	0.324762	0.260578	0.161704	0.125854	0.070141	0.0429086	0.7631	48.0274
HCT116_Cosubstrate_Rep2	I3L0E3	28S ribosomal protein S17, mitochondrial	hCG_1984214;MRPS17	5	25.8	0.929958	1.04252	1.12524	1.09936	0.69707	0.38473	0.156406	0.102455	0.0323706	0.00950135	0.974312	52.0019
HCT116_CosubstrateEnzyme_Rep1	I3L0E3	28S ribosomal protein S17, mitochondrial	hCG_1984214;MRPS17	5	25.8	1.03348	0.942079	0.80751	0.544361	0.393615	0.297839	0.184077	0.156555	0.0914688	0.0475049	0.992109	48.4005
HCT116_CosubstrateEnzyme_Rep2	I3L0E3	28S ribosomal protein S17, mitochondrial	hCG_1984214;MRPS17	5	25.8	1.00408	0.97515	0.577773	0.396846	0.261122	0.177894	0.0950621	0.110977	0.0614595	0.0626597	0.982856	45.7232
HCT116_CTRL_Rep1	I3L0E3	28S ribosomal protein S17, mitochondrial	hCG_1984214;MRPS17	5	25.8	0.746434	1.19853	1.0531	0.97772	0.760527	0.424278	0.277762	0.214169	0.185157	0.0822977	0.921	52.4772
HCT116_CTRL_Rep2	I3L0E3	28S ribosomal protein S17, mitochondrial	hCG_1984214;MRPS17	5	25.8	0.9778	1.00041	1.00712	0.616975	0.64184	0.247965	0.183022	0.092044	0.114028	0.043621	0.965766	50.2555
HCT116_Enzyme_Rep1	I3L0E3	28S ribosomal protein S17, mitochondrial	hCG_1984214;MRPS17	5	25.8	1.07666	0.895343	0.801972	0.600552	0.31024	0.240725	0.0830235	0.0666886	0.0228599	0.0115058	0.990347	48.0049
HCT116_Enzyme_Rep2	I3L0E3	28S ribosomal protein S17, mitochondrial	hCG_1984214;MRPS17	5	25.8	0.731556	1.19168	0.782956	0.402954	0.315224	0.283009	0.156858	0.106244	0.10968	0.048027	0.876095	46.7613
HCT116_Cosubstrate_Rep1	Q9Y676	28S ribosomal protein S18b, mitochondrial	MRPS18B	7	34.9	1.00247	0.976511	0.7745	0.72647	0.329541	0.289453	0.147199	0.10829	0.079828	0.0255166	0.982961	48.8316
HCT116_Cosubstrate_Rep2	Q9Y676	28S ribosomal protein S18b, mitochondrial	MRPS18B	7	34.9	0.956762	1.01819	1.08976	0.974697	0.583924	0.317002	0.162639	0.0840621	0.0659245	0.020452	0.987044	51.1031
HCT116_CosubstrateEnzyme_Rep1	Q9Y676	28S ribosomal protein S18b, mitochondrial	MRPS18B	7	34.9	0.999428	0.97916	0.873699	0.612047	0.241057	0.13253	0.097534	0.0592169	0.0279215	0.0223445	0.997915	47.7698
HCT116_CosubstrateEnzyme_Rep2	Q9Y676	28S ribosomal protein S18b, mitochondrial	MRPS18B	7	34.9	0.994841	0.983683	0.676511	0.514429	0.250137	0.159027	0.0617564	0.0440902	0.0404834	0.027636	0.991824	46.7989
HCT116_CTRL_Rep1	Q9Y676	28S ribosomal protein S18b, mitochondrial	MRPS18B	7	34.9	0.767155	1.1806	1.08247	0.907893	0.538702	0.278715	0.0962065	0.0627867	0.031032	0.0140372	0.946617	50.6171
HCT116_CTRL_Rep2	Q9Y676	28S ribosomal protein S18b, mitochondrial	MRPS18B	7	34.9	1.01617	0.963062	0.943834	0.655937	0.553286	0.209015	0.0916853	0.052989	0.0414521	0.0222698	0.989085	49.642
HCT116_Enzyme_Rep1	Q9Y676	28S ribosomal protein S18b, mitochondrial	MRPS18B	7	34.9	1.04607	0.928547	0.962776	0.80096	0.58188	0.338256	0.15931	0.066126	0.0405781	0.0214375	0.995771	50.8808
HCT116_Enzyme_Rep2	Q9Y676	28S ribosomal protein S18b, mitochondrial	MRPS18B	7	34.9	0.784454	1.14981	0.900732	0.585729	0.260519	0.150977	0.0805165	0.0622879	0.0342471	0.0262947	0.951516	47.795
HCT116_CosubstrateEnzyme_Rep1	Q9Y3D5	28S ribosomal protein S18c, mitochondrial	MRPS18C	2	22.5	1.05973	0.913498	0.867698	0.786331	0.443827	0.329643	0.395586	0.209214	0.0584638	0.055933	0.961988	50.8753
HCT116_CosubstrateEnzyme_Rep2	Q9Y3D5	28S ribosomal protein S18c, mitochondrial	MRPS18C	2	22.5	1.00842	0.971149	0.738294	0.71924	0.562938	0.353113	0.154762	0.151141	0.0875339	0.0332338	0.982774	50.1465
HCT116_CTRL_Rep1	Q9Y3D5	28S ribosomal protein S18c, mitochondrial	MRPS18C	2	22.5	0.950524	1.02188	0.998456	0.931562	0.801219	0.522035	0.248848	0.122889	0.0820613	0.0199314	0.997218	53.1684
HCT116_CTRL_Rep2	Q9Y3D5	28S ribosomal protein S18c, mitochondrial	MRPS18C	2	22.5	0.991391	0.987183	0.910171	0.699321	0.634223	0.38573	0.228451	0.109031	0.0660074	0.0465068	0.992776	51.1227
HCT116_Cosubstrate_Rep1	Q9Y399	28S ribosomal protein S2, mitochondrial	MRPS2	5	17.9	0.776741	1.19086	0.657935	0.79613	0.401717	0.298795	0.18709	0.0787017	0.0511812	0.0373571	0.882864	49.4845
HCT116_Cosubstrate_Rep2	Q9Y399	28S ribosomal protein S2, mitochondrial	MRPS2	5	17.9	1.06205	0.922647	1.09521	0.944386	0.709145	0.376582	0.152695	0.090681	0.0533897	0.0217119	0.988031	51.8821
HCT116_CosubstrateEnzyme_Rep1	Q9Y399	28S ribosomal protein S2, mitochondrial	MRPS2	5	17.9	1.01637	0.960713	0.808281	0.557826	0.333449	0.205184	0.135236	0.0623645	0.0391239	0.0221829	0.997929	47.8994
HCT116_CosubstrateEnzyme_Rep2	Q9Y399	28S ribosomal protein S2, mitochondrial	MRPS2	5	17.9	1.03868	0.943198	0.625376	0.458235	0.275861	0.149892	0.118099	0.0583978	0.0291966	0.0191958	0.989428	46.381
HCT116_CTRL_Rep1	Q9Y399	28S ribosomal protein S2, mitochondrial	MRPS2	5	17.9	0.786064	1.16423	0.986304	0.960111	0.587397	0.275423	0.124554	0.080317	0.0391056	0.0221823	0.956254	50.8939
HCT116_CTRL_Rep2	Q9Y399	28S ribosomal protein S2, mitochondrial	MRPS2	5	17.9	1.02005	0.959293	0.914723	0.61296	0.566608	0.18896	0.13284	0.0838333	0.0388349	0.0199017	0.982747	49.4737
HCT116_Enzyme_Rep1	Q9Y399	28S ribosomal protein S2, mitochondrial	MRPS2	5	17.9	0.992043	0.987181	0.878716	0.725891	0.34622	0.277253	0.116906	0.110013	0.0465384	0.0219025	0.991856	49.0474
HCT116_Enzyme_Rep2	Q9Y399	28S ribosomal protein S2, mitochondrial	MRPS2	5	17.9	0.778669	1.15439	0.836721	0.401499	0.206958	0.190514	0.0876437	0.0467082	0.0200197	0.0116206	0.934122	46.5897
HCT116_Cosubstrate_Rep1	G5E9W7	28S ribosomal protein S22, mitochondrial	MRPS22	15	52.4	0.660459	1.30128	0.435942	0.670607	0.221803	0.128495	0.0567335	0.0389899	0.0129677	0.00479369	0.756352	46.9617
HCT116_Cosubstrate_Rep2	G5E9W7	28S ribosomal protein S22, mitochondrial	MRPS22	15	52.4	0.986019	0.991644	1.0146	0.96202	0.603462	0.256886	0.11025	0.0520866	0.0334915	0.0167755	0.99782	50.8987
HCT116_CosubstrateEnzyme_Rep1	G5E9W7	28S ribosomal protein S22, mitochondrial	MRPS22	15	52.4	1.03084	0.944951	0.67056	0.368147	0.156053	0.100942	0.0630513	0.03419	0.0347427	0.0193445	0.997521	45.6945
HCT116_CosubstrateEnzyme_Rep2	G5E9W7	28S ribosomal protein S22, mitochondrial	MRPS22	15	52.4	1.04429	0.938023	0.529422	0.299482	0.176178	0.125996	0.0710676	0.0422225	0.0234586	0.015784	0.986917	44.808
HCT116_CTRL_Rep1	G5E9W7	28S ribosomal protein S22, mitochondrial	MRPS22	15	52.4	0.680068	1.25598	1.10084	0.883469	0.565038	0.21223	0.0974713	0.0713975	0.0342015	0.0204349	0.908364	50.4689
HCT116_CTRL_Rep2	G5E9W7	28S ribosomal protein S22, mitochondrial	MRPS22	15	52.4	0.993889	0.984752	0.910066	0.548744	0.552834	0.152308	0.0806442	0.0279218	0.0383588	0.017446	0.973399	48.9309
HCT116_Enzyme_Rep1	G5E9W7	28S ribosomal protein S22, mitochondrial	MRPS22	15	52.4	1.10825	0.861061	0.682482	0.470377	0.358824	0.275654	0.145884	0.110849	0.0649639	0.0408772	0.978483	47.1885
HCT116_Enzyme_Rep2	G5E9W7	28S ribosomal protein S22, mitochondrial	MRPS22	15	52.4	0.785417	1.14905	0.660527	0.231931	0.126981	0.107134	0.0610622	0.0491367	0.0356824	0.0211858	0.940177	45.0364
HCT116_Cosubstrate_Rep1	Q9Y3D9	28S ribosomal protein S23, mitochondrial	MRPS23	10	62.6	0.773838	1.19361	0.640232	0.768627	0.445562	0.345033	0.197764	0.118751	0.0762984	0.0401184	0.874251	49.79
HCT116_Cosubstrate_Rep2	Q9Y3D9	28S ribosomal protein S23, mitochondrial	MRPS23	10	62.6	1.0528	0.931043	1.04215	0.967673	0.710651	0.463459	0.197308	0.133977	0.068778	0.0334204	0.991093	52.4435
HCT116_CosubstrateEnzyme_Rep1	Q9Y3D9	28S ribosomal protein S23, mitochondrial	MRPS23	10	62.6	1.00911	0.96862	0.882681	0.606411	0.351259	0.187203	0.104973	0.068415	0.0456315	0.0245526	0.999061	48.3029
HCT116_CosubstrateEnzyme_Rep2	Q9Y3D9	28S ribosomal protein S23, mitochondrial	MRPS23	10	62.6	1.01442	0.965607	0.698494	0.57453	0.456496	0.26986	0.133937	0.0803265	0.0734826	0.0347305	0.987401	48.4093
HCT116_CTRL_Rep1	Q9Y3D9	28S ribosomal protein S23, mitochondrial	MRPS23	10	62.6	0.881676	1.08147	1.03899	0.936041	0.72727	0.469967	0.217447	0.153738	0.0600997	0.036517	0.983532	52.592
HCT116_CTRL_Rep2	Q9Y3D9	28S ribosomal protein S23, mitochondrial	MRPS23	10	62.6	1.01489	0.964313	0.885016	0.626274	0.613505	0.193686	0.131074	0.0618204	0.0344725	0.0138009	0.978055	49.6732
HCT116_Enzyme_Rep1	Q9Y3D9	28S ribosomal protein S23, mitochondrial	MRPS23	10	62.6	1.03392	0.941728	0.884227	0.721488	0.36946	0.284584	0.131459	0.0796008	0.0584168	0.0309091	0.993337	49.1702
HCT116_Enzyme_Rep2	Q9Y3D9	28S ribosomal protein S23, mitochondrial	MRPS23	10	62.6	0.933863	1.03157	0.920182	0.527609	0.328281	0.240133	0.133586	0.0857741	0.0638452	0.0290269	0.982763	47.9984
HCT116_Cosubstrate_Rep1	Q96EL2	28S ribosomal protein S24, mitochondrial	MRPS24	6	44.3	0.791872	1.17649	0.562488	0.676671	0.222671	0.145324	0.0554893	0.0455559	0.020061	0.0123852	0.882668	47.3221
HCT116_Cosubstrate_Rep2	Q96EL2	28S ribosomal protein S24, mitochondrial	MRPS24	6	44.3	0.991898	0.986309	1.03711	0.907209	0.438878	0.176	0.0609679	0.0464648	0.0331842	0.0169214	0.996859	49.7912
HCT116_CosubstrateEnzyme_Rep1	Q96EL2	28S ribosomal protein S24, mitochondrial	MRPS24	6	44.3	1.05205	0.921863	0.813962	0.464752	0.135931	0.0520403	0.0370952	0.027631	0.0164605	0.0106049	0.996162	46.5936
HCT116_CosubstrateEnzyme_Rep2	Q96EL2	28S ribosomal protein S24, mitochondrial	MRPS24	6	44.3	1.00843	0.971138	0.609768	0.475384	0.234465	0.162394	0.10597	0.0455393	0.0162265	0.0117834	0.985845	46.3371
HCT116_CTRL_Rep1	Q96EL2	28S ribosomal protein S24, mitochondrial	MRPS24	6	44.3	0.764955	1.1825	1.08109	0.95618	0.52939	0.230494	0.100263	0.0887487	0.0322502	0.0115863	0.946234	50.426
HCT116_CTRL_Rep2	Q96EL2	28S ribosomal protein S24, mitochondrial	MRPS24	6	44.3	0.991793	0.986792	0.943009	0.594106	0.58443	0.101387	0.0718622	0.0325019	0.0121208	0.00246851	0.969713	49.2154
HCT116_Enzyme_Rep1	Q96EL2	28S ribosomal protein S24, mitochondrial	MRPS24	6	44.3	1.06982	0.902773	0.778801	0.578111	0.197209	0.125049	0.0457972	0.0442128	0.0123843	0	0.989976	47.1893
HCT116_Enzyme_Rep2	Q96EL2	28S ribosomal protein S24, mitochondrial	MRPS24	6	44.3	0.782442	1.15141	0.806725	0.386451	0.178452	0.182617	0.0751867	0.0337666	0.029574	0.00695641	0.936987	46.3804
HCT116_Cosubstrate_Rep1	P82663	28S ribosomal protein S25, mitochondrial	MRPS25	6	43.4	0.731494	1.23382	0.569519	0.687399	0.254825	0.208993	0.152571	0.112081	0.0827678	0.0232372	0.828219	47.6769
HCT116_Cosubstrate_Rep2	P82663	28S ribosomal protein S25, mitochondrial	MRPS25	6	43.4	0.984052	0.993429	1.00115	0.910185	0.603227	0.287965	0.113737	0.0754404	0.0681161	0.0398153	0.999228	50.9135
HCT116_CosubstrateEnzyme_Rep1	P82663	28S ribosomal protein S25, mitochondrial	MRPS25	6	43.4	0.96436	1.01734	0.735365	0.436534	0.189987	0.124014	0.0764977	0.0568698	0.0877795	0.0230281	0.993375	46.363
HCT116_CosubstrateEnzyme_Rep2	P82663	28S ribosomal protein S25, mitochondrial	MRPS25	6	43.4	1.00159	0.97745	0.531129	0.381264	0.19478	0.161632	0.129597	0.183375	0.0749961	0.0119431	0.969692	45.1488
HCT116_CTRL_Rep1	P82663	28S ribosomal protein S25, mitochondrial	MRPS25	6	43.4	0.662815	1.27091	1.28387	0.985464	0.585523	0.284485	0.144775	0.0904854	0.0410866	0.0182919	0.8741	50.9385
HCT116_CTRL_Rep2	P82663	28S ribosomal protein S25, mitochondrial	MRPS25	6	43.4	0.939648	1.03754	0.865071	0.600437	0.599243	0.146126	0.154327	0.117958	0.0381559	0.0212495	0.96366	49.4134
HCT116_Enzyme_Rep1	P82663	28S ribosomal protein S25, mitochondrial	MRPS25	6	43.4	1.00168	0.976727	0.811222	0.575988	0.47636	0.275355	0.157628	0.0787707	0.034991	0.0165911	0.99356	48.9462
HCT116_Enzyme_Rep2	P82663	28S ribosomal protein S25, mitochondrial	MRPS25	6	43.4	0.731649	1.19161	0.733778	0.353134	0.249998	0.162169	0.221654	0.172876	0.0548181	0.0548567	0.882185	45.8762
HCT116_Cosubstrate_Rep1	Q9BYN8	28S ribosomal protein S26, mitochondrial	MRPS26	10	45.9	0.739746	1.22599	0.570969	0.719497	0.419078	0.281561	0.160866	0.126438	0.108392	0.0349282	0.829499	48.896
HCT116_Cosubstrate_Rep2	Q9BYN8	28S ribosomal protein S26, mitochondrial	MRPS26	10	45.9	0.969191	1.00691	1.03227	0.98114	0.701346	0.471709	0.270495	0.169506	0.0973703	0.0610052	0.993342	52.6875
HCT116_CosubstrateEnzyme_Rep1	Q9BYN8	28S ribosomal protein S26, mitochondrial	MRPS26	10	45.9	0.932384	1.05216	0.730007	0.49897	0.299426	0.163722	0.105105	0.0594303	0.0377155	0.0209395	0.984208	47.181
HCT116_CosubstrateEnzyme_Rep2	Q9BYN8	28S ribosomal protein S26, mitochondrial	MRPS26	10	45.9	1.02066	0.959843	0.525229	0.337623	0.210938	0.152001	0.0869724	0.0559636	0.0437339	0.0181798	0.981095	45.0702
HCT116_CTRL_Rep1	Q9BYN8	28S ribosomal protein S26, mitochondrial	MRPS26	10	45.9	0.590817	1.33323	1.30878	0.878725	0.593548	0.31185	0.161101	0.119286	0.0503436	0.027307	0.824104	51.0218
HCT116_CTRL_Rep2	Q9BYN8	28S ribosomal protein S26, mitochondrial	MRPS26	10	45.9	0.931112	1.04585	0.727834	0.596293	0.7191	0.214772	0.196515	0.112632	0.0556705	0.0315288	0.924965	49.886
HCT116_Enzyme_Rep1	Q9BYN8	28S ribosomal protein S26, mitochondrial	MRPS26	10	45.9	1.11412	0.85469	0.813208	0.61021	0.319876	0.29647	0.166392	0.161049	0	0.0443373	0.971689	48.367
HCT116_Enzyme_Rep2	Q9BYN8	28S ribosomal protein S26, mitochondrial	MRPS26	10	45.9	0.691105	1.22369	0.62501	0.265536	0.222161	0.187777	0.152495	0.0706619	0.042303	0.0204412	0.853613	44.895
HCT116_Cosubstrate_Rep1	Q92552	28S ribosomal protein S27, mitochondrial	MRPS27	18	52.9	0.867059	1.1051	0.615402	0.685549	0.406123	0.241516	0.11691	0.0756902	0.0379444	0.0208281	0.933444	48.4748
HCT116_Cosubstrate_Rep2	Q92552	28S ribosomal protein S27, mitochondrial	MRPS27	18	52.9	0.969578	1.00656	0.956027	0.884531	0.680516	0.400601	0.170012	0.100276	0.0420538	0.0194617	0.998787	51.842
HCT116_CosubstrateEnzyme_Rep1	Q92552	28S ribosomal protein S27, mitochondrial	MRPS27	18	52.9	1.03884	0.936249	0.823949	0.5832	0.29183	0.155905	0.0967383	0.0449988	0.0318142	0.0116882	0.997879	47.7493
HCT116_CosubstrateEnzyme_Rep2	Q92552	28S ribosomal protein S27, mitochondrial	MRPS27	18	52.9	1.0214	0.959162	0.712527	0.523992	0.259796	0.141006	0.0647937	0.0393087	0.024404	0.0153937	0.99629	46.9817
HCT116_CTRL_Rep1	Q92552	28S ribosomal protein S27, mitochondrial	MRPS27	18	52.9	0.86001	1.10022	0.955923	0.837181	0.677002	0.417695	0.21889	0.0820435	0.0344659	0.0103114	0.978845	51.9261
HCT116_CTRL_Rep2	Q92552	28S ribosomal protein S27, mitochondrial	MRPS27	18	52.9	1.01491	0.964291	0.933039	0.665704	0.587164	0.256933	0.163483	0.10256	0.0896235	0.0597302	0.988609	50.0384
HCT116_Enzyme_Rep1	Q92552	28S ribosomal protein S27, mitochondrial	MRPS27	18	52.9	0.996781	0.982039	0.827394	0.642076	0.271784	0.139197	0.060958	0.0371725	0.0225057	0.00852235	0.997306	47.9537
HCT116_Enzyme_Rep2	Q92552	28S ribosomal protein S27, mitochondrial	MRPS27	18	52.9	0.97905	0.995806	0.848148	0.605974	0.261515	0.231457	0.0941031	0.0612239	0.0349748	0.0172779	0.99255	47.951
HCT116_Cosubstrate_Rep1	Q9Y2Q9	28S ribosomal protein S28, mitochondrial	MRPS28	8	50.8	0.821641	1.14822	1.00184	1.31102	1.44263	1.14946	0.693443	0.376049	0.185214	0.0973016	0.807236	57.7287
HCT116_Cosubstrate_Rep2	Q9Y2Q9	28S ribosomal protein S28, mitochondrial	MRPS28	8	50.8	0.966869	1.00902	1.1462	1.16574	1.16153	0.815019	0.573213	0.51503	0.254603	0.139969	0.914721	58.0233
HCT116_CosubstrateEnzyme_Rep1	Q9Y2Q9	28S ribosomal protein S28, mitochondrial	MRPS28	8	50.8	0.924971	1.06023	0.969042	1.02807	0.950184	0.747015	0.546578	0.291709	0.136555	0.0678304	0.989418	56.3386
HCT116_CosubstrateEnzyme_Rep2	Q9Y2Q9	28S ribosomal protein S28, mitochondrial	MRPS28	8	50.8	0.970706	1.00597	0.991274	1.12891	1.03198	0.943078	0.918845	0.539442	0.184334	0.0782315	0.982651	59.3773
HCT116_CTRL_Rep1	Q9Y2Q9	28S ribosomal protein S28, mitochondrial	MRPS28	8	50.8	0.745003	1.19977	1.49233	1.10827	1.24892	1.00758	0.753887	0.272149	0.0752122	0.0343619	0.821773	57.5326
HCT116_CTRL_Rep2	Q9Y2Q9	28S ribosomal protein S28, mitochondrial	MRPS28	8	50.8	0.880925	1.0947	0.795812	1.0809	1.23336	0.769262	0.630297	0.423134	0.108727	0.0306955	0.895724	57.6247
HCT116_Enzyme_Rep1	Q9Y2Q9	28S ribosomal protein S28, mitochondrial	MRPS28	8	50.8	1.08205	0.889495	0.936391	1.04292	1.36229	0.744947	0.574707	0.226324	0.147688	0.0340826	0.892425	56.3511
HCT116_Enzyme_Rep2	Q9Y2Q9	28S ribosomal protein S28, mitochondrial	MRPS28	8	50.8	0.913024	1.04806	0.760303	0.780743	1.09718	0.419898	0.904234	0.406655	0.116765	0.0320369	0.713501	57.3872
HCT116_Cosubstrate_Rep1	P51398-2	28S ribosomal protein S29, mitochondrial	DAP3	14	50.4	0.79543	1.17311	0.694748	0.816128	0.459242	0.36777	0.217332	0.15294	0.0928754	0.0497917	0.895493	50.3156
HCT116_Cosubstrate_Rep2	P51398-2	28S ribosomal protein S29, mitochondrial	DAP3	14	50.4	0.981188	0.996028	1.05816	1.09463	0.643484	0.348258	0.135429	0.0915034	0.0442848	0.0204467	0.982373	51.5575
HCT116_CosubstrateEnzyme_Rep1	P51398-2	28S ribosomal protein S29, mitochondrial	DAP3	14	50.4	1.0405	0.934441	0.871165	0.617275	0.341669	0.220016	0.179004	0.129762	0.0838267	0.0580732	0.99492	48.3173
HCT116_CosubstrateEnzyme_Rep2	P51398-2	28S ribosomal protein S29, mitochondrial	DAP3	14	50.4	1.007	0.972456	0.642271	0.485466	0.266922	0.165276	0.0704673	0.043635	0.0201849	0.00988844	0.990206	46.6307
HCT116_CTRL_Rep1	P51398-2	28S ribosomal protein S29, mitochondrial	DAP3	14	50.4	0.694299	1.24366	1.1482	1.04885	0.632498	0.261485	0.113836	0.0770416	0.0393757	0.0205413	0.91185	51.0531
HCT116_CTRL_Rep2	P51398-2	28S ribosomal protein S29, mitochondrial	DAP3	14	50.4	0.976684	1.0015	0.947248	0.660751	0.592475	0.181152	0.108449	0.0592206	0.0281077	0.0196799	0.983388	49.8138
HCT116_Enzyme_Rep1	P51398-2	28S ribosomal protein S29, mitochondrial	DAP3	14	50.4	1.02939	0.946651	0.805236	0.767322	0.285674	0.207313	0.0683328	0.0318697	0.0163838	0.00352207	0.982481	48.6333
HCT116_Enzyme_Rep2	P51398-2	28S ribosomal protein S29, mitochondrial	DAP3	14	50.4	0.779262	1.15392	0.890903	0.51772	0.301354	0.227915	0.104353	0.0708168	0.0511112	0.0251281	0.935435	47.7448
HCT116_Cosubstrate_Rep1	Q9NP92	28S ribosomal protein S30, mitochondrial	MRPS30	3	7.5	0.38879	1.55924	0.276539	0.228312	0.163396	0.16913	0.119099	0.0712906	0.027009	0	0.614119	43.8328
HCT116_Cosubstrate_Rep2	Q9NP92	28S ribosomal protein S30, mitochondrial	MRPS30	3	7.5	0.999726	0.979205	0.797652	0.694654	0.532892	0.349038	0.141937	0.0797635	0.0587425	0.0417269	0.991875	49.9329
HCT116_CosubstrateEnzyme_Rep1	Q9NP92	28S ribosomal protein S30, mitochondrial	MRPS30	3	7.5	0.993925	0.985152	0.71031	0.455077	0.19343	0.102604	0.0990459	0.0269584	0	0	0.994469	46.436
HCT116_CosubstrateEnzyme_Rep2	Q9NP92	28S ribosomal protein S30, mitochondrial	MRPS30	3	7.5	0.945224	1.0295	0.424564	0.413238	0.269863	0.0822338	0	0	0	0	0.937942	45.3202
HCT116_CTRL_Rep1	Q9NP92	28S ribosomal protein S30, mitochondrial	MRPS30	3	7.5	0.704763	1.2346	0.620105	0.541168	0.304216	0.186622	0.070188	0	0	0	0.863052	47.3195
HCT116_CTRL_Rep2	Q9NP92	28S ribosomal protein S30, mitochondrial	MRPS30	3	7.5	0.98473	0.993666	0.453729	0.265899	0.327262	0.101502	0.00352325	0	0	0	0.942561	44.8745
HCT116_Enzyme_Rep1	Q9NP92	28S ribosomal protein S30, mitochondrial	MRPS30	3	7.5	1.03958	0.935584	0.738955	0.847811	0.527788	0.236486	0.136854	0	0	0	0.967945	50.002
HCT116_Cosubstrate_Rep1	Q92665	28S ribosomal protein S31, mitochondrial	MRPS31	14	41	0.685278	1.27771	0.555834	0.850265	0.444253	0.359543	0.197691	0.139958	0.094246	0.0632085	0.763357	50.0309
HCT116_Cosubstrate_Rep2	Q92665	28S ribosomal protein S31, mitochondrial	MRPS31	14	41	0.961863	1.01357	1.14819	1.14701	0.780387	0.472856	0.20789	0.147235	0.0929759	0.0459416	0.968157	52.7544
HCT116_CosubstrateEnzyme_Rep1	Q92665	28S ribosomal protein S31, mitochondrial	MRPS31	14	41	1.00701	0.970902	0.812342	0.645009	0.394968	0.193275	0.114079	0.0898043	0.0464631	0.0199799	0.998146	48.5543
HCT116_CosubstrateEnzyme_Rep2	Q92665	28S ribosomal protein S31, mitochondrial	MRPS31	14	41	1.01719	0.963049	0.644527	0.554519	0.433259	0.251591	0.154814	0.113247	0.081603	0.0530041	0.981949	47.9366
HCT116_CTRL_Rep1	Q92665	28S ribosomal protein S31, mitochondrial	MRPS31	14	41	0.696473	1.24178	1.10884	1.03331	0.741305	0.376318	0.183594	0.107864	0.066635	0.0277997	0.911521	52.0752
HCT116_CTRL_Rep2	Q92665	28S ribosomal protein S31, mitochondrial	MRPS31	14	41	1.00546	0.973492	0.937948	0.622323	0.594731	0.22177	0.140288	0.0654772	0.041281	0.0219614	0.981851	49.813
HCT116_Enzyme_Rep1	Q92665	28S ribosomal protein S31, mitochondrial	MRPS31	14	41	0.985396	0.994395	0.894993	0.90615	0.540849	0.418202	0.249783	0.176355	0.136367	0.101852	0.987818	51.4064
HCT116_Enzyme_Rep2	Q92665	28S ribosomal protein S31, mitochondrial	MRPS31	14	41	0.730289	1.19268	0.897279	0.52564	0.41476	0.345725	0.161463	0.108891	0.0783314	0.0472903	0.886024	48.8588
HCT116_Cosubstrate_Rep1	Q9Y291	28S ribosomal protein S33, mitochondrial	MRPS33	3	28.3	0.658594	1.30305	0.423681	0.709368	0.236526	0.162663	0.079478	0.0601037	0.0227861	0.0100019	0.737184	47.2402
HCT116_Cosubstrate_Rep2	Q9Y291	28S ribosomal protein S33, mitochondrial	MRPS33	3	28.3	1.00287	0.976354	0.996291	1.01921	0.519685	0.262339	0.0978148	0.0668036	0.0174556	0.0089486	0.988839	50.5752
HCT116_CosubstrateEnzyme_Rep1	Q9Y291	28S ribosomal protein S33, mitochondrial	MRPS33	3	28.3	1.01933	0.957485	0.751429	0.429193	0.160864	0.0785822	0.0427681	0.0320315	0.0299481	0.0129302	0.999259	46.3014
HCT116_CosubstrateEnzyme_Rep2	Q9Y291	28S ribosomal protein S33, mitochondrial	MRPS33	3	28.3	1.00807	0.971469	0.504703	0.330483	0.174765	0.115492	0.0474543	0.0203891	0.0242053	0.0249236	0.981484	44.8974
HCT116_CTRL_Rep1	Q9Y291	28S ribosomal protein S33, mitochondrial	MRPS33	3	28.3	0.593259	1.33111	1.12444	1.01241	0.498969	0.155995	0.0552133	0.0460374	0.0154244	0.00992159	0.872494	50.1025
HCT116_CTRL_Rep2	Q9Y291	28S ribosomal protein S33, mitochondrial	MRPS33	3	28.3	0.989569	0.988957	0.920645	0.556137	0.488498	0.123352	0.0792338	0.0310042	0.00877287	0.008311	0.982608	48.6458
HCT116_Enzyme_Rep1	Q9Y291	28S ribosomal protein S33, mitochondrial	MRPS33	3	28.3	1.07824	0.89363	0.753638	0.574191	0.186888	0.209052	0.0661947	0.0246698	0.00932319	0.010713	0.982324	47.1638
HCT116_Enzyme_Rep2	Q9Y291	28S ribosomal protein S33, mitochondrial	MRPS33	3	28.3	0.701713	1.2153	0.772494	0.311732	0.182275	0.183299	0.0738876	0.0356129	0.0242355	0.0132532	0.889276	45.8782
HCT116_Cosubstrate_Rep1	C9JJ19	28S ribosomal protein S34, mitochondrial	MRPS34	7	44.9	0.728778	1.2364	0.478076	0.739973	0.304405	0.167717	0.0716498	0.0501988	0.0241442	0.0128038	0.806083	47.7432
HCT116_Cosubstrate_Rep2	C9JJ19	28S ribosomal protein S34, mitochondrial	MRPS34	7	44.9	0.982399	0.994929	0.976821	0.972055	0.528231	0.228377	0.0822903	0.0508444	0.026821	0.0132351	0.995716	50.4467
HCT116_CosubstrateEnzyme_Rep1	C9JJ19	28S ribosomal protein S34, mitochondrial	MRPS34	7	44.9	1.03016	0.9457	0.792109	0.472389	0.176382	0.0538184	0.0308686	0.0184926	0.0081498	0.00155475	0.998957	46.6737
HCT116_CosubstrateEnzyme_Rep2	C9JJ19	28S ribosomal protein S34, mitochondrial	MRPS34	7	44.9	1.01498	0.96509	0.624232	0.430918	0.168554	0.096204	0.0370483	0.0260448	0.0161427	0.0124983	0.992476	45.8778
HCT116_CTRL_Rep1	C9JJ19	28S ribosomal protein S34, mitochondrial	MRPS34	7	44.9	0.677261	1.25841	1.06452	0.991875	0.56176	0.167573	0.054073	0.0402386	0.0102798	0.00746441	0.917365	50.4278
HCT116_CTRL_Rep2	C9JJ19	28S ribosomal protein S34, mitochondrial	MRPS34	7	44.9	0.973911	1.0042	0.937767	0.612245	0.555414	0.0885064	0.063539	0.0255356	0.0157969	0.002483	0.975216	49.1293
HCT116_Enzyme_Rep1	C9JJ19	28S ribosomal protein S34, mitochondrial	MRPS34	7	44.9	1.03102	0.94488	0.813804	0.721092	0.175266	0.138083	0.0546957	0.0336121	0.011031	0.00819312	0.980971	47.9618
HCT116_Enzyme_Rep2	C9JJ19	28S ribosomal protein S34, mitochondrial	MRPS34	7	44.9	0.691139	1.22367	0.864674	0.351618	0.10828	0.140562	0.0567719	0.0320333	0.010524	0.00522727	0.904064	46.2483
HCT116_Cosubstrate_Rep1	P82673	28S ribosomal protein S35, mitochondrial	MRPS35	10	34.1	0.696148	1.26739	0.53699	0.714039	0.427822	0.31513	0.139966	0.0995106	0.0399279	0.016175	0.795335	48.9276
HCT116_Cosubstrate_Rep2	P82673	28S ribosomal protein S35, mitochondrial	MRPS35	10	34.1	0.96415	1.01149	1.08188	1.10371	0.882385	0.478017	0.196283	0.125314	0.0436618	0.0191014	0.986125	52.9991
HCT116_CosubstrateEnzyme_Rep1	P82673	28S ribosomal protein S35, mitochondrial	MRPS35	10	34.1	1.0303	0.945547	0.817527	0.630622	0.408958	0.192969	0.118866	0.0822753	0.0454248	0.0251539	0.997964	48.548
HCT116_CosubstrateEnzyme_Rep2	P82673	28S ribosomal protein S35, mitochondrial	MRPS35	10	34.1	1.03136	0.949958	0.632918	0.582099	0.446873	0.192373	0.067351	0.0476492	0.0303034	0.0176627	0.974743	47.7436
HCT116_CTRL_Rep1	P82673	28S ribosomal protein S35, mitochondrial	MRPS35	10	34.1	0.692563	1.24516	1.12743	1.06119	0.723465	0.374572	0.146217	0.328084	0.051854	0.0188732	0.874935	51.9026
HCT116_CTRL_Rep2	P82673	28S ribosomal protein S35, mitochondrial	MRPS35	10	34.1	1.00076	0.978065	0.925581	0.630677	0.608676	0.203527	0.120417	0.0629666	0.0317722	0.0224294	0.980096	49.7933
HCT116_Enzyme_Rep1	P82673	28S ribosomal protein S35, mitochondrial	MRPS35	10	34.1	1.01168	0.965872	0.872305	0.913821	0.512439	0.347026	0.169058	0.08479	0.0308148	0.019859	0.986986	50.8607
HCT116_Enzyme_Rep2	P82673	28S ribosomal protein S35, mitochondrial	MRPS35	10	34.1	0.761578	1.16792	0.864911	0.612314	0.462987	0.326919	0.122308	0.0758482	0.0368538	0.017863	0.924464	49.4466
HCT116_Cosubstrate_Rep1	P82909	28S ribosomal protein S36, mitochondrial	MRPS36	5	56.3	0.967859	1.00938	1.03238	0.956426	1.05628	0.783007	0.786582	0.581256	0.612715	0.399998	0.914432	63.8215
HCT116_Cosubstrate_Rep2	P82909	28S ribosomal protein S36, mitochondrial	MRPS36	5	56.3	0.961489	1.0139	1.10929	1.06687	1.01089	0.855415	0.724777	0.516318	0.568924	0.351766	0.933194	60.6812
HCT116_CosubstrateEnzyme_Rep1	P82909	28S ribosomal protein S36, mitochondrial	MRPS36	5	56.3	0.993357	0.985771	1.02676	0.963892	1.226	1.10126	0.887063	0.818751	0.580694	0.53255	0.835879	NA
HCT116_CosubstrateEnzyme_Rep2	P82909	28S ribosomal protein S36, mitochondrial	MRPS36	5	56.3	1.02471	0.956101	0.980572	1.07251	1.20027	0.957485	0.920947	0.766769	0.839116	0.517227	0.752178	NA
HCT116_CTRL_Rep1	P82909	28S ribosomal protein S36, mitochondrial	MRPS36	5	56.3	0.956745	1.01649	1.12651	1.06419	1.13969	0.806876	0.918164	0.696665	0.868939	0.485628	0.673841	NA
HCT116_CTRL_Rep2	P82909	28S ribosomal protein S36, mitochondrial	MRPS36	5	56.3	1.07767	0.903211	1.09347	1.05358	0.980084	0.835899	0.702606	0.750697	0.711516	0.510338	0.83352	NA
HCT116_Enzyme_Rep1	P82909	28S ribosomal protein S36, mitochondrial	MRPS36	5	56.3	1.0142	0.963128	1.09065	1.0757	1.27821	0.861786	0.994607	0.981919	0.889811	0.557922	0.640509	NA
HCT116_Enzyme_Rep2	P82909	28S ribosomal protein S36, mitochondrial	MRPS36	5	56.3	0.957669	1.01273	0.993643	0.96603	1.05926	0.801489	0.745489	0.75963	0.70666	0.496221	0.867619	NA
HCT116_Cosubstrate_Rep1	P82675	28S ribosomal protein S5, mitochondrial	MRPS5	14	36.7	0.725602	1.23942	0.475279	0.680986	0.294961	0.172801	0.100993	0.0687373	0.0350337	0.0119329	0.806054	47.4733
HCT116_Cosubstrate_Rep2	P82675	28S ribosomal protein S5, mitochondrial	MRPS5	14	36.7	1.00684	0.972751	1.04397	0.940287	0.644288	0.279525	0.122892	0.0643675	0.0400253	0.0131416	0.997266	51.1551
HCT116_CosubstrateEnzyme_Rep1	P82675	28S ribosomal protein S5, mitochondrial	MRPS5	14	36.7	1.03803	0.93713	0.70034	0.409693	0.217797	0.111104	0.088534	0.052837	0.0472536	0.0204494	0.997137	46.1409
HCT116_CosubstrateEnzyme_Rep2	P82675	28S ribosomal protein S5, mitochondrial	MRPS5	14	36.7	1.06359	0.9202	0.525567	0.311636	0.195153	0.131235	0.089458	0.0665964	0.0551431	0.0250303	0.985852	44.7954
HCT116_CTRL_Rep1	P82675	28S ribosomal protein S5, mitochondrial	MRPS5	14	36.7	0.69273	1.24502	1.06557	0.972933	0.499153	0.202264	0.0937876	0.0776544	0.0321657	0.00982674	0.916734	50.1933
HCT116_CTRL_Rep2	P82675	28S ribosomal protein S5, mitochondrial	MRPS5	14	36.7	1.02372	0.955713	0.849035	0.616632	0.558483	0.150687	0.107428	0.0508821	0.0260208	0.013095	0.981186	49.1129
HCT116_Enzyme_Rep1	P82675	28S ribosomal protein S5, mitochondrial	MRPS5	14	36.7	0.967368	1.01396	0.655005	0.89723	0.401047	0.222661	0.121201	0.162808	0	0	0.927463	49.4877
HCT116_Enzyme_Rep2	P82675	28S ribosomal protein S5, mitochondrial	MRPS5	14	36.7	0.800399	1.13719	0.741397	0.390305	0.297094	0.192867	0.130643	0.0961031	0.0666305	0.0538641	0.929782	46.5057
HCT116_Cosubstrate_Rep1	P82932	28S ribosomal protein S6, mitochondrial	MRPS6	4	32.8	0.844621	1.1264	0.575528	0.661448	0.465264	0.283053	0.201072	0.148911	0.068124	0.0239628	0.90316	48.9
HCT116_Cosubstrate_Rep2	P82932	28S ribosomal protein S6, mitochondrial	MRPS6	4	32.8	0.939128	1.0342	1.0859	0.942217	0.745562	0.345247	0.216062	0.118845	0.0805078	0.0541096	0.989441	51.9224
HCT116_CosubstrateEnzyme_Rep1	P82932	28S ribosomal protein S6, mitochondrial	MRPS6	4	32.8	0.992954	0.986209	0.833441	0.580593	0.292223	0.197658	0.176227	0.126727	0.0811834	0.0579561	0.995584	47.7719
HCT116_CosubstrateEnzyme_Rep2	P82932	28S ribosomal protein S6, mitochondrial	MRPS6	4	32.8	1.03378	0.947726	0.647474	0.541661	0.355469	0.203558	0.171429	0.121754	0.0860773	0.0520207	0.986632	47.309
HCT116_CTRL_Rep1	P82932	28S ribosomal protein S6, mitochondrial	MRPS6	4	32.8	0.721183	1.22039	1.06543	0.912422	0.652461	0.272743	0.159535	0.149714	0.0918135	0.0411648	0.92099	51.0882
HCT116_CTRL_Rep2	P82932	28S ribosomal protein S6, mitochondrial	MRPS6	4	32.8	1.00402	0.974888	0.908463	0.69226	0.65386	0.436083	0.303943	0.206776	0.0433038	0.0196075	0.987719	51.7723
HCT116_Enzyme_Rep1	P82932	28S ribosomal protein S6, mitochondrial	MRPS6	4	32.8	1.00785	0.97003	0.875053	0.733926	0.47883	0.326271	0.26847	0.176607	0.170712	0.104081	0.996465	50.0571
HCT116_Enzyme_Rep2	P82932	28S ribosomal protein S6, mitochondrial	MRPS6	4	32.8	0.783362	1.15068	0.80886	0.543687	0.345721	0.253344	0.15094	0.128172	0.0847983	0.0460808	0.928558	47.9792
HCT116_Cosubstrate_Rep1	J3QLS3	28S ribosomal protein S7, mitochondrial	MRPS7	8	32.5	0.710237	1.25401	0.540976	0.782204	0.366484	0.263225	0.160107	0.107339	0.0452972	0.0201877	0.799833	48.8646
HCT116_Cosubstrate_Rep2	J3QLS3	28S ribosomal protein S7, mitochondrial	MRPS7	8	32.5	0.988594	0.989307	1.06687	1.0364	0.70588	0.381026	0.206126	0.133052	0.0744801	0.0240224	0.98856	52.039
HCT116_CosubstrateEnzyme_Rep1	J3QLS3	28S ribosomal protein S7, mitochondrial	MRPS7	8	32.5	1.01509	0.962109	0.839224	0.648854	0.383997	0.25649	0.233943	0.202747	0.123419	0.083405	0.993267	48.745
HCT116_CosubstrateEnzyme_Rep2	J3QLS3	28S ribosomal protein S7, mitochondrial	MRPS7	8	32.5	1.01498	0.965085	0.662413	0.501003	0.363726	0.297345	0.184003	0.0818224	0.0342672	0.0204951	0.981191	47.696
HCT116_CTRL_Rep1	J3QLS3	28S ribosomal protein S7, mitochondrial	MRPS7	8	32.5	0.730796	1.21207	1.0905	1.02435	0.715512	0.352583	0.194814	0.103075	0.0567338	0.0323985	0.927869	51.8885
HCT116_CTRL_Rep2	J3QLS3	28S ribosomal protein S7, mitochondrial	MRPS7	8	32.5	0.956825	1.02083	1.02944	0.813404	0.711651	0.321579	0.190889	0.110384	0.0696276	0.025212	0.989546	51.5434
HCT116_Enzyme_Rep1	J3QLS3	28S ribosomal protein S7, mitochondrial	MRPS7	8	32.5	1.04016	0.934962	0.913889	0.829159	0.52187	0.483796	0.299697	0.163038	0.0669006	0.0214436	0.985919	51.7729
HCT116_Enzyme_Rep2	J3QLS3	28S ribosomal protein S7, mitochondrial	MRPS7	8	32.5	0.862808	1.0878	0.897864	0.611284	0.494254	0.345476	0.243605	0.201194	0.139652	0.0238332	0.955806	49.9881
HCT116_Cosubstrate_Rep1	P82933	28S ribosomal protein S9, mitochondrial	MRPS9	11	37.6	0.827255	1.14289	0.590004	0.677414	0.226477	0.138684	0.0826614	0.0676341	0.0265407	0.00739742	0.906539	47.3884
HCT116_Cosubstrate_Rep2	P82933	28S ribosomal protein S9, mitochondrial	MRPS9	11	37.6	1.0017	0.977411	0.925109	0.897948	0.525377	0.236027	0.105587	0.0786027	0.0274191	0.0176292	0.996461	50.3654
HCT116_CosubstrateEnzyme_Rep1	P82933	28S ribosomal protein S9, mitochondrial	MRPS9	11	37.6	1.02763	0.94845	0.73856	0.437105	0.114603	0.074185	0.0493865	0.0429148	0.0283204	0.00879163	0.996689	46.1828
HCT116_CosubstrateEnzyme_Rep2	P82933	28S ribosomal protein S9, mitochondrial	MRPS9	11	37.6	1.034	0.947521	0.588171	0.424427	0.217155	0.143412	0.0831521	0.0678155	0.0363343	0.0176146	0.98813	45.8133
HCT116_CTRL_Rep1	P82933	28S ribosomal protein S9, mitochondrial	MRPS9	11	37.6	0.67856	1.25728	1.0833	0.967268	0.592071	0.233078	0.109766	0.0760845	0.0488916	0.0263955	0.90957	50.7239
HCT116_CTRL_Rep2	P82933	28S ribosomal protein S9, mitochondrial	MRPS9	11	37.6	0.971648	1.0064	0.935872	0.604193	0.611941	0.150546	0.106051	0.0527233	0.0281284	0.0192433	0.969892	49.5538
HCT116_Enzyme_Rep1	P82933	28S ribosomal protein S9, mitochondrial	MRPS9	11	37.6	1.02446	0.951997	0.714714	0.652109	0.219475	0.141211	0.0937675	0.0977115	0.0429062	0.0369957	0.980078	47.4242
HCT116_Enzyme_Rep2	P82933	28S ribosomal protein S9, mitochondrial	MRPS9	11	37.6	0.652616	1.25415	0.695977	0.299885	0.186649	0.0915128	0.0376348	0.0223838	0.0122526	0.0100785	0.860835	45.6614
HCT116_Cosubstrate_Rep1	O75600	2-amino-3-ketobutyrate coenzyme A ligase, mitochondrial	GCAT	2	9.8	1.0783	0.904511	0.825582	0.777224	0.635764	0.550627	0.399202	0.21189	0.115862	0.0791598	0.97829	52.8077
HCT116_Cosubstrate_Rep2	O75600	2-amino-3-ketobutyrate coenzyme A ligase, mitochondrial	GCAT	2	9.8	1.13245	0.858763	1.20027	1.1452	0.580087	0.770202	0.235376	0.366854	0.045145	0	0.862544	54.4956
HCT116_CosubstrateEnzyme_Rep1	O75600	2-amino-3-ketobutyrate coenzyme A ligase, mitochondrial	GCAT	2	9.8	1.12498	0.842453	1.04118	0.887922	0.541303	0.337862	0.230007	0.162096	0.175809	0.0506518	0.961183	50.8642
HCT116_CosubstrateEnzyme_Rep2	O75600	2-amino-3-ketobutyrate coenzyme A ligase, mitochondrial	GCAT	2	9.8	0.773187	1.18836	1.23011	1.1367	1.06291	0.775639	0	0.236679	0	0	0.918256	53.1257
HCT116_CTRL_Rep1	O75600	2-amino-3-ketobutyrate coenzyme A ligase, mitochondrial	GCAT	2	9.8	0.773222	1.17534	1.30316	1.1358	0.808948	0.686534	0.508519	0.218441	0	0	0.890266	55.4139
HCT116_CTRL_Rep2	O75600	2-amino-3-ketobutyrate coenzyme A ligase, mitochondrial	GCAT	2	9.8	1.02267	0.956744	0.964996	0.892816	0.620621	0.468148	0.181522	0.143912	0	0	0.992236	51.9788
HCT116_Cosubstrate_Rep1	Q96SZ5	2-aminoethanethiol dioxygenase	ADO	14	60.7	1.16832	0.819024	1.03679	0.80049	0.821249	0.505843	0.490171	0.361181	0.258077	0.0773806	0.918142	55.1611
HCT116_Cosubstrate_Rep2	Q96SZ5	2-aminoethanethiol dioxygenase	ADO	14	60.7	0.899422	1.07023	1.10421	0.978175	0.989108	0.568304	0.561631	0.487826	0.311794	0.102424	0.919021	57.4059
HCT116_CosubstrateEnzyme_Rep1	Q96SZ5	2-aminoethanethiol dioxygenase	ADO	14	60.7	0.96656	1.01495	0.928501	0.880581	0.75171	0.520875	0.357499	0.255676	0.10825	0.0284384	0.995698	53.6737
HCT116_CosubstrateEnzyme_Rep2	Q96SZ5	2-aminoethanethiol dioxygenase	ADO	14	60.7	0.994756	0.983762	1.0324	0.926383	0.780037	0.455968	0.356249	0.208397	0.119998	0.0370479	0.990924	53.3316
HCT116_CTRL_Rep1	Q96SZ5	2-aminoethanethiol dioxygenase	ADO	14	60.7	0.943744	1.02775	0.983618	0.853065	0.772866	0.547239	0.533553	0.31804	0.226318	0.0772583	0.980865	55.2393
HCT116_CTRL_Rep2	Q96SZ5	2-aminoethanethiol dioxygenase	ADO	14	60.7	1.01149	0.967619	0.942845	0.894875	0.684697	0.568443	0.361622	0.334736	0.212011	0.0515648	0.988109	54.1939
HCT116_Enzyme_Rep1	Q96SZ5	2-aminoethanethiol dioxygenase	ADO	14	60.7	1.01002	0.967674	0.903873	0.795911	0.821219	0.509827	0.379497	0.276867	0.158219	0.0473572	0.98343	53.9022
HCT116_Enzyme_Rep2	Q96SZ5	2-aminoethanethiol dioxygenase	ADO	14	60.7	1.04532	0.943359	0.940547	0.862523	0.804985	0.463063	0.366658	0.263624	0.147715	0.0490512	0.985203	53.6618
HCT116_Cosubstrate_Rep1	H0Y8X4	2-deoxynucleoside 5-phosphate N-hydrolase 1	DNPH1	11	62.1	1.042	0.938975	1.11351	1.13575	1.01779	0.881228	0.597769	0.332446	0.120479	0.0662272	0.973816	57.0691
HCT116_Cosubstrate_Rep2	H0Y8X4	2-deoxynucleoside 5-phosphate N-hydrolase 1	DNPH1	11	62.1	0.958234	1.01686	0.946203	1.18848	0.980953	0.993089	0.759181	0.391264	0.102927	0.035208	0.972084	58.139
HCT116_CosubstrateEnzyme_Rep1	H0Y8X4	2-deoxynucleoside 5-phosphate N-hydrolase 1	DNPH1	11	62.1	0.981733	0.998427	1.0001	1.0155	1.06499	1.02209	0.82408	0.542399	0.140393	0.0507947	0.993426	59.2232
HCT116_CosubstrateEnzyme_Rep2	H0Y8X4	2-deoxynucleoside 5-phosphate N-hydrolase 1	DNPH1	11	62.1	0.974706	1.00228	1.09484	1.1699	1.00974	0.842756	0.725952	0.433023	0.121091	0.0460387	0.968896	58.1648
HCT116_CTRL_Rep1	H0Y8X4	2-deoxynucleoside 5-phosphate N-hydrolase 1	DNPH1	11	62.1	1.04363	0.94129	0.881993	1.01259	0.872001	0.759614	0.498411	0.258532	0.0989832	0.0361522	0.984336	55.9097
HCT116_CTRL_Rep2	H0Y8X4	2-deoxynucleoside 5-phosphate N-hydrolase 1	DNPH1	11	62.1	0.937112	1.04001	1.05871	1.20018	0.888883	1.01672	0.596056	0.353781	0.10608	0.0408878	0.952486	57.3311
HCT116_Enzyme_Rep1	H0Y8X4	2-deoxynucleoside 5-phosphate N-hydrolase 1	DNPH1	11	62.1	0.950601	1.03216	0.982449	0.968866	1.06407	0.823679	0.669792	0.462348	0.126382	0.0432316	0.983949	58.0455
HCT116_Enzyme_Rep2	H0Y8X4	2-deoxynucleoside 5-phosphate N-hydrolase 1	DNPH1	11	62.1	0.954263	1.01542	1.12824	1.22214	1.13902	0.904534	0.719838	0.502654	0.130045	0.0392775	0.939159	58.6381
HCT116_Cosubstrate_Rep1	Q9UJ83-3	2-hydroxyacyl-CoA lyase 1	HACL1	3	9.3	1.03617	0.944513	1.05199	0.911533	0.808217	0.453359	0.462005	0.271418	0.158859	0	0.969982	54.2798
HCT116_CosubstrateEnzyme_Rep1	Q9UJ83-3	2-hydroxyacyl-CoA lyase 1	HACL1	3	9.3	1.16566	0.798157	0.892794	0.773471	0.420788	0.44307	0.384253	0.338802	0.0517318	0	0.908035	51.4087
HCT116_CTRL_Rep1	Q9UJ83-3	2-hydroxyacyl-CoA lyase 1	HACL1	3	9.3	1.11112	0.882868	0.919328	0.961743	0.656349	0.679719	0.511356	0.412255	0.5005	0.0897395	0.882354	57.1227
HCT116_Enzyme_Rep1	Q9UJ83-3	2-hydroxyacyl-CoA lyase 1	HACL1	3	9.3	1.07474	0.897432	1.10565	0.791314	0.73163	0.539678	0.591681	0.489992	0.227208	0.0363671	0.91088	55.9775
HCT116_Cosubstrate_Rep2	F8VVX6	2-methoxy-6-polyprenyl-1,4-benzoquinol methylase, mitochondrial	COQ5	4	28.6	0.807977	1.15321	0.940267	0.996186	0.94895	0.459041	0.312306	0.297688	0.233948	0.0857262	0.930145	52.8852
HCT116_CosubstrateEnzyme_Rep2	F8VVX6	2-methoxy-6-polyprenyl-1,4-benzoquinol methylase, mitochondrial	COQ5	4	28.6	1.02673	0.954237	0.972362	0.704188	0.546589	0.300442	0.25777	0.0901404	0.128884	0.0473935	0.988047	50.3828
HCT116_CTRL_Rep1	F8VVX6	2-methoxy-6-polyprenyl-1,4-benzoquinol methylase, mitochondrial	COQ5	4	28.6	1.10612	0.8872	0.790247	0.819177	0.600448	0.380213	0.235369	0.178967	0.121078	0.0239874	0.972912	51.2338
HCT116_CTRL_Rep2	F8VVX6	2-methoxy-6-polyprenyl-1,4-benzoquinol methylase, mitochondrial	COQ5	4	28.6	1.09492	0.886416	0.837411	0.464916	0.749726	0.177728	0.106017	0.125961	0.0715851	0	0.896026	49.2689
HCT116_Cosubstrate_Rep1	Q6N063	2-oxoglutarate and iron-dependent oxygenase domain-containing protein 2	OGFOD2	6	18	1.32271	0.672429	0	0.91218	0.31242	0.348538	0	0.110186	0	0	0.57843	45.6292
HCT116_Cosubstrate_Rep2	Q6N063	2-oxoglutarate and iron-dependent oxygenase domain-containing protein 2	OGFOD2	6	18	1.02017	0.960656	1.00821	0.776964	0.408071	0.235357	0.0909095	0.0717809	0.0334152	0.0130592	0.994694	49.5094
HCT116_CosubstrateEnzyme_Rep1	Q6N063	2-oxoglutarate and iron-dependent oxygenase domain-containing protein 2	OGFOD2	6	18	0.943341	1.04023	0.803835	0.488069	0.59141	0.39699	0.134002	0.119189	0.0501249	0.0127712	0.945749	49.5423
HCT116_CosubstrateEnzyme_Rep2	Q6N063	2-oxoglutarate and iron-dependent oxygenase domain-containing protein 2	OGFOD2	6	18	1.00992	0.969762	0.935435	0.537906	0.329175	0.307965	0.136479	0.110475	0.0323136	0.0235326	0.978712	48.3592
HCT116_CTRL_Rep1	Q6N063	2-oxoglutarate and iron-dependent oxygenase domain-containing protein 2	OGFOD2	6	18	0.852906	1.10637	1.28835	0.694896	0.335465	0.23699	0.203689	0.126228	0.0649081	0.0295023	0.914945	48.6789
HCT116_CTRL_Rep2	Q6N063	2-oxoglutarate and iron-dependent oxygenase domain-containing protein 2	OGFOD2	6	18	0.951501	1.02601	0.768345	0.583473	0.452667	0.26972	0.204956	0.181526	0.115799	0.0415418	0.983272	48.8182
HCT116_Enzyme_Rep1	Q6N063	2-oxoglutarate and iron-dependent oxygenase domain-containing protein 2	OGFOD2	6	18	1.06382	0.909285	0.75633	0.53837	0.449143	0.242487	0.163997	0.140632	0.0871031	0.0397338	0.98889	48.2645
HCT116_Enzyme_Rep2	Q6N063	2-oxoglutarate and iron-dependent oxygenase domain-containing protein 2	OGFOD2	6	18	1.03224	0.95371	0.841339	0.493102	0.154306	0.119313	0.05638	0.0300461	0.0193231	0.00596118	0.996616	46.8852
HCT116_Cosubstrate_Rep1	Q02218	2-oxoglutarate dehydrogenase, mitochondrial	OGDH	36	43.9	0.956295	1.02036	0.522658	0.266711	0.172551	0.137885	0.0788622	0.0425192	0.0262452	0.0109294	0.975532	44.656
HCT116_Cosubstrate_Rep2	Q02218	2-oxoglutarate dehydrogenase, mitochondrial	OGDH	36	43.9	1.04085	0.941889	0.623884	0.350788	0.264212	0.17838	0.0881251	0.0485586	0.0165049	0.00816996	0.984948	45.83
HCT116_CosubstrateEnzyme_Rep1	Q02218	2-oxoglutarate dehydrogenase, mitochondrial	OGDH	36	43.9	1.04837	0.925872	0.606059	0.266877	0.135499	0.0872535	0.060877	0.0365099	0.0152364	0.00735219	0.995254	44.9408
HCT116_CosubstrateEnzyme_Rep2	Q02218	2-oxoglutarate dehydrogenase, mitochondrial	OGDH	36	43.9	1.02396	0.956798	0.531592	0.215996	0.132752	0.0926042	0.0517242	0.031461	0.0144934	0.00674289	0.992053	44.4397
HCT116_CTRL_Rep1	Q02218	2-oxoglutarate dehydrogenase, mitochondrial	OGDH	36	43.9	1.03335	0.950183	0.54702	0.275026	0.208883	0.132811	0.0762577	0.0468648	0.0258741	0.0173219	0.984858	44.846
HCT116_CTRL_Rep2	Q02218	2-oxoglutarate dehydrogenase, mitochondrial	OGDH	36	43.9	1.09785	0.883566	0.551252	0.229765	0.228977	0.09861	0.0667085	0.041512	0.0224948	0.00909098	0.97947	44.6197
HCT116_Enzyme_Rep1	Q02218	2-oxoglutarate dehydrogenase, mitochondrial	OGDH	36	43.9	1.0247	0.951735	0.550273	0.25893	0.179631	0.107791	0.0633906	0.044394	0.0205073	0.00997263	0.989172	44.7428
HCT116_Enzyme_Rep2	Q02218	2-oxoglutarate dehydrogenase, mitochondrial	OGDH	36	43.9	1.00141	0.978109	0.560944	0.198801	0.122457	0.108062	0.0693759	0.0488297	0.0206491	0.0114655	0.992769	44.4904
HCT116_Cosubstrate_Rep1	Q9ULD0	2-oxoglutarate dehydrogenase-like, mitochondrial	OGDHL	15	14.6	1.03288	0.947633	0.437649	0.169785	0.0642453	0.06121	0.0420891	0.0375761	0	0	0.993256	43.8317
HCT116_Cosubstrate_Rep2	Q9ULD0	2-oxoglutarate dehydrogenase-like, mitochondrial	OGDHL	15	14.6	1.0938	0.893831	0.494321	0.0503817	0.10025	0.0483821	0	0	0	0	0.987176	43.8753
HCT116_CosubstrateEnzyme_Rep1	Q9ULD0	2-oxoglutarate dehydrogenase-like, mitochondrial	OGDHL	15	14.6	1.00485	0.973251	0.624102	0.0939444	0	0	0	0	0	0	0.999932	44.5165
HCT116_CTRL_Rep1	Q9ULD0	2-oxoglutarate dehydrogenase-like, mitochondrial	OGDHL	15	14.6	0.990579	0.987208	0.442511	0.0803903	0.0479931	0	0	0	0	0	0.997655	43.8136
HCT116_Enzyme_Rep1	Q9ULD0	2-oxoglutarate dehydrogenase-like, mitochondrial	OGDHL	15	14.6	1.05687	0.916819	0.720704	0.320047	0.28518	0.17196	0.127352	0.0729463	0.0444091	0	0.980158	46.0409
HCT116_Cosubstrate_Rep1	O95861	3(2),5-bisphosphate nucleotidase 1	BPNT1	22	85.7	0.989269	0.989048	1.08213	1.08564	1.10735	0.973505	0.867702	0.633819	0.307996	0.0407533	0.974537	60.4803
HCT116_Cosubstrate_Rep2	O95861	3(2),5-bisphosphate nucleotidase 1	BPNT1	22	85.7	1.00497	0.974442	0.943959	0.883241	0.867879	0.69999	0.669464	0.579377	0.30644	0.0529817	0.953646	58.4781
HCT116_CosubstrateEnzyme_Rep1	O95861	3(2),5-bisphosphate nucleotidase 1	BPNT1	22	85.7	0.986009	0.993772	1.00668	0.999402	0.992079	1.01973	1.03923	0.833246	0.254495	0.0302157	0.996558	61.3608
HCT116_CosubstrateEnzyme_Rep2	O95861	3(2),5-bisphosphate nucleotidase 1	BPNT1	22	85.7	0.98049	0.996936	1.04345	0.979034	0.894791	0.838583	0.925326	0.708653	0.213729	0.0270113	0.967304	60.4923
HCT116_CTRL_Rep1	O95861	3(2),5-bisphosphate nucleotidase 1	BPNT1	22	85.7	1.03036	0.952778	0.9441	0.94232	0.874793	0.864801	0.91055	0.642307	0.332275	0.0450708	0.957782	60.6237
HCT116_CTRL_Rep2	O95861	3(2),5-bisphosphate nucleotidase 1	BPNT1	22	85.7	0.999239	0.979545	0.967854	1.04035	0.852436	0.99262	0.808132	0.809039	0.405167	0.0964357	0.951214	61.7992
HCT116_Enzyme_Rep1	O95861	3(2),5-bisphosphate nucleotidase 1	BPNT1	22	85.7	0.960972	1.0209	1.02331	0.919097	0.888806	0.794069	0.82975	0.637074	0.149898	0.0225443	0.951095	59.5504
HCT116_Enzyme_Rep2	O95861	3(2),5-bisphosphate nucleotidase 1	BPNT1	22	85.7	1.03328	0.95289	0.986895	0.986706	1.01092	0.806819	0.812606	0.671703	0.169099	0.0236647	0.96553	59.8067
HCT116_Cosubstrate_Rep1	Q8IV48	3-5 exoribonuclease 1	ERI1	3	10.9	1.03036	0.950029	0.57694	0.290788	0.228288	0.193463	0.108301	0.0773778	0.0429459	0.0130234	0.97969	45.0918
HCT116_Cosubstrate_Rep2	Q8IV48	3-5 exoribonuclease 1	ERI1	3	10.9	1.09671	0.891195	0.735212	0.522805	0.359088	0.300751	0.0894894	0.0929184	0.038635	0.00354251	0.981808	47.7906
HCT116_CosubstrateEnzyme_Rep1	Q8IV48	3-5 exoribonuclease 1	ERI1	3	10.9	1.05519	0.918441	0.647729	0.447645	0.453022	0.208309	0.0909153	0.0854036	0.121048	0.046422	0.969164	47.1151
HCT116_CosubstrateEnzyme_Rep2	Q8IV48	3-5 exoribonuclease 1	ERI1	3	10.9	1.08282	0.902444	0.549997	0.322228	0.275632	0.219637	0.109418	0.0583211	0.0244408	0.0118665	0.969117	45.3583
HCT116_CTRL_Rep1	Q8IV48	3-5 exoribonuclease 1	ERI1	3	10.9	0.936118	1.03435	0.613839	0.486631	0.338363	0.19498	0.0987365	0.0456436	0.0193039	0.0214239	0.970713	46.9757
HCT116_CTRL_Rep2	Q8IV48	3-5 exoribonuclease 1	ERI1	3	10.9	1.03506	0.94468	0.673897	0.325277	0.414718	0.157759	0.130174	0.0707992	0.0282819	0.0162713	0.962397	46.4707
HCT116_Enzyme_Rep1	Q8IV48	3-5 exoribonuclease 1	ERI1	3	10.9	1.07994	0.891789	0.701077	0.630884	0.762762	0.389815	0.264595	0.157621	0.0934595	0.0548	0.928247	50.9423
HCT116_Enzyme_Rep2	Q8IV48	3-5 exoribonuclease 1	ERI1	3	10.9	1.15565	0.856043	0.72952	0.44315	0.277325	0.191526	0.113262	0.0788396	0.0466911	0.0115288	0.975169	46.6639
HCT116_Cosubstrate_Rep1	Q9BYD6	39S ribosomal protein L1, mitochondrial	MRPL1	13	55.7	1.06529	0.916861	0.461583	0.221477	0.129134	0.109406	0.0659243	0.0464695	0.0200603	0.0110111	0.98731	44.0409
HCT116_Cosubstrate_Rep2	Q9BYD6	39S ribosomal protein L1, mitochondrial	MRPL1	13	55.7	1.05367	0.930251	0.509732	0.266388	0.211531	0.13999	0.0761341	0.0558919	0.0343105	0.0191211	0.981662	44.5806
HCT116_CosubstrateEnzyme_Rep1	Q9BYD6	39S ribosomal protein L1, mitochondrial	MRPL1	13	55.7	1.07971	0.89174	0.567954	0.260247	0.16263	0.109872	0.0620233	0.0392867	0.0225804	0.0151413	0.990133	44.7277
HCT116_CosubstrateEnzyme_Rep2	Q9BYD6	39S ribosomal protein L1, mitochondrial	MRPL1	13	55.7	1.02323	0.95747	0.590624	0.244628	0.151627	0.109912	0.0735485	0.0364979	0.0240835	0.0144533	0.992809	44.8194
HCT116_CTRL_Rep1	Q9BYD6	39S ribosomal protein L1, mitochondrial	MRPL1	13	55.7	1.05905	0.927945	0.460119	0.234264	0.194751	0.133434	0.0715835	0.0514251	0.0216121	0.0141738	0.978645	44.1423
HCT116_CTRL_Rep2	Q9BYD6	39S ribosomal protein L1, mitochondrial	MRPL1	13	55.7	1.04795	0.932131	0.526083	0.257913	0.275693	0.118426	0.115252	0.0446166	0.0184726	0.0118704	0.971527	44.7931
HCT116_Enzyme_Rep1	Q9BYD6	39S ribosomal protein L1, mitochondrial	MRPL1	13	55.7	1.00401	0.97419	0.573204	0.214985	0.135727	0.119577	0.0676314	0.0454527	0.0248792	0.0119607	0.991861	44.6109
HCT116_Enzyme_Rep2	Q9BYD6	39S ribosomal protein L1, mitochondrial	MRPL1	13	55.7	1.07645	0.918721	0.607996	0.293848	0.185838	0.163443	0.140128	0.0706838	0.0287507	0.0152926	0.983388	45.1022
HCT116_CosubstrateEnzyme_Rep1	Q9Y3B7	39S ribosomal protein L11, mitochondrial	MRPL11	4	22.4	1.14069	0.825344	0.882829	0.660885	0.450859	0.321008	0.144183	0.0730192	0.0618124	0.0351854	0.971221	49.3962
HCT116_CosubstrateEnzyme_Rep2	Q9Y3B7	39S ribosomal protein L11, mitochondrial	MRPL11	4	22.4	0.988205	0.989811	0.632367	0.565792	0.389474	0.236656	0.134581	0.116401	0.0570896	0.0379041	0.979607	47.733
HCT116_CTRL_Rep1	Q9Y3B7	39S ribosomal protein L11, mitochondrial	MRPL11	4	22.4	0.614081	1.31309	0.862344	0.676082	0.590514	0.513418	0.272501	0.144448	0.0428302	0.0200184	0.801434	51.6495
HCT116_CTRL_Rep2	Q9Y3B7	39S ribosomal protein L11, mitochondrial	MRPL11	4	22.4	1.01301	0.966138	0.869524	0.667349	0.565485	0.36116	0.208257	0.14857	0.0541841	0.0180273	0.995385	50.4443
HCT116_Cosubstrate_Rep1	P52815	39S ribosomal protein L12, mitochondrial	MRPL12	6	39.9	0.925818	1.0493	1.10705	1.17685	0.990725	0.904247	0.67652	0.446782	0.410738	0.283461	0.937656	58.2199
HCT116_Cosubstrate_Rep2	P52815	39S ribosomal protein L12, mitochondrial	MRPL12	6	39.9	0.945657	1.02827	1.08241	1.8197	1.68949	2.02118	1.76636	1.40175	1.42301	1.04993	NA	NA
HCT116_CosubstrateEnzyme_Rep1	P52815	39S ribosomal protein L12, mitochondrial	MRPL12	6	39.9	0.838067	1.15486	1.09832	1.35721	1.20461	1.24649	1.13241	1.02555	0.74458	0.552341	NA	NA
HCT116_CosubstrateEnzyme_Rep2	P52815	39S ribosomal protein L12, mitochondrial	MRPL12	6	39.9	0.913618	1.05868	1.11039	1.18677	1.10038	1.08259	1.05107	0.822473	0.757396	0.400561	0.814587	65.8446
HCT116_CTRL_Rep1	P52815	39S ribosomal protein L12, mitochondrial	MRPL12	6	39.9	0.87442	1.08775	1.54378	1.30519	1.16444	1.08447	1.09867	0.734597	0.662435	0.470131	0.484744	NA
HCT116_CTRL_Rep2	P52815	39S ribosomal protein L12, mitochondrial	MRPL12	6	39.9	0.959361	1.01836	0.915578	1.16618	1.04878	1.13452	0.858978	0.858685	0.722372	0.474695	0.80935	66.6248
HCT116_Enzyme_Rep1	P52815	39S ribosomal protein L12, mitochondrial	MRPL12	6	39.9	0.984447	0.995424	1.06959	1.23726	1.18268	1.1218	1.09727	0.933016	1.04782	0.646884	0.476832	NA
HCT116_Enzyme_Rep2	P52815	39S ribosomal protein L12, mitochondrial	MRPL12	6	39.9	0.882818	1.07197	0.852452	1.3264	1.39046	1.36223	1.34647	1.18142	1.08858	0.658518	NA	NA
HCT116_Cosubstrate_Rep1	Q9BYD1	39S ribosomal protein L13, mitochondrial	MRPL13	6	37.6	0.496194	1.45726	0.424331	0.283577	0.262534	0.246179	0.0263808	0.0520767	0.0576378	0.0374116	0.668042	43.9478
HCT116_Cosubstrate_Rep2	Q9BYD1	39S ribosomal protein L13, mitochondrial	MRPL13	6	37.6	1.03056	0.951219	0.866169	0.683455	0.373963	0.376187	0.119112	0.0984947	0.0667018	0.0186107	0.985127	49.3532
HCT116_CosubstrateEnzyme_Rep1	Q9BYD1	39S ribosomal protein L13, mitochondrial	MRPL13	6	37.6	1.10349	0.86585	0.767225	0.48338	0.446183	0.277013	0.20949	0.116153	0.035429	0.051409	0.974537	48.205
HCT116_CosubstrateEnzyme_Rep2	Q9BYD1	39S ribosomal protein L13, mitochondrial	MRPL13	6	37.6	1.1606	0.830619	0.332772	0.147081	0.0797409	0.106869	0	0	0	0	0.972063	43.1182
HCT116_CTRL_Rep1	Q9BYD1	39S ribosomal protein L13, mitochondrial	MRPL13	6	37.6	0.64951	1.28243	0.905527	0.593681	0.446951	0.362204	0.211384	0.155071	0.0858035	0.0702878	0.826679	49.5034
HCT116_CTRL_Rep2	Q9BYD1	39S ribosomal protein L13, mitochondrial	MRPL13	6	37.6	0.962545	1.01526	0.665794	0.416637	0.398569	0.199838	0.142717	0.0880245	0.0656321	0.0327796	0.970812	47.0001
HCT116_Cosubstrate_Rep1	Q6P1L8	39S ribosomal protein L14, mitochondrial	MRPL14	3	19.3	1.05822	0.923578	0.932482	0.583266	0.396171	0.32384	0.275431	0.18645	0.144805	0.0451899	0.973005	49.0889
HCT116_Cosubstrate_Rep2	Q6P1L8	39S ribosomal protein L14, mitochondrial	MRPL14	3	19.3	0.972637	1.00379	0.930969	0.764015	0.597384	0.48155	0.26628	0.170904	0.0836939	0.0260743	0.994793	51.8873
HCT116_CosubstrateEnzyme_Rep1	Q6P1L8	39S ribosomal protein L14, mitochondrial	MRPL14	3	19.3	1.10842	0.860485	0.928709	0.675526	0.28768	0.193534	0.255664	0.156709	0.0752496	0.0180135	0.959806	48.3757
HCT116_CosubstrateEnzyme_Rep2	Q6P1L8	39S ribosomal protein L14, mitochondrial	MRPL14	3	19.3	1.07848	0.906452	0.8214	0.600716	0.572452	0.502654	0.32548	0.153818	0.0509216	0.0145203	0.963185	50.897
HCT116_CTRL_Rep1	Q6P1L8	39S ribosomal protein L14, mitochondrial	MRPL14	3	19.3	0.825483	1.13011	0.863696	0.653981	0.607553	0.356791	0.150655	0.114458	0	0	0.947754	50.4586
HCT116_Enzyme_Rep2	Q6P1L8	39S ribosomal protein L14, mitochondrial	MRPL14	3	19.3	1.21618	0.808131	0.89248	0.559687	0.380182	0.295221	0.209085	0.138892	0.0963713	0.0535713	0.941778	48.5449
HCT116_Cosubstrate_Rep1	Q9P015	39S ribosomal protein L15, mitochondrial	MRPL15	14	54.1	0.698071	1.26556	0.563084	0.810856	0.483861	0.408483	0.230453	0.153143	0.119353	0.113387	0.763577	50.3404
HCT116_Cosubstrate_Rep2	Q9P015	39S ribosomal protein L15, mitochondrial	MRPL15	14	54.1	0.961351	1.01403	1.11122	1.15097	0.875639	0.464876	0.174767	0.115999	0.0760486	0.037835	0.978358	52.8334
HCT116_CosubstrateEnzyme_Rep1	Q9P015	39S ribosomal protein L15, mitochondrial	MRPL15	14	54.1	1.03452	0.940954	0.764969	0.634194	0.322454	0.148832	0.0871778	0.0538401	0.0354798	0.011362	0.994523	47.9261
HCT116_CosubstrateEnzyme_Rep2	Q9P015	39S ribosomal protein L15, mitochondrial	MRPL15	14	54.1	1.02303	0.957656	0.502865	0.490321	0.279973	0.139545	0.0591951	0.0369276	0.0170131	0.0188781	0.96671	46.0483
HCT116_CTRL_Rep1	Q9P015	39S ribosomal protein L15, mitochondrial	MRPL15	14	54.1	0.696137	1.24207	1.14546	0.992181	0.734046	0.34983	0.11506	0.0836582	0.0410901	0.0149081	0.915155	51.8286
HCT116_CTRL_Rep2	Q9P015	39S ribosomal protein L15, mitochondrial	MRPL15	14	54.1	1.00087	0.977961	0.904331	0.599005	0.692263	0.202588	0.101184	0.0479444	0.0310673	0.0147423	0.958024	49.9535
HCT116_Enzyme_Rep2	Q9P015	39S ribosomal protein L15, mitochondrial	MRPL15	14	54.1	0.714226	1.20539	0.903632	0.475062	0.277239	0.216652	0.103705	0.0638363	0.0501898	0.0163799	0.899937	47.3614
HCT116_Cosubstrate_Rep1	Q9NRX2	39S ribosomal protein L17, mitochondrial	MRPL17	5	29.7	0.785992	1.18207	0.707067	0.515746	0.406795	0.289409	0.159143	0.106893	0.0431496	0.0172717	0.902776	48.2784
HCT116_Cosubstrate_Rep2	Q9NRX2	39S ribosomal protein L17, mitochondrial	MRPL17	5	29.7	1.08987	0.897403	0.874641	0.742961	0.611211	0.37433	0.167295	0.0987397	0.0783803	0.0189632	0.985126	50.828
HCT116_CosubstrateEnzyme_Rep1	Q9NRX2	39S ribosomal protein L17, mitochondrial	MRPL17	5	29.7	1.10822	0.860695	0.781249	0.67102	0.361958	0.112872	0.127338	0.0916273	0.0707145	0.035695	0.974863	48.1348
HCT116_CosubstrateEnzyme_Rep2	Q9NRX2	39S ribosomal protein L17, mitochondrial	MRPL17	5	29.7	1.01818	0.962135	0.773147	0.640706	0.476074	0.249711	0.0770548	0.0834767	0.0620053	0.0344027	0.991025	48.9011
HCT116_CTRL_Rep1	Q9NRX2	39S ribosomal protein L17, mitochondrial	MRPL17	5	29.7	0.747303	1.19778	0.936284	0.64722	0.52328	0.309315	0.139857	0.108631	0.0725687	0.0239677	0.916286	49.9333
HCT116_CTRL_Rep2	Q9NRX2	39S ribosomal protein L17, mitochondrial	MRPL17	5	29.7	1.02978	0.94982	0.719634	0.469324	0.447489	0.179844	0.101843	0.0372683	0.0114848	0.00519528	0.982094	47.5573
HCT116_Cosubstrate_Rep1	Q9H0U6	39S ribosomal protein L18, mitochondrial	MRPL18	5	33.3	0.726615	1.23846	0.548233	0.490078	0.313727	0.287129	0.154209	0.119643	0.0690991	0.0310719	0.81764	47.0203
HCT116_Cosubstrate_Rep2	Q9H0U6	39S ribosomal protein L18, mitochondrial	MRPL18	5	33.3	1.00089	0.978152	0.930485	0.618448	0.346782	0.296312	0.140043	0.0759538	0.0459189	0.0150536	0.989022	48.7916
HCT116_CosubstrateEnzyme_Rep1	Q9H0U6	39S ribosomal protein L18, mitochondrial	MRPL18	5	33.3	0.975172	1.00557	0.740447	0.536579	0.296689	0.166484	0.139876	0.0839971	0.0541455	0.0229595	0.992708	47.3513
HCT116_CosubstrateEnzyme_Rep2	Q9H0U6	39S ribosomal protein L18, mitochondrial	MRPL18	5	33.3	1.07844	0.906489	0.709388	0.506509	0.51153	0.495111	0.364972	0.34011	0.111522	0.0278803	0.923516	50.479
HCT116_CTRL_Rep1	Q9H0U6	39S ribosomal protein L18, mitochondrial	MRPL18	5	33.3	0.642805	1.28823	1.18559	0.764675	0.510213	0.33151	0.165649	0.0839637	0.0283454	0.0143652	0.85847	50.5592
HCT116_CTRL_Rep2	Q9H0U6	39S ribosomal protein L18, mitochondrial	MRPL18	5	33.3	1.06801	0.912606	0.829325	0.489198	0.523209	0.252195	0.239825	0.145775	0.0623952	0.0318779	0.969159	48.9194
HCT116_Enzyme_Rep2	Q9H0U6	39S ribosomal protein L18, mitochondrial	MRPL18	5	33.3	0.735392	1.18864	0.643642	0.450872	0.548083	0.394909	0.314457	0.252151	0.183822	0.0631536	0.78524	49.7843
HCT116_Cosubstrate_Rep1	P49406	39S ribosomal protein L19, mitochondrial	MRPL19	8	26.7	0.922184	1.05275	0.553604	0.306012	0.196102	0.168005	0.0879639	0.0710775	0.0378835	0.0117762	0.964305	45.0428
HCT116_Cosubstrate_Rep2	P49406	39S ribosomal protein L19, mitochondrial	MRPL19	8	26.7	1.00551	0.973955	0.734791	0.391311	0.288329	0.192931	0.118132	0.075545	0.0471047	0.0196157	0.988614	46.5509
HCT116_CosubstrateEnzyme_Rep1	P49406	39S ribosomal protein L19, mitochondrial	MRPL19	8	26.7	1.0839	0.88718	0.572018	0.352592	0.248164	0.149748	0.0933538	0.0630086	0.0457154	0.0254654	0.984627	45.3586
HCT116_CosubstrateEnzyme_Rep2	P49406	39S ribosomal protein L19, mitochondrial	MRPL19	8	26.7	1.07812	0.906784	0.476862	0.274619	0.196856	0.120062	0.0651038	0.0391178	0.0318488	0.0147151	0.9801	44.4163
HCT116_CTRL_Rep1	P49406	39S ribosomal protein L19, mitochondrial	MRPL19	8	26.7	0.856431	1.10332	0.645657	0.353884	0.279919	0.158176	0.0804515	0.0793078	0.0304526	0.0133016	0.945952	46.0273
HCT116_CTRL_Rep2	P49406	39S ribosomal protein L19, mitochondrial	MRPL19	8	26.7	1.04418	0.935801	0.616718	0.289398	0.322553	0.136958	0.0847709	0.0486181	0.022191	0.00823498	0.973765	45.5966
HCT116_Enzyme_Rep1	P49406	39S ribosomal protein L19, mitochondrial	MRPL19	8	26.7	1.02074	0.956037	0.423599	0.252888	0.376922	0.210319	0.0650631	0.0525523	0.0258146	0.00998311	0.919625	44.7204
HCT116_Enzyme_Rep2	P49406	39S ribosomal protein L19, mitochondrial	MRPL19	8	26.7	1.05622	0.934729	0.494299	0.279054	0.167362	0.137725	0.0697424	0.0682577	0.0247777	0.00886824	0.98258	44.4967
HCT116_Cosubstrate_Rep1	Q5T653	39S ribosomal protein L2, mitochondrial	MRPL2	7	26.9	0.786474	1.18162	0.863034	0.693124	0.433208	0.199728	0.0588366	0.0309616	0.0484623	0	0.94481	49.1231
HCT116_Cosubstrate_Rep2	Q5T653	39S ribosomal protein L2, mitochondrial	MRPL2	7	26.9	1.00263	0.976566	0.969032	0.860538	0.525057	0.286406	0.140122	0.100366	0.0507572	0.0367889	0.998385	50.4882
HCT116_CosubstrateEnzyme_Rep1	Q5T653	39S ribosomal protein L2, mitochondrial	MRPL2	7	26.9	1.00137	0.977047	0.651994	0.452595	0.150324	0.0741406	0.0575015	0.0296471	0.0318956	0.0130085	0.992288	46.0273
HCT116_CosubstrateEnzyme_Rep2	Q5T653	39S ribosomal protein L2, mitochondrial	MRPL2	7	26.9	1.03651	0.945207	0.454718	0.394438	0.196152	0.123471	0.0431682	0.0290765	0.0324436	0.0320306	0.969172	44.9736
HCT116_CTRL_Rep1	Q5T653	39S ribosomal protein L2, mitochondrial	MRPL2	7	26.9	0.594648	1.32991	1.00824	0.808541	0.414002	0.206987	0.0828476	0.078461	0.0382639	0.0179048	0.854367	49.5256
HCT116_CTRL_Rep2	Q5T653	39S ribosomal protein L2, mitochondrial	MRPL2	7	26.9	1.02061	0.958745	0.790059	0.409468	0.443258	0.115828	0.084113	0.0627029	0.0418989	0.0211401	0.97264	47.3306
HCT116_Enzyme_Rep2	Q5T653	39S ribosomal protein L2, mitochondrial	MRPL2	7	26.9	0.904522	1.05479	0.89854	0.654172	0.338026	0.179137	0.10235	0.0294567	0.0360061	0.0284443	0.989568	48.4969
HCT116_Cosubstrate_Rep1	Q9BYC9	39S ribosomal protein L20, mitochondrial	MRPL20	6	37.6	0.621544	1.33823	0.417596	0.736523	0.257149	0.20294	0.140433	0.181875	0.145959	0.0521064	0.654031	47.394
HCT116_Cosubstrate_Rep2	Q9BYC9	39S ribosomal protein L20, mitochondrial	MRPL20	6	37.6	0.954031	1.02067	1.16573	1.25279	0.685184	0.329854	0.131187	0.0980776	0.0197245	0.00643261	0.946559	51.6757
HCT116_CosubstrateEnzyme_Rep1	Q9BYC9	39S ribosomal protein L20, mitochondrial	MRPL20	6	37.6	1.01593	0.96119	0.826815	0.601204	0.141831	0.0695406	0.0628229	0.0472919	0.0244466	0.0109047	0.99263	47.304
HCT116_CosubstrateEnzyme_Rep2	Q9BYC9	39S ribosomal protein L20, mitochondrial	MRPL20	6	37.6	1.00634	0.973063	0.57269	0.492844	0.225072	0.196112	0.11592	0.0549971	0.0286107	0.011793	0.976272	46.2941
HCT116_CTRL_Rep1	Q9BYC9	39S ribosomal protein L20, mitochondrial	MRPL20	6	37.6	0.596568	1.32825	1.38787	1.13073	0.721011	0.26003	0.118812	0.0860998	0.0266609	0.015696	0.834224	51.4068
HCT116_CTRL_Rep2	Q9BYC9	39S ribosomal protein L20, mitochondrial	MRPL20	6	37.6	0.998199	0.980557	0.85639	0.592127	0.658935	0.111303	0.07023	0.0276986	0.0165613	0.00985643	0.952387	49.3358
HCT116_Enzyme_Rep1	Q9BYC9	39S ribosomal protein L20, mitochondrial	MRPL20	6	37.6	1.08831	0.882697	0.822638	0.708523	0.212157	0.114331	0.0563358	0.0256568	0.010617	0.0100748	0.978384	47.9778
HCT116_Enzyme_Rep2	Q9BYC9	39S ribosomal protein L20, mitochondrial	MRPL20	6	37.6	0.720029	1.2008	0.835316	0.500234	0.241381	0.223852	0.148082	0.0946309	0.0552507	0.0170992	0.897575	47.2287
HCT116_Cosubstrate_Rep1	Q7Z2W9	39S ribosomal protein L21, mitochondrial	MRPL21	7	43.9	0.785585	1.18246	0.703606	0.842842	0.462653	0.379388	0.223444	0.143648	0.0861913	0.0364085	0.890742	50.5482
HCT116_Cosubstrate_Rep2	Q7Z2W9	39S ribosomal protein L21, mitochondrial	MRPL21	7	43.9	1.03766	0.944783	1.12646	1.18516	0.740398	0.419226	0.218464	0.132192	0.0992178	0.0243516	0.95967	52.3882
HCT116_CosubstrateEnzyme_Rep1	Q7Z2W9	39S ribosomal protein L21, mitochondrial	MRPL21	7	43.9	1.01336	0.963985	0.77331	0.539493	0.319447	0.177688	0.112573	0.0622732	0.0375283	0.0131976	0.998176	47.5766
HCT116_CosubstrateEnzyme_Rep2	Q7Z2W9	39S ribosomal protein L21, mitochondrial	MRPL21	7	43.9	1.0172	0.963036	0.610754	0.460701	0.233365	0.117663	0.0568014	0.0596495	0.0362501	0.0152364	0.989104	46.1392
HCT116_CTRL_Rep1	Q7Z2W9	39S ribosomal protein L21, mitochondrial	MRPL21	7	43.9	0.618963	1.30887	1.02853	0.988644	0.593391	0.277267	0.128651	0.0862997	0.0574902	0.0203862	0.873366	50.9302
HCT116_CTRL_Rep2	Q7Z2W9	39S ribosomal protein L21, mitochondrial	MRPL21	7	43.9	1.02249	0.956918	0.948925	0.640299	0.556178	0.173157	0.132115	0.0604925	0.0280558	0.0153958	0.984819	49.5532
HCT116_Enzyme_Rep2	Q7Z2W9	39S ribosomal protein L21, mitochondrial	MRPL21	7	43.9	0.687253	1.22674	1.05508	0.675844	0.21045	0.232257	0.13323	0.0305276	0	0.0167334	0.896793	48.0895
HCT116_Cosubstrate_Rep1	E7ESL0	39S ribosomal protein L22, mitochondrial	MRPL22	3	12.7	0.594325	1.36407	0.416978	0.402859	0.29894	0.193311	0.121899	0.0710961	0.0291299	0.0194782	0.68724	45.3304
HCT116_Cosubstrate_Rep2	E7ESL0	39S ribosomal protein L22, mitochondrial	MRPL22	3	12.7	1.03193	0.949984	0.7778	0.670411	0.401421	0.314962	0.132585	0.0913323	0.0586477	0.0322802	0.993	49.0061
HCT116_CosubstrateEnzyme_Rep1	E7ESL0	39S ribosomal protein L22, mitochondrial	MRPL22	3	12.7	1.06735	0.905198	0.718143	0.675597	0.342527	0.212585	0.186183	0.106702	0.0454602	0.0212951	0.981627	48.2876
HCT116_CTRL_Rep1	E7ESL0	39S ribosomal protein L22, mitochondrial	MRPL22	3	12.7	0.656049	1.27677	0.852817	0.621351	0.433514	0.309032	0.092307	0.106155	0.0468862	0.0241479	0.853469	49.1882
HCT116_CTRL_Rep2	E7ESL0	39S ribosomal protein L22, mitochondrial	MRPL22	3	12.7	1.10626	0.875381	0.523255	0.290649	0.359811	0.124633	0.0718674	0.0224672	0.0337596	0.0110957	0.954978	45.1916
HCT116_Cosubstrate_Rep1	Q16540	39S ribosomal protein L23, mitochondrial	MRPL23	5	55.6	0.582981	1.37485	0.243258	0.459341	0.172436	0.182335	0.0616217	0.0443626	0.0330872	0	0.704499	43.8133
HCT116_Cosubstrate_Rep2	Q16540	39S ribosomal protein L23, mitochondrial	MRPL23	5	55.6	0.996616	0.982027	0.799069	0.815924	0.451897	0.285256	0.0704101	0.0114927	0	0	0.984292	49.7322
HCT116_CosubstrateEnzyme_Rep1	Q16540	39S ribosomal protein L23, mitochondrial	MRPL23	5	55.6	1.10843	0.860465	0.664881	0.417982	0.152657	0.0883834	0.0866677	0.102119	0	0	0.982649	45.7658
HCT116_CosubstrateEnzyme_Rep2	Q16540	39S ribosomal protein L23, mitochondrial	MRPL23	5	55.6	1.16768	0.824082	0.459821	0.369769	0.391352	0.175115	0.111739	0.017314	0	0	0.928155	45.5487
HCT116_CTRL_Rep1	Q16540	39S ribosomal protein L23, mitochondrial	MRPL23	5	55.6	0.460852	1.44572	0.746958	0.570239	0.307862	0.208073	0.017547	0.124671	0.0152829	0	0.701739	47.844
HCT116_CTRL_Rep2	Q16540	39S ribosomal protein L23, mitochondrial	MRPL23	5	55.6	1.03965	0.940217	0.778829	0.410552	0.472335	0.185482	0.140923	0.0660525	0.0555247	0.0266775	0.969493	47.641
HCT116_Cosubstrate_Rep1	Q96A35	39S ribosomal protein L24, mitochondrial	MRPL24	3	13.9	0.497543	1.45597	0.244957	0.407663	0.144265	0.130606	0.0446073	0.0614135	0.0448991	0.0279328	NA	NA
HCT116_Cosubstrate_Rep2	Q96A35	39S ribosomal protein L24, mitochondrial	MRPL24	3	13.9	0.972947	1.00351	0.998916	0.806392	0.755376	0.432046	0.317121	0.198131	0.184496	0.119743	0.988683	52.5833
HCT116_CosubstrateEnzyme_Rep1	Q96A35	39S ribosomal protein L24, mitochondrial	MRPL24	3	13.9	0.997351	0.981421	0.847933	0.644606	0.471839	0.359585	0.229481	0.0504484	0.0154423	0	0.989639	49.732
HCT116_CTRL_Rep1	Q96A35	39S ribosomal protein L24, mitochondrial	MRPL24	3	13.9	0.53716	1.37967	0.814289	0.756095	0.497693	0.257799	0.108437	0.0823165	0.058694	0.0388181	0.776386	49.8246
HCT116_CTRL_Rep2	Q96A35	39S ribosomal protein L24, mitochondrial	MRPL24	3	13.9	1.06511	0.915438	0.836674	0.468464	0.592544	0.170057	0.123138	0.0925836	0.0556242	0.0309864	0.950808	48.6037
HCT116_Cosubstrate_Rep1	D6RAN8	39S ribosomal protein L27, mitochondrial	MRPL27	3	31.2	0.47908	1.47351	0.249903	0.413133	0.202977	0.175931	0.156464	0.20707	0.168777	0.0230182	NA	NA
HCT116_Cosubstrate_Rep2	D6RAN8	39S ribosomal protein L27, mitochondrial	MRPL27	3	31.2	0.757727	1.19881	1.20148	1.20112	0.771965	0.388503	0.226806	0.211645	0.138121	0.0700795	0.898049	52.1521
HCT116_CosubstrateEnzyme_Rep1	D6RAN8	39S ribosomal protein L27, mitochondrial	MRPL27	3	31.2	1.0148	0.962419	0.907294	0.666164	0.326506	0.160636	0.130872	0.0843147	0.0479499	0.0105126	0.996866	48.4471
HCT116_CosubstrateEnzyme_Rep2	D6RAN8	39S ribosomal protein L27, mitochondrial	MRPL27	3	31.2	1.03082	0.950464	0.511259	0.446945	0.342768	0.15354	0.12674	0.0977724	0.058724	0.0307402	0.964257	46.0471
HCT116_CTRL_Rep1	D6RAN8	39S ribosomal protein L27, mitochondrial	MRPL27	3	31.2	0.424757	1.47696	0.972749	0.835745	0.386287	0.243539	0.108811	0.0740785	0.0475083	0.0138696	0.731891	49.5314
HCT116_CTRL_Rep2	D6RAN8	39S ribosomal protein L27, mitochondrial	MRPL27	3	31.2	0.891866	1.08405	0.820819	0.425605	0.510236	0.110746	0.090275	0.0699182	0.0461127	0.0206061	0.939142	47.8965
HCT116_Enzyme_Rep2	D6RAN8	39S ribosomal protein L27, mitochondrial	MRPL27	3	31.2	0.249298	1.57335	0.692968	0.354166	0.218343	0.197246	0.063803	0.0363089	0.0109148	0	0.539145	46.0073
HCT116_Cosubstrate_Rep1	Q4TT37	39S ribosomal protein L28, mitochondrial	MRPL28	3	17.4	0.453564	1.49774	0.26831	0.448442	0.238315	0.148232	0.0629411	0.0732072	0.0259449	0.0224119	0.609436	43.7992
HCT116_Cosubstrate_Rep2	Q4TT37	39S ribosomal protein L28, mitochondrial	MRPL28	3	17.4	0.844712	1.11988	1.1301	1.00607	0.504374	0.23895	0.146333	0	0	0	0.960362	50.4797
HCT116_CosubstrateEnzyme_Rep1	Q4TT37	39S ribosomal protein L28, mitochondrial	MRPL28	3	17.4	1.01635	0.960738	0.707901	0.625442	0.4208	0.376018	0.141563	0.0524731	0.00862788	0.0245794	0.978822	48.7927
HCT116_CosubstrateEnzyme_Rep2	Q4TT37	39S ribosomal protein L28, mitochondrial	MRPL28	3	17.4	0.983726	0.993947	0.680773	0.498275	0.383128	0.381239	0.149356	0.113558	0	0.0369726	0.965678	48.0901
HCT116_CTRL_Rep1	Q4TT37	39S ribosomal protein L28, mitochondrial	MRPL28	3	17.4	0.593654	1.33077	0.780605	1.00098	0.694912	0.299185	0.136519	0.0491156	0	0	0.832211	51.535
HCT116_CTRL_Rep2	Q4TT37	39S ribosomal protein L28, mitochondrial	MRPL28	3	17.4	0.889578	1.08628	0.6915	0.455809	0.561117	0.191885	0.0860675	0.0346232	0.0288304	0.012103	0.927024	48.0538
HCT116_Enzyme_Rep2	Q4TT37	39S ribosomal protein L28, mitochondrial	MRPL28	3	17.4	0.428448	1.43157	0.738206	0.528858	0.431745	0.299692	0.124269	0.0605996	0.038695	0.0413073	0.650115	48.605
HCT116_CosubstrateEnzyme_Rep2	H0Y9G6	39S ribosomal protein L3, mitochondrial	MRPL3	2	4.7	1.01953	0.96089	0.577174	0.38566	0.238555	0.173875	0.0601625	0.0646856	0.0350662	0.013631	0.983915	45.7018
HCT116_CTRL_Rep1	H0Y9G6	39S ribosomal protein L3, mitochondrial	MRPL3	2	4.7	0.632709	1.29697	0.736515	0.510641	0.301112	0.242105	0.145481	0.0612775	0.0652721	0.0242165	0.815417	47.4916
HCT116_CTRL_Rep2	H0Y9G6	39S ribosomal protein L3, mitochondrial	MRPL3	2	4.7	1.01554	0.963683	0.501392	0.216695	0.280013	0.13344	0.0707285	0.0570586	0.0337659	0.0161385	0.966159	44.4149
HCT116_Cosubstrate_Rep2	Q8TCC3	39S ribosomal protein L30, mitochondrial	MRPL30	3	18.6	0.844278	1.12027	1.26961	1.22592	1.31975	0.76937	0.688973	0.497833	0.196183	0.0662751	0.829133	58.5151
HCT116_CosubstrateEnzyme_Rep1	Q8TCC3	39S ribosomal protein L30, mitochondrial	MRPL30	3	18.6	0.764283	1.23521	0.443256	0.391718	0.140642	0.0715422	0.0592863	0.0596353	0.0673289	0	0.856927	44.9395
HCT116_CTRL_Rep1	Q8TCC3	39S ribosomal protein L30, mitochondrial	MRPL30	3	18.6	0.592337	1.33191	1.07714	0.652394	0.60025	0.438788	0.256485	0.140486	0.0979059	0.0308826	0.794006	51.4849
HCT116_CTRL_Rep2	Q8TCC3	39S ribosomal protein L30, mitochondrial	MRPL30	3	18.6	1.02563	0.953859	1.04603	0.619388	0.572817	0.33647	0.227672	0.102973	0.116951	0.0371613	0.969126	50.4523
HCT116_Cosubstrate_Rep1	Q9BYC8	39S ribosomal protein L32, mitochondrial	MRPL32	4	27.7	0.777043	1.19057	1.02192	1.0598	0.892965	0.6436	0.457567	0.288703	0.195654	0.111485	0.92579	55.2435
HCT116_Cosubstrate_Rep2	Q9BYC8	39S ribosomal protein L32, mitochondrial	MRPL32	4	27.7	0.9229	1.04892	1.29254	1.29399	0.946765	0.711808	0.458165	0.290224	0.168714	0.0926595	0.893323	55.5543
HCT116_CosubstrateEnzyme_Rep1	Q9BYC8	39S ribosomal protein L32, mitochondrial	MRPL32	4	27.7	1.00555	0.97249	1.06703	0.99094	0.706439	0.522387	0.445837	0.319244	0.208658	0.146183	0.975829	54.0817
HCT116_CosubstrateEnzyme_Rep2	Q9BYC8	39S ribosomal protein L32, mitochondrial	MRPL32	4	27.7	0.994401	0.98409	0.997242	0.92553	0.767849	0.542704	0.409054	0.259059	0.216047	0.139314	0.99704	54.0071
HCT116_CTRL_Rep1	Q9BYC8	39S ribosomal protein L32, mitochondrial	MRPL32	4	27.7	0.707935	1.23185	1.22904	1.02345	0.901514	0.647247	0.454234	0.309873	0.212225	0.0914468	0.865937	55.3502
HCT116_CTRL_Rep2	Q9BYC8	39S ribosomal protein L32, mitochondrial	MRPL32	4	27.7	0.980246	0.99803	0.925482	0.808245	0.686734	0.499131	0.314579	0.189256	0.126445	0.0694738	0.998228	52.7688
HCT116_Enzyme_Rep1	Q9BYC8	39S ribosomal protein L32, mitochondrial	MRPL32	4	27.7	0.984773	0.995071	1.10497	0.928708	0.873497	0.610318	0.494723	0.3522	0.318478	0.158652	0.973636	55.6241
HCT116_Enzyme_Rep2	Q9BYC8	39S ribosomal protein L32, mitochondrial	MRPL32	4	27.7	0.984067	0.991834	1.01948	0.913387	0.74371	0.509151	0.366489	0.273556	0.217085	0.100456	0.992725	53.5679
HCT116_Cosubstrate_Rep1	D3YTC1	39S ribosomal protein L35, mitochondrial	MRPL35	3	12.4	0.784772	1.18323	0.753937	0.970638	0.600307	0.41407	0.181825	0.121062	0.0524031	0.045737	0.905933	51.6513
HCT116_Cosubstrate_Rep2	D3YTC1	39S ribosomal protein L35, mitochondrial	MRPL35	3	12.4	0.986956	0.990794	0.914784	1.1176	0.5786	0.475044	0.216298	0.0973205	0.0606231	0.0135025	0.959109	52.2236
HCT116_CosubstrateEnzyme_Rep1	D3YTC1	39S ribosomal protein L35, mitochondrial	MRPL35	3	12.4	0.98688	0.992823	0.941117	0.818968	0.263155	0.119686	0.116036	0.0547921	0.0341493	0	0.993969	48.7037
HCT116_CosubstrateEnzyme_Rep2	D3YTC1	39S ribosomal protein L35, mitochondrial	MRPL35	3	12.4	0.980808	0.996641	0.721561	0.695262	0.38568	0.193012	0.0962674	0.0714824	0.0424329	0.0274579	0.984856	48.4993
HCT116_CTRL_Rep1	D3YTC1	39S ribosomal protein L35, mitochondrial	MRPL35	3	12.4	0.696354	1.24188	0.991344	1.10389	0.686433	0.330375	0.135365	0.0845935	0.0169948	0.0076779	0.912314	51.6698
HCT116_CTRL_Rep2	D3YTC1	39S ribosomal protein L35, mitochondrial	MRPL35	3	12.4	0.829996	1.14427	1.00237	0.948862	0.645705	0.351491	0.162462	0.0393124	0.0141667	0	0.970369	51.584
HCT116_Enzyme_Rep1	D3YTC1	39S ribosomal protein L35, mitochondrial	MRPL35	3	12.4	1.03381	0.941847	1.0161	0.945662	0.418312	0.437511	0.271942	0.241135	0.108199	0.0491529	0.948963	51.1638
HCT116_Enzyme_Rep2	D3YTC1	39S ribosomal protein L35, mitochondrial	MRPL35	3	12.4	0.780385	1.15303	0.785512	0.664197	0.444462	0.29847	0.145709	0.0651003	0.0358196	0.0218887	0.933326	49.3278
HCT116_Cosubstrate_Rep2	A6NHR2	39S ribosomal protein L37, mitochondrial	MRPL37	2	11	1.09369	0.893931	0.675361	0.441911	0.23982	0.144365	0.0503037	0.0409928	0.0659517	0	0.989078	46.2665
HCT116_CosubstrateEnzyme_Rep1	A6NHR2	39S ribosomal protein L37, mitochondrial	MRPL37	2	11	1.00668	0.971266	0.76261	0.423211	0.217889	0.105752	0.0715507	0.0594656	0.00988019	0	0.997253	46.4958
HCT116_CTRL_Rep1	A6NHR2	39S ribosomal protein L37, mitochondrial	MRPL37	2	11	0.708692	1.2312	0.711004	0.583393	0.502434	0.142083	0.0710836	0.0749084	0	0.0217119	0.868489	48.5122
HCT116_CTRL_Rep2	A6NHR2	39S ribosomal protein L37, mitochondrial	MRPL37	2	11	1.02288	0.956537	0.729305	0.435702	0.499178	0.273959	0.141355	0.0485196	0.0315881	0.00500869	0.967723	47.9936
HCT116_Enzyme_Rep1	A6NHR2	39S ribosomal protein L37, mitochondrial	MRPL37	2	11	0.861935	1.12839	1.0203	0.551789	0.17702	0.28872	0.147581	0.0287415	0	0	0.94233	47.4003
HCT116_Cosubstrate_Rep1	Q96DV4	39S ribosomal protein L38, mitochondrial	MRPL38	8	22.9	0.612085	1.34721	0.332351	0.346845	0.145035	0.0771984	0.0838099	0.0560505	0.0504112	0.0234234	0.772967	43.8611
HCT116_Cosubstrate_Rep2	Q96DV4	39S ribosomal protein L38, mitochondrial	MRPL38	8	22.9	0.962609	1.01289	0.986759	0.845711	0.487343	0.288157	0.188887	0.108291	0.0487269	0.034367	0.993783	50.3567
HCT116_CosubstrateEnzyme_Rep1	Q96DV4	39S ribosomal protein L38, mitochondrial	MRPL38	8	22.9	0.934347	1.05003	0.662803	0.472477	0.311265	0.127713	0.0632104	0.053797	0.0361421	0	0.977416	46.8219
HCT116_CosubstrateEnzyme_Rep2	Q96DV4	39S ribosomal protein L38, mitochondrial	MRPL38	8	22.9	1.03428	0.947261	0.637746	0.445955	0.294384	0.171933	0.119202	0.0941842	0.0391933	0.0254502	0.989369	46.4493
HCT116_CTRL_Rep1	Q96DV4	39S ribosomal protein L38, mitochondrial	MRPL38	8	22.9	0.660892	1.27257	0.904299	0.764657	0.403667	0.152457	0.0608091	0.184234	0.0288289	0	0.875674	49.151
HCT116_CTRL_Rep2	Q96DV4	39S ribosomal protein L38, mitochondrial	MRPL38	8	22.9	1.00687	0.972121	0.733868	0.41589	0.407011	0.102927	0.0728149	0.0484225	0.021119	0.0113169	0.979297	47.0396
HCT116_Enzyme_Rep1	Q96DV4	39S ribosomal protein L38, mitochondrial	MRPL38	8	22.9	0.83864	1.15367	0.779681	0.516045	0.335283	0.145697	0.0210011	0	0	0	0.95474	47.6013
HCT116_Enzyme_Rep2	Q96DV4	39S ribosomal protein L38, mitochondrial	MRPL38	8	22.9	0.714044	1.20554	0.763039	0.380378	0.327427	0.171381	0.164034	0.105125	0.0778069	0.0507115	0.874067	46.5142
HCT116_Cosubstrate_Rep1	C9JG87	39S ribosomal protein L39, mitochondrial	MRPL39	10	32.7	0.821766	1.1481	1.02651	0.774145	0.274744	0.187435	0.0965054	0.0621747	0.0190489	0.00992334	0.961822	48.7006
HCT116_Cosubstrate_Rep2	C9JG87	39S ribosomal protein L39, mitochondrial	MRPL39	10	32.7	0.978079	0.998849	1.17337	0.86196	0.405913	0.2592	0.102404	0.0675144	0.0261534	0.0106054	0.972815	49.7729
HCT116_CosubstrateEnzyme_Rep1	C9JG87	39S ribosomal protein L39, mitochondrial	MRPL39	10	32.7	1.02719	0.948925	0.864138	0.586304	0.224266	0.113217	0.0677182	0.0522668	0.0402753	0.0229473	0.998013	47.541
HCT116_CosubstrateEnzyme_Rep2	C9JG87	39S ribosomal protein L39, mitochondrial	MRPL39	10	32.7	0.999401	0.979473	0.889291	0.547664	0.236897	0.123799	0.0535751	0.0312076	0.0180996	0.0104081	0.99889	47.5023
HCT116_CTRL_Rep1	C9JG87	39S ribosomal protein L39, mitochondrial	MRPL39	10	32.7	0.768831	1.17915	1.1549	0.853013	0.421221	0.228591	0.0868484	0.0652438	0.0232066	0.0102277	0.937363	49.7521
HCT116_CTRL_Rep2	C9JG87	39S ribosomal protein L39, mitochondrial	MRPL39	10	32.7	1.00005	0.978754	0.894973	0.582959	0.377008	0.111408	0.0836964	0.0305244	0.0200708	0.00560471	0.996099	48.2136
HCT116_Enzyme_Rep1	C9JG87	39S ribosomal protein L39, mitochondrial	MRPL39	10	32.7	0.984861	0.994976	0.966997	0.685012	0.267598	0.205418	0.11257	0.058646	0.0228	0.0124411	0.991768	48.4065
HCT116_Enzyme_Rep2	C9JG87	39S ribosomal protein L39, mitochondrial	MRPL39	10	32.7	1.02678	0.958034	0.90818	0.612104	0.220747	0.154385	0.0713802	0.0440571	0.0261649	0.0190478	0.996086	47.7806
HCT116_Cosubstrate_Rep1	K7ES61	39S ribosomal protein L4, mitochondrial	MRPL4	12	55	0.623375	1.33649	0.509742	0.904371	0.562444	0.488565	0.198295	0.104689	0.0313553	0.0146258	0.707548	51.2319
HCT116_Cosubstrate_Rep2	K7ES61	39S ribosomal protein L4, mitochondrial	MRPL4	12	55	0.989947	0.98808	1.15119	1.35336	1.04638	0.691746	0.23838	0.106482	0.0511556	0.0154327	0.933189	54.1918
HCT116_CosubstrateEnzyme_Rep1	K7ES61	39S ribosomal protein L4, mitochondrial	MRPL4	12	55	1.03881	0.936272	0.796796	0.734983	0.340672	0.188308	0.100213	0.0557831	0.0293553	0.0126489	0.988963	48.6559
HCT116_CosubstrateEnzyme_Rep2	K7ES61	39S ribosomal protein L4, mitochondrial	MRPL4	12	55	1.00433	0.974921	0.604218	0.578404	0.398529	0.249961	0.0877183	0.0553518	0.0353428	0.0288628	0.973339	47.6467
HCT116_CTRL_Rep1	K7ES61	39S ribosomal protein L4, mitochondrial	MRPL4	12	55	0.671593	1.26331	1.14664	1.16248	0.87105	0.55443	0.266345	0.152379	0.10081	0.0564004	0.882574	53.5368
HCT116_CTRL_Rep2	K7ES61	39S ribosomal protein L4, mitochondrial	MRPL4	12	55	0.980264	0.998014	0.930296	0.768907	0.765445	0.369897	0.205034	0.119775	0.0816911	0.0483674	0.983506	51.8708
HCT116_Enzyme_Rep1	K7ES61	39S ribosomal protein L4, mitochondrial	MRPL4	12	55	1.03413	0.941506	0.997619	1.09811	0.527107	0.441238	0.23072	0.143087	0.116943	0.0573756	0.955552	51.6699
HCT116_Enzyme_Rep2	K7ES61	39S ribosomal protein L4, mitochondrial	MRPL4	12	55	0.57703	1.31398	0.985386	0.801553	0.565958	0.397335	0.166637	0.0950543	0.0396049	0.0165356	0.832587	51.1698
HCT116_Cosubstrate_Rep1	Q9NQ50	39S ribosomal protein L40, mitochondrial	MRPL40	6	41.3	1.09672	0.88702	0.922468	0.660687	0.435353	0.290714	0.173045	0.190963	0.109135	0.0299058	0.979934	49.3774
HCT116_Cosubstrate_Rep2	Q9NQ50	39S ribosomal protein L40, mitochondrial	MRPL40	6	41.3	0.946896	1.02715	0.979107	0.769734	0.556854	0.323176	0.212135	0.122571	0.0767277	0.0373078	0.994088	50.725
HCT116_CosubstrateEnzyme_Rep1	Q9NQ50	39S ribosomal protein L40, mitochondrial	MRPL40	6	41.3	0.978234	1.00224	0.964868	0.779289	0.55449	0.38008	0.197823	0.110661	0.0596337	0.0274571	0.997394	50.9922
HCT116_CosubstrateEnzyme_Rep2	Q9NQ50	39S ribosomal protein L40, mitochondrial	MRPL40	6	41.3	0.99541	0.983158	0.976386	0.77096	0.573188	0.359889	0.215271	0.103197	0.0662807	0.0315433	0.997615	51.0018
HCT116_CTRL_Rep1	Q9NQ50	39S ribosomal protein L40, mitochondrial	MRPL40	6	41.3	0.967205	1.00744	1.16166	0.736961	0.569505	0.373405	0.262564	0.19765	0.121963	0.0840166	0.959168	51.0557
HCT116_CTRL_Rep2	Q9NQ50	39S ribosomal protein L40, mitochondrial	MRPL40	6	41.3	1.01727	0.962	0.91354	0.755392	0.564368	0.303031	0.251649	0.170402	0.0987101	0.0694497	0.996224	50.6399
HCT116_Enzyme_Rep1	Q9NQ50	39S ribosomal protein L40, mitochondrial	MRPL40	6	41.3	1.07163	0.900803	0.915517	0.629112	0.619047	0.359414	0.269677	0.184873	0.157387	0.0817067	0.976472	50.8088
HCT116_Enzyme_Rep2	Q9NQ50	39S ribosomal protein L40, mitochondrial	MRPL40	6	41.3	0.950058	1.01875	0.881034	0.751811	0.620211	0.357139	0.264823	0.127676	0.0679442	0.0340718	0.993239	51.2274
HCT116_Cosubstrate_Rep1	Q8IXM3	39S ribosomal protein L41, mitochondrial	MRPL41	4	45.3	0.562976	1.39384	0.303814	0.468914	0.211569	0.226835	0.145759	0.0968514	0.0562785	0.0374622	NA	NA
HCT116_Cosubstrate_Rep2	Q8IXM3	39S ribosomal protein L41, mitochondrial	MRPL41	4	45.3	0.957642	1.0174	0.858186	0.911808	0.613951	0.3654	0.132932	0.109324	0.0333424	0.0155033	0.987903	51.3318
HCT116_CosubstrateEnzyme_Rep2	Q8IXM3	39S ribosomal protein L41, mitochondrial	MRPL41	4	45.3	0.98606	0.991791	0.370049	0.337232	0.25213	0.161925	0.0290367	0.0219117	0.0584515	0.0474273	0.935442	44.3763
HCT116_CTRL_Rep1	Q8IXM3	39S ribosomal protein L41, mitochondrial	MRPL41	4	45.3	0.471064	1.43688	0.857511	0.646039	0.486669	0.18146	0.0477141	0.0673807	0.0118146	0.0155563	0.741339	49.1968
HCT116_CTRL_Rep2	Q8IXM3	39S ribosomal protein L41, mitochondrial	MRPL41	4	45.3	0.971516	1.00653	0.699021	0.400994	0.518482	0.156969	0.0957431	0.0404764	0.0193463	0.00945369	0.950064	47.4603
HCT116_Cosubstrate_Rep2	Q8N983-4	39S ribosomal protein L43, mitochondrial	MRPL43	7	39	0.9768	1.00001	1.14451	1.22194	0.793972	0.653375	0.349288	0.277253	0.200779	0.0409458	0.934509	54.5294
HCT116_CosubstrateEnzyme_Rep1	Q8N983-4	39S ribosomal protein L43, mitochondrial	MRPL43	7	39	1.0465	0.927903	0.859387	0.605327	0.57403	0.529407	0.298662	0.256432	0.056361	0	0.962281	51.3429
HCT116_CosubstrateEnzyme_Rep2	Q8N983-4	39S ribosomal protein L43, mitochondrial	MRPL43	7	39	0.930175	1.0434	0.670502	0.575333	0.553793	0.309643	0.144134	0.0887475	0.0168639	0.0169796	0.955842	48.9595
HCT116_CTRL_Rep1	Q8N983-4	39S ribosomal protein L43, mitochondrial	MRPL43	7	39	0.72338	1.21849	1.21727	1.01472	0.765235	0.338554	0.294281	0.207276	0.125633	0.0339851	0.890498	52.0349
HCT116_CTRL_Rep2	Q8N983-4	39S ribosomal protein L43, mitochondrial	MRPL43	7	39	0.946968	1.03042	0.86397	0.538891	0.441269	0.128496	0.102949	0.0740798	0.0378101	0.0190898	0.983396	48.2608
HCT116_Enzyme_Rep2	Q8N983-4	39S ribosomal protein L43, mitochondrial	MRPL43	7	39	0.810197	1.12944	0.862524	0.489093	0.351475	0.269854	0.144763	0.109222	0.0368999	0.0279062	0.936279	47.9834
HCT116_Cosubstrate_Rep1	Q9H9J2	39S ribosomal protein L44, mitochondrial	MRPL44	15	52.1	0.706684	1.25738	0.509706	0.665764	0.320752	0.189541	0.0979091	0.074409	0.0392578	0.0172743	0.806946	47.6755
HCT116_Cosubstrate_Rep2	Q9H9J2	39S ribosomal protein L44, mitochondrial	MRPL44	15	52.1	0.955515	1.01933	1.09771	1.06133	0.729006	0.303801	0.16593	0.114155	0.0368801	0.0189106	0.985015	51.6615
HCT116_CosubstrateEnzyme_Rep1	Q9H9J2	39S ribosomal protein L44, mitochondrial	MRPL44	15	52.1	0.914538	1.07159	0.718209	0.544729	0.242012	0.155705	0.0935763	0.0512823	0.032389	0.0155822	0.978195	47.1583
HCT116_CosubstrateEnzyme_Rep2	Q9H9J2	39S ribosomal protein L44, mitochondrial	MRPL44	15	52.1	1.01416	0.965848	0.661488	0.514828	0.277618	0.173751	0.0950506	0.047322	0.0354352	0.0228869	0.99164	46.88
HCT116_CTRL_Rep1	Q9H9J2	39S ribosomal protein L44, mitochondrial	MRPL44	15	52.1	0.667422	1.26692	1.16387	1.0279	0.5784	0.283822	0.137828	0.0709098	0.0485622	0.0190277	0.892995	50.9214
HCT116_CTRL_Rep2	Q9H9J2	39S ribosomal protein L44, mitochondrial	MRPL44	15	52.1	0.961497	1.01628	0.860848	0.614079	0.534019	0.110292	0.0957312	0.0460403	0.0250914	0.0080732	0.979091	48.9617
HCT116_Enzyme_Rep1	Q9H9J2	39S ribosomal protein L44, mitochondrial	MRPL44	15	52.1	1.03834	0.936937	0.987439	0.687653	0.524557	0.186323	0.103481	0.0638918	0.0611283	0.0365939	0.988948	49.5969
HCT116_Enzyme_Rep2	Q9H9J2	39S ribosomal protein L44, mitochondrial	MRPL44	15	52.1	0.769886	1.16134	0.804434	0.386669	0.220108	0.117621	0.0912153	0.0758135	0.0497089	0.0317472	0.934693	46.393
HCT116_Cosubstrate_Rep1	A0A0G2JMS5	39S ribosomal protein L45, mitochondrial	MRPL45	4	14.1	0.739384	1.22633	0.497928	0.432723	0.27813	0.206863	0.131622	0.0674701	0.0464484	0.0219653	0.831456	46.0936
HCT116_Cosubstrate_Rep2	A0A0G2JMS5	39S ribosomal protein L45, mitochondrial	MRPL45	4	14.1	1.04413	0.938913	0.67437	0.408068	0.346974	0.165852	0.0785488	0.013634	0	0	0.985604	46.6385
HCT116_CosubstrateEnzyme_Rep1	A0A0G2JMS5	39S ribosomal protein L45, mitochondrial	MRPL45	4	14.1	0.959435	1.02271	0.409803	0.272934	0.27062	0.0988149	0.0468146	0.0108528	0.0354614	0	0.941695	44.347
HCT116_CosubstrateEnzyme_Rep2	A0A0G2JMS5	39S ribosomal protein L45, mitochondrial	MRPL45	4	14.1	1.04171	0.940405	0.351229	0.238012	0.179704	0.0741513	0.0526593	0.0483541	0	0	0.968838	43.519
HCT116_CTRL_Rep1	A0A0G2JMS5	39S ribosomal protein L45, mitochondrial	MRPL45	4	14.1	0.593931	1.33053	0.698279	0.406449	0.295009	0.16592	0.0915596	0.0572096	0.0156993	0.0107091	0.788784	46.666
HCT116_CTRL_Rep2	A0A0G2JMS5	39S ribosomal protein L45, mitochondrial	MRPL45	4	14.1	1.00968	0.969388	0.616068	0.243642	0.297887	0.102076	0.0636666	0.0225206	0.0118274	0.00714006	0.97185	45.2851
HCT116_Cosubstrate_Rep1	Q9H2W6	39S ribosomal protein L46, mitochondrial	MRPL46	9	41.6	0.991283	0.987137	0.711782	0.411223	0.253465	0.200849	0.113529	0.0818362	0.0520026	0.0225065	0.989857	46.4457
HCT116_Cosubstrate_Rep2	Q9H2W6	39S ribosomal protein L46, mitochondrial	MRPL46	9	41.6	1.01404	0.966218	0.77209	0.483583	0.30204	0.244768	0.125845	0.0956305	0.0547217	0.0272377	0.992255	47.3311
HCT116_CosubstrateEnzyme_Rep1	Q9H2W6	39S ribosomal protein L46, mitochondrial	MRPL46	9	41.6	1.04418	0.930425	0.76563	0.360577	0.182303	0.10958	0.0702826	0.0558396	0.0529592	0.0118896	0.995726	46.0427
HCT116_CosubstrateEnzyme_Rep2	Q9H2W6	39S ribosomal protein L46, mitochondrial	MRPL46	9	41.6	1.0132	0.966735	0.70715	0.312464	0.131864	0.0931559	0.0688471	0.0543571	0.0309809	0.00808441	0.997583	45.5561
HCT116_CTRL_Rep1	Q9H2W6	39S ribosomal protein L46, mitochondrial	MRPL46	9	41.6	1.04087	0.94368	0.778548	0.385769	0.209797	0.141617	0.106326	0.0615301	0.0192521	0.0205591	0.99332	46.3164
HCT116_CTRL_Rep2	Q9H2W6	39S ribosomal protein L46, mitochondrial	MRPL46	9	41.6	0.994698	0.983964	0.804586	0.499351	0.431877	0.258084	0.153585	0.105874	0.0799962	0.0327421	0.987651	48.235
HCT116_Enzyme_Rep1	Q9H2W6	39S ribosomal protein L46, mitochondrial	MRPL46	9	41.6	1.06215	0.911094	0.689315	0.315164	0.27822	0.107332	0.0735083	0.0487639	0.127601	0.0287089	0.982989	45.6881
HCT116_Enzyme_Rep2	Q9H2W6	39S ribosomal protein L46, mitochondrial	MRPL46	9	41.6	0.964617	1.00723	0.749657	0.354043	0.210588	0.123499	0.17598	0.156944	0.112478	0.0506268	0.98939	45.8801
HCT116_Cosubstrate_Rep2	Q9HD33-2	39S ribosomal protein L47, mitochondrial	MRPL47	8	32.2	0.933134	1.03964	1.05012	1.0223	0.75747	0.453298	0.235518	0.115941	0.0873739	0.05659	0.990478	52.6262
HCT116_CosubstrateEnzyme_Rep1	Q9HD33-2	39S ribosomal protein L47, mitochondrial	MRPL47	8	32.2	1.09543	0.874629	0.734694	0.629059	0.262434	0.10551	0.119673	0.0983404	0.0758248	0.0523009	0.976437	47.363
HCT116_CosubstrateEnzyme_Rep2	Q9HD33-2	39S ribosomal protein L47, mitochondrial	MRPL47	8	32.2	1.00709	0.972374	0.450713	0.393707	0.29935	0.206202	0.172169	0.129884	0.108244	0.0934813	0.952806	44.9895
HCT116_CTRL_Rep1	Q9HD33-2	39S ribosomal protein L47, mitochondrial	MRPL47	8	32.2	0.634543	1.29538	0.914324	0.765368	0.572986	0.359438	0.174773	0.128787	0.0781635	0.0417112	0.850346	50.8475
HCT116_CTRL_Rep2	Q9HD33-2	39S ribosomal protein L47, mitochondrial	MRPL47	8	32.2	0.986592	0.991854	0.732093	0.435279	0.515727	0.187554	0.11798	0.0667134	0.0519058	0.0222642	0.962572	47.8714
HCT116_Enzyme_Rep2	Q9HD33-2	39S ribosomal protein L47, mitochondrial	MRPL47	8	32.2	0.565377	1.3232	0.753297	0.374136	0.332999	0.317794	0.194345	0.127654	0.0789509	0.0667189	0.728769	46.2564
HCT116_Cosubstrate_Rep1	F5H702	39S ribosomal protein L48, mitochondrial	MRPL48	3	29.2	0.935296	1.0403	0.60236	0.381789	0.307151	0.474063	0.37217	0.223809	0.312008	0.103446	0.888959	44.5688
HCT116_Cosubstrate_Rep2	F5H702	39S ribosomal protein L48, mitochondrial	MRPL48	3	29.2	1.01381	0.966428	0.803245	0.66945	0.692253	0.440166	0.22159	0.132567	0	0.0154531	0.969448	51.1772
HCT116_CosubstrateEnzyme_Rep1	F5H702	39S ribosomal protein L48, mitochondrial	MRPL48	3	29.2	1.00022	0.978293	0.770917	0.519939	0.368684	0.252458	0.197244	0.13087	0.114209	0.0655426	0.993104	47.8136
HCT116_CosubstrateEnzyme_Rep2	F5H702	39S ribosomal protein L48, mitochondrial	MRPL48	3	29.2	1.03868	0.943206	0.781129	0.53626	0.314891	0.213015	0.100322	0.150141	0.0237285	0.0289991	0.992164	47.59
HCT116_CTRL_Rep1	F5H702	39S ribosomal protein L48, mitochondrial	MRPL48	3	29.2	0.929663	1.03993	0.696742	0.507251	0.504375	0.271573	0.183922	0.16468	0.0420316	0.0466902	0.960136	48.581
HCT116_CTRL_Rep2	F5H702	39S ribosomal protein L48, mitochondrial	MRPL48	3	29.2	1.04175	0.938167	0.860583	0.629198	0.57797	0.287698	0.159217	0.155491	0.095698	0.0408541	0.986181	49.8719
HCT116_Enzyme_Rep1	F5H702	39S ribosomal protein L48, mitochondrial	MRPL48	3	29.2	1.16937	0.794722	0.659271	0.456552	0.296164	0.156054	0.123346	0.0905603	0.0672044	0.0474705	0.965871	46.269
HCT116_Enzyme_Rep2	F5H702	39S ribosomal protein L48, mitochondrial	MRPL48	3	29.2	0.97575	0.998417	0.702234	0.383681	0.248137	0.230552	0.190207	0.188494	0.161392	0.0874818	0.987602	45.8987
HCT116_Cosubstrate_Rep1	Q8N5N7	39S ribosomal protein L50, mitochondrial	MRPL50	9	69	0.839004	1.13174	0.688453	0.868524	0.718549	0.661552	0.606468	0.44017	0.389594	0.240981	0.82466	57.7718
HCT116_Cosubstrate_Rep2	Q8N5N7	39S ribosomal protein L50, mitochondrial	MRPL50	9	69	0.989995	0.988036	1.24781	1.41348	1.34376	1.07954	0.891811	0.799737	0.711294	0.469109	0.518431	66.5985
HCT116_CosubstrateEnzyme_Rep1	Q8N5N7	39S ribosomal protein L50, mitochondrial	MRPL50	9	69	1.04645	0.927953	0.9256	0.831439	0.581429	0.521137	0.62916	0.563575	0.331731	0.282892	0.902771	57.097
HCT116_CosubstrateEnzyme_Rep2	Q8N5N7	39S ribosomal protein L50, mitochondrial	MRPL50	9	69	1.01827	0.962052	0.812749	0.766519	0.647268	0.532529	0.572134	0.501981	0.433461	0.235778	0.946501	56.9535
HCT116_CTRL_Rep1	Q8N5N7	39S ribosomal protein L50, mitochondrial	MRPL50	9	69	0.743295	1.20125	1.12449	1.19117	1.04231	0.801278	0.719934	0.627057	0.692861	0.358684	0.682316	64.8109
HCT116_CTRL_Rep2	Q8N5N7	39S ribosomal protein L50, mitochondrial	MRPL50	9	69	1.0086	0.97043	0.943517	0.700249	0.825743	0.498743	0.412718	0.40775	0.336671	0.196727	0.9435	54.7045
HCT116_Enzyme_Rep1	Q8N5N7	39S ribosomal protein L50, mitochondrial	MRPL50	9	69	0.988148	0.991408	1.03948	1.08098	0.926682	1.04269	1.1637	1.21033	0.994077	0.685125	NA	NA
HCT116_Enzyme_Rep2	Q8N5N7	39S ribosomal protein L50, mitochondrial	MRPL50	9	69	0.740288	1.18477	1.0159	0.807242	0.787359	0.795884	0.80589	0.789928	0.726669	0.424744	0.519466	NA
HCT116_Cosubstrate_Rep1	Q86TS9-3	39S ribosomal protein L52, mitochondrial	MRPL52	4	54.9	0.781909	1.18595	0.815809	1.2092	1.01361	0.880166	0.594684	0.402515	0.271748	0.0961828	0.864742	57.5667
HCT116_Cosubstrate_Rep2	Q86TS9-3	39S ribosomal protein L52, mitochondrial	MRPL52	4	54.9	1.01988	0.960914	1.29849	1.31524	1.39169	0.964999	0.841913	1.10408	1.0078	0.628973	0.222714	NA
HCT116_CosubstrateEnzyme_Rep1	Q86TS9-3	39S ribosomal protein L52, mitochondrial	MRPL52	4	54.9	0.811136	1.18419	0.804605	0.835265	0.893613	0.793571	0.771535	0.698305	0.494876	0.299211	0.748966	62.7159
HCT116_CosubstrateEnzyme_Rep2	Q86TS9-3	39S ribosomal protein L52, mitochondrial	MRPL52	4	54.9	0.975526	1.00152	0.939892	1.02995	0.898521	1.0247	1.03084	0.984043	0.630205	0.165	0.974874	63.6743
HCT116_CTRL_Rep1	Q86TS9-3	39S ribosomal protein L52, mitochondrial	MRPL52	4	54.9	0.549273	1.36919	1.7881	1.14052	1.04595	0.979325	1.17664	0.674602	0.479996	0.406188	0.411496	59.2578
HCT116_CTRL_Rep2	Q86TS9-3	39S ribosomal protein L52, mitochondrial	MRPL52	4	54.9	0.905665	1.07062	0.773361	0.789982	0.942245	0.556497	0.687794	0.642982	0.49471	0.245236	0.771029	60.8468
HCT116_Enzyme_Rep1	Q86TS9-3	39S ribosomal protein L52, mitochondrial	MRPL52	4	54.9	1.00549	0.972583	1.34385	1.34223	1.49352	1.43859	1.88979	1.2164	1.63405	0.819353	-1.02544	NA
HCT116_Enzyme_Rep2	Q86TS9-3	39S ribosomal protein L52, mitochondrial	MRPL52	4	54.9	0.814003	1.12643	0.787397	0.794836	1.27911	0.513333	1.18215	0.916705	0.751732	0.511788	0.208235	NA
HCT116_Cosubstrate_Rep1	Q96EL3	39S ribosomal protein L53, mitochondrial	MRPL53	8	78.6	1.12957	0.855827	0.980328	0.644098	0.462472	0.2348	0.168376	0.111603	0.0789834	0.059679	0.970665	49.2721
HCT116_Cosubstrate_Rep2	Q96EL3	39S ribosomal protein L53, mitochondrial	MRPL53	8	78.6	1.00587	0.973632	0.972869	0.861424	0.598944	0.332363	0.162277	0.0847208	0.0370874	0.0257702	0.999523	51.1057
HCT116_CosubstrateEnzyme_Rep1	Q96EL3	39S ribosomal protein L53, mitochondrial	MRPL53	8	78.6	0.967696	1.01371	1.00128	0.95191	0.724162	0.458593	0.243475	0.17219	0.0891516	0.065293	0.997367	52.5727
HCT116_CosubstrateEnzyme_Rep2	Q96EL3	39S ribosomal protein L53, mitochondrial	MRPL53	8	78.6	0.975846	1.00122	0.954695	0.838909	0.616701	0.345479	0.20764	0.150762	0.0963366	0.0431009	0.998216	51.2638
HCT116_CTRL_Rep1	Q96EL3	39S ribosomal protein L53, mitochondrial	MRPL53	8	78.6	0.985266	0.991806	0.944562	0.93271	0.678294	0.4276	0.201732	0.131131	0.0769574	0.0385164	0.997656	52.0916
HCT116_CTRL_Rep2	Q96EL3	39S ribosomal protein L53, mitochondrial	MRPL53	8	78.6	0.995233	0.983444	0.962988	0.77554	0.51396	0.346493	0.171735	0.11142	0.0592923	0.0358645	0.997737	50.531
HCT116_Enzyme_Rep1	Q96EL3	39S ribosomal protein L53, mitochondrial	MRPL53	8	78.6	0.936366	1.04761	1.01312	0.912994	0.730307	0.417997	0.250903	0.184718	0.110796	0.069426	0.992952	52.3469
HCT116_Enzyme_Rep2	Q96EL3	39S ribosomal protein L53, mitochondrial	MRPL53	8	78.6	0.864658	1.08634	0.913469	1.10649	0.740339	0.484493	0.27596	0.207855	0.148561	0.0876916	0.956448	52.8687
HCT116_Cosubstrate_Rep1	Q6P161	39S ribosomal protein L54, mitochondrial	MRPL54	6	51.4	1.19729	0.791522	1.04415	0.752504	0.901063	0.495754	0.671101	0.557115	0.512886	0.302345	0.748201	60.2045
HCT116_CosubstrateEnzyme_Rep1	Q6P161	39S ribosomal protein L54, mitochondrial	MRPL54	6	51.4	0.988621	0.990927	0.907568	0.847505	0.772987	0.629833	0.533131	0.367443	0.238701	0.187977	0.99612	56.0684
HCT116_CosubstrateEnzyme_Rep2	Q6P161	39S ribosomal protein L54, mitochondrial	MRPL54	6	51.4	1.04676	0.935738	1.05261	0.995133	0.950793	0.822933	1.02846	0.706464	0.627503	0.358261	0.882856	64.5942
HCT116_CTRL_Rep1	Q6P161	39S ribosomal protein L54, mitochondrial	MRPL54	6	51.4	1.00988	0.970505	0.895641	0.820047	0.782272	0.712783	0.652377	0.645442	0.411128	0.241252	0.950263	60.1302
HCT116_CTRL_Rep2	Q6P161	39S ribosomal protein L54, mitochondrial	MRPL54	6	51.4	0.958016	1.01967	0.979105	0.953486	0.696512	0.773303	0.64595	0.51467	0.417038	0.229353	0.954346	59.3571
HCT116_Enzyme_Rep1	Q6P161	39S ribosomal protein L54, mitochondrial	MRPL54	6	51.4	1.02143	0.955284	0.935555	0.773711	1.02779	0.724983	0.727213	0.636265	0.608086	0.411902	0.838741	65.0684
HCT116_Enzyme_Rep2	Q6P161	39S ribosomal protein L54, mitochondrial	MRPL54	6	51.4	1.1226	0.8822	0.996168	0.923243	1.0536	0.66796	0.68964	0.657537	0.666009	0.387699	0.785636	64.8213
HCT116_CTRL_Rep2	Q7Z7F7	39S ribosomal protein L55, mitochondrial	MRPL55	2	17.2	1.02468	0.954783	0.550296	0.419779	0.466015	0.23838	0.111089	0.0841262	0.0325227	0	0.949628	46.9293
HCT116_Enzyme_Rep2	Q7Z7F7	39S ribosomal protein L55, mitochondrial	MRPL55	2	17.2	1.16878	0.845647	0.857561	0.896157	0.690276	0.491462	0.266615	0.138947	0.121217	0.12322	0.951202	52.4693
HCT116_Cosubstrate_Rep2	Q9BYD2	39S ribosomal protein L9, mitochondrial	MRPL9	2	7.9	1.01217	0.967914	0.864632	0.862588	0.621523	0.422497	0.197415	0.174969	0.102862	0.0341399	0.991554	51.6927
HCT116_CTRL_Rep1	Q9BYD2	39S ribosomal protein L9, mitochondrial	MRPL9	2	7.9	0.562948	1.35735	0.701616	0.616872	0.424565	0.317875	0.142742	0.0881221	0.0528071	0	0.751816	49.0593
HCT116_CTRL_Rep2	Q9BYD2	39S ribosomal protein L9, mitochondrial	MRPL9	2	7.9	1.02269	0.956719	0.546933	0.350544	0.462635	0.192351	0.141934	0.0993821	0.0554294	0.0216299	0.939202	46.3776
HCT116_Cosubstrate_Rep1	Q99714	3-hydroxyacyl-CoA dehydrogenase type-2	HSD17B10	15	82.4	0.973402	1.00412	0.958872	0.866984	0.467086	0.21319	0.104393	0.0724067	0.0405309	0.0155537	0.997638	49.9479
HCT116_Cosubstrate_Rep2	Q99714	3-hydroxyacyl-CoA dehydrogenase type-2	HSD17B10	15	82.4	1.02212	0.958879	0.924662	0.800724	0.426919	0.203055	0.0938961	0.0556009	0.0255132	0.00933358	0.997699	49.5472
HCT116_CosubstrateEnzyme_Rep1	Q99714	3-hydroxyacyl-CoA dehydrogenase type-2	HSD17B10	15	82.4	0.999293	0.979307	0.944881	0.828382	0.554034	0.230817	0.108783	0.0692815	0.0494381	0.014055	0.998873	50.3283
HCT116_CosubstrateEnzyme_Rep2	Q99714	3-hydroxyacyl-CoA dehydrogenase type-2	HSD17B10	15	82.4	0.987897	0.990095	0.925038	0.802004	0.549264	0.25273	0.138895	0.102275	0.0535412	0.019181	0.998369	50.3251
HCT116_CTRL_Rep1	Q99714	3-hydroxyacyl-CoA dehydrogenase type-2	HSD17B10	15	82.4	1.0385	0.945729	0.852612	0.694636	0.392774	0.200787	0.0927563	0.0560345	0.0264729	0.0117275	0.997631	48.8682
HCT116_CTRL_Rep2	Q99714	3-hydroxyacyl-CoA dehydrogenase type-2	HSD17B10	15	82.4	1.02907	0.950512	0.883982	0.685446	0.432638	0.187314	0.113563	0.0538013	0.0231592	0.0112063	0.998432	49.0623
HCT116_Enzyme_Rep1	Q99714	3-hydroxyacyl-CoA dehydrogenase type-2	HSD17B10	15	82.4	0.979857	1.00041	0.916247	0.804779	0.498501	0.247241	0.0961212	0.0545444	0.0264812	0.0124546	0.998974	50.0322
HCT116_Enzyme_Rep2	Q99714	3-hydroxyacyl-CoA dehydrogenase type-2	HSD17B10	15	82.4	0.989021	0.987914	0.915454	0.811318	0.482825	0.227123	0.0890699	0.0466832	0.0287634	0.0132102	0.998953	49.9037
HCT116_Cosubstrate_Rep1	Q9BUT1	3-hydroxybutyrate dehydrogenase type 2	BDH2	3	13.5	0.96745	1.00977	1.05626	0.934925	0.656839	0.293587	0.135115	0.0856402	0.0621359	0.0293852	0.996246	51.2406
HCT116_Cosubstrate_Rep2	Q9BUT1	3-hydroxybutyrate dehydrogenase type 2	BDH2	3	13.5	0.922813	1.049	0.965047	0.874138	0.638058	0.230183	0.0962926	0.070629	0.0631691	0.0258822	0.992843	50.8092
HCT116_CosubstrateEnzyme_Rep1	Q9BUT1	3-hydroxybutyrate dehydrogenase type 2	BDH2	3	13.5	0.942129	1.04155	0.934816	0.787186	0.54548	0.287671	0.126073	0.0673501	0.0294718	0.039176	0.995669	50.3828
HCT116_CosubstrateEnzyme_Rep2	Q9BUT1	3-hydroxybutyrate dehydrogenase type 2	BDH2	3	13.5	0.938404	1.0358	0.95394	0.755985	0.51346	0.228282	0.122009	0.0457012	0.0528024	0.0420406	0.99497	49.9111
HCT116_CTRL_Rep1	Q9BUT1	3-hydroxybutyrate dehydrogenase type 2	BDH2	3	13.5	1.02874	0.954173	0.801825	0.788611	0.517607	0.275869	0.148424	0.139369	0.0450189	0.0261007	0.988642	50.0744
HCT116_Enzyme_Rep1	Q9BUT1	3-hydroxybutyrate dehydrogenase type 2	BDH2	3	13.5	1.02438	0.95208	1.14204	0.679066	0.518011	0.231226	0.0726489	0.0561555	0.0373263	0.0252429	0.970306	49.8226
HCT116_Enzyme_Rep2	Q9BUT1	3-hydroxybutyrate dehydrogenase type 2	BDH2	3	13.5	1.03	0.955483	0.966208	0.744675	0.466212	0.299708	0.179542	0.0992337	0.0609058	0.0319446	0.995571	49.9928
HCT116_Cosubstrate_Rep1	P31937	3-hydroxyisobutyrate dehydrogenase, mitochondrial	HIBADH	12	64.3	0.938291	1.03746	1.11165	1.20968	1.1702	1.06212	0.993851	0.758151	0.449473	0.0412705	0.911942	62.0756
HCT116_Cosubstrate_Rep2	P31937	3-hydroxyisobutyrate dehydrogenase, mitochondrial	HIBADH	12	64.3	0.9891	0.988848	0.999499	1.00368	0.955061	0.837889	0.805804	0.649506	0.371083	0.0165839	0.970701	60.4025
HCT116_CosubstrateEnzyme_Rep1	P31937	3-hydroxyisobutyrate dehydrogenase, mitochondrial	HIBADH	12	64.3	1.03773	0.937452	1.02569	1.11115	1.07376	1.16507	1.18056	1.12917	0.795093	0.0503508	0.901618	63.2833
HCT116_CosubstrateEnzyme_Rep2	P31937	3-hydroxyisobutyrate dehydrogenase, mitochondrial	HIBADH	12	64.3	0.982956	0.994658	1.0245	1.07324	1.09445	0.989473	1.00787	0.906657	0.724182	0.0405962	0.973642	63.9284
HCT116_CTRL_Rep1	P31937	3-hydroxyisobutyrate dehydrogenase, mitochondrial	HIBADH	12	64.3	1.06412	0.923554	0.966069	1.04464	0.96088	0.860156	0.875761	0.641787	0.466921	0.0278494	0.945632	61.1399
HCT116_CTRL_Rep2	P31937	3-hydroxyisobutyrate dehydrogenase, mitochondrial	HIBADH	12	64.3	0.998821	0.979952	1.10733	1.06041	0.866554	1.00152	0.792578	0.774621	0.447583	0.0230002	0.934577	61.6602
HCT116_Enzyme_Rep1	P31937	3-hydroxyisobutyrate dehydrogenase, mitochondrial	HIBADH	12	64.3	0.961637	1.02018	1.07159	1.0539	1.11678	1.01833	1.10787	1.12484	0.788807	0.0382992	0.947418	63.2878
HCT116_Enzyme_Rep2	P31937	3-hydroxyisobutyrate dehydrogenase, mitochondrial	HIBADH	12	64.3	1.0766	0.918602	1.17557	1.36385	1.34009	1.36421	1.32954	1.37675	1.05847	0.0366123	NA	NA
HCT116_Cosubstrate_Rep1	Q6NVY1	3-hydroxyisobutyryl-CoA hydrolase, mitochondrial	HIBCH	23	64.2	1.03924	0.941597	1.04515	0.969583	0.895437	0.476925	0.122369	0.0776216	0.0498712	0.0284565	0.995575	52.8462
HCT116_Cosubstrate_Rep2	Q6NVY1	3-hydroxyisobutyryl-CoA hydrolase, mitochondrial	HIBCH	23	64.2	0.978981	0.998031	0.990713	0.905198	0.791873	0.399553	0.114198	0.0712396	0.0382203	0.0144565	0.997339	52.1854
HCT116_CosubstrateEnzyme_Rep1	Q6NVY1	3-hydroxyisobutyryl-CoA hydrolase, mitochondrial	HIBCH	23	64.2	0.967497	1.01393	1.00556	1.01681	0.961411	0.697355	0.1756	0.0564735	0.0330338	0.0135195	0.99893	53.9857
HCT116_CosubstrateEnzyme_Rep2	Q6NVY1	3-hydroxyisobutyryl-CoA hydrolase, mitochondrial	HIBCH	23	64.2	0.958066	1.01764	1.04239	1.12342	1.02384	0.720786	0.192173	0.0657347	0.0419132	0.0187246	0.98946	54.1205
HCT116_CTRL_Rep1	Q6NVY1	3-hydroxyisobutyryl-CoA hydrolase, mitochondrial	HIBCH	23	64.2	1.03031	0.952822	0.910065	0.938822	0.75701	0.429539	0.0907544	0.0560455	0.0279829	0.0127119	0.991967	52.1776
HCT116_CTRL_Rep2	Q6NVY1	3-hydroxyisobutyryl-CoA hydrolase, mitochondrial	HIBCH	23	64.2	0.967516	1.01042	1.01633	1.01196	0.778172	0.488913	0.121571	0.0611576	0.0358366	0.0163117	0.99563	52.639
HCT116_Enzyme_Rep1	Q6NVY1	3-hydroxyisobutyryl-CoA hydrolase, mitochondrial	HIBCH	23	64.2	0.955	1.02738	1.036	1.02716	0.979229	0.684809	0.20046	0.0864046	0.0518745	0.0296026	0.996983	54.0017
HCT116_Enzyme_Rep2	Q6NVY1	3-hydroxyisobutyryl-CoA hydrolase, mitochondrial	HIBCH	23	64.2	0.955287	1.01461	0.974662	1.11612	1.04737	0.737413	0.18008	0.0577496	0.0360815	0.0175762	0.989861	54.1404
HCT116_Cosubstrate_Rep1	P42765	3-ketoacyl-CoA thiolase, mitochondrial	ACAA2	14	60.7	1.05934	0.922513	0.996491	0.944032	0.865223	0.719959	0.6093	0.421029	0.355744	0.17779	0.98282	58.0309
HCT116_Cosubstrate_Rep2	P42765	3-ketoacyl-CoA thiolase, mitochondrial	ACAA2	14	60.7	1.02997	0.951761	0.96987	0.920828	0.815871	0.652792	0.58572	0.504957	0.424616	0.208109	0.978802	58.6428
HCT116_CosubstrateEnzyme_Rep1	P42765	3-ketoacyl-CoA thiolase, mitochondrial	ACAA2	14	60.7	1.15083	0.814304	0.896295	0.839707	0.668748	0.607431	0.57965	0.517738	0.39512	0.138789	0.895018	57.1077
HCT116_CosubstrateEnzyme_Rep2	P42765	3-ketoacyl-CoA thiolase, mitochondrial	ACAA2	14	60.7	1.0136	0.966362	0.976453	0.915495	0.857278	0.740848	0.613143	0.532348	0.473718	0.13967	0.962896	59.3226
HCT116_CTRL_Rep1	P42765	3-ketoacyl-CoA thiolase, mitochondrial	ACAA2	14	60.7	1.03305	0.950448	0.946911	0.926473	0.859323	0.711806	0.647352	0.497166	0.543716	0.260043	0.954295	60.5229
HCT116_CTRL_Rep2	P42765	3-ketoacyl-CoA thiolase, mitochondrial	ACAA2	14	60.7	0.980328	0.997951	0.994403	0.917131	0.768706	0.764058	0.557345	0.489469	0.463492	0.197309	0.964103	58.9264
HCT116_Enzyme_Rep1	P42765	3-ketoacyl-CoA thiolase, mitochondrial	ACAA2	14	60.7	1.01289	0.964557	0.971281	0.951513	0.995089	0.715194	0.657533	0.59333	0.526335	0.186227	0.932715	60.7128
HCT116_Enzyme_Rep2	P42765	3-ketoacyl-CoA thiolase, mitochondrial	ACAA2	14	60.7	1.07349	0.921064	0.977896	0.907506	0.760338	0.653098	0.551353	0.491733	0.412127	0.154471	0.962336	57.8197
HCT116_Cosubstrate_Rep1	P09110	3-ketoacyl-CoA thiolase, peroxisomal	ACAA1	14	50.2	1.03515	0.94548	1.05138	0.921293	0.771345	0.478357	0.378443	0.24853	0.0859159	0.0177986	0.98578	53.7353
HCT116_Cosubstrate_Rep2	P09110	3-ketoacyl-CoA thiolase, peroxisomal	ACAA1	14	50.2	0.993793	0.98459	0.989549	0.942236	0.822074	0.578308	0.467863	0.310201	0.110063	0.0349411	0.993507	55.0196
HCT116_CosubstrateEnzyme_Rep1	P09110	3-ketoacyl-CoA thiolase, peroxisomal	ACAA1	14	50.2	0.993801	0.985286	0.938038	0.84824	0.79103	0.62958	0.513749	0.330681	0.0781006	0.0246355	0.982873	55.1561
HCT116_CosubstrateEnzyme_Rep2	P09110	3-ketoacyl-CoA thiolase, peroxisomal	ACAA1	14	50.2	0.988584	0.989461	1.01878	0.894328	0.834607	0.599898	0.507926	0.331866	0.0879101	0.0298428	0.987521	55.3176
HCT116_CTRL_Rep1	P09110	3-ketoacyl-CoA thiolase, peroxisomal	ACAA1	14	50.2	0.986667	0.990594	0.932544	0.84883	0.719312	0.532399	0.438115	0.258521	0.0987344	0.0258704	0.993107	53.8373
HCT116_CTRL_Rep2	P09110	3-ketoacyl-CoA thiolase, peroxisomal	ACAA1	14	50.2	0.986596	0.99185	0.981893	0.932938	0.765893	0.649008	0.459393	0.327208	0.107387	0.0194961	0.992733	55.1462
HCT116_Enzyme_Rep1	P09110	3-ketoacyl-CoA thiolase, peroxisomal	ACAA1	14	50.2	0.981396	0.998736	1.03602	0.91995	0.883729	0.617072	0.501004	0.357354	0.0862723	0.0294555	0.98601	55.6422
HCT116_Enzyme_Rep2	P09110	3-ketoacyl-CoA thiolase, peroxisomal	ACAA1	14	50.2	1.02442	0.959898	0.967363	0.93921	0.890519	0.572666	0.457736	0.351001	0.0716963	0.0208001	0.98217	55.192
HCT116_Cosubstrate_Rep1	P25325-2	3-mercaptopyruvate sulfurtransferase	MPST	15	59.3	1.10521	0.878955	0.971934	0.821268	0.622544	0.207102	0.195139	0.219983	0.20092	0.128781	0.967052	50.4766
HCT116_Cosubstrate_Rep2	P25325-2	3-mercaptopyruvate sulfurtransferase	MPST	15	59.3	0.971985	1.00438	0.987671	0.860684	0.583442	0.21003	0.122966	0.0893329	0.0680235	0.0494095	0.998158	50.4664
HCT116_CosubstrateEnzyme_Rep1	P25325-2	3-mercaptopyruvate sulfurtransferase	MPST	15	59.3	0.998631	0.980027	0.910429	0.839052	0.664112	0.196159	0.101364	0.0754044	0.0607672	0.0309194	0.989301	50.7436
HCT116_CosubstrateEnzyme_Rep2	P25325-2	3-mercaptopyruvate sulfurtransferase	MPST	15	59.3	1.00305	0.976102	0.971404	0.793046	0.526007	0.174171	0.0773924	0.0600755	0.0386224	0.0120872	0.997737	49.9333
HCT116_CTRL_Rep1	P25325-2	3-mercaptopyruvate sulfurtransferase	MPST	15	59.3	1.03703	0.947004	0.895134	0.798063	0.496994	0.167976	0.0935032	0.0648573	0.0382343	0.0169716	0.994273	49.7306
HCT116_CTRL_Rep2	P25325-2	3-mercaptopyruvate sulfurtransferase	MPST	15	59.3	0.995834	0.982859	0.903042	0.889034	0.54512	0.177595	0.10593	0.071213	0.0446669	0.0236529	0.994744	50.2479
HCT116_Enzyme_Rep1	P25325-2	3-mercaptopyruvate sulfurtransferase	MPST	15	59.3	0.967681	1.01362	0.946568	0.961091	0.561002	0.2338	0.107658	0.0729649	0.044509	0.0245211	0.995589	50.5929
HCT116_Enzyme_Rep2	P25325-2	3-mercaptopyruvate sulfurtransferase	MPST	15	59.3	0.972658	1.00086	1.00251	0.844821	0.604781	0.207289	0.0944774	0.0698683	0.0410869	0.0218606	0.997075	50.5512
HCT116_Cosubstrate_Rep1	Q9NWU1	3-oxoacyl-[acyl-carrier-protein] synthase, mitochondrial	OXSM	18	70.4	1.06861	0.913711	1.03451	0.881101	0.886466	0.689955	0.634569	0.507166	0.466844	0.242615	0.953832	59.7236
HCT116_Cosubstrate_Rep2	Q9NWU1	3-oxoacyl-[acyl-carrier-protein] synthase, mitochondrial	OXSM	18	70.4	0.964472	1.0112	1.01663	0.978262	0.968739	0.729297	0.752207	0.75074	0.731691	0.455736	0.852388	NA
HCT116_CosubstrateEnzyme_Rep1	Q9NWU1	3-oxoacyl-[acyl-carrier-protein] synthase, mitochondrial	OXSM	18	70.4	0.976245	1.0044	0.896506	0.779238	0.750081	0.670298	0.658145	0.567226	0.496276	0.223437	0.935509	59.8511
HCT116_CosubstrateEnzyme_Rep2	Q9NWU1	3-oxoacyl-[acyl-carrier-protein] synthase, mitochondrial	OXSM	18	70.4	1.00578	0.973578	1.0015	0.871013	0.845579	0.810808	0.896864	0.749473	0.665969	0.267773	0.844231	64.2426
HCT116_CTRL_Rep1	Q9NWU1	3-oxoacyl-[acyl-carrier-protein] synthase, mitochondrial	OXSM	18	70.4	0.988785	0.988761	0.973566	0.856611	0.799416	0.698355	0.774989	0.548439	0.606074	0.331052	0.911353	62.9658
HCT116_CTRL_Rep2	Q9NWU1	3-oxoacyl-[acyl-carrier-protein] synthase, mitochondrial	OXSM	18	70.4	1.02943	0.950158	0.962924	0.962185	0.79116	0.81525	0.709434	0.72115	0.624263	0.317794	0.907976	64.1167
HCT116_Enzyme_Rep1	Q9NWU1	3-oxoacyl-[acyl-carrier-protein] synthase, mitochondrial	OXSM	18	70.4	1.02159	0.955116	0.932672	0.879564	0.849379	0.764278	0.75293	0.678352	0.691206	0.314909	0.875014	64.9561
HCT116_Enzyme_Rep2	Q9NWU1	3-oxoacyl-[acyl-carrier-protein] synthase, mitochondrial	OXSM	18	70.4	1.0056	0.974792	0.981726	0.934652	0.830213	0.668114	0.733169	0.67815	0.537089	0.251938	0.921335	61.9373
HCT116_Cosubstrate_Rep1	O15530-3	3-phosphoinositide-dependent protein kinase 1;Putative 3-phosphoinositide-dependent protein kinase 2	PDPK1;PDPK2P	13	36.8	1.048	0.933276	0.810966	0.337539	0.178149	0.137666	0.0828747	0.055614	0.0423197	0.00887689	0.990811	46.0758
HCT116_Cosubstrate_Rep2	O15530-3	3-phosphoinositide-dependent protein kinase 1;Putative 3-phosphoinositide-dependent protein kinase 2	PDPK1;PDPK2P	13	36.8	1.04242	0.940462	0.695944	0.327004	0.180177	0.129463	0.0656122	0.0572904	0.0392737	0.0151546	0.994907	45.651
HCT116_CosubstrateEnzyme_Rep1	O15530-3	3-phosphoinositide-dependent protein kinase 1;Putative 3-phosphoinositide-dependent protein kinase 2	PDPK1;PDPK2P	13	36.8	1.01085	0.966718	0.843976	0.473744	0.223106	0.132964	0.0942892	0.0638744	0.0412859	0.0153165	0.997374	46.9701
HCT116_CosubstrateEnzyme_Rep2	O15530-3	3-phosphoinositide-dependent protein kinase 1;Putative 3-phosphoinositide-dependent protein kinase 2	PDPK1;PDPK2P	13	36.8	1.02274	0.957921	0.821031	0.415349	0.165385	0.194349	0.133867	0.0847096	0.0618765	0.0128007	0.988698	46.4465
HCT116_CTRL_Rep1	O15530-3	3-phosphoinositide-dependent protein kinase 1;Putative 3-phosphoinositide-dependent protein kinase 2	PDPK1;PDPK2P	13	36.8	1.02545	0.957025	0.799736	0.389451	0.221434	0.136808	0.106214	0.0684847	0.0302339	0.0147597	0.993538	46.4249
HCT116_CTRL_Rep2	O15530-3	3-phosphoinositide-dependent protein kinase 1;Putative 3-phosphoinositide-dependent protein kinase 2	PDPK1;PDPK2P	13	36.8	0.960108	1.01763	0.786741	0.430665	0.35207	0.184478	0.160219	0.0768783	0.0509397	0.0172939	0.980967	47.2539
HCT116_Enzyme_Rep1	O15530-3	3-phosphoinositide-dependent protein kinase 1;Putative 3-phosphoinositide-dependent protein kinase 2	PDPK1;PDPK2P	13	36.8	1.04881	0.925568	0.766042	0.412273	0.276397	0.130981	0.0830042	0.0466243	0.0405125	0.0212428	0.994107	46.5998
HCT116_Enzyme_Rep2	O15530-3	3-phosphoinositide-dependent protein kinase 1;Putative 3-phosphoinositide-dependent protein kinase 2	PDPK1;PDPK2P	13	36.8	1.04989	0.93974	0.802443	0.457077	0.290682	0.151413	0.187505	0.112347	0.0664878	0.0425101	0.98967	46.9696
HCT116_Cosubstrate_Rep1	P46783	40S ribosomal protein S10	RPS10	11	63	0.742946	1.22295	0.618406	0.625571	0.289062	0.765458	0.671741	0.621995	0.112902	0.115916	0.478753	54.4066
HCT116_Cosubstrate_Rep2	P46783	40S ribosomal protein S10	RPS10	11	63	0.876809	1.09075	1.2298	5.09422	4.52075	9.19252	7.20475	3.76297	1.98247	0.582234	NA	NA
HCT116_CosubstrateEnzyme_Rep1	P46783	40S ribosomal protein S10	RPS10	11	63	1.02833	0.947684	1.08006	1.4288	1.18768	0.571942	0.316165	0.117777	0.0590679	0.0424305	0.889637	53.9398
HCT116_CosubstrateEnzyme_Rep2	P46783	40S ribosomal protein S10	RPS10	11	63	0.983176	0.994455	0.765403	0.993945	1.08886	0.957239	0.20481	0.0720114	0.0613136	0.0534476	0.966111	54.9683
HCT116_CTRL_Rep1	P46783	40S ribosomal protein S10	RPS10	11	63	0.316251	1.57088	0.871352	1.61378	1.504	1.58796	0.733501	0.668401	0.0232767	0.029483	0.507892	59.6145
HCT116_CTRL_Rep2	P46783	40S ribosomal protein S10	RPS10	11	63	0.723288	1.24813	1.07961	0.913822	2.4704	0.842336	1.3376	0.287005	0.0825494	0.0620397	0.465783	58.8688
HCT116_Enzyme_Rep1	P46783	40S ribosomal protein S10	RPS10	11	63	1.07819	0.893688	1.09907	2.36576	0.78823	2.41462	1.56132	0.195614	0.0703131	0.0480606	NA	NA
HCT116_Enzyme_Rep2	P46783	40S ribosomal protein S10	RPS10	11	63	0.53016	1.35107	1.13862	1.25239	1.38941	2.07675	1.15065	0.167405	0.0448923	0.0547939	0.579616	58.782
HCT116_Cosubstrate_Rep1	P62280	40S ribosomal protein S11	RPS11	10	56.3	0.50013	1.45352	0.154138	0.720831	0.293507	1.05937	1.05531	0.968548	0.0343408	0.032026	0.0852287	60.0559
HCT116_Cosubstrate_Rep2	P62280	40S ribosomal protein S11	RPS11	10	56.3	0.758101	1.19848	0.979022	3.32552	3.11301	3.15857	2.69436	1.2317	0.117529	0.0640284	-0.218745	NA
HCT116_CosubstrateEnzyme_Rep1	P62280	40S ribosomal protein S11	RPS11	10	56.3	1.01071	0.966873	1.23805	1.52539	1.24295	0.494885	0.250159	0.0687345	0.0649159	0.0265289	0.855703	52.9931
HCT116_CosubstrateEnzyme_Rep2	P62280	40S ribosomal protein S11	RPS11	10	56.3	0.943608	1.03099	0.626565	1.30372	1.47139	1.36676	0.215835	0.0409803	0.0792662	0.111171	0.800024	55.8192
HCT116_CTRL_Rep1	P62280	40S ribosomal protein S11	RPS11	10	56.3	0.374027	1.52087	0.793362	1.71948	1.62299	1.94428	0.776622	0.810604	0.0430653	0.0215483	0.426535	60.2747
HCT116_CTRL_Rep2	P62280	40S ribosomal protein S11	RPS11	10	56.3	0.742376	1.22955	1.06482	0.829486	2.39534	0.748651	1.27345	0.181424	0.0304223	0.0353721	NA	NA
HCT116_Enzyme_Rep1	P62280	40S ribosomal protein S11	RPS11	10	56.3	1.03989	0.935257	1.21051	2.72869	1.19576	3.63717	2.09637	0.154664	0.0930732	0.0728459	0.0953057	59.1486
HCT116_Enzyme_Rep2	P62280	40S ribosomal protein S11	RPS11	10	56.3	0.514224	1.36368	0.983146	0.835425	1.2099	2.15599	1.00041	0.0963004	0.047276	0.0368643	NA	NA
HCT116_Cosubstrate_Rep1	P25398	40S ribosomal protein S12	RPS12	9	71.2	0.687581	1.27552	0.763846	1.27454	1.06538	1.63659	1.67906	1.89545	1.01187	0.622012	-0.126889	NA
HCT116_Cosubstrate_Rep2	P25398	40S ribosomal protein S12	RPS12	9	71.2	0.853983	1.11146	1.06369	2.17707	2.09025	2.39385	2.19216	1.91891	0.944995	0.635068	-0.679648	NA
HCT116_CosubstrateEnzyme_Rep1	P25398	40S ribosomal protein S12	RPS12	9	71.2	0.889323	1.09905	1.2231	1.8596	1.80072	1.78839	2.57446	2.61275	1.45591	1.14208	NA	NA
HCT116_CosubstrateEnzyme_Rep2	P25398	40S ribosomal protein S12	RPS12	9	71.2	0.881256	1.08857	0.913433	1.47285	1.5505	1.61702	1.77887	1.6828	1.22543	0.752898	-0.657369	NA
HCT116_CTRL_Rep1	P25398	40S ribosomal protein S12	RPS12	9	71.2	0.679217	1.25671	0.912165	1.53782	1.45666	1.66726	1.1723	1.4058	0.940723	0.433509	0.0776629	63.8604
HCT116_CTRL_Rep2	P25398	40S ribosomal protein S12	RPS12	9	71.2	0.737648	1.23415	1.09605	1.18992	2.42832	1.27275	1.626	1.13783	0.68299	0.36588	0.0542384	NA
HCT116_Enzyme_Rep1	P25398	40S ribosomal protein S12	RPS12	9	71.2	0.922149	1.06304	1.12861	1.63552	1.54925	2.21971	3.01936	2.99524	1.96441	1.25836	NA	NA
HCT116_Enzyme_Rep2	P25398	40S ribosomal protein S12	RPS12	9	71.2	0.814132	1.12633	1.10156	1.58267	1.95538	3.50021	1.94877	2.99641	1.64502	1.13753	NA	NA
HCT116_Cosubstrate_Rep1	P62277	40S ribosomal protein S13	RPS13	9	51.7	0.478781	1.47379	0.158852	0.695191	0.369682	0.984673	0.872126	0.784076	0.0771603	0.0629316	0.125414	57.2296
HCT116_Cosubstrate_Rep2	P62277	40S ribosomal protein S13	RPS13	9	51.7	0.789409	1.17006	1.02681	2.76567	2.59659	2.56431	2.0311	0.964408	0.197293	0.09622	-0.0339406	61.6531
HCT116_CosubstrateEnzyme_Rep1	P62277	40S ribosomal protein S13	RPS13	9	51.7	0.858409	1.13271	1.14784	1.51167	1.25324	0.4861	0.324073	0.140267	0.115476	0.046803	0.838456	52.9835
HCT116_CosubstrateEnzyme_Rep2	P62277	40S ribosomal protein S13	RPS13	9	51.7	0.926106	1.04715	0.672848	1.16669	1.20082	1.01802	0.138117	0.123887	0.12633	0.102974	NA	NA
HCT116_CTRL_Rep1	P62277	40S ribosomal protein S13	RPS13	9	51.7	0.353338	1.53878	0.77281	1.68632	1.50433	1.50803	0.621385	0.65575	0.0400728	0.0249759	0.501513	59.3573
HCT116_CTRL_Rep2	P62277	40S ribosomal protein S13	RPS13	9	51.7	0.69683	1.27388	0.849428	0.675	2.0785	0.567749	1.21305	0.262221	0.0332232	0.0497272	0.522849	58.8504
HCT116_Enzyme_Rep1	P62277	40S ribosomal protein S13	RPS13	9	51.7	1.06575	0.907186	1.2074	2.64153	0.991072	3.35917	1.96799	0.216146	0.134224	0.107757	NA	NA
HCT116_Enzyme_Rep2	P62277	40S ribosomal protein S13	RPS13	9	51.7	0.543025	1.34089	1.04557	0.738424	1.02508	2.14854	0.935257	0.125721	0.053824	0.0430736	0.559429	57.5965
HCT116_Cosubstrate_Rep1	P62263	40S ribosomal protein S14	RPS14	5	38.4	0.671708	1.29059	0.484626	0.778787	0.399243	0.872522	0.771309	0.708109	0.100914	0.0626158	0.36966	56.763
HCT116_Cosubstrate_Rep2	P62263	40S ribosomal protein S14	RPS14	5	38.4	0.856641	1.10905	0.949972	2.39094	2.28871	2.26287	1.79757	0.8807	0.148272	0.101002	0.116192	59.3425
HCT116_CosubstrateEnzyme_Rep1	P62263	40S ribosomal protein S14	RPS14	5	38.4	1.05431	0.919401	1.02494	1.19995	0.965438	0.460494	0.272311	0.103602	0.108143	0.0541814	0.963867	53.0305
HCT116_CosubstrateEnzyme_Rep2	P62263	40S ribosomal protein S14	RPS14	5	38.4	0.972704	1.00412	0.64134	0.923037	1.05366	0.815791	0.239429	0.101842	0.105679	0.0969023	0.909457	54.512
HCT116_CTRL_Rep1	P62263	40S ribosomal protein S14	RPS14	5	38.4	0.493434	1.41752	0.913991	1.41968	1.42311	1.39697	0.591173	0.496377	0.0768305	0.0455628	0.635828	58.3124
HCT116_CTRL_Rep2	P62263	40S ribosomal protein S14	RPS14	5	38.4	0.834119	1.14026	0.99461	0.672283	1.69202	0.518174	0.839016	0.15216	0.0388407	0.038188	0.658132	57.1487
HCT116_Enzyme_Rep1	P62263	40S ribosomal protein S14	RPS14	5	38.4	1.07891	0.892899	1.01991	1.68818	1.2714	1.6831	1.07534	0.147494	0.0986254	0.0646249	NA	NA
HCT116_Enzyme_Rep2	P62263	40S ribosomal protein S14	RPS14	5	38.4	0.684016	1.2293	1.00488	0.693398	0.872966	1.26387	0.617243	0.100683	0.0375766	0.0267855	0.828639	56.1484
HCT116_Cosubstrate_Rep1	K7ELC2	40S ribosomal protein S15	RPS15	4	50.7	0.58443	1.37347	0.421196	0.730067	0.384174	0.864898	0.767388	0.654227	0.0401989	0.0607885	0.316286	55.5924
HCT116_Cosubstrate_Rep2	K7ELC2	40S ribosomal protein S15	RPS15	4	50.7	0.825555	1.13726	1.07684	2.46378	2.17796	2.0696	1.64926	0.784456	0.109385	0.0347724	0.192191	59.2214
HCT116_CosubstrateEnzyme_Rep1	K7ELC2	40S ribosomal protein S15	RPS15	4	50.7	1.00705	0.970855	1.09478	1.29157	1.0842	0.516952	0.265138	0.100777	0.0821483	0.0225954	0.94103	53.3324
HCT116_CosubstrateEnzyme_Rep2	K7ELC2	40S ribosomal protein S15	RPS15	4	50.7	0.987577	0.990391	0.621728	1.00826	1.12241	0.920297	0.234451	0.114558	0.101549	0.113295	0.906406	54.8329
HCT116_CTRL_Rep1	K7ELC2	40S ribosomal protein S15	RPS15	4	50.7	0.420492	1.48066	0.928625	1.71704	1.5459	1.72923	0.733594	0.756113	0.024397	0.0382208	0.489558	60.0296
HCT116_CTRL_Rep2	K7ELC2	40S ribosomal protein S15	RPS15	4	50.7	0.748305	1.22378	1.09167	0.876209	2.28979	0.717673	1.13988	0.201477	0.0506616	0.0427352	0.535845	58.7949
HCT116_Enzyme_Rep1	K7ELC2	40S ribosomal protein S15	RPS15	4	50.7	0.995832	0.983069	1.07615	1.84759	0.939037	2.12433	1.07411	0.200633	0.10321	0.0492594	0.535927	58.7783
HCT116_Enzyme_Rep2	K7ELC2	40S ribosomal protein S15	RPS15	4	50.7	0.658571	1.24944	0.987536	0.84361	1.05912	1.47396	0.765885	0.136553	0.0614196	0.0237988	0.81139	56.9237
HCT116_Cosubstrate_Rep1	P62244	40S ribosomal protein S15a	RPS15A	9	64.6	0.453295	1.49799	0.0881336	0.718268	0.323271	1.074	0.952633	0.800836	0.0112776	0.0193058	0.102275	57.2682
HCT116_Cosubstrate_Rep2	P62244	40S ribosomal protein S15a	RPS15A	9	64.6	0.783254	1.17565	0.929118	3.2656	2.87563	3.05365	2.36705	1.10787	0.0568917	0.0268464	NA	NA
HCT116_CosubstrateEnzyme_Rep1	P62244	40S ribosomal protein S15a	RPS15A	9	64.6	0.956596	1.0258	1.01818	1.37362	1.18282	0.462751	0.235154	0.0663457	0.0430653	0.0164657	0.917765	52.9474
HCT116_CosubstrateEnzyme_Rep2	P62244	40S ribosomal protein S15a	RPS15A	9	64.6	0.974645	1.00233	0.623654	1.04742	0.974079	0.856544	0.153575	0.065836	0.0474153	0.0381871	0.919666	54.4004
HCT116_CTRL_Rep1	P62244	40S ribosomal protein S15a	RPS15A	9	64.6	0.390941	1.50623	0.822232	1.51417	1.3149	1.34678	0.554645	0.506817	0.0481818	0.0207963	0.594397	58.2544
HCT116_CTRL_Rep2	P62244	40S ribosomal protein S15a	RPS15A	9	64.6	0.703505	1.26738	0.95303	0.820701	2.36913	0.727137	1.31729	0.2067	0.0274287	0.0243903	NA	NA
HCT116_Enzyme_Rep1	P62244	40S ribosomal protein S15a	RPS15A	9	64.6	1.03477	0.940804	1.11223	1.92189	0.712112	2.12385	1.27957	0.148593	0.0660072	0.0516363	NA	NA
HCT116_Enzyme_Rep2	P62244	40S ribosomal protein S15a	RPS15A	9	64.6	0.475245	1.39453	1.05377	0.996238	1.37345	2.52457	1.25937	0.11308	0.0178587	0.0218208	NA	NA
HCT116_Cosubstrate_Rep1	P62249	40S ribosomal protein S16	RPS16;ZNF90	16	75.3	0.49899	1.4546	0.299506	0.760248	0.302484	0.903173	0.817698	0.720863	0.0194889	0.0238973	0.210714	55.5305
HCT116_Cosubstrate_Rep2	P62249	40S ribosomal protein S16	RPS16;ZNF90	16	75.3	0.817088	1.14495	1.01515	2.58547	2.18192	2.23194	1.6911	1.0183	0.138807	0.0630266	NA	NA
HCT116_CosubstrateEnzyme_Rep1	P62249	40S ribosomal protein S16	RPS16;ZNF90	16	75.3	0.950708	1.03221	1.03939	1.30612	1.04205	0.446131	0.225838	0.0667168	0.0652928	0.0292133	0.945687	52.8713
HCT116_CosubstrateEnzyme_Rep2	P62249	40S ribosomal protein S16	RPS16;ZNF90	16	75.3	0.965016	1.01122	0.653935	0.974362	0.949492	1.06025	0.248493	0.0691228	0.0743711	0.0757374	0.92625	55.8374
HCT116_CTRL_Rep1	P62249	40S ribosomal protein S16	RPS16;ZNF90	16	75.3	0.328308	1.56045	1.02238	1.55763	1.34193	1.41685	0.799609	0.648866	0.0237588	0.0181353	0.574509	59.5724
HCT116_CTRL_Rep2	P62249	40S ribosomal protein S16	RPS16;ZNF90	16	75.3	0.771468	1.20123	0.828864	0.690399	1.53851	0.473245	1.00781	0.261616	0.0516772	0.0461535	0.636499	58.8608
HCT116_Enzyme_Rep1	P62249	40S ribosomal protein S16	RPS16;ZNF90	16	75.3	1.10173	0.868133	0.986721	1.81468	1.02024	2.30887	1.52534	0.117901	0.0642164	0.0511277	NA	NA
HCT116_Enzyme_Rep2	P62249	40S ribosomal protein S16	RPS16;ZNF90	16	75.3	0.572958	1.3172	0.822315	0.612304	0.917739	1.04882	1.19207	0.114799	0.0542542	0.0295842	0.748142	58.705
HCT116_Cosubstrate_Rep1	P08708	40S ribosomal protein S17	RPS17	6	56.3	0.602578	1.35624	0.383589	0.878909	0.568032	1.35284	1.38149	1.62972	0.0830792	0.0719121	0.0184271	NA
HCT116_Cosubstrate_Rep2	P08708	40S ribosomal protein S17	RPS17	6	56.3	0.741672	1.21338	1.08218	3.31024	3.21216	3.41345	2.88001	1.89687	0.194053	0.0570246	-0.31072	62.7448
HCT116_CosubstrateEnzyme_Rep1	P08708	40S ribosomal protein S17	RPS17	6	56.3	0.960493	1.02155	1.19273	1.71177	1.36514	0.82311	0.620651	0.162878	0.0868491	0.0242134	0.761598	56.5436
HCT116_CosubstrateEnzyme_Rep2	P08708	40S ribosomal protein S17	RPS17	6	56.3	0.951383	1.02381	0.713206	1.18161	1.30353	1.69873	0.557506	0.157085	0.107239	0.0888782	0.744203	56.0356
HCT116_CTRL_Rep1	P08708	40S ribosomal protein S17	RPS17	6	56.3	0.323802	1.56435	0.91903	2.10643	2.00774	2.66699	1.3229	1.0469	0.0667869	0.0526016	NA	NA
HCT116_CTRL_Rep2	P08708	40S ribosomal protein S17	RPS17	6	56.3	0.728755	1.2428	1.27856	1.7369	4.55479	2.68618	4.95638	0.910529	0.0990389	0.100019	-0.19707	59.3349
HCT116_Enzyme_Rep1	P08708	40S ribosomal protein S17	RPS17	6	56.3	1.0097	0.968015	1.14188	2.86648	1.62296	4.67099	3.30542	0.373407	0.05744	0.048761	-0.0704355	58.9279
HCT116_Enzyme_Rep2	P08708	40S ribosomal protein S17	RPS17	6	56.3	0.56452	1.32388	1.11699	1.10925	1.61271	2.72376	1.59805	0.214551	0.0423443	0.031413	NA	NA
HCT116_Cosubstrate_Rep1	P62269	40S ribosomal protein S18	RPS18	11	53.3	0.588674	1.36944	0.258734	0.717182	0.343175	0.813528	0.820991	0.715684	0.0332788	0.0353232	0.233445	54.8078
HCT116_Cosubstrate_Rep2	P62269	40S ribosomal protein S18	RPS18	11	53.3	0.806263	1.15477	1.02029	2.81585	2.73229	2.65643	2.27073	0.999897	0.0776141	0.0367594	-0.0298507	62.0188
HCT116_CosubstrateEnzyme_Rep1	P62269	40S ribosomal protein S18	RPS18	11	53.3	0.981262	0.99894	1.02323	1.3651	1.21114	0.534111	0.267028	0.0798631	0.0668845	0.0285588	0.911702	53.1149
HCT116_CosubstrateEnzyme_Rep2	P62269	40S ribosomal protein S18	RPS18	11	53.3	0.986375	0.991501	0.601276	0.920381	0.982401	0.765644	0.127585	0.0348407	0.0622168	0.0750396	0.899925	53.9764
HCT116_CTRL_Rep1	P62269	40S ribosomal protein S18	RPS18	11	53.3	0.409084	1.49053	0.819048	1.5225	1.32678	1.33345	0.581961	0.517963	0.0614809	0.0345245	0.596191	58.4061
HCT116_CTRL_Rep2	P62269	40S ribosomal protein S18	RPS18	11	53.3	0.767465	1.20513	1.0155	0.770972	2.08275	0.652277	1.08638	0.17539	0.0207773	0.0353129	NA	NA
HCT116_Enzyme_Rep1	P62269	40S ribosomal protein S18	RPS18	11	53.3	1.05096	0.923237	0.960463	1.80429	0.755919	2.05042	1.20523	0.0870572	0.0288864	0.0330483	0.581325	57.4957
HCT116_Enzyme_Rep2	P62269	40S ribosomal protein S18	RPS18	11	53.3	0.588407	1.30497	0.93401	0.742402	0.997155	1.79747	0.910621	0.0570872	0.0121712	0.0229045	0.687627	57.2153
HCT116_Cosubstrate_Rep1	P39019	40S ribosomal protein S19	RPS19	11	61.4	0.441476	1.50921	0.227775	0.85769	0.391834	1.18205	1.06861	1.04953	0.0988066	0.053038	0.315181	62.443
HCT116_Cosubstrate_Rep2	P39019	40S ribosomal protein S19	RPS19	11	61.4	0.817855	1.14425	1.05857	3.19253	2.93219	3.23459	2.48265	1.36366	0.248363	0.0876596	-0.223555	62.7398
HCT116_CosubstrateEnzyme_Rep1	P39019	40S ribosomal protein S19	RPS19	11	61.4	0.944485	1.03899	1.03005	1.19968	0.965697	0.405084	0.328723	0.198488	0.110429	0.054775	0.953061	52.6814
HCT116_CosubstrateEnzyme_Rep2	P39019	40S ribosomal protein S19	RPS19	11	61.4	0.94039	1.03396	0.635146	0.976008	0.997164	0.982426	0.304277	0.196834	0.139239	0.0715581	0.90165	55.3195
HCT116_CTRL_Rep1	P39019	40S ribosomal protein S19	RPS19	11	61.4	0.3435	1.5473	0.98541	1.63504	1.47361	1.50402	0.832301	0.741014	0.0861915	0.0389059	0.519133	60.1369
HCT116_CTRL_Rep2	P39019	40S ribosomal protein S19	RPS19	11	61.4	0.70146	1.26937	0.879645	0.700164	2.09095	0.565464	1.20176	0.298787	0.0567169	0.0439465	0.518454	58.8686
HCT116_Enzyme_Rep1	P39019	40S ribosomal protein S19	RPS19	11	61.4	1.07141	0.901045	1.00598	1.84493	0.785554	1.99469	1.60096	0.46481	0.257694	0.142395	NA	NA
HCT116_Enzyme_Rep2	P39019	40S ribosomal protein S19	RPS19	11	61.4	0.452627	1.41243	1.01848	1.10889	1.6206	2.78364	1.61333	0.360532	0.158143	0.0842626	NA	NA
HCT116_Cosubstrate_Rep1	P15880	40S ribosomal protein S2	RPS2	17	56.7	0.590242	1.36795	0.432592	0.9425	0.532207	0.958829	0.820116	0.843445	0.0216329	0.0419476	0.446193	60.0445
HCT116_Cosubstrate_Rep2	P15880	40S ribosomal protein S2	RPS2	17	56.7	0.776532	1.18175	1.04957	2.74103	2.45903	2.39362	1.82483	0.996071	0.10142	0.030212	0.0580424	61.7707
HCT116_CosubstrateEnzyme_Rep1	P15880	40S ribosomal protein S2	RPS2	17	56.7	0.98229	0.997821	1.04894	1.38722	1.11522	0.518306	0.236584	0.0663021	0.0792475	0.0265888	0.920499	53.1698
HCT116_CosubstrateEnzyme_Rep2	P15880	40S ribosomal protein S2	RPS2	17	56.7	0.900559	1.07074	0.731868	1.20437	1.21491	1.04306	0.136846	0.0415778	0.0948478	0.130865	0.919296	55.7541
HCT116_CTRL_Rep1	P15880	40S ribosomal protein S2	RPS2	17	56.7	0.475488	1.43305	0.89582	1.63933	1.42868	1.44851	0.548962	0.528323	0.021269	0.0140953	0.590455	58.382
HCT116_CTRL_Rep2	P15880	40S ribosomal protein S2	RPS2	17	56.7	0.72653	1.24497	1.02145	0.901085	2.21474	0.6713	1.09124	0.20336	0.0435663	0.0475608	NA	NA
HCT116_Enzyme_Rep1	P15880	40S ribosomal protein S2	RPS2	17	56.7	1.00159	0.976823	1.03617	1.54102	0.740271	1.43481	0.792463	0.0633115	0.0340942	0.0253927	0.802939	56.6348
HCT116_Enzyme_Rep2	P15880	40S ribosomal protein S2	RPS2	17	56.7	0.613681	1.28497	1.0234	0.992998	1.23643	1.88866	0.976363	0.073559	0.0197594	0.0267903	0.692044	57.6689
HCT116_Cosubstrate_Rep1	P60866	40S ribosomal protein S20	RPS20	8	63	0.530366	1.42481	0.332953	1.03976	0.573462	1.50594	1.29455	1.2166	0.0710273	0.0994068	NA	NA
HCT116_Cosubstrate_Rep2	P60866	40S ribosomal protein S20	RPS20	8	63	0.832874	1.13062	1.09597	2.65689	2.41466	2.38211	1.83517	0.930817	0.212028	0.117292	0.0134609	61.4089
HCT116_CosubstrateEnzyme_Rep1	P60866	40S ribosomal protein S20	RPS20	8	63	0.931406	1.05323	0.998814	1.39529	1.23633	0.685702	0.564068	0.309505	0.157533	0.0885434	0.857052	56.363
HCT116_CosubstrateEnzyme_Rep2	P60866	40S ribosomal protein S20	RPS20	8	63	0.805768	1.15827	0.879883	1.55758	1.64889	1.54223	0.538389	0.250283	0.135357	0.0937615	0.656951	56.0293
HCT116_CTRL_Rep1	P60866	40S ribosomal protein S20	RPS20	8	63	0.439837	1.46391	0.930877	2.115	1.90612	2.21527	0.964447	0.893703	0.0621526	0.0395309	0.295186	60.4464
HCT116_CTRL_Rep2	P60866	40S ribosomal protein S20	RPS20	8	63	0.735033	1.23669	1.16209	1.24937	2.75237	1.08413	1.61916	0.385455	0.102798	0.0614327	NA	NA
HCT116_Enzyme_Rep1	P60866	40S ribosomal protein S20	RPS20	8	63	0.80468	1.19053	1.40517	2.86589	1.5372	3.57627	2.58352	0.857875	0.26536	0.147642	-0.124796	59.3244
HCT116_Enzyme_Rep2	P60866	40S ribosomal protein S20	RPS20	8	63	0.543309	1.34066	1.09268	1.27187	1.43495	2.28031	1.29948	0.390634	0.184536	0.119392	0.437413	58.9279
HCT116_Cosubstrate_Rep1	Q8WVC2	40S ribosomal protein S21	RPS21	7	61.7	0.795176	1.17335	0.874763	1.31167	1.2171	1.81984	2.26133	3.14217	3.18918	2.2979	NA	NA
HCT116_Cosubstrate_Rep2	Q8WVC2	40S ribosomal protein S21	RPS21	7	61.7	0.907757	1.06267	1.03933	1.70528	1.68825	1.55701	1.65029	1.94483	1.98382	1.63242	NA	NA
HCT116_CosubstrateEnzyme_Rep1	Q8WVC2	40S ribosomal protein S21	RPS21	7	61.7	0.923562	1.06177	1.10885	1.51776	1.65985	1.70317	2.66727	3.354	2.18512	1.99138	NA	NA
HCT116_CosubstrateEnzyme_Rep2	Q8WVC2	40S ribosomal protein S21	RPS21	7	61.7	0.958442	1.01729	0.941213	1.20972	1.29205	1.43248	1.93801	2.1478	1.88141	1.11082	NA	NA
HCT116_CTRL_Rep1	Q8WVC2	40S ribosomal protein S21	RPS21	7	61.7	0.660826	1.27263	1.00825	1.73198	1.7292	1.95465	1.88637	2.40098	3.6023	2.07441	NA	NA
HCT116_CTRL_Rep2	Q8WVC2	40S ribosomal protein S21	RPS21	7	61.7	0.820255	1.15375	1.12806	1.28265	2.21402	1.56775	2.04555	2.45691	2.65568	1.68339	NA	NA
HCT116_Enzyme_Rep1	Q8WVC2	40S ribosomal protein S21	RPS21	7	61.7	0.96503	1.0165	1.16879	1.49768	1.48088	2.03541	3.01806	3.86479	3.33784	2.22967	NA	NA
HCT116_Enzyme_Rep2	Q8WVC2	40S ribosomal protein S21	RPS21	7	61.7	0.79344	1.1427	1.06332	1.27499	1.53666	2.02287	2.49098	2.94801	2.67548	1.76085	NA	NA
HCT116_Cosubstrate_Rep1	P62266	40S ribosomal protein S23	RPS23	7	49	0.83226	1.13814	0.449285	0.675996	0.448444	0.826226	1.50135	2.57138	0.18074	0.187178	-0.000488206	NA
HCT116_Cosubstrate_Rep2	P62266	40S ribosomal protein S23	RPS23	7	49	0.832405	1.13105	1.05226	1.76425	2.61773	1.44941	2.6729	2.57004	0.37152	0.123004	-0.164363	65.8928
HCT116_CosubstrateEnzyme_Rep1	P62266	40S ribosomal protein S23	RPS23	7	49	0.951322	1.03154	1.0593	1.32683	1.11509	0.69267	0.470121	0.184395	0.1826	0.0545232	0.915692	55.3656
HCT116_CosubstrateEnzyme_Rep2	P62266	40S ribosomal protein S23	RPS23	7	49	0.967312	1.0091	0.688109	0.984193	1.07825	1.2688	0.388541	0.156096	0.14883	0.13846	0.897179	55.9237
HCT116_CTRL_Rep1	P62266	40S ribosomal protein S23	RPS23	7	49	0.582926	1.34006	0.892624	1.27701	1.19705	1.65891	0.991013	0.929561	0.172712	0.084083	0.630481	61.2037
HCT116_CTRL_Rep2	P62266	40S ribosomal protein S23	RPS23	7	49	0.838066	1.13641	1.01666	0.970756	2.07537	0.940097	1.69688	0.380912	0.248629	0.118268	NA	NA
HCT116_Enzyme_Rep1	P62266	40S ribosomal protein S23	RPS23	7	49	1.08481	0.886501	0.962223	1.78493	0.860779	2.46924	1.74752	0.207107	0.181737	0.066796	NA	NA
HCT116_Enzyme_Rep2	P62266	40S ribosomal protein S23	RPS23	7	49	0.670525	1.23998	1.03841	0.893679	1.21864	1.83894	1.13269	0.191647	0.154132	0.0687382	NA	NA
HCT116_Cosubstrate_Rep1	E7ETK0	40S ribosomal protein S24	RPS24	5	41.2	0.600181	1.35851	0.35493	0.773532	0.478515	0.849688	0.760064	0.680325	0.0428855	0.037152	0.319273	55.9996
HCT116_Cosubstrate_Rep2	E7ETK0	40S ribosomal protein S24	RPS24	5	41.2	0.75453	1.20172	1.01832	3.13841	2.79373	2.83526	1.9981	1.02731	0.106294	0.0363738	NA	NA
HCT116_CosubstrateEnzyme_Rep1	E7ETK0	40S ribosomal protein S24	RPS24	5	41.2	0.90505	1.08193	1.26874	2.11444	1.79013	0.869719	0.404951	0.11822	0.112565	0.0350155	0.577735	55.5276
HCT116_CosubstrateEnzyme_Rep2	E7ETK0	40S ribosomal protein S24	RPS24	5	41.2	0.956265	1.0193	0.750359	1.11221	1.15432	0.870034	0.165241	0.0800302	0.0909609	0.109575	0.946865	54.3599
HCT116_CTRL_Rep1	E7ETK0	40S ribosomal protein S24	RPS24	5	41.2	0.468288	1.43929	0.860029	1.35989	1.21417	1.13505	0.444503	0.394926	0.0414671	0.0183781	0.695716	56.7236
HCT116_CTRL_Rep2	E7ETK0	40S ribosomal protein S24	RPS24	5	41.2	0.629042	1.33985	0.990488	0.920345	2.54622	0.755648	1.29774	0.198464	0.0340038	0.0425309	NA	NA
HCT116_Enzyme_Rep1	E7ETK0	40S ribosomal protein S24	RPS24	5	41.2	1.10529	0.864274	1.03872	1.95967	0.917409	2.33783	1.4335	0.191516	0.0413872	0.0361003	0.459965	58.7782
HCT116_Enzyme_Rep2	E7ETK0	40S ribosomal protein S24	RPS24	5	41.2	0.594189	1.30039	1.11092	0.826273	1.053	1.72081	0.773867	0.13119	0.0397367	0.0262215	0.716257	56.893
HCT116_Cosubstrate_Rep1	P62851	40S ribosomal protein S25	RPS25	6	42.4	0.588114	1.36997	0.361844	0.751516	0.401943	0.964886	0.986821	0.983871	0.0962004	0.0461767	0.164229	60.2145
HCT116_Cosubstrate_Rep2	P62851	40S ribosomal protein S25	RPS25	6	42.4	0.572641	1.36678	1.28048	4.52615	4.32005	4.59576	3.73254	2.16963	0.284111	0.118492	NA	NA
HCT116_CosubstrateEnzyme_Rep1	P62851	40S ribosomal protein S25	RPS25	6	42.4	0.920432	1.06518	1.12915	1.58089	1.19499	0.550441	0.308156	0.109302	0.0870844	0.0235862	0.837796	53.6224
HCT116_CosubstrateEnzyme_Rep2	P62851	40S ribosomal protein S25	RPS25	6	42.4	0.883435	1.08656	0.707345	1.32417	1.38297	1.41972	0.278382	0.140326	0.156181	0.148995	0.795861	55.84
HCT116_CTRL_Rep1	P62851	40S ribosomal protein S25	RPS25	6	42.4	0.318938	1.56856	1.02505	1.97568	1.60394	2.1713	1.05532	1.03065	0.0545793	0.0552445	NA	NA
HCT116_CTRL_Rep2	P62851	40S ribosomal protein S25	RPS25	6	42.4	0.681755	1.28855	0.81305	0.859576	1.89652	0.681755	1.36037	0.412743	0.0924914	0.0902609	0.566316	58.9501
HCT116_Enzyme_Rep1	P62851	40S ribosomal protein S25	RPS25	6	42.4	1.04977	0.924531	1.03794	1.90848	0.855443	2.2403	1.48241	0.220578	0.141346	0.0710395	0.456087	58.7758
HCT116_Enzyme_Rep2	P62851	40S ribosomal protein S25	RPS25	6	42.4	0.5228	1.35689	1.03283	0.928543	1.37641	2.34705	1.28429	0.141417	0.0498588	0.0565513	NA	NA
HCT116_Cosubstrate_Rep1	P62854	40S ribosomal protein S26;Putative 40S ribosomal protein S26-like 1	RPS26;RPS26P11	5	42.6	0.583798	1.37407	0.340872	0.655437	0.354423	0.920017	0.895609	0.852661	0.0222661	0.0608043	0.190191	57.1954
HCT116_Cosubstrate_Rep2	P62854	40S ribosomal protein S26;Putative 40S ribosomal protein S26-like 1	RPS26;RPS26P11	5	42.6	0.74177	1.2133	1.05506	4.23318	4.0048	4.45102	3.70091	1.96411	0.328458	0.110963	-0.469337	62.8511
HCT116_CosubstrateEnzyme_Rep1	P62854	40S ribosomal protein S26;Putative 40S ribosomal protein S26-like 1	RPS26;RPS26P11	5	42.6	0.947024	1.03622	1.1943	1.66422	1.49841	0.647778	0.340082	0.128832	0.111544	0.0377916	0.757412	54.4049
HCT116_CosubstrateEnzyme_Rep2	P62854	40S ribosomal protein S26;Putative 40S ribosomal protein S26-like 1	RPS26;RPS26P11	5	42.6	0.903634	1.0679	0.66676	1.29763	1.43639	1.30599	0.297161	0.123011	0.157749	0.189055	0.798073	55.8557
HCT116_CTRL_Rep1	P62854	40S ribosomal protein S26;Putative 40S ribosomal protein S26-like 1	RPS26;RPS26P11	5	42.6	0.424886	1.47685	0.811778	1.49241	1.37483	1.41611	0.614314	0.583232	0.0534879	0.0286638	0.588868	58.9273
HCT116_CTRL_Rep2	P62854	40S ribosomal protein S26;Putative 40S ribosomal protein S26-like 1	RPS26;RPS26P11	5	42.6	0.770973	1.20171	1.09715	1.07615	2.98749	1.1804	1.98633	0.387275	0.0964488	0.103418	NA	NA
HCT116_Enzyme_Rep1	P62854	40S ribosomal protein S26;Putative 40S ribosomal protein S26-like 1	RPS26;RPS26P11	5	42.6	1.03538	0.940149	1.13128	2.54469	1.06521	3.346	2.13304	0.341205	0.170891	0.151057	NA	NA
HCT116_Enzyme_Rep2	P62854	40S ribosomal protein S26;Putative 40S ribosomal protein S26-like 1	RPS26;RPS26P11	5	42.6	0.577123	1.3139	1.0643	0.908419	1.40888	2.30466	1.13568	0.163959	0.0744496	0.0574759	NA	NA
HCT116_Cosubstrate_Rep1	P42677	40S ribosomal protein S27	RPS27	4	39.3	0.456814	1.49465	0.229604	0.67471	0.273549	1.02921	0.939798	0.814985	0.0974219	0.0659364	0.108652	58.2485
HCT116_Cosubstrate_Rep2	P42677	40S ribosomal protein S27	RPS27	4	39.3	0.663299	1.28451	0.831835	3.30685	3.32821	2.99684	2.57681	1.09769	0.103151	0.0587145	-0.145278	62.5079
HCT116_CosubstrateEnzyme_Rep1	P42677	40S ribosomal protein S27	RPS27	4	39.3	0.993873	0.985208	0.971854	0.990999	1.15542	0.642414	0.229436	0.0896428	0.0921509	0.0492146	0.979784	53.8365
HCT116_CosubstrateEnzyme_Rep2	P42677	40S ribosomal protein S27	RPS27	4	39.3	0.901221	1.07013	0.665845	1.01543	1.36268	1.19673	0.215833	0.070217	0.087585	0.0701007	0.873881	55.8213
HCT116_CTRL_Rep1	P42677	40S ribosomal protein S27	RPS27	4	39.3	0.293335	1.59072	0.800615	1.60286	1.62858	1.46293	0.663803	0.604538	0.0522272	0.0159962	0.495266	59.1832
HCT116_CTRL_Rep2	P42677	40S ribosomal protein S27	RPS27	4	39.3	0.763022	1.20945	1.13792	0.730624	2.53675	0.611075	1.17673	0.196915	0.0421047	0.0382257	NA	NA
HCT116_Enzyme_Rep1	P42677	40S ribosomal protein S27	RPS27	4	39.3	1.06224	0.910999	0.984334	1.95898	1.51864	2.73175	1.45503	0.26031	0.046588	0.0495661	NA	NA
HCT116_Enzyme_Rep2	P42677	40S ribosomal protein S27	RPS27	4	39.3	0.491056	1.38202	0.941297	0.686451	1.14216	1.75861	0.795252	0.0855822	0.0165028	0.0281638	0.6523	56.7562
HCT116_Cosubstrate_Rep1	H0YMV8	40S ribosomal protein S27;40S ribosomal protein S27-like	RPS27L	4	33	0.67999	1.28273	0.561658	0.718002	0.435596	0.829317	0.759953	0.664862	0.18718	0.11028	0.415364	57.1203
HCT116_Cosubstrate_Rep2	H0YMV8	40S ribosomal protein S27;40S ribosomal protein S27-like	RPS27L	4	33	0.806731	1.15434	1.0068	2.6788	2.3954	2.35852	1.91561	1.00661	0.234989	0.104031	NA	NA
HCT116_CosubstrateEnzyme_Rep1	H0YMV8	40S ribosomal protein S27;40S ribosomal protein S27-like	RPS27L	4	33	1.01298	0.9644	1.14971	1.20049	1.2268	0.48947	0.273033	0.131976	0.0786033	0.0385002	0.934751	52.9868
HCT116_CosubstrateEnzyme_Rep2	H0YMV8	40S ribosomal protein S27;40S ribosomal protein S27-like	RPS27L	4	33	0.908617	1.0633	0.775399	1.18905	1.22442	1.05986	0.339194	0.167757	0.112587	0.0693141	0.920539	55.8856
HCT116_CTRL_Rep1	H0YMV8	40S ribosomal protein S27;40S ribosomal protein S27-like	RPS27L	4	33	0.391417	1.50582	0.911148	1.66715	1.50828	1.51387	0.658101	0.614079	0.0978303	0.0559128	0.514725	59.3056
HCT116_CTRL_Rep2	H0YMV8	40S ribosomal protein S27;40S ribosomal protein S27-like	RPS27L	4	33	0.821719	1.15232	1.03991	0.791295	1.46473	0.571137	0.770107	0.179008	0.0784433	0.0446452	0.769722	56.8643
HCT116_Enzyme_Rep1	H0YMV8	40S ribosomal protein S27;40S ribosomal protein S27-like	RPS27L	4	33	1.03141	0.944449	1.06412	1.58602	0.817213	1.88548	1.02734	0.259906	0.105784	0.0614863	NA	NA
HCT116_Enzyme_Rep2	H0YMV8	40S ribosomal protein S27;40S ribosomal protein S27-like	RPS27L	4	33	0.742243	1.18322	0.97753	0.777081	0.904702	1.28167	0.603418	0.146998	0.0906135	0.0430177	0.865198	56.1169
HCT116_Cosubstrate_Rep1	P62857	40S ribosomal protein S28	RPS28	8	58	0.799569	1.16918	0.794022	1.00966	0.89727	1.03993	1.30771	1.73056	2.14173	1.48955	NA	NA
HCT116_Cosubstrate_Rep2	P62857	40S ribosomal protein S28	RPS28	8	58	0.959069	1.0161	1.03802	1.72878	1.69759	1.72982	1.86531	2.47758	2.72792	2.1682	NA	NA
HCT116_CosubstrateEnzyme_Rep1	P62857	40S ribosomal protein S28	RPS28	8	58	0.97466	1.00613	0.976074	1.09273	1.18308	1.08187	1.6109	1.89796	1.05152	0.955122	-0.370148	NA
HCT116_CosubstrateEnzyme_Rep2	P62857	40S ribosomal protein S28	RPS28	8	58	0.966061	1.01026	0.893968	1.17163	1.28549	1.36948	2.03949	2.35715	2.18686	1.41316	NA	NA
HCT116_CTRL_Rep1	P62857	40S ribosomal protein S28	RPS28	8	58	0.721577	1.22005	0.909104	1.38718	1.19104	1.26148	1.2899	1.78739	2.8038	1.61612	NA	NA
HCT116_CTRL_Rep2	P62857	40S ribosomal protein S28	RPS28	8	58	0.879793	1.0958	1.04182	0.942956	1.49484	1.02218	1.42531	1.79695	2.15471	1.5083	NA	NA
HCT116_Enzyme_Rep1	P62857	40S ribosomal protein S28	RPS28	8	58	0.981488	0.998636	1.13462	1.24673	1.29832	1.54207	2.30169	3.0157	2.72652	1.81931	NA	NA
HCT116_Enzyme_Rep2	P62857	40S ribosomal protein S28	RPS28	8	58	0.832117	1.11209	1.00818	1.0968	1.30727	1.72349	2.18135	2.76342	2.90098	1.9682	NA	NA
HCT116_Cosubstrate_Rep1	P62273	40S ribosomal protein S29	RPS29	3	33.9	0.503898	1.44994	0.270132	0.615015	0.302188	0.820826	0.846155	0.696969	0.0534511	0.0220493	0.191401	54.277
HCT116_Cosubstrate_Rep2	P62273	40S ribosomal protein S29	RPS29	3	33.9	0.728865	1.22501	0.990998	2.75403	2.59518	2.53732	2.08369	1.01564	0.145246	0.0819122	NA	NA
HCT116_CosubstrateEnzyme_Rep1	P62273	40S ribosomal protein S29	RPS29	3	33.9	0.93186	1.05273	0.941863	1.1632	1.28888	0.574598	0.409328	0.176167	0.123971	0.0496227	0.9049	54.5483
HCT116_CosubstrateEnzyme_Rep2	P62273	40S ribosomal protein S29	RPS29	3	33.9	0.920229	1.05258	0.610185	1.08952	1.46555	1.24939	0.382037	0.154521	0.0838149	0.0473581	0.812756	55.9231
HCT116_CTRL_Rep1	P62273	40S ribosomal protein S29	RPS29	3	33.9	0.374247	1.52068	0.860391	1.54553	1.38911	1.51819	0.764757	0.702178	0.0852483	0.0428199	0.542711	59.9331
HCT116_CTRL_Rep2	P62273	40S ribosomal protein S29	RPS29	3	33.9	0.749118	1.22299	0.919807	0.721914	2.11323	0.62487	1.01036	0.249585	0.0639206	0.0283312	0.540578	58.8569
HCT116_Enzyme_Rep1	P62273	40S ribosomal protein S29	RPS29	3	33.9	0.942798	1.04063	1.05851	2.23719	1.06851	2.80816	2.32892	0.481163	0.236897	0.120896	NA	NA
HCT116_Enzyme_Rep2	P62273	40S ribosomal protein S29	RPS29	3	33.9	0.556128	1.33052	1.09264	0.780563	1.28196	2.09897	1.15021	0.216849	0.0910793	0.0632468	NA	NA
HCT116_Cosubstrate_Rep1	P23396	40S ribosomal protein S3	RPS3	21	78.2	0.528585	1.4265	0.199914	0.709576	0.329602	0.882574	0.834812	0.791336	0.0270962	0.0300506	0.170274	55.4915
HCT116_Cosubstrate_Rep2	P23396	40S ribosomal protein S3	RPS3	21	78.2	0.821397	1.14104	0.985009	2.64637	2.47128	2.35573	1.98045	0.986694	0.123803	0.0473265	0.0502396	61.6252
HCT116_CosubstrateEnzyme_Rep1	P23396	40S ribosomal protein S3	RPS3	21	78.2	0.993467	0.98565	0.995871	1.17368	1.06054	0.457892	0.238253	0.08489	0.0566243	0.0226866	0.970615	52.9299
HCT116_CosubstrateEnzyme_Rep2	P23396	40S ribosomal protein S3	RPS3	21	78.2	0.972873	1.00397	0.631171	0.982471	1.07588	0.869766	0.170985	0.0634671	0.0611297	0.049913	0.920961	54.4968
HCT116_CTRL_Rep1	P23396	40S ribosomal protein S3	RPS3	21	78.2	0.396749	1.50121	0.891138	1.66266	1.52454	1.61193	0.655583	0.611248	0.0396184	0.0203745	0.520316	59.2186
HCT116_CTRL_Rep2	P23396	40S ribosomal protein S3	RPS3	21	78.2	0.748667	1.22342	1.04234	0.807989	2.25736	0.646174	1.06672	0.178123	0.0323708	0.0318273	NA	NA
HCT116_Enzyme_Rep1	P23396	40S ribosomal protein S3	RPS3	21	78.2	1.0508	0.923406	1.01914	1.88586	0.894809	2.32117	1.46732	0.140485	0.0277662	0.0292697	0.295892	65.0296
HCT116_Enzyme_Rep2	P23396	40S ribosomal protein S3	RPS3	21	78.2	0.585107	1.30758	0.980787	0.762962	1.06712	1.85452	0.941507	0.110103	0.026914	0.0253361	0.669642	57.625
HCT116_Cosubstrate_Rep1	E9PR30	40S ribosomal protein S30	FAU	2	11.2	0.560571	1.39613	0.186079	0.799334	0.465673	1.10072	0.987836	1.19247	0.35583	0.204121	0.0290683	NA
HCT116_Cosubstrate_Rep2	E9PR30	40S ribosomal protein S30	FAU	2	11.2	0.745204	1.21018	1.04577	3.89342	3.62137	3.76098	3.51642	2.29534	0.874601	0.386224	-0.675092	63.543
HCT116_CosubstrateEnzyme_Rep1	E9PR30	40S ribosomal protein S30	FAU	2	11.2	1.06751	0.905025	1.18921	1.35524	1.09133	0.596219	0.55012	0.491402	0.392716	0.222289	0.81449	53.2523
HCT116_CosubstrateEnzyme_Rep2	E9PR30	40S ribosomal protein S30	FAU	2	11.2	0.981232	0.99625	0.761276	1.0704	1.17176	1.07301	0.538777	0.438547	0.413835	0.322606	0.887433	56.0517
HCT116_CTRL_Rep1	E9PR30	40S ribosomal protein S30	FAU	2	11.2	0.477183	1.43159	0.911344	1.59658	1.55994	1.60163	0.876229	0.995458	0.438526	0.266225	0.359889	62.7018
HCT116_CTRL_Rep2	E9PR30	40S ribosomal protein S30	FAU	2	11.2	0.807035	1.16662	1.01931	0.736552	1.83367	0.708081	1.1264	0.399624	0.236922	0.157142	0.586109	58.9172
HCT116_Enzyme_Rep1	E9PR30	40S ribosomal protein S30	FAU	2	11.2	1.00073	0.977754	0.979752	1.37683	0.836481	1.67858	1.1854	0.732745	0.512864	0.265784	0.534009	62.4153
HCT116_Enzyme_Rep2	E9PR30	40S ribosomal protein S30	FAU	2	11.2	0.587218	1.30591	0.788287	1.29827	1.76094	5.23838	3.53324	2.03351	1.37011	0.829407	-0.402176	NA
HCT116_Cosubstrate_Rep1	P61247	40S ribosomal protein S3a	RPS3A	22	65.2	0.605173	1.35377	0.415554	0.894097	0.5028	1.14675	1.02446	0.951817	0.0369451	0.0481487	0.505525	59.6522
HCT116_Cosubstrate_Rep2	P61247	40S ribosomal protein S3a	RPS3A	22	65.2	0.827422	1.13557	0.977022	2.5431	2.2837	2.2607	1.82681	0.889359	0.0951197	0.0389169	0.127112	59.3324
HCT116_CosubstrateEnzyme_Rep1	P61247	40S ribosomal protein S3a	RPS3A	22	65.2	0.981442	0.998744	1.04494	1.34705	1.09027	0.482706	0.273502	0.0780265	0.086263	0.0324259	0.927532	53.0426
HCT116_CosubstrateEnzyme_Rep2	P61247	40S ribosomal protein S3a	RPS3A	22	65.2	0.941687	1.03277	0.687665	1.10119	1.18127	1.10491	0.211269	0.0513121	0.0969571	0.128182	0.922557	55.7997
HCT116_CTRL_Rep1	P61247	40S ribosomal protein S3a	RPS3A	22	65.2	0.440555	1.46329	0.82183	1.64267	1.4565	1.61438	0.731274	0.688586	0.0339879	0.0210527	0.538062	59.7313
HCT116_CTRL_Rep2	P61247	40S ribosomal protein S3a	RPS3A	22	65.2	0.750838	1.22131	1.00798	0.88763	2.19151	0.791931	1.37166	0.253765	0.0389721	0.0490466	0.371211	NA
HCT116_Enzyme_Rep1	P61247	40S ribosomal protein S3a	RPS3A	22	65.2	1.04179	0.933189	1.08273	2.00551	0.983441	2.20418	1.37036	0.112892	0.056003	0.0400277	NA	NA
HCT116_Enzyme_Rep2	P61247	40S ribosomal protein S3a	RPS3A	22	65.2	0.563698	1.32453	1.0558	0.939551	1.21267	1.8889	0.944896	0.0928071	0.0336937	0.035059	0.671523	57.523
HCT116_Cosubstrate_Rep1	P62701	40S ribosomal protein S4, X isoform;40S ribosomal protein S4, Y isoform 2	RPS4X;RPS4Y2	20	64.3	0.478342	1.47421	0.117663	0.668582	0.290196	1.08705	1.12976	1.15362	0.0622488	0.0424464	0.0438582	65.1166
HCT116_Cosubstrate_Rep2	P62701	40S ribosomal protein S4, X isoform;40S ribosomal protein S4, Y isoform 2	RPS4X;RPS4Y2	20	64.3	0.747588	1.20802	0.967897	2.85791	3.0066	2.95941	2.69241	1.59726	0.249223	0.105641	-0.228286	62.7621
HCT116_CosubstrateEnzyme_Rep1	P62701	40S ribosomal protein S4, X isoform;40S ribosomal protein S4, Y isoform 2	RPS4X;RPS4Y2	20	64.3	0.877351	1.11209	1.44551	1.96222	1.46996	0.608898	0.31804	0.0917258	0.124956	0.0391949	0.656409	53.2449
HCT116_CosubstrateEnzyme_Rep2	P62701	40S ribosomal protein S4, X isoform;40S ribosomal protein S4, Y isoform 2	RPS4X;RPS4Y2	20	64.3	0.939699	1.0346	0.621486	1.10525	1.33196	1.18183	0.153282	0.0604584	0.106881	0.108644	NA	NA
HCT116_CTRL_Rep1	P62701	40S ribosomal protein S4, X isoform;40S ribosomal protein S4, Y isoform 2	RPS4X;RPS4Y2	20	64.3	0.309677	1.57657	0.913658	2.01972	1.88152	2.36877	1.10538	1.06794	0.0594139	0.0429217	NA	NA
HCT116_CTRL_Rep2	P62701	40S ribosomal protein S4, X isoform;40S ribosomal protein S4, Y isoform 2	RPS4X;RPS4Y2	20	64.3	0.691066	1.27949	0.970289	0.79399	2.54764	0.686012	1.41377	0.295859	0.102525	0.0587916	0.4063	58.9893
HCT116_Enzyme_Rep1	P62701	40S ribosomal protein S4, X isoform;40S ribosomal protein S4, Y isoform 2	RPS4X;RPS4Y2	20	64.3	1.0747	0.89747	1.29344	2.90835	1.08006	3.93834	2.30413	0.226349	0.240959	0.117035	0.0195704	58.7169
HCT116_Enzyme_Rep2	P62701	40S ribosomal protein S4, X isoform;40S ribosomal protein S4, Y isoform 2	RPS4X;RPS4Y2	20	64.3	0.466166	1.40172	0.991386	0.807828	1.27574	2.62188	1.17813	0.171759	0.0937019	0.0661418	NA	NA
HCT116_Cosubstrate_Rep1	M0R0F0	40S ribosomal protein S5;40S ribosomal protein S5, N-terminally processed	RPS5	12	55.5	0.643582	1.3173	0.438922	0.750877	0.40736	0.775065	0.762454	0.923225	0.0768225	0.044825	0.279711	57.0838
HCT116_Cosubstrate_Rep2	M0R0F0	40S ribosomal protein S5;40S ribosomal protein S5, N-terminally processed	RPS5	12	55.5	0.763959	1.19316	1.08696	2.50838	2.39858	1.99638	1.94897	1.3818	0.24896	0.123661	NA	NA
HCT116_CosubstrateEnzyme_Rep1	M0R0F0	40S ribosomal protein S5;40S ribosomal protein S5, N-terminally processed	RPS5	12	55.5	0.911558	1.07484	1.12172	1.39144	1.16987	0.513951	0.308629	0.161063	0.0952311	0.0440329	0.892886	53.0323
HCT116_CosubstrateEnzyme_Rep2	M0R0F0	40S ribosomal protein S5;40S ribosomal protein S5, N-terminally processed	RPS5	12	55.5	0.90268	1.06879	0.723745	1.17111	1.22439	1.12766	0.245007	0.113187	0.102498	0.0550475	0.913386	55.8113
HCT116_CTRL_Rep1	M0R0F0	40S ribosomal protein S5;40S ribosomal protein S5, N-terminally processed	RPS5	12	55.5	0.384337	1.51195	1.04645	1.65302	1.39423	1.71551	0.895055	0.72884	0.0542811	0.0367609	0.516294	59.9338
HCT116_CTRL_Rep2	M0R0F0	40S ribosomal protein S5;40S ribosomal protein S5, N-terminally processed	RPS5	12	55.5	0.679107	1.29113	0.857544	0.755384	2.07698	0.559803	1.12276	0.348399	0.0670497	0.0480128	0.512366	58.9005
HCT116_Enzyme_Rep1	M0R0F0	40S ribosomal protein S5;40S ribosomal protein S5, N-terminally processed	RPS5	12	55.5	1.13166	0.835652	0.933759	1.54884	0.627707	1.61391	1.09981	0.186669	0.106545	0.0719937	0.693334	58.7592
HCT116_Enzyme_Rep2	M0R0F0	40S ribosomal protein S5;40S ribosomal protein S5, N-terminally processed	RPS5	12	55.5	0.528596	1.35231	0.997575	0.782737	1.18	1.70344	0.975845	0.160996	0.0738266	0.059814	0.681305	57.9256
HCT116_Cosubstrate_Rep1	P62753	40S ribosomal protein S6	RPS6	11	38.2	0.615342	1.34412	0.55704	0.948045	0.511812	1.05336	0.952303	0.918057	0.0446761	0.0499225	0.564526	59.7293
HCT116_Cosubstrate_Rep2	P62753	40S ribosomal protein S6	RPS6	11	38.2	0.845447	1.11921	1.0199	2.11505	1.85424	1.74428	1.39836	0.661645	0.113022	0.0626736	NA	NA
HCT116_CosubstrateEnzyme_Rep1	P62753	40S ribosomal protein S6	RPS6	11	38.2	0.959958	1.02214	1.01437	1.16127	0.925629	0.414526	0.219346	0.0656428	0.0640786	0.0228596	0.978818	52.7306
HCT116_CosubstrateEnzyme_Rep2	P62753	40S ribosomal protein S6	RPS6	11	38.2	0.989208	0.988885	0.648257	0.857973	0.861876	0.773346	0.167267	0.0510802	0.0737786	0.0888096	0.890111	54.1422
HCT116_CTRL_Rep1	P62753	40S ribosomal protein S6	RPS6	11	38.2	0.4978	1.41374	0.941022	1.27983	1.03365	1.00974	0.47866	0.476205	0.064662	0.0420653	0.72355	57.4334
HCT116_CTRL_Rep2	P62753	40S ribosomal protein S6	RPS6	11	38.2	0.684212	1.28616	0.712443	0.667406	1.78214	0.448143	1.03692	0.166568	0.0473241	0.036016	NA	NA
HCT116_Enzyme_Rep1	P62753	40S ribosomal protein S6	RPS6	11	38.2	1.04783	0.926635	0.971553	1.54741	0.719824	1.585	1.04045	0.102819	0.0523853	0.0396865	0.753925	58.6283
HCT116_Enzyme_Rep2	P62753	40S ribosomal protein S6	RPS6	11	38.2	0.584397	1.30814	0.826405	0.597635	0.855494	1.12153	0.777118	0.0624368	0.0191935	0.0225933	0.736011	56.7954
HCT116_Cosubstrate_Rep1	P62081	40S ribosomal protein S7	RPS7	10	49.5	0.506033	1.44791	0.345726	0.84001	0.382223	1.27866	1.2631	1.27686	0.058486	0.044346	NA	NA
HCT116_Cosubstrate_Rep2	P62081	40S ribosomal protein S7	RPS7	10	49.5	0.714368	1.23816	1.03736	3.28204	3.34131	3.26236	2.86919	2.26904	0.30657	0.0903247	-0.377185	62.859
HCT116_CosubstrateEnzyme_Rep1	P62081	40S ribosomal protein S7	RPS7	10	49.5	0.946413	1.03689	1.0559	1.51679	1.24974	0.608697	0.434488	0.153306	0.113241	0.0349789	0.838627	54.9004
HCT116_CosubstrateEnzyme_Rep2	P62081	40S ribosomal protein S7	RPS7	10	49.5	0.951211	1.02397	0.644686	1.00861	1.09558	1.1844	0.3057	0.11255	0.0948016	0.064819	0.908708	55.8701
HCT116_CTRL_Rep1	P62081	40S ribosomal protein S7	RPS7	10	49.5	0.296847	1.58768	0.869504	1.88995	1.90974	2.30905	1.23356	1.20352	0.0274949	0.0361153	NA	NA
HCT116_CTRL_Rep2	P62081	40S ribosomal protein S7	RPS7	10	49.5	0.752958	1.21925	0.966288	0.817089	2.79299	0.698245	1.52633	0.304263	0.047995	0.0474023	NA	NA
HCT116_Enzyme_Rep1	P62081	40S ribosomal protein S7	RPS7	10	49.5	1.08809	0.882937	0.877346	1.60646	0.783447	1.94103	1.41126	0.259364	0.104556	0.0707572	NA	NA
HCT116_Enzyme_Rep2	P62081	40S ribosomal protein S7	RPS7	10	49.5	0.5715	1.31835	0.982797	0.770509	1.25755	1.79527	1.41283	0.181196	0.0377735	0.0369967	0.651462	58.7989
HCT116_Cosubstrate_Rep1	P62241	40S ribosomal protein S8	RPS8	14	59.1	0.554365	1.40202	0.331197	0.756344	0.389477	0.865255	0.739369	0.718681	0.0235438	0.0430102	0.266574	55.4665
HCT116_Cosubstrate_Rep2	P62241	40S ribosomal protein S8	RPS8	14	59.1	0.792788	1.167	0.969635	3.12842	2.69033	2.90243	2.3823	1.19692	0.134085	0.0444563	-0.107274	62.6421
HCT116_CosubstrateEnzyme_Rep1	P62241	40S ribosomal protein S8	RPS8	14	59.1	0.987475	0.992175	1.08679	1.33252	1.18825	0.49031	0.241486	0.0531274	0.0619594	0.0192073	0.925576	52.984
HCT116_CosubstrateEnzyme_Rep2	P62241	40S ribosomal protein S8	RPS8	14	59.1	0.948925	1.02608	0.667404	1.03751	1.03907	0.833922	0.161216	0.0440453	0.0711171	0.09971	0.933173	54.2886
HCT116_CTRL_Rep1	P62241	40S ribosomal protein S8	RPS8	14	59.1	0.427096	1.47494	0.813893	1.72781	1.46845	1.52531	0.613668	0.643276	0.0400599	0.0238622	0.523171	59.2755
HCT116_CTRL_Rep2	P62241	40S ribosomal protein S8	RPS8	14	59.1	0.729895	1.2417	1.04855	0.84256	2.30217	0.691984	1.11899	0.181766	0.0408843	0.0488502	0.526947	58.7586
HCT116_Enzyme_Rep1	P62241	40S ribosomal protein S8	RPS8	14	59.1	1.04187	0.933104	1.04734	1.92303	0.763632	1.9457	1.19119	0.0745344	0.0299086	0.0263816	NA	NA
HCT116_Enzyme_Rep2	P62241	40S ribosomal protein S8	RPS8	14	59.1	0.530898	1.35049	1.10544	0.964923	1.27905	2.01727	0.987225	0.0805441	0.0173619	0.0255981	0.62922	57.8266
HCT116_Cosubstrate_Rep1	A0A024R4M0	40S ribosomal protein S9	RPS9	15	53.1	0.486884	1.4661	0.192601	0.82976	0.350428	1.31514	1.29069	1.25124	0.00699568	0.0277955	NA	NA
HCT116_Cosubstrate_Rep2	A0A024R4M0	40S ribosomal protein S9	RPS9	15	53.1	0.696016	1.25482	0.923525	4.29124	4.20735	4.8097	4.26348	2.13056	0.110717	0.0331826	NA	NA
HCT116_CosubstrateEnzyme_Rep1	A0A024R4M0	40S ribosomal protein S9	RPS9	15	53.1	0.949657	1.03335	1.16138	1.77297	1.36391	0.635103	0.337644	0.0521946	0.0914942	0.0271254	0.759599	54.3967
HCT116_CosubstrateEnzyme_Rep2	A0A024R4M0	40S ribosomal protein S9	RPS9	15	53.1	0.92907	1.04442	0.626212	1.19549	1.41205	1.26195	0.160717	0.0334484	0.0932916	0.130982	0.839668	55.72
HCT116_CTRL_Rep1	A0A024R4M0	40S ribosomal protein S9	RPS9	15	53.1	0.367898	1.52618	0.823083	2.04056	1.87889	2.30684	0.980036	1.06945	0.0441974	0.0319467	NA	NA
HCT116_CTRL_Rep2	A0A024R4M0	40S ribosomal protein S9	RPS9	15	53.1	0.724694	1.24676	0.995141	0.827048	2.62414	0.7929	1.57401	0.237296	0.0216239	0.0437481	NA	NA
HCT116_Enzyme_Rep1	A0A024R4M0	40S ribosomal protein S9	RPS9	15	53.1	1.06645	0.906423	1.15246	2.80662	1.18387	4.264	2.27901	0.0788243	0.0287437	0.0441762	NA	NA
HCT116_Enzyme_Rep2	A0A024R4M0	40S ribosomal protein S9	RPS9	15	53.1	0.544646	1.3396	1.01598	0.964989	1.47654	3.13053	1.24954	0.0680234	0.0177925	0.0325074	NA	NA
HCT116_Cosubstrate_Rep1	C9J9K3	40S ribosomal protein SA	RPSA	17	71.1	0.608711	1.35041	0.525497	0.925707	0.53726	0.89969	0.760163	0.634628	0.0399261	0.0275288	NA	NA
HCT116_Cosubstrate_Rep2	C9J9K3	40S ribosomal protein SA	RPSA	17	71.1	0.865451	1.10106	1.02491	2.40234	2.09853	2.10503	1.61114	0.768203	0.0931018	0.0354195	0.221056	59.1913
HCT116_CosubstrateEnzyme_Rep1	C9J9K3	40S ribosomal protein SA	RPSA	17	71.1	0.982265	0.997848	1.05427	1.21551	1.06271	0.529159	0.298434	0.0875406	0.0370221	0.0132829	0.959548	53.7462
HCT116_CosubstrateEnzyme_Rep2	C9J9K3	40S ribosomal protein SA	RPSA	17	71.1	0.956907	1.01871	0.743305	0.973667	0.966405	0.784706	0.247269	0.0720479	0.0332047	0.0191035	0.959012	54.545
HCT116_CTRL_Rep1	C9J9K3	40S ribosomal protein SA	RPSA	17	71.1	0.473052	1.43516	0.876383	1.55452	1.29079	1.28726	0.571581	0.492783	0.0541915	0.019087	0.638588	58.2046
HCT116_CTRL_Rep2	C9J9K3	40S ribosomal protein SA	RPSA	17	71.1	0.777767	1.1951	0.991258	0.855918	1.88484	0.639654	1.00466	0.213466	0.0498054	0.0236578	NA	NA
HCT116_Enzyme_Rep1	C9J9K3	40S ribosomal protein SA	RPSA	17	71.1	0.983675	0.996263	1.03217	1.39442	0.753881	1.30754	0.878385	0.156152	0.0453107	0.0213461	0.864788	57.5325
HCT116_Enzyme_Rep2	C9J9K3	40S ribosomal protein SA	RPSA	17	71.1	0.737169	1.18724	1.10957	0.985842	1.09365	1.42679	0.7772	0.145818	0.0560435	0.0214187	0.866008	57.0687
HCT116_Cosubstrate_Rep1	Q9BRK5	45 kDa calcium-binding protein	SDF4	11	31.8	1.05079	0.930633	0.875999	0.729264	0.643445	0.511349	0.396254	0.325359	0.340257	0.251247	0.988343	53.0127
HCT116_Cosubstrate_Rep2	Q9BRK5	45 kDa calcium-binding protein	SDF4	11	31.8	1.01968	0.961097	0.887066	0.777956	0.67264	0.501417	0.438158	0.372414	0.383322	0.334425	0.994791	53.6278
HCT116_CosubstrateEnzyme_Rep1	Q9BRK5	45 kDa calcium-binding protein	SDF4	11	31.8	0.979361	1.00101	0.834668	0.725405	0.555209	0.485857	0.447388	0.394792	0.422695	0.305039	0.981308	52.2267
HCT116_CosubstrateEnzyme_Rep2	Q9BRK5	45 kDa calcium-binding protein	SDF4	11	31.8	1.0194	0.96101	0.838523	0.717072	0.615202	0.495402	0.57391	0.500011	0.41824	0.234441	0.93379	55.8113
HCT116_CTRL_Rep1	Q9BRK5	45 kDa calcium-binding protein	SDF4	11	31.8	1.02129	0.960625	0.894531	0.775225	0.705207	0.546403	0.521204	0.440089	0.535413	0.357079	0.962791	56.6077
HCT116_CTRL_Rep2	Q9BRK5	45 kDa calcium-binding protein	SDF4	11	31.8	1.02637	0.953142	0.872364	0.764721	0.651203	0.53148	0.423843	0.391611	0.41665	0.291593	0.98726	53.9087
HCT116_Enzyme_Rep1	Q9BRK5	45 kDa calcium-binding protein	SDF4	11	31.8	0.996313	0.982547	0.863392	0.720334	0.710408	0.491262	0.468886	0.460505	0.484431	0.344813	0.961644	54.9208
HCT116_Enzyme_Rep2	Q9BRK5	45 kDa calcium-binding protein	SDF4	11	31.8	1.00806	0.972846	0.872422	0.700424	0.635251	0.486149	0.394053	0.381946	0.361859	0.279766	0.989938	52.6753
HCT116_Cosubstrate_Rep1	H3BRN4	4-aminobutyrate aminotransferase, mitochondrial	ABAT	14	32	1.06074	0.921185	1.15744	0.875879	0.89389	0.668213	0.648067	0.47951	0.290333	0.0912953	0.940748	57.905
HCT116_Cosubstrate_Rep2	H3BRN4	4-aminobutyrate aminotransferase, mitochondrial	ABAT	14	32	1.0065	0.973055	1.04529	0.930618	0.818638	0.700147	0.676322	0.492182	0.281592	0.0871547	0.974526	58.0327
HCT116_CosubstrateEnzyme_Rep1	H3BRN4	4-aminobutyrate aminotransferase, mitochondrial	ABAT	14	32	0.839785	1.15299	0.688152	0.761651	0.5686	0.515764	0.444177	0.331116	0.363645	0.159806	0.848314	53.3357
HCT116_CosubstrateEnzyme_Rep2	H3BRN4	4-aminobutyrate aminotransferase, mitochondrial	ABAT	14	32	0.922258	1.05071	0.995994	0.881125	1.20224	1.18855	0.793624	0.526765	0.220061	0.044737	0.91657	59.2579
HCT116_CTRL_Rep1	H3BRN4	4-aminobutyrate aminotransferase, mitochondrial	ABAT	14	32	0.925112	1.04387	1.23163	0.921249	0.903659	0.703165	0.840253	0.503272	0.318927	0.0979768	0.895428	59.3218
HCT116_CTRL_Rep2	H3BRN4	4-aminobutyrate aminotransferase, mitochondrial	ABAT	14	32	1.0184	0.960891	0.906258	0.894778	0.752396	0.627426	0.427237	0.355604	0.240159	0.058294	0.989595	55.1747
HCT116_Enzyme_Rep1	H3BRN4	4-aminobutyrate aminotransferase, mitochondrial	ABAT	14	32	1.03967	0.935489	0.943364	0.855924	1.30238	0.804134	0.72726	0.514769	0.198151	0.0143752	0.89106	58.8002
HCT116_Enzyme_Rep2	H3BRN4	4-aminobutyrate aminotransferase, mitochondrial	ABAT	14	32	0.91727	1.0447	0.917906	0.796999	0.696363	0.599907	0.501274	0.321103	0.187113	0.0346208	0.973008	54.6254
HCT116_Cosubstrate_Rep1	F5GZS6	4F2 cell-surface antigen heavy chain	SLC3A2	18	43.2	0.897863	1.07584	0.842592	0.886071	0.648926	0.643522	0.450942	0.324103	0.2005	0.134991	0.958966	54.7992
HCT116_Cosubstrate_Rep2	F5GZS6	4F2 cell-surface antigen heavy chain	SLC3A2	18	43.2	1.10188	0.886502	1.12379	0.901065	0.904203	0.867288	0.368289	0.382654	0.219634	0.104899	0.933055	55.9022
HCT116_CosubstrateEnzyme_Rep1	F5GZS6	4F2 cell-surface antigen heavy chain	SLC3A2	18	43.2	0.996598	0.982241	0.923666	1.0689	0.789307	0.504856	0.320179	0.227229	0.171835	0.0871341	0.982054	53.3325
HCT116_CosubstrateEnzyme_Rep2	F5GZS6	4F2 cell-surface antigen heavy chain	SLC3A2	18	43.2	0.94228	1.03222	0.807202	0.763998	0.690568	0.459844	0.308966	0.22563	0.20943	0.165514	0.975998	52.2626
HCT116_CTRL_Rep1	F5GZS6	4F2 cell-surface antigen heavy chain	SLC3A2	18	43.2	0.965265	1.00912	1.09668	0.986253	1.27283	0.829517	0.464242	0.351812	0.240384	0.118521	0.924049	55.9176
HCT116_CTRL_Rep2	F5GZS6	4F2 cell-surface antigen heavy chain	SLC3A2	18	43.2	1.23336	0.75168	0.945215	0.766889	0.756264	0.382857	0.33052	0.183915	0.146557	0.0829336	0.904883	52.3712
HCT116_Enzyme_Rep1	F5GZS6	4F2 cell-surface antigen heavy chain	SLC3A2	18	43.2	0.983618	0.996325	0.979125	1.08752	0.759023	0.747514	0.46149	0.365252	0.217426	0.144686	0.969015	55.9847
HCT116_Enzyme_Rep2	F5GZS6	4F2 cell-surface antigen heavy chain	SLC3A2	18	43.2	0.903739	1.05541	0.898705	0.77087	0.644027	0.724296	0.375488	0.303614	0.181725	0.105828	0.946869	54.3541
HCT116_Cosubstrate_Rep1	P49189	4-trimethylaminobutyraldehyde dehydrogenase	ALDH9A1	31	77.3	1.0241	0.955976	1.0089	0.911434	0.75387	0.478461	0.279126	0.184028	0.114586	0.0303966	0.995856	52.9626
HCT116_Cosubstrate_Rep2	P49189	4-trimethylaminobutyraldehyde dehydrogenase	ALDH9A1	31	77.3	0.954551	1.0202	0.99135	0.93983	0.752122	0.459432	0.25979	0.148746	0.0959023	0.0349247	0.997069	52.7412
HCT116_CosubstrateEnzyme_Rep1	P49189	4-trimethylaminobutyraldehyde dehydrogenase	ALDH9A1	31	77.3	0.988881	0.990644	0.920128	0.822763	0.599159	0.356937	0.174116	0.10306	0.0626185	0.020294	0.999246	51.1184
HCT116_CosubstrateEnzyme_Rep2	P49189	4-trimethylaminobutyraldehyde dehydrogenase	ALDH9A1	31	77.3	0.988044	0.98996	0.96229	0.848398	0.649376	0.377576	0.217775	0.140114	0.0627342	0.0143512	0.998891	51.6957
HCT116_CTRL_Rep1	P49189	4-trimethylaminobutyraldehyde dehydrogenase	ALDH9A1	31	77.3	1.02921	0.953771	0.955849	0.886611	0.679383	0.445881	0.230962	0.103537	0.0550106	0.0165369	0.998072	52.224
HCT116_CTRL_Rep2	P49189	4-trimethylaminobutyraldehyde dehydrogenase	ALDH9A1	31	77.3	1.00988	0.969186	0.979938	0.942287	0.660366	0.484866	0.22332	0.130085	0.0580904	0.0210675	0.995379	52.4459
HCT116_Enzyme_Rep1	P49189	4-trimethylaminobutyraldehyde dehydrogenase	ALDH9A1	31	77.3	0.985412	0.994378	0.96724	0.853351	0.649532	0.329518	0.14644	0.0806887	0.0347247	0.0124087	0.99929	51.2885
HCT116_Enzyme_Rep2	P49189	4-trimethylaminobutyraldehyde dehydrogenase	ALDH9A1	31	77.3	1.03515	0.951406	0.93377	0.826789	0.58055	0.309103	0.143237	0.083667	0.0343571	0.0111316	0.997942	50.7945
HCT116_Cosubstrate_Rep1	Q8TCD5	5(3)-deoxyribonucleotidase, cytosolic type	NT5C	17	79.1	0.956521	1.02014	1.02397	1.13304	1.11425	0.992627	1.00053	0.819417	0.692518	0.15348	0.928921	64.0692
HCT116_Cosubstrate_Rep2	Q8TCD5	5(3)-deoxyribonucleotidase, cytosolic type	NT5C	17	79.1	0.938304	1.03494	1.06351	1.16679	1.05968	1.11945	1.18129	1.1172	1.00597	0.207795	0.860754	66.5075
HCT116_CosubstrateEnzyme_Rep1	Q8TCD5	5(3)-deoxyribonucleotidase, cytosolic type	NT5C	17	79.1	0.923692	1.06163	1.10237	1.16791	1.18163	1.18109	1.12439	0.988303	0.548734	0.0764982	0.886785	63.1868
HCT116_CosubstrateEnzyme_Rep2	Q8TCD5	5(3)-deoxyribonucleotidase, cytosolic type	NT5C	17	79.1	0.905002	1.06664	1.08009	1.23355	1.10037	0.985576	1.08621	0.973396	0.739948	0.0769309	0.903149	64.1363
HCT116_CTRL_Rep1	Q8TCD5	5(3)-deoxyribonucleotidase, cytosolic type	NT5C	17	79.1	0.977641	0.998407	0.99762	1.26985	1.07185	1.05512	1.0833	0.873039	1.00708	0.203562	0.854177	66.5405
HCT116_CTRL_Rep2	Q8TCD5	5(3)-deoxyribonucleotidase, cytosolic type	NT5C	17	79.1	0.893882	1.08209	1.04627	1.21108	0.975429	1.18156	0.909912	0.96644	0.835226	0.145289	0.867403	64.8471
HCT116_Enzyme_Rep1	Q8TCD5	5(3)-deoxyribonucleotidase, cytosolic type	NT5C	17	79.1	0.903315	1.08348	1.10976	1.23126	1.21109	1.14985	1.28977	1.25314	0.9255	0.0878973	0.736876	63.541
HCT116_Enzyme_Rep2	Q8TCD5	5(3)-deoxyribonucleotidase, cytosolic type	NT5C	17	79.1	0.827185	1.116	1.10984	1.42215	1.38096	1.20617	1.21249	1.15048	0.842591	0.0855563	0.634377	63.4849
HCT116_Cosubstrate_Rep1	O43422	52 kDa repressor of the inhibitor of the protein kinase	PRKRIR	16	27.5	1.01191	0.967552	0.963863	0.797814	0.452284	0.173774	0.141955	0.0895176	0.041348	0.0667417	0.997682	49.5678
HCT116_Cosubstrate_Rep2	O43422	52 kDa repressor of the inhibitor of the protein kinase	PRKRIR	16	27.5	0.979132	0.997893	0.924714	0.738953	0.446493	0.306009	0.148383	0.129825	0.091598	0.0511681	0.996934	49.7421
HCT116_CosubstrateEnzyme_Rep1	O43422	52 kDa repressor of the inhibitor of the protein kinase	PRKRIR	16	27.5	1.00039	0.978109	0.979783	0.667937	0.344462	0.224322	0.134674	0.103799	0.0799892	0.0673236	0.995285	48.6509
HCT116_CosubstrateEnzyme_Rep2	O43422	52 kDa repressor of the inhibitor of the protein kinase	PRKRIR	16	27.5	1.01355	0.966405	0.872027	0.65025	0.319204	0.211921	0.14518	0.0863919	0.0567776	0.0424428	0.997036	48.3801
HCT116_CTRL_Rep1	O43422	52 kDa repressor of the inhibitor of the protein kinase	PRKRIR	16	27.5	1.03226	0.95113	0.934749	0.811419	0.474208	0.210242	0.146433	0.0862687	0.0767177	0.04136	0.996681	49.8051
HCT116_CTRL_Rep2	O43422	52 kDa repressor of the inhibitor of the protein kinase	PRKRIR	16	27.5	1.00133	0.977509	1.02328	0.853232	0.473012	0.220627	0.140326	0.0985805	0.042614	0.0478755	0.9963	49.9629
HCT116_Enzyme_Rep1	O43422	52 kDa repressor of the inhibitor of the protein kinase	PRKRIR	16	27.5	0.99405	0.985003	1.02778	0.711367	0.480696	0.158397	0.0704184	0.0598402	0.036704	0.0146915	0.992449	49.4573
HCT116_Enzyme_Rep2	O43422	52 kDa repressor of the inhibitor of the protein kinase	PRKRIR	16	27.5	1.08202	0.914314	0.883808	0.645457	0.207777	0.161925	0.111774	0.0609747	0.0486527	0.0164032	0.986022	47.8305
HCT116_Cosubstrate_Rep2	Q8IZH2-2	5-3 exoribonuclease 1	XRN1	7	4.7	0.993115	0.985204	1.12015	0.514265	0.289467	0.435085	0.221661	0.292294	0	0.110421	0.908457	47.0171
HCT116_CosubstrateEnzyme_Rep1	Q8IZH2-2	5-3 exoribonuclease 1	XRN1	7	4.7	0.933883	1.05053	0.877478	0.474455	0.187484	0.0971566	0.0935561	0.0379126	0.0178351	0.0223808	0.991991	46.9469
HCT116_CosubstrateEnzyme_Rep2	Q8IZH2-2	5-3 exoribonuclease 1	XRN1	7	4.7	1.01945	0.96096	0.796498	0.425615	0.188478	0.152317	0.124933	0.0849971	0.0528804	0.0203031	0.994739	46.4809
HCT116_CTRL_Rep2	Q8IZH2-2	5-3 exoribonuclease 1	XRN1	7	4.7	0.97777	1.00044	0.747049	0.67148	0.525326	0.225705	0.137278	0.0563853	0.0638258	0.0171743	0.983601	49.2235
HCT116_Enzyme_Rep1	Q8IZH2-2	5-3 exoribonuclease 1	XRN1	7	4.7	1.02753	0.948662	0.821991	0.451087	0.239665	0.15748	0.0606804	0.0468484	0.0582404	0.0302544	0.996218	46.8626
HCT116_Enzyme_Rep2	Q8IZH2-2	5-3 exoribonuclease 1	XRN1	7	4.7	0.987232	0.98933	0.673846	0.264025	0.0983509	0.0493947	0.0749635	0.0302953	0.0192778	0.00256546	0.996895	45.219
HCT116_Cosubstrate_Rep1	Q9H0D6	5-3 exoribonuclease 2	XRN2	49	67.2	0.920727	1.05413	0.829104	0.842841	0.745175	0.657603	0.63604	0.516478	0.460454	0.171764	0.919793	58.6389
HCT116_Cosubstrate_Rep2	Q9H0D6	5-3 exoribonuclease 2	XRN2	49	67.2	0.985256	0.992336	0.934889	0.860464	0.787129	0.616282	0.580782	0.520991	0.466591	0.172209	0.956202	58.429
HCT116_CosubstrateEnzyme_Rep1	Q9H0D6	5-3 exoribonuclease 2	XRN2	49	67.2	1.00167	0.976716	0.977791	0.884166	0.780013	0.686937	0.707985	0.621114	0.329017	0.0844665	0.931221	58.8404
HCT116_CosubstrateEnzyme_Rep2	Q9H0D6	5-3 exoribonuclease 2	XRN2	49	67.2	1.01125	0.968531	0.881533	0.826602	0.706824	0.557118	0.596307	0.554552	0.452845	0.0987666	0.90826	57.4933
HCT116_CTRL_Rep1	Q9H0D6	5-3 exoribonuclease 2	XRN2	49	67.2	0.904525	1.06169	0.918872	0.858462	0.715281	0.572922	0.584248	0.505615	0.523559	0.196277	0.896656	58.4892
HCT116_CTRL_Rep2	Q9H0D6	5-3 exoribonuclease 2	XRN2	49	67.2	0.972633	1.00544	0.939087	0.842812	0.802903	0.626293	0.518596	0.490751	0.443122	0.154899	0.959755	57.6964
HCT116_Enzyme_Rep1	Q9H0D6	5-3 exoribonuclease 2	XRN2	49	67.2	0.996924	0.981883	0.923431	0.833561	0.685461	0.679208	0.738976	0.741029	0.539881	0.112906	0.78202	60.9532
HCT116_Enzyme_Rep2	Q9H0D6	5-3 exoribonuclease 2	XRN2	49	67.2	0.886273	1.06923	0.987473	0.864204	0.870807	0.728036	0.67666	0.649758	0.475417	0.0957674	0.894972	60.0719
HCT116_Cosubstrate_Rep1	C9J9J4	55 kDa erythrocyte membrane protein	MPP1	2	10.7	1.07442	0.908189	1.0965	0.930983	0.596144	0.29904	0.14617	0.130613	0.0458908	0.0243741	0.98185	51.0197
HCT116_Cosubstrate_Rep2	C9J9J4	55 kDa erythrocyte membrane protein	MPP1	2	10.7	1.05747	0.926806	0.761296	0.861779	0.521741	0.297787	0.0884718	0.143203	0.0936048	0.0314481	0.964667	50.2286
HCT116_CosubstrateEnzyme_Rep1	C9J9J4	55 kDa erythrocyte membrane protein	MPP1	2	10.7	0.994034	0.985033	0.951309	0.658689	0.450679	0.140144	0.00175097	0.0339611	0	0	0.993276	48.9649
HCT116_CTRL_Rep1	C9J9J4	55 kDa erythrocyte membrane protein	MPP1	2	10.7	1.09333	0.898269	0.882093	0.743989	0.427421	0.101866	0.129458	0.101595	0	0.0178168	0.980549	49.0585
HCT116_Enzyme_Rep1	C9J9J4	55 kDa erythrocyte membrane protein	MPP1	2	10.7	0.986462	0.993238	0.892817	0.529247	0.350712	0.121287	0.0539509	0.0446577	0	0	0.994109	47.8851
HCT116_Cosubstrate_Rep1	Q13131	5-AMP-activated protein kinase catalytic subunit alpha-1	PRKAA1	19	42.4	1.02049	0.959403	0.910642	0.721117	0.484715	0.213264	0.0844921	0.0607955	0.0323078	0.0120327	0.998251	49.5353
HCT116_Cosubstrate_Rep2	Q13131	5-AMP-activated protein kinase catalytic subunit alpha-1	PRKAA1	19	42.4	1.00408	0.975258	0.903575	0.747962	0.47057	0.250463	0.115672	0.0792455	0.0441613	0.020552	0.999647	49.6988
HCT116_CosubstrateEnzyme_Rep1	Q13131	5-AMP-activated protein kinase catalytic subunit alpha-1	PRKAA1	19	42.4	1.02074	0.955956	0.928842	0.773189	0.6126	0.339428	0.162001	0.110829	0.0531062	0.0296341	0.997264	50.9364
HCT116_CosubstrateEnzyme_Rep2	Q13131	5-AMP-activated protein kinase catalytic subunit alpha-1	PRKAA1	19	42.4	0.991917	0.986383	0.937862	0.841683	0.623336	0.354999	0.107953	0.0712444	0.0352596	0.0150905	0.997821	51.1517
HCT116_CTRL_Rep1	Q13131	5-AMP-activated protein kinase catalytic subunit alpha-1	PRKAA1	19	42.4	1.04392	0.941038	0.797426	0.639645	0.37223	0.170772	0.063364	0.0525739	0.0204724	0.0108483	0.99604	48.2813
HCT116_CTRL_Rep2	Q13131	5-AMP-activated protein kinase catalytic subunit alpha-1	PRKAA1	19	42.4	0.99058	0.987972	0.943579	0.746152	0.46635	0.209061	0.118688	0.0782453	0.0414664	0.0214873	0.999332	49.5894
HCT116_Enzyme_Rep1	Q13131	5-AMP-activated protein kinase catalytic subunit alpha-1	PRKAA1	19	42.4	1.01335	0.964058	0.923663	0.827802	0.616788	0.312221	0.103119	0.0604741	0.0239931	0.010224	0.997297	50.8933
HCT116_Enzyme_Rep2	Q13131	5-AMP-activated protein kinase catalytic subunit alpha-1	PRKAA1	19	42.4	1.03871	0.948587	0.982658	0.905114	0.663404	0.345959	0.132463	0.0882813	0.0518935	0.0365641	0.997344	51.4522
HCT116_Cosubstrate_Rep1	Q9Y478	5-AMP-activated protein kinase subunit beta-1	PRKAB1	8	48.5	1.03419	0.946395	0.915965	0.791803	0.538354	0.281791	0.118168	0.070041	0.0434898	0.0246852	0.997565	50.2974
HCT116_Cosubstrate_Rep2	Q9Y478	5-AMP-activated protein kinase subunit beta-1	PRKAB1	8	48.5	1.03161	0.950273	0.874992	0.696835	0.454202	0.203966	0.0905957	0.0490412	0.01278	0.00384891	0.998091	49.203
HCT116_CosubstrateEnzyme_Rep1	Q9Y478	5-AMP-activated protein kinase subunit beta-1	PRKAB1	8	48.5	1.03511	0.940309	1.04484	0.876696	0.781145	0.380274	0.134488	0.0856181	0.0243049	0.0181961	0.991963	52.0833
HCT116_CosubstrateEnzyme_Rep2	Q9Y478	5-AMP-activated protein kinase subunit beta-1	PRKAB1	8	48.5	0.909483	1.0625	0.943506	0.735302	0.646351	0.332648	0.107041	0.0608641	0.0147413	0.0128269	0.982524	50.8547
HCT116_CTRL_Rep1	Q9Y478	5-AMP-activated protein kinase subunit beta-1	PRKAB1	8	48.5	1.0478	0.937682	0.863258	0.692117	0.494813	0.154996	0.0719759	0.0524875	0.0474295	0.0111049	0.990727	49.1868
HCT116_CTRL_Rep2	Q9Y478	5-AMP-activated protein kinase subunit beta-1	PRKAB1	8	48.5	0.988143	0.990345	0.950529	0.61437	0.510559	0.190371	0.0997519	0.0430913	0.0411843	0.00774499	0.988273	49.2596
HCT116_Enzyme_Rep1	Q9Y478	5-AMP-activated protein kinase subunit beta-1	PRKAB1	8	48.5	0.975417	1.00523	0.946874	0.789437	0.508669	0.295888	0.115368	0.0498617	0.0169435	0.0108328	0.998795	50.263
HCT116_Enzyme_Rep2	Q9Y478	5-AMP-activated protein kinase subunit beta-1	PRKAB1	8	48.5	0.964663	1.00719	0.99148	0.919996	0.73401	0.357969	0.142879	0.0720972	0.0486832	0.0272163	0.99886	51.8375
HCT116_Cosubstrate_Rep1	P54619-2	5-AMP-activated protein kinase subunit gamma-1	PRKAG1	12	48.5	1.0077	0.971548	0.940333	0.711557	0.47548	0.233072	0.119533	0.0761678	0.0322234	0.0138088	0.998783	49.6014
HCT116_Cosubstrate_Rep2	P54619-2	5-AMP-activated protein kinase subunit gamma-1	PRKAG1	12	48.5	1.03131	0.950539	0.882472	0.753033	0.513848	0.291865	0.142284	0.0780531	0.0358051	0.0140409	0.998371	50.0812
HCT116_CosubstrateEnzyme_Rep1	P54619-2	5-AMP-activated protein kinase subunit gamma-1	PRKAG1	12	48.5	1.04261	0.932143	0.922455	0.83727	0.685963	0.370013	0.131734	0.0627802	0.0299249	0.0239415	0.992379	51.4988
HCT116_CosubstrateEnzyme_Rep2	P54619-2	5-AMP-activated protein kinase subunit gamma-1	PRKAG1	12	48.5	1.02164	0.958937	0.957375	0.846272	0.688345	0.36111	0.110564	0.0599354	0.0332216	0.0211161	0.995818	51.4928
HCT116_CTRL_Rep1	P54619-2	5-AMP-activated protein kinase subunit gamma-1	PRKAG1	12	48.5	1.03251	0.950913	0.802934	0.658298	0.421911	0.220684	0.104306	0.054259	0.034788	0.021769	0.997156	48.766
HCT116_CTRL_Rep2	P54619-2	5-AMP-activated protein kinase subunit gamma-1	PRKAG1	12	48.5	1.05546	0.924829	0.933893	0.689949	0.485169	0.230589	0.142238	0.0802637	0.0338104	0.0241901	0.994079	49.5563
HCT116_Enzyme_Rep1	P54619-2	5-AMP-activated protein kinase subunit gamma-1	PRKAG1	12	48.5	0.993637	0.985451	0.98083	0.843548	0.677433	0.408416	0.15507	0.0862968	0.0381183	0.0238656	0.99802	51.7501
HCT116_Enzyme_Rep2	P54619-2	5-AMP-activated protein kinase subunit gamma-1	PRKAG1	12	48.5	1.04616	0.942691	0.906577	0.847892	0.59891	0.354705	0.140638	0.0852597	0.0440517	0.0206042	0.995052	51.0799
HCT116_Enzyme_Rep1	E9PGP6	5-AMP-activated protein kinase subunit gamma-2	PRKAG2	2	6.7	1.02075	0.956022	0.596664	0.80221	0.49972	0.291814	0.0859896	0.076416	0	0	0.936139	49.2638
HCT116_Enzyme_Rep2	E9PGP6	5-AMP-activated protein kinase subunit gamma-2	PRKAG2	2	6.7	1.14981	0.860662	1.23551	1.07694	0.797037	0.306419	0.0854471	0.0173638	0	0	0.955703	51.89
HCT116_CosubstrateEnzyme_Rep1	H3BSZ3	5-demethoxyubiquinone hydroxylase, mitochondrial	COQ7	2	19.4	1.02052	0.956197	0.871262	0.756005	0.480174	0.194273	0.153082	0.0934913	0.045757	0.0404481	0.995221	49.567
HCT116_CosubstrateEnzyme_Rep2	H3BSZ3	5-demethoxyubiquinone hydroxylase, mitochondrial	COQ7	2	19.4	0.950718	1.02443	0.704188	0.623052	0.477286	0.267257	0.190699	0.0731021	0.0506555	0.0299027	0.979705	48.9106
HCT116_Cosubstrate_Rep1	P49914	5-formyltetrahydrofolate cyclo-ligase	MTHFS;ST20-MTHFS	10	49.3	0.978136	0.99962	0.872367	0.573699	0.27828	0.202662	0.122846	0.0904581	0.0585129	0.0337453	0.99554	47.8073
HCT116_Cosubstrate_Rep2	P49914	5-formyltetrahydrofolate cyclo-ligase	MTHFS;ST20-MTHFS	10	49.3	1.04842	0.935014	0.784009	0.410259	0.227582	0.165536	0.103914	0.0493116	0.0387755	0.0331762	0.99339	46.5159
HCT116_CosubstrateEnzyme_Rep1	P49914	5-formyltetrahydrofolate cyclo-ligase	MTHFS;ST20-MTHFS	10	49.3	0.954641	1.02793	0.731203	0.34478	0.12699	0.0756594	0.0524396	0.0498643	0.033536	0.0170225	0.994727	45.8124
HCT116_CosubstrateEnzyme_Rep2	P49914	5-formyltetrahydrofolate cyclo-ligase	MTHFS;ST20-MTHFS	10	49.3	1.04432	0.937997	0.791812	0.327406	0.123718	0.105302	0.0551081	0.0498545	0.0333732	0.0086242	0.995353	45.894
HCT116_CTRL_Rep1	P49914	5-formyltetrahydrofolate cyclo-ligase	MTHFS;ST20-MTHFS	10	49.3	0.949175	1.02305	1.13516	0.45438	0.220222	0.1668	0.136274	0.0809384	0.0334377	0.0325565	0.971438	46.9362
HCT116_CTRL_Rep2	P49914	5-formyltetrahydrofolate cyclo-ligase	MTHFS;ST20-MTHFS	10	49.3	1.01033	0.968755	0.81906	0.391906	0.222053	0.13239	0.111289	0.0792839	0.0390054	0.0284248	0.994183	46.4592
HCT116_Enzyme_Rep1	P49914	5-formyltetrahydrofolate cyclo-ligase	MTHFS;ST20-MTHFS	10	49.3	0.97445	1.00627	0.760062	0.400261	0.240051	0.177426	0.0991208	0.0736857	0.0471189	0.0248613	0.990618	46.4636
HCT116_Enzyme_Rep2	P49914	5-formyltetrahydrofolate cyclo-ligase	MTHFS;ST20-MTHFS	10	49.3	1.08443	0.912401	0.6722	0.285226	0.122017	0.101655	0.0806461	0.0598704	0.0389889	0.0228028	0.992597	45.2277
HCT116_Cosubstrate_Rep1	P21589-2	5-nucleotidase	NT5E	11	33.4	1.06878	0.913548	1.08728	0.961141	0.768899	0.78554	0.540558	0.480699	0.288852	0.24492	0.955482	57.6487
HCT116_Cosubstrate_Rep2	P21589-2	5-nucleotidase	NT5E	11	33.4	1.08009	0.906276	1.02596	0.807735	0.784498	0.66902	0.357415	0.338997	0.203014	0.102867	0.966557	54.9302
HCT116_CosubstrateEnzyme_Rep1	P21589-2	5-nucleotidase	NT5E	11	33.4	1.02527	0.95102	0.985677	0.917933	0.770894	0.599535	0.51877	0.432707	0.266066	0.165581	0.989119	56.3252
HCT116_CosubstrateEnzyme_Rep2	P21589-2	5-nucleotidase	NT5E	11	33.4	0.962172	1.01385	0.924762	0.807	0.909734	0.734492	0.564977	0.41281	0.326468	0.210317	0.969435	57.8223
HCT116_CTRL_Rep1	P21589-2	5-nucleotidase	NT5E	11	33.4	1.01614	0.965081	1.11515	0.96508	1.02666	0.894076	0.545198	0.378947	0.315802	0.149183	0.970779	56.8927
HCT116_CTRL_Rep2	P21589-2	5-nucleotidase	NT5E	11	33.4	1.25981	0.725929	1.08909	0.83046	0.713948	0.48805	0.424475	0.278563	0.231603	0.164942	0.868837	53.5586
HCT116_Enzyme_Rep1	P21589-2	5-nucleotidase	NT5E	11	33.4	0.98151	0.998613	0.959879	0.988298	1.82328	0.964026	0.644532	0.532488	0.382538	0.17371	0.608211	58.5615
HCT116_Enzyme_Rep2	P21589-2	5-nucleotidase	NT5E	11	33.4	1.01656	0.966119	0.942348	0.836394	0.686668	0.680454	0.466083	0.357665	0.225748	0.104262	0.987757	55.3275
HCT116_Cosubstrate_Rep1	Q5TFE4	5-nucleotidase domain-containing protein 1	NT5DC1	25	74.7	1.01507	0.964547	1.04055	1.17963	1.19377	1.00598	0.727858	0.340151	0.0778462	0.0372854	0.956509	57.7569
HCT116_Cosubstrate_Rep2	Q5TFE4	5-nucleotidase domain-containing protein 1	NT5DC1	25	74.7	0.94537	1.02853	1.05404	1.12844	1.10878	0.875802	0.737042	0.307503	0.0608326	0.0203715	0.975221	57.5856
HCT116_CosubstrateEnzyme_Rep1	Q5TFE4	5-nucleotidase domain-containing protein 1	NT5DC1	25	74.7	0.979753	1.00058	0.99562	1.04456	1.00802	0.9087	0.687778	0.248743	0.0315767	0.0132912	0.997602	57.1742
HCT116_CosubstrateEnzyme_Rep2	Q5TFE4	5-nucleotidase domain-containing protein 1	NT5DC1	25	74.7	0.961303	1.01465	1.07646	1.06629	1.01897	0.825255	0.641419	0.241823	0.0367987	0.0142594	0.988249	56.8175
HCT116_CTRL_Rep1	Q5TFE4	5-nucleotidase domain-containing protein 1	NT5DC1	25	74.7	1.00351	0.97602	1.04587	0.993968	0.886633	0.757977	0.576355	0.208953	0.0410096	0.0167624	0.99091	56.0751
HCT116_CTRL_Rep2	Q5TFE4	5-nucleotidase domain-containing protein 1	NT5DC1	25	74.7	0.956004	1.02162	0.950542	1.06649	0.845959	0.85937	0.559911	0.300084	0.0460551	0.0187048	0.982734	56.6075
HCT116_Enzyme_Rep1	Q5TFE4	5-nucleotidase domain-containing protein 1	NT5DC1	25	74.7	0.991422	0.987855	0.990049	0.972519	0.902837	0.816612	0.635834	0.247539	0.0436812	0.0167582	0.992429	56.7014
HCT116_Enzyme_Rep2	Q5TFE4	5-nucleotidase domain-containing protein 1	NT5DC1	25	74.7	0.938698	1.02774	1.02013	1.14517	1.07787	0.857481	0.582147	0.236665	0.0429695	0.0197057	0.979072	56.607
HCT116_Cosubstrate_Rep1	Q9H857-4	5-nucleotidase domain-containing protein 2	NT5DC2	4	11.3	0.961327	1.01558	0.892423	0.797131	0.667107	0.550355	0.410225	0.19849	0.0900527	0	0.98476	53.1609
HCT116_Cosubstrate_Rep2	Q9H857-4	5-nucleotidase domain-containing protein 2	NT5DC2	4	11.3	1.06818	0.917085	0.935783	0.822035	0.699785	0.423359	0.298137	0.163868	0.0929002	0.034838	0.990958	52.3548
HCT116_CTRL_Rep1	Q9H857-4	5-nucleotidase domain-containing protein 2	NT5DC2	4	11.3	0.968795	1.00606	0.860871	0.745474	0.653772	0.530575	0.394857	0.161046	0.0946461	0.0284877	0.982055	52.6111
HCT116_CTRL_Rep2	Q9H857-4	5-nucleotidase domain-containing protein 2	NT5DC2	4	11.3	0.929093	1.04782	0.861916	0.773441	0.682961	0.282752	0.272774	0.203044	0.048788	0.0341869	0.971059	51.3885
HCT116_Enzyme_Rep1	Q9H857-4	5-nucleotidase domain-containing protein 2	NT5DC2	4	11.3	1.05248	0.921586	0.844915	0.664521	0.568736	0.427356	0.381238	0.194482	0.0766696	0	0.978816	51.2366
HCT116_Enzyme_Rep2	Q9H857-4	5-nucleotidase domain-containing protein 2	NT5DC2	4	11.3	1.08348	0.913157	0.77689	0.616743	0.549853	0.439842	0.293238	0.180618	0.0844754	0.0487759	0.979216	50.4883
HCT116_Cosubstrate_Rep1	Q86UY8	5-nucleotidase domain-containing protein 3	NT5DC3	22	43.6	0.977847	0.999895	0.959419	0.961691	0.916504	0.689453	0.423304	0.172028	0.0474153	0.0222558	0.998049	55.0416
HCT116_Cosubstrate_Rep2	Q86UY8	5-nucleotidase domain-containing protein 3	NT5DC3	22	43.6	1.02981	0.951906	0.953628	0.904467	0.814954	0.664301	0.416989	0.176745	0.0537395	0.0234154	0.992738	54.6063
HCT116_CosubstrateEnzyme_Rep1	Q86UY8	5-nucleotidase domain-containing protein 3	NT5DC3	22	43.6	0.981571	0.998604	0.914918	0.855417	0.898199	0.657236	0.36648	0.164261	0.0509512	0.0239898	0.98638	54.5264
HCT116_CosubstrateEnzyme_Rep2	Q86UY8	5-nucleotidase domain-containing protein 3	NT5DC3	22	43.6	1.00469	0.97459	0.962841	0.938102	0.83961	0.596992	0.374548	0.172789	0.0664013	0.0401104	0.998671	54.2485
HCT116_CTRL_Rep1	Q86UY8	5-nucleotidase domain-containing protein 3	NT5DC3	22	43.6	1.01036	0.970082	0.904772	0.927908	0.837086	0.630703	0.408592	0.155336	0.0550163	0.024113	0.992056	54.4483
HCT116_CTRL_Rep2	Q86UY8	5-nucleotidase domain-containing protein 3	NT5DC3	22	43.6	1.01942	0.9599	1.05051	1.0172	0.808877	0.765238	0.419278	0.179743	0.0540341	0.0282895	0.987857	55.1949
HCT116_Enzyme_Rep1	Q86UY8	5-nucleotidase domain-containing protein 3	NT5DC3	22	43.6	0.977379	1.0031	1.02497	0.978824	0.892824	0.678492	0.438557	0.179466	0.0562021	0.0348357	0.998109	55.0629
HCT116_Enzyme_Rep2	Q86UY8	5-nucleotidase domain-containing protein 3	NT5DC3	22	43.6	1.04434	0.944131	0.981233	0.935599	0.896423	0.642997	0.375938	0.169662	0.0511198	0.0312913	0.995422	54.5819
HCT116_Cosubstrate_Rep1	X6RM59	5-nucleotidase;Cytosolic 5-nucleotidase 3A	NT5C3A	10	36.3	1.03014	0.950242	1.05353	0.809846	0.530892	0.210979	0.0975149	0.0636972	0.0389979	0.0241513	0.993546	50.1502
HCT116_Cosubstrate_Rep2	X6RM59	5-nucleotidase;Cytosolic 5-nucleotidase 3A	NT5C3A	10	36.3	0.975615	1.00109	1.00826	0.852538	0.575522	0.265412	0.136863	0.11258	0.0529565	0.0174793	0.997233	50.66
HCT116_CosubstrateEnzyme_Rep1	X6RM59	5-nucleotidase;Cytosolic 5-nucleotidase 3A	NT5C3A	10	36.3	0.978516	1.00193	0.9723	0.82031	0.657169	0.274462	0.163969	0.107743	0.0965496	0.0586635	0.994886	50.9799
HCT116_CosubstrateEnzyme_Rep2	X6RM59	5-nucleotidase;Cytosolic 5-nucleotidase 3A	NT5C3A	10	36.3	0.968319	1.00817	0.97159	0.848127	0.616459	0.238686	0.125131	0.0887447	0.0474451	0.0194493	0.997089	50.7249
HCT116_CTRL_Rep1	X6RM59	5-nucleotidase;Cytosolic 5-nucleotidase 3A	NT5C3A	10	36.3	1.08823	0.902689	0.978255	0.847789	0.52795	0.181016	0.0948365	0.0758755	0.0320857	0.0189633	0.989337	50.1112
HCT116_CTRL_Rep2	X6RM59	5-nucleotidase;Cytosolic 5-nucleotidase 3A	NT5C3A	10	36.3	0.957378	1.02029	0.938015	0.815474	0.615414	0.237521	0.26075	0.163969	0.0747701	0.0348294	0.984246	50.8448
HCT116_Enzyme_Rep1	X6RM59	5-nucleotidase;Cytosolic 5-nucleotidase 3A	NT5C3A	10	36.3	0.985097	0.99472	0.971462	0.872706	0.801805	0.360188	0.268264	0.14324	0.170462	0.0893833	0.98731	52.1934
HCT116_Enzyme_Rep2	X6RM59	5-nucleotidase;Cytosolic 5-nucleotidase 3A	NT5C3A	10	36.3	0.975322	0.998756	0.99756	0.972575	0.63948	0.261243	0.139457	0.0803308	0.0375412	0.015782	0.996918	51.0936
HCT116_Cosubstrate_Rep1	O14841	5-oxoprolinase	OPLAH	31	35.7	1.08096	0.901981	1.00979	0.843759	0.661027	0.420722	0.267693	0.130043	0.101887	0.0654328	0.987104	52.0218
HCT116_Cosubstrate_Rep2	O14841	5-oxoprolinase	OPLAH	31	35.7	0.92665	1.04552	1.13175	0.964986	0.94381	0.492786	0.339892	0.152193	0.110582	0.0580917	0.973853	53.6125
HCT116_CosubstrateEnzyme_Rep1	O14841	5-oxoprolinase	OPLAH	31	35.7	0.974497	1.00631	0.918709	0.859751	0.578314	0.274328	0.152106	0.0826494	0.0717152	0.0357263	0.997417	50.6832
HCT116_CosubstrateEnzyme_Rep2	O14841	5-oxoprolinase	OPLAH	31	35.7	1.02228	0.958351	0.943058	0.844007	0.592542	0.346501	0.155512	0.103637	0.0728104	0.049155	0.998365	51.019
HCT116_CTRL_Rep1	O14841	5-oxoprolinase	OPLAH	31	35.7	0.987142	0.990183	1.02204	0.927182	0.74152	0.51213	0.288359	0.126711	0.0818038	0.0435637	0.998049	53.0576
HCT116_CTRL_Rep2	O14841	5-oxoprolinase	OPLAH	31	35.7	1.01926	0.960062	1.03189	0.961098	0.717909	0.489725	0.251465	0.10646	0.0631666	0.0306074	0.995514	52.7618
HCT116_Enzyme_Rep1	O14841	5-oxoprolinase	OPLAH	31	35.7	1.02192	0.954759	0.914249	0.883824	0.60952	0.320884	0.179498	0.113801	0.0792387	0.0425098	0.995833	51.1158
HCT116_Enzyme_Rep2	O14841	5-oxoprolinase	OPLAH	31	35.7	1.03372	0.95254	0.917826	0.799776	0.476674	0.268491	0.144213	0.073526	0.043315	0.0204422	0.997269	50.0211
HCT116_Cosubstrate_Rep1	Q8IUZ5	5-phosphohydroxy-L-lysine phospho-lyase	PHYKPL	7	22	0.999903	0.978952	0.95648	0.688221	0.567383	0.396865	0.302832	0.176447	0.0570666	0.0294208	0.989413	51.243
HCT116_Cosubstrate_Rep2	Q8IUZ5	5-phosphohydroxy-L-lysine phospho-lyase	PHYKPL	7	22	0.976689	1.00011	1.05274	0.874373	0.76703	0.640138	0.516694	0.27015	0.0614169	0.0183173	0.981286	55.0456
HCT116_CosubstrateEnzyme_Rep1	Q8IUZ5	5-phosphohydroxy-L-lysine phospho-lyase	PHYKPL	7	22	1.10182	0.867663	1.02579	0.86684	0.612557	0.497686	0.603678	0.426275	0.0980901	0.0564656	0.907617	54.7475
HCT116_CosubstrateEnzyme_Rep2	Q8IUZ5	5-phosphohydroxy-L-lysine phospho-lyase	PHYKPL	7	22	0.937349	1.03677	1.50535	1.53165	0.695135	0.468491	0	0.199397	0	0	0.807028	52.3513
HCT116_CTRL_Rep1	Q8IUZ5	5-phosphohydroxy-L-lysine phospho-lyase	PHYKPL	7	22	0.865137	1.09579	1.41595	1.03002	0.730103	0.881375	1.20086	0.362378	0.201726	0.103117	0.807286	58.8948
HCT116_CTRL_Rep2	Q8IUZ5	5-phosphohydroxy-L-lysine phospho-lyase	PHYKPL	7	22	1.09915	0.882307	1.15678	1.06317	0.902268	0.829535	0.466361	0.424124	0.14153	0	0.947619	56.802
HCT116_Enzyme_Rep1	Q8IUZ5	5-phosphohydroxy-L-lysine phospho-lyase	PHYKPL	7	22	1.02335	0.953198	0.90156	0.963406	0.811634	0.725897	0.646797	0.376335	0.102159	0.0272546	0.970362	56.7582
HCT116_Enzyme_Rep2	Q8IUZ5	5-phosphohydroxy-L-lysine phospho-lyase	PHYKPL	7	22	1.17279	0.842477	0.946825	1.10867	0.734045	0.847601	0.571468	0.33672	0.198346	0	0.914154	56.8638
HCT116_Cosubstrate_Rep1	P10809	60 kDa heat shock protein, mitochondrial	HSPD1	44	80.3	0.940903	1.03498	0.945879	0.81094	0.497277	0.418371	0.340883	0.262997	0.155523	0.0248696	0.970939	51.7442
HCT116_Cosubstrate_Rep2	P10809	60 kDa heat shock protein, mitochondrial	HSPD1	44	80.3	0.967361	1.00858	0.954841	0.791369	0.542366	0.424371	0.298076	0.25361	0.163894	0.0240769	0.98433	51.7436
HCT116_CosubstrateEnzyme_Rep1	P10809	60 kDa heat shock protein, mitochondrial	HSPD1	44	80.3	0.91403	1.07215	0.833802	0.861493	0.500669	0.373531	0.221734	0.0852103	0.0334467	0.0141525	0.975365	50.8709
HCT116_CosubstrateEnzyme_Rep2	P10809	60 kDa heat shock protein, mitochondrial	HSPD1	44	80.3	0.952767	1.02253	0.969492	0.853696	0.537699	0.379984	0.207251	0.0738034	0.0316836	0.0164322	0.993334	51.1458
HCT116_CTRL_Rep1	P10809	60 kDa heat shock protein, mitochondrial	HSPD1	44	80.3	0.995346	0.983082	0.921211	0.774891	0.547363	0.425605	0.325677	0.235965	0.146247	0.0227928	0.990888	51.8656
HCT116_CTRL_Rep2	P10809	60 kDa heat shock protein, mitochondrial	HSPD1	44	80.3	0.967436	1.0105	0.935246	0.791328	0.595275	0.399886	0.337995	0.300099	0.160772	0.0234241	0.981726	52.253
HCT116_Enzyme_Rep1	P10809	60 kDa heat shock protein, mitochondrial	HSPD1	44	80.3	0.954127	1.02833	0.882068	0.806261	0.473022	0.416989	0.278403	0.107511	0.0254577	0.0136749	0.982634	50.9598
HCT116_Enzyme_Rep2	P10809	60 kDa heat shock protein, mitochondrial	HSPD1	44	80.3	0.934033	1.03143	0.89001	0.801583	0.49109	0.395569	0.274672	0.106093	0.0197313	0.0111833	0.984619	50.936
HCT116_Cosubstrate_Rep1	P10155	60 kDa SS-A/Ro ribonucleoprotein	TROVE2	31	64.1	1.01565	0.963997	1.00964	1.08261	1.17292	1.06138	1.14076	1.11795	1.12475	0.556581	NA	NA
HCT116_Cosubstrate_Rep2	P10155	60 kDa SS-A/Ro ribonucleoprotein	TROVE2	31	64.1	0.919141	1.05233	1.04084	1.14103	1.17839	0.969392	1.0901	1.20007	1.1738	0.652666	0.16285	NA
HCT116_CosubstrateEnzyme_Rep1	P10155	60 kDa SS-A/Ro ribonucleoprotein	TROVE2	31	64.1	0.93608	1.04814	1.00975	1.10013	1.05025	1.07893	1.2389	1.16432	0.921708	0.451821	0.737123	63.9045
HCT116_CosubstrateEnzyme_Rep2	P10155	60 kDa SS-A/Ro ribonucleoprotein	TROVE2	31	64.1	0.954387	1.02104	1.01375	1.07608	1.00661	0.936716	1.11512	1.0748	0.954538	0.370347	0.922897	63.7041
HCT116_CTRL_Rep1	P10155	60 kDa SS-A/Ro ribonucleoprotein	TROVE2	31	64.1	0.944107	1.02743	1.03325	1.11965	1.0171	0.963568	1.09872	0.874292	1.00554	0.529984	0.815838	NA
HCT116_CTRL_Rep2	P10155	60 kDa SS-A/Ro ribonucleoprotein	TROVE2	31	64.1	0.930963	1.046	0.934997	1.11327	0.963066	1.09705	1.01377	1.1121	0.977886	0.478197	0.84644	64.4512
HCT116_Enzyme_Rep1	P10155	60 kDa SS-A/Ro ribonucleoprotein	TROVE2	31	64.1	0.988856	0.99064	0.959008	1.00572	0.898552	0.875413	1.05713	1.01638	1.01455	0.423113	0.896743	66.7855
HCT116_Enzyme_Rep2	P10155	60 kDa SS-A/Ro ribonucleoprotein	TROVE2	31	64.1	0.872626	1.08003	1.03794	1.17234	1.21147	1.04766	1.2104	1.19597	1.01081	0.444071	NA	NA
HCT116_Cosubstrate_Rep1	P05388	60S acidic ribosomal protein P0;60S acidic ribosomal protein P0-like	RPLP0;RPLP0P6	16	54.9	0.644538	1.31639	0.467168	0.720909	0.365967	0.78031	0.635914	0.665973	0.136223	0.0840138	0.386629	54.9391
HCT116_Cosubstrate_Rep2	P05388	60S acidic ribosomal protein P0;60S acidic ribosomal protein P0-like	RPLP0;RPLP0P6	16	54.9	0.824691	1.13805	0.899453	2.73387	2.36352	2.4181	1.85543	1.03808	0.279953	0.0619196	0.0119856	62.7997
HCT116_CosubstrateEnzyme_Rep1	P05388	60S acidic ribosomal protein P0;60S acidic ribosomal protein P0-like	RPLP0;RPLP0P6	16	54.9	1.04189	0.932921	1.01184	1.09344	0.918192	0.320307	0.19867	0.181655	0.192517	0.0679369	0.984362	52.1167
HCT116_CosubstrateEnzyme_Rep2	P05388	60S acidic ribosomal protein P0;60S acidic ribosomal protein P0-like	RPLP0;RPLP0P6	16	54.9	0.971959	1.00481	0.668775	0.875022	0.945667	0.739425	0.136313	0.12241	0.174257	0.106279	0.904884	53.6212
HCT116_CTRL_Rep1	P05388	60S acidic ribosomal protein P0;60S acidic ribosomal protein P0-like	RPLP0;RPLP0P6	16	54.9	0.484387	1.42535	0.846584	1.93715	1.70227	1.9722	0.720414	0.821677	0.168181	0.0585708	0.36117	60.7354
HCT116_CTRL_Rep2	P05388	60S acidic ribosomal protein P0;60S acidic ribosomal protein P0-like	RPLP0;RPLP0P6	16	54.9	0.760717	1.2117	1.05249	0.73988	2.07521	0.589563	0.951813	0.151506	0.0790985	0.0451121	0.563456	57.7208
HCT116_Enzyme_Rep1	P05388	60S acidic ribosomal protein P0;60S acidic ribosomal protein P0-like	RPLP0;RPLP0P6	16	54.9	1.04546	0.929203	0.945074	1.07939	0.597726	0.958005	0.50249	0.266429	0.130955	0.054967	0.88587	56.3032
HCT116_Enzyme_Rep2	P05388	60S acidic ribosomal protein P0;60S acidic ribosomal protein P0-like	RPLP0;RPLP0P6	16	54.9	0.647784	1.25798	0.985317	0.902937	1.10184	1.65489	0.6872	0.352976	0.161323	0.0763566	0.698176	57.5513
HCT116_Cosubstrate_Rep1	P05386	60S acidic ribosomal protein P1	RPLP1	5	89.5	0.395513	1.55286	0.563836	1.87955	0.8351	2.27066	2.01402	3.0019	4.32511	4.43462	NA	NA
HCT116_Cosubstrate_Rep2	P05386	60S acidic ribosomal protein P1	RPLP1	5	89.5	0.543745	1.393	1.0957	5.33819	4.42108	5.69973	4.43651	3.90717	6.37068	7.56979	NA	NA
HCT116_CosubstrateEnzyme_Rep1	P05386	60S acidic ribosomal protein P1	RPLP1	5	89.5	0.93445	1.04991	1.03869	1.32001	1.2036	0.613378	0.827614	1.81475	2.79968	2.55709	NA	NA
HCT116_CosubstrateEnzyme_Rep2	P05386	60S acidic ribosomal protein P1	RPLP1	5	89.5	0.731965	1.22642	0.912	1.93884	1.83072	1.54475	0.955609	2.31318	5.5434	4.10327	NA	NA
HCT116_CTRL_Rep1	P05386	60S acidic ribosomal protein P1	RPLP1	5	89.5	0.247556	1.63034	0.817394	2.38625	2.09735	2.40335	0.907293	1.07521	3.28261	2.82115	NA	NA
HCT116_CTRL_Rep2	P05386	60S acidic ribosomal protein P1	RPLP1	5	89.5	0.59265	1.37527	1.23101	1.39774	3.87323	1.26263	1.98539	0.960278	2.17981	2.29256	NA	NA
HCT116_Enzyme_Rep1	P05386	60S acidic ribosomal protein P1	RPLP1	5	89.5	0.68872	1.31638	1.38245	2.7143	0.839353	2.42915	3.22966	6.21254	13.3829	11.1831	NA	NA
HCT116_Enzyme_Rep2	P05386	60S acidic ribosomal protein P1	RPLP1	5	89.5	0.628353	1.27336	1.12492	1.24892	1.65509	2.9272	1.96314	3.02984	7.32191	5.36031	NA	NA
HCT116_Cosubstrate_Rep1	P05387	60S acidic ribosomal protein P2	RPLP2	7	91.3	0.641469	1.31931	0.58159	0.881601	0.548202	1.00233	1.14164	1.57683	3.08294	3.53692	NA	NA
HCT116_Cosubstrate_Rep2	P05387	60S acidic ribosomal protein P2	RPLP2	7	91.3	0.944657	1.02918	0.95888	1.73206	1.46757	1.3989	1.2449	1.22282	2.14751	2.5526	NA	NA
HCT116_CosubstrateEnzyme_Rep1	P05387	60S acidic ribosomal protein P2	RPLP2	7	91.3	1.02497	0.951349	0.979344	1.18673	1.18053	0.843269	1.15634	2.15862	3.09361	3.06306	NA	NA
HCT116_CosubstrateEnzyme_Rep2	P05387	60S acidic ribosomal protein P2	RPLP2	7	91.3	0.956449	1.01913	0.755561	0.908101	0.954132	0.778372	0.691101	1.18118	2.6349	2.03808	NA	NA
HCT116_CTRL_Rep1	P05387	60S acidic ribosomal protein P2	RPLP2	7	91.3	0.53722	1.37962	0.797724	1.55956	1.36512	1.48568	0.941228	1.40917	3.49808	2.9562	NA	NA
HCT116_CTRL_Rep2	P05387	60S acidic ribosomal protein P2	RPLP2	7	91.3	0.86512	1.11008	0.994556	0.818128	1.76615	0.712554	1.08042	0.728479	1.63555	1.70122	NA	NA
HCT116_Enzyme_Rep1	P05387	60S acidic ribosomal protein P2	RPLP2	7	91.3	0.981796	0.998302	1.1016	1.41424	1.18247	1.51682	2.04561	3.48997	7.89586	6.95624	NA	NA
HCT116_Enzyme_Rep2	P05387	60S acidic ribosomal protein P2	RPLP2	7	91.3	0.656125	1.25138	1.12681	1.18237	1.4085	2.01499	1.87409	2.81374	7.18034	5.36253	NA	NA
HCT116_Cosubstrate_Rep1	Q96D46	60S ribosomal export protein NMD3	NMD3	22	57.9	1.00705	0.972161	0.969459	0.811147	0.504612	0.262498	0.180134	0.164592	0.0562888	0.0222863	0.993888	50.2497
HCT116_Cosubstrate_Rep2	Q96D46	60S ribosomal export protein NMD3	NMD3	22	57.9	1.00667	0.972905	0.929371	0.862329	0.560275	0.341464	0.245646	0.178687	0.0660668	0.030888	0.993412	51.2052
HCT116_CosubstrateEnzyme_Rep1	Q96D46	60S ribosomal export protein NMD3	NMD3	22	57.9	1.03352	0.942034	1.00641	0.857667	0.635122	0.318277	0.168414	0.0676763	0.0283744	0.0125839	0.996334	51.2427
HCT116_CosubstrateEnzyme_Rep2	Q96D46	60S ribosomal export protein NMD3	NMD3	22	57.9	1.00078	0.978197	0.983375	0.887723	0.682092	0.313037	0.159404	0.0780224	0.0584594	0.0343639	0.998834	51.409
HCT116_CTRL_Rep1	Q96D46	60S ribosomal export protein NMD3	NMD3	22	57.9	1.02083	0.961022	0.88286	0.79997	0.529422	0.282867	0.151199	0.172301	0.0453871	0.0165233	0.99279	50.3523
HCT116_CTRL_Rep2	Q96D46	60S ribosomal export protein NMD3	NMD3	22	57.9	0.991019	0.987545	0.984795	0.865972	0.66285	0.311651	0.308186	0.141788	0.0853203	0.0257042	0.988105	51.7019
HCT116_Enzyme_Rep1	Q96D46	60S ribosomal export protein NMD3	NMD3	22	57.9	0.989164	0.990306	0.995878	0.810191	0.626252	0.318252	0.16006	0.0645265	0.0294801	0.0154657	0.997897	51.0782
HCT116_Enzyme_Rep2	Q96D46	60S ribosomal export protein NMD3	NMD3	22	57.9	1.05631	0.934657	0.980756	0.852721	0.645884	0.292754	0.143374	0.0568175	0.0317699	0.0137695	0.994852	51.113
HCT116_Cosubstrate_Rep1	X1WI28	60S ribosomal protein L10	RPL10	11	54	0.617594	1.34198	0.430199	0.621836	0.244411	0.673287	0.561629	0.481231	0.0221419	0.041654	0.436311	51.0535
HCT116_Cosubstrate_Rep2	X1WI28	60S ribosomal protein L10	RPL10	11	54	0.831451	1.13191	0.890333	2.50523	2.07675	1.99886	1.56154	0.701769	0.155632	0.0427922	0.219706	59.1056
HCT116_CosubstrateEnzyme_Rep1	X1WI28	60S ribosomal protein L10	RPL10	11	54	1.04523	0.929286	1.00404	1.07302	0.831584	0.210947	0.114691	0.0789197	0.0810705	0.024887	0.991542	51.5113
HCT116_CosubstrateEnzyme_Rep2	X1WI28	60S ribosomal protein L10	RPL10	11	54	0.993981	0.984478	0.669889	0.92309	0.911305	0.678885	0.0873772	0.0821356	0.127288	0.188557	NA	NA
HCT116_CTRL_Rep1	X1WI28	60S ribosomal protein L10	RPL10	11	54	0.45083	1.4544	0.753248	1.53502	1.2707	1.32856	0.435458	0.383026	0.0391216	0.020849	0.635932	55.9417
HCT116_CTRL_Rep2	X1WI28	60S ribosomal protein L10	RPL10	11	54	0.75371	1.21852	1.07289	0.810009	1.99458	0.580476	0.917027	0.124303	0.0435621	0.0477254	0.603603	57.4981
HCT116_Enzyme_Rep1	X1WI28	60S ribosomal protein L10	RPL10	11	54	1.09613	0.874209	0.872802	1.12049	0.48638	0.62669	0.305893	0.114399	0.0455652	0.0147135	0.900647	52.9428
HCT116_Enzyme_Rep2	X1WI28	60S ribosomal protein L10	RPL10	11	54	0.635149	1.26798	0.926646	0.788798	1.0323	1.22006	0.411576	0.18526	0.0528303	0.0460462	0.836984	55.939
HCT116_Cosubstrate_Rep1	P62906	60S ribosomal protein L10a	RPL10A	13	50.2	0.51505	1.43935	0.257903	0.647498	0.236384	0.87805	0.697777	0.688387	0.0501553	0.075452	0.198398	53.5959
HCT116_Cosubstrate_Rep2	P62906	60S ribosomal protein L10a	RPL10A	13	50.2	0.819483	1.14277	0.876202	3.25939	2.75177	2.84714	2.17948	1.01815	0.259626	0.0740072	-0.1133	62.7927
HCT116_CosubstrateEnzyme_Rep1	P62906	60S ribosomal protein L10a	RPL10A	13	50.2	1.03505	0.940367	1.0765	1.24712	1.08538	0.227824	0.138473	0.0949442	0.166955	0.0598092	0.962283	52.8087
HCT116_CosubstrateEnzyme_Rep2	P62906	60S ribosomal protein L10a	RPL10A	13	50.2	1.00506	0.974249	0.609733	0.838086	0.949748	0.768752	0.104943	0.0823743	0.175125	0.285444	0.840957	53.1366
HCT116_CTRL_Rep1	P62906	60S ribosomal protein L10a	RPL10A	13	50.2	0.348408	1.54305	0.746625	1.84348	1.55061	1.69877	0.536096	0.586168	0.0505712	0.0293676	0.447153	58.852
HCT116_CTRL_Rep2	P62906	60S ribosomal protein L10a	RPL10A	13	50.2	0.753333	1.21888	1.0336	0.780697	2.27527	0.675605	1.10198	0.14476	0.0721869	0.0681795	NA	NA
HCT116_Enzyme_Rep1	P62906	60S ribosomal protein L10a	RPL10A	13	50.2	1.2328	0.725877	1.08636	2.08457	0.666347	2.36887	1.23236	0.301969	0.108874	0.100939	NA	NA
HCT116_Enzyme_Rep2	P62906	60S ribosomal protein L10a	RPL10A	13	50.2	0.553272	1.33278	0.953266	0.652601	1.10065	1.93773	0.6784	0.240503	0.0672387	0.0767206	0.573561	56.2336
HCT116_Cosubstrate_Rep1	P62913-2	60S ribosomal protein L11	RPL11	9	57.6	0.555472	1.40097	0.236818	0.609371	0.271697	0.928125	0.880023	0.707821	0.0445741	0.0379481	0.172902	54.9062
HCT116_Cosubstrate_Rep2	P62913-2	60S ribosomal protein L11	RPL11	9	57.6	0.738722	1.21606	1.02018	3.44583	3.58968	3.27849	3.11021	1.34187	0.180351	0.0590452	NA	NA
HCT116_CosubstrateEnzyme_Rep1	P62913-2	60S ribosomal protein L11	RPL11	9	57.6	1.02738	0.948727	0.885678	0.902823	0.735124	0.194126	0.0983633	0.0604062	0.0452316	0.00819464	0.986158	51.1605
HCT116_CosubstrateEnzyme_Rep2	P62913-2	60S ribosomal protein L11	RPL11	9	57.6	0.974618	1.00236	0.673232	0.796899	0.884392	0.647156	0.0928073	0.0659969	0.0565049	0.0481061	0.8955	53.5491
HCT116_CTRL_Rep1	P62913-2	60S ribosomal protein L11	RPL11	9	57.6	0.443396	1.46083	0.76856	1.46817	1.25569	1.30411	0.472048	0.370897	0.0572589	0.0211132	0.647008	55.9686
HCT116_CTRL_Rep2	P62913-2	60S ribosomal protein L11	RPL11	9	57.6	0.730882	1.24073	0.972707	0.737545	2.22743	0.598717	1.06334	0.126543	0.0182475	0.0268109	0.536266	58.7487
HCT116_Enzyme_Rep1	P62913-2	60S ribosomal protein L11	RPL11	9	57.6	1.08132	0.89029	0.809081	0.940638	0.522487	0.87891	0.359093	0.107267	0.0398295	0.0252718	0.854619	53.9959
HCT116_Enzyme_Rep2	P62913-2	60S ribosomal protein L11	RPL11	9	57.6	0.667923	1.24204	0.827378	0.573184	0.856646	1.12249	0.407338	0.130166	0.0303714	0.0186263	0.754536	55.9247
HCT116_Cosubstrate_Rep1	P30050	60S ribosomal protein L12	RPL12	9	63.6	0.591045	1.36719	0.354183	0.594439	0.32075	0.854868	0.963149	1.49641	0.2129	0.0726549	0.0408542	NA
HCT116_Cosubstrate_Rep2	P30050	60S ribosomal protein L12	RPL12	9	63.6	0.777856	1.18055	0.957311	2.70244	2.91141	2.269	2.30932	2.47665	0.863661	0.165621	-0.431479	63.3739
HCT116_CosubstrateEnzyme_Rep1	P30050	60S ribosomal protein L12	RPL12	9	63.6	0.993396	0.985728	1.17805	1.36698	1.11318	0.387824	0.36441	0.211167	0.212633	0.0484568	0.891855	52.905
HCT116_CosubstrateEnzyme_Rep2	P30050	60S ribosomal protein L12	RPL12	9	63.6	0.91929	1.05345	0.772957	1.10135	1.03921	1.20546	0.401618	0.204619	0.265409	0.0899084	0.918498	55.9222
HCT116_CTRL_Rep1	P30050	60S ribosomal protein L12	RPL12	9	63.6	0.400758	1.49774	0.952606	1.91214	1.8013	2.29273	1.21708	1.23792	0.137982	0.111731	NA	NA
HCT116_CTRL_Rep2	P30050	60S ribosomal protein L12	RPL12	9	63.6	0.618612	1.35001	0.904535	1.11762	3.61388	1.07297	2.82989	0.594476	0.273367	0.117774	0.073907	59.0684
HCT116_Enzyme_Rep1	P30050	60S ribosomal protein L12	RPL12	9	63.6	1.10045	0.869524	1.04399	1.69042	1.05006	2.02414	1.61239	0.66098	0.261338	0.124111	0.418827	59.0987
HCT116_Enzyme_Rep2	P30050	60S ribosomal protein L12	RPL12	9	63.6	0.511349	1.36596	1.02758	0.910097	1.38725	2.02074	1.13817	0.513721	0.160047	0.0798851	0.51685	59.0095
HCT116_Cosubstrate_Rep1	P26373	60S ribosomal protein L13	RPL13	11	45.5	0.499701	1.45393	0.138524	0.682304	0.328411	0.937131	0.784513	0.9926	0.0549299	0.0728162	0.101467	57.6162
HCT116_Cosubstrate_Rep2	P26373	60S ribosomal protein L13	RPL13	11	45.5	0.768297	1.18922	0.906856	2.92908	2.71834	2.45811	1.8823	1.69483	0.685834	0.13695	-0.251237	63.1787
HCT116_CosubstrateEnzyme_Rep1	P26373	60S ribosomal protein L13	RPL13	11	45.5	0.845198	1.1471	0.943924	1.16406	0.71149	0.1396	0.124408	0.103915	0.269848	0.0615379	0.946335	50.1382
HCT116_CosubstrateEnzyme_Rep2	P26373	60S ribosomal protein L13	RPL13	11	45.5	1.00852	0.97105	0.678405	0.863404	0.723792	0.986144	0.216845	0.171963	0.303437	0.168348	0.73286	54.922
HCT116_CTRL_Rep1	P26373	60S ribosomal protein L13	RPL13	11	45.5	0.278422	1.60363	1.07859	1.70351	1.43725	1.78624	1.0324	0.936623	0.0447641	0.056945	0.451147	59.3641
HCT116_CTRL_Rep2	P26373	60S ribosomal protein L13	RPL13	11	45.5	0.581896	1.38574	0.902664	0.959648	2.95226	0.730551	1.91371	0.38098	0.128403	0.131765	0.27285	58.9222
HCT116_Enzyme_Rep1	P26373	60S ribosomal protein L13	RPL13	11	45.5	1.32141	0.629715	0.707762	0.814162	0.397123	0.675202	0.430871	0.110708	0.374226	0.138623	0.686768	52.128
HCT116_Enzyme_Rep2	P26373	60S ribosomal protein L13	RPL13	11	45.5	0.581042	1.3108	0.776677	0.581178	0.964911	0.883208	0.870777	0.3074	0.0855605	0.0746794	0.643122	57.9877
HCT116_Cosubstrate_Rep1	P40429	60S ribosomal protein L13a	RPL13A	9	40.9	0.543141	1.41268	0.309383	0.652578	0.297995	0.801428	0.712798	0.728873	0.0232974	0.0746134	0.233178	53.9255
HCT116_Cosubstrate_Rep2	P40429	60S ribosomal protein L13a	RPL13A	9	40.9	0.685183	1.26465	1.013	4.17968	3.49482	3.48412	2.84312	1.25178	0.276319	0.0569117	NA	NA
HCT116_CosubstrateEnzyme_Rep1	P40429	60S ribosomal protein L13a	RPL13A	9	40.9	1.03708	0.938157	1.0668	1.18589	0.973781	0.160129	0.0658462	0.0533921	0.15982	0.0487736	0.976898	51.8476
HCT116_CosubstrateEnzyme_Rep2	P40429	60S ribosomal protein L13a	RPL13A	9	40.9	0.923679	1.04939	0.653687	1.05789	1.05614	0.803173	0.0501447	0.0509595	0.239613	0.421768	0.849298	53.1563
HCT116_CTRL_Rep1	P40429	60S ribosomal protein L13a	RPL13A	9	40.9	0.437601	1.46585	0.778185	1.68216	1.40595	1.72585	0.532122	0.681875	0.0374504	0.0176813	0.496099	59.3634
HCT116_CTRL_Rep2	P40429	60S ribosomal protein L13a	RPL13A	9	40.9	0.65261	1.31692	1.02358	0.889379	2.77009	0.709053	1.20899	0.132302	0.0672743	0.0789931	NA	NA
HCT116_Enzyme_Rep1	P40429	60S ribosomal protein L13a	RPL13A	9	40.9	1.1142	0.854604	1.09203	1.61521	0.493602	1.19504	0.586928	0.191085	0.0864559	0.0818056	0.710139	56.1478
HCT116_Enzyme_Rep2	P40429	60S ribosomal protein L13a	RPL13A	9	40.9	0.599344	1.29632	1.14013	0.739291	1.23637	1.54391	0.438732	0.179605	0.0571738	0.0750281	0.741541	55.9605
HCT116_Cosubstrate_Rep1	E7EPB3	60S ribosomal protein L14	RPL14	8	57.3	0.49173	1.46149	0.209962	0.613572	0.205573	0.889854	0.750364	0.798289	0.0391271	0.0891132	0.141233	54.2145
HCT116_Cosubstrate_Rep2	E7EPB3	60S ribosomal protein L14	RPL14	8	57.3	0.781273	1.17745	0.901348	2.99248	2.52407	3.65204	2.81376	1.53833	0.340607	0.0757556	NA	NA
HCT116_CosubstrateEnzyme_Rep1	E7EPB3	60S ribosomal protein L14	RPL14	8	57.3	1.05811	0.915267	1.09498	1.43058	1.2598	0.245861	0.183969	0.152886	0.312817	0.0872043	NA	NA
HCT116_CosubstrateEnzyme_Rep2	E7EPB3	60S ribosomal protein L14	RPL14	8	57.3	0.960243	1.01563	0.581951	0.935313	1.06751	0.815254	0.0746791	0.0728246	0.2383	0.376056	NA	NA
HCT116_CTRL_Rep1	E7EPB3	60S ribosomal protein L14	RPL14	8	57.3	0.343267	1.5475	0.775887	1.94937	1.70241	1.8711	0.612945	0.76808	0.0503711	0.0290543	0.382077	60.0673
HCT116_CTRL_Rep2	E7EPB3	60S ribosomal protein L14	RPL14	8	57.3	0.649101	1.32033	1.10997	0.912083	3.0418	0.865583	1.51294	0.165748	0.0614226	0.0893806	0.338062	58.7425
HCT116_Enzyme_Rep1	E7EPB3	60S ribosomal protein L14	RPL14	8	57.3	1.14937	0.816432	1.01479	1.52352	0.648437	1.29622	0.892153	0.464202	0.159568	0.054306	0.732402	58.8244
HCT116_Enzyme_Rep2	E7EPB3	60S ribosomal protein L14	RPL14	8	57.3	0.457044	1.40894	0.960724	0.574666	1.13787	1.61453	0.561085	0.233838	0.0488948	0.0616716	0.612386	56.0524
HCT116_Cosubstrate_Rep1	P61313	60S ribosomal protein L15;Ribosomal protein L15	RPL15	10	42.2	0.435517	1.51487	0.251472	0.618176	0.214131	0.889687	0.764875	0.871923	0.0258144	0.0600686	0.129144	54.9454
HCT116_Cosubstrate_Rep2	P61313	60S ribosomal protein L15;Ribosomal protein L15	RPL15	10	42.2	0.721229	1.23194	0.898339	3.72168	3.02753	3.53129	2.60603	1.49299	0.30544	0.0711188	-0.270085	62.8435
HCT116_CosubstrateEnzyme_Rep1	P61313	60S ribosomal protein L15;Ribosomal protein L15	RPL15	10	42.2	0.93931	1.04462	1.0372	1.32317	1.23657	0.2503	0.188119	0.159932	0.292821	0.062134	0.914434	52.7715
HCT116_CosubstrateEnzyme_Rep2	P61313	60S ribosomal protein L15;Ribosomal protein L15	RPL15	10	42.2	0.936728	1.03735	0.553645	1.02937	0.884463	0.840002	0.196618	0.204771	0.316057	0.444357	0.749148	53.2046
HCT116_CTRL_Rep1	P61313	60S ribosomal protein L15;Ribosomal protein L15	RPL15	10	42.2	0.224373	1.65041	0.730009	1.67851	1.2448	1.27838	0.615552	0.724058	0.0184531	0.0199887	0.482572	59.5687
HCT116_CTRL_Rep2	P61313	60S ribosomal protein L15;Ribosomal protein L15	RPL15	10	42.2	0.618307	1.3503	0.920419	0.80358	2.58253	0.737437	1.22485	0.219287	0.0816123	0.0857554	0.416836	58.8104
HCT116_Enzyme_Rep1	P61313	60S ribosomal protein L15;Ribosomal protein L15	RPL15	10	42.2	1.19738	0.764328	1.15339	1.86464	0.606812	1.3511	1.41529	0.462986	0.0455826	0.062999	0.580924	59.3581
HCT116_Enzyme_Rep2	P61313	60S ribosomal protein L15;Ribosomal protein L15	RPL15	10	42.2	0.440185	1.42228	0.750702	0.520238	1.07372	1.58974	1.503	0.52882	0.0613488	0.0840577	0.524095	59.0177
HCT116_Cosubstrate_Rep1	A0A087WXM6	60S ribosomal protein L17	RPL17;RPL17-C18orf32	8	54.4	0.658879	1.30278	0.587959	0.789126	0.498078	0.821683	0.737072	0.595393	0.0997067	0.0759031	0.497337	56.5702
HCT116_Cosubstrate_Rep2	A0A087WXM6	60S ribosomal protein L17	RPL17;RPL17-C18orf32	8	54.4	0.823902	1.13876	0.992442	2.42002	1.99876	1.86763	1.54791	0.861919	0.255469	0.073527	0.200154	61.5078
HCT116_CosubstrateEnzyme_Rep1	A0A087WXM6	60S ribosomal protein L17	RPL17;RPL17-C18orf32	8	54.4	0.966017	1.01554	0.943581	0.930199	0.717334	0.376907	0.279508	0.14758	0.187254	0.05481	0.988967	52.0925
HCT116_CosubstrateEnzyme_Rep2	A0A087WXM6	60S ribosomal protein L17	RPL17;RPL17-C18orf32	8	54.4	1.00994	0.969738	0.694103	0.818493	0.696286	0.661239	0.265435	0.127185	0.174006	0.151659	0.908155	52.9216
HCT116_CTRL_Rep1	A0A087WXM6	60S ribosomal protein L17	RPL17;RPL17-C18orf32	8	54.4	0.484656	1.42512	0.911034	1.68507	1.37261	1.60551	0.893568	0.69329	0.0741716	0.0509183	0.554636	59.8417
HCT116_CTRL_Rep2	A0A087WXM6	60S ribosomal protein L17	RPL17;RPL17-C18orf32	8	54.4	0.685161	1.28523	1.02086	0.862076	2.21793	0.654112	1.13823	0.216827	0.0999349	0.0797788	0.519149	58.7844
HCT116_Enzyme_Rep1	A0A087WXM6	60S ribosomal protein L17	RPL17;RPL17-C18orf32	8	54.4	1.03741	0.937941	0.888805	0.850513	0.6274	0.728288	0.522853	0.205577	0.151929	0.0703595	0.946869	54.6702
HCT116_Enzyme_Rep2	A0A087WXM6	60S ribosomal protein L17	RPL17;RPL17-C18orf32	8	54.4	0.832675	1.11165	0.855209	0.647422	0.799097	0.806032	0.486744	0.204532	0.105652	0.0577071	0.857432	55.0553
HCT116_Cosubstrate_Rep1	G3V203	60S ribosomal protein L18	RPL18	11	54.9	0.469715	1.4824	0.156844	0.640354	0.261876	1.02201	0.913264	0.852916	0.0194844	0.0987299	0.0951739	57.4249
HCT116_Cosubstrate_Rep2	G3V203	60S ribosomal protein L18	RPL18	11	54.9	0.753921	1.20227	0.920781	3.43444	2.98044	3.06579	2.33355	0.993396	0.17051	0.030914	-0.129709	62.0561
HCT116_CosubstrateEnzyme_Rep1	G3V203	60S ribosomal protein L18	RPL18	11	54.9	0.993367	0.985759	0.934061	1.11416	1.01036	0.411369	0.169313	0.0796721	0.262597	0.0598483	0.974989	52.8182
HCT116_CosubstrateEnzyme_Rep2	G3V203	60S ribosomal protein L18	RPL18	11	54.9	0.955857	1.01968	0.595981	0.943293	1.1346	0.999634	0.137495	0.0658001	0.188561	0.361968	0.85103	54.0531
HCT116_CTRL_Rep1	G3V203	60S ribosomal protein L18	RPL18	11	54.9	0.348933	1.54259	0.709476	1.64509	1.38986	1.51817	0.584207	0.584018	0.0624115	0.0185766	0.51064	58.9134
HCT116_CTRL_Rep2	G3V203	60S ribosomal protein L18	RPL18	11	54.9	0.694768	1.27588	1.0586	0.884286	2.68947	0.78797	1.4226	0.169881	0.0740179	0.0804103	0.415248	58.6225
HCT116_Enzyme_Rep1	G3V203	60S ribosomal protein L18	RPL18	11	54.9	1.14929	0.816512	1.05207	1.69503	1.10913	2.29352	0.979095	0.132304	0.0538417	0.0642145	0.527007	57.8579
HCT116_Enzyme_Rep2	G3V203	60S ribosomal protein L18	RPL18	11	54.9	0.550431	1.33503	0.991068	0.683316	1.26039	1.9287	0.579327	0.167754	0.044923	0.0617174	0.605562	56.0416
HCT116_Cosubstrate_Rep1	M0R117	60S ribosomal protein L18a	RPL18A	10	57.1	0.580186	1.3775	0.381915	0.652323	0.304185	0.926095	0.896482	1.20763	0.250888	0.159266	0.070948	NA
HCT116_Cosubstrate_Rep2	M0R117	60S ribosomal protein L18a	RPL18A	10	57.1	0.807752	1.15342	0.943474	2.53333	2.16464	1.79854	1.53753	1.14399	0.447875	0.119362	0.0741973	62.9594
HCT116_CosubstrateEnzyme_Rep1	M0R117	60S ribosomal protein L18a	RPL18A	10	57.1	0.984174	0.995769	0.993068	1.11701	0.85773	0.103883	0.070432	0.0763707	0.219038	0.0541447	NA	NA
HCT116_CosubstrateEnzyme_Rep2	M0R117	60S ribosomal protein L18a	RPL18A	10	57.1	1.01167	0.968144	0.62302	0.848832	0.780816	0.658162	0.122929	0.127102	0.221685	0.291071	0.793625	52.7411
HCT116_CTRL_Rep1	M0R117	60S ribosomal protein L18a	RPL18A	10	57.1	0.37606	1.51911	0.924508	1.6662	1.44828	1.55554	0.634918	0.636678	0.0796921	0.0533192	0.511762	59.3743
HCT116_CTRL_Rep2	M0R117	60S ribosomal protein L18a	RPL18A	10	57.1	0.773585	1.19917	0.944562	0.819619	2.43949	0.57061	1.14239	0.350887	0.156441	0.152617	0.405688	58.8866
HCT116_Enzyme_Rep1	M0R117	60S ribosomal protein L18a	RPL18A	10	57.1	1.18027	0.782891	1.03872	1.54111	0.470391	1.15377	0.607696	0.189323	0.107718	0.107114	0.701535	56.2097
HCT116_Enzyme_Rep2	M0R117	60S ribosomal protein L18a	RPL18A	10	57.1	0.517199	1.36133	0.846098	0.504752	0.917702	0.894447	0.50557	0.23297	0.073154	0.0831058	0.586456	56.1393
HCT116_Cosubstrate_Rep1	P46778	60S ribosomal protein L21	RPL21	7	38.8	0.364184	1.58261	0.0413808	0.747977	0.289556	1.25835	1.18988	1.00578	0.0522108	0.0981219	0.0304637	66.9059
HCT116_Cosubstrate_Rep2	P46778	60S ribosomal protein L21	RPL21	7	38.8	0.745316	1.21008	0.994769	3.75405	3.27101	3.46984	2.89708	1.11598	0.226243	0.0773041	-0.254275	62.7053
HCT116_CosubstrateEnzyme_Rep1	P46778	60S ribosomal protein L21	RPL21	7	38.8	0.957419	1.0249	1.08157	1.34579	1.06203	0.252821	0.142301	0.0943176	0.158724	0.0367236	0.941159	52.8129
HCT116_CosubstrateEnzyme_Rep2	P46778	60S ribosomal protein L21	RPL21	7	38.8	0.930427	1.04316	0.627934	1.24402	1.16168	1.10123	0.133852	0.107445	0.259614	0.358807	NA	NA
HCT116_CTRL_Rep1	P46778	60S ribosomal protein L21	RPL21	7	38.8	0.348908	1.54262	0.803837	1.6021	1.27847	1.28028	0.577146	0.490323	0.0584903	0.0210275	0.571431	58.2054
HCT116_CTRL_Rep2	P46778	60S ribosomal protein L21	RPL21	7	38.8	0.589381	1.37846	0.89079	0.898847	3.04059	0.894359	1.68192	0.205472	0.0505791	0.0818332	0.3224	58.8061
HCT116_Enzyme_Rep1	P46778	60S ribosomal protein L21	RPL21	7	38.8	1.13056	0.836848	1.24303	2.02564	0.727603	1.76416	0.871726	0.302828	0.123695	0.082932	0.527128	58.0361
HCT116_Enzyme_Rep2	P46778	60S ribosomal protein L21	RPL21	7	38.8	0.470004	1.39868	1.02012	0.773648	1.18595	1.49131	0.486501	0.172058	0.0518965	0.0506878	0.7096	55.9911
HCT116_Cosubstrate_Rep1	P35268	60S ribosomal protein L22	RPL22	5	57	0.570497	1.3867	0.413456	0.713182	0.388057	0.896874	0.731892	0.534927	0.0626586	0.0441166	0.33857	54.8816
HCT116_Cosubstrate_Rep2	P35268	60S ribosomal protein L22	RPL22	5	57	0.791039	1.16858	0.898028	2.84503	2.36849	2.46672	1.89598	0.693752	0.185948	0.0705614	0.0533005	59.1416
HCT116_CosubstrateEnzyme_Rep1	P35268	60S ribosomal protein L22	RPL22	5	57	1.02746	0.948635	0.965377	1.04554	1.02622	0.484316	0.262009	0.132288	0.0821921	0.0412637	0.982894	53.1809
HCT116_CosubstrateEnzyme_Rep2	P35268	60S ribosomal protein L22	RPL22	5	57	0.985452	0.992354	0.727257	0.958649	0.980189	0.729895	0.250434	0.0838938	0.0913775	0.132271	0.9467	54.2445
HCT116_CTRL_Rep1	P35268	60S ribosomal protein L22	RPL22	5	57	0.474199	1.43417	0.706001	1.5863	1.30983	1.3115	0.475009	0.425933	0.089343	0.0375423	0.605872	55.9726
HCT116_CTRL_Rep2	P35268	60S ribosomal protein L22	RPL22	5	57	0.738781	1.23305	1.09757	0.881698	2.4345	0.70489	1.04949	0.178855	0.0729017	0.0534239	0.488205	58.7074
HCT116_Enzyme_Rep1	P35268	60S ribosomal protein L22	RPL22	5	57	1.01363	0.963756	1.01108	1.15192	0.72337	0.785243	0.482785	0.169977	0.0614193	0.0341031	0.95451	55.4446
HCT116_Enzyme_Rep2	P35268	60S ribosomal protein L22	RPL22	5	57	0.841441	1.10471	1.1157	0.955734	1.03461	1.09155	0.442985	0.202004	0.0789664	0.0504692	0.959075	55.9248
HCT116_Cosubstrate_Rep1	C9JYQ9	60S ribosomal protein L22-like 1	RPL22L1	5	54.5	0.594831	1.36359	0.400562	0.625688	0.273401	0.81243	0.684963	0.478078	0.0216521	0.0139571	0.362761	52.3551
HCT116_Cosubstrate_Rep2	C9JYQ9	60S ribosomal protein L22-like 1	RPL22L1	5	54.5	0.986576	0.991139	1.01789	1.60088	1.27091	1.12373	0.719311	0.365244	0.152838	0.0575569	0.792493	57.8555
HCT116_CosubstrateEnzyme_Rep1	C9JYQ9	60S ribosomal protein L22-like 1	RPL22L1	5	54.5	1.04893	0.925259	0.963513	0.891876	0.92319	0.402853	0.130055	0.0611709	0.0963645	0.0161878	0.98622	52.5479
HCT116_CosubstrateEnzyme_Rep2	C9JYQ9	60S ribosomal protein L22-like 1	RPL22L1	5	54.5	0.951901	1.02333	0.807379	0.917913	0.828099	0.602258	0.128995	0.0594286	0.0905908	0.108225	0.958891	53.2316
HCT116_CTRL_Rep1	C9JYQ9	60S ribosomal protein L22-like 1	RPL22L1	5	54.5	0.509746	1.4034	0.738808	1.52446	1.38703	1.3224	0.462803	0.334891	0.071836	0.00270308	0.65585	55.9629
HCT116_CTRL_Rep2	C9JYQ9	60S ribosomal protein L22-like 1	RPL22L1	5	54.5	0.685957	1.28446	1.0689	0.917728	2.65237	0.72491	1.20857	0.181893	0.0791967	0.0824997	NA	NA
HCT116_Enzyme_Rep1	C9JYQ9	60S ribosomal protein L22-like 1	RPL22L1	5	54.5	0.970139	1.01095	0.938515	1.007	0.691125	0.642434	0.309272	0.0755243	0.0238126	0.0209538	0.979327	53.5972
HCT116_Enzyme_Rep2	C9JYQ9	60S ribosomal protein L22-like 1	RPL22L1	5	54.5	0.701084	1.21579	0.886529	0.700573	0.735961	1.01041	0.309295	0.1458	0.0375828	0.0304259	0.801506	55.5421
HCT116_Cosubstrate_Rep1	P62829	60S ribosomal protein L23	RPL23	9	70.7	0.837145	1.1335	0.622134	0.708378	0.407159	0.640173	0.542431	0.399518	0.0410178	0.0469547	0.755092	52.4024
HCT116_Cosubstrate_Rep2	P62829	60S ribosomal protein L23	RPL23	9	70.7	0.794862	1.16512	0.955674	2.02461	1.79578	1.68131	1.35826	0.545614	0.0765958	0.0293857	0.457714	59.0277
HCT116_CosubstrateEnzyme_Rep1	P62829	60S ribosomal protein L23	RPL23	9	70.7	0.95997	1.02212	1.0475	1.12923	0.970788	0.514077	0.194054	0.0908112	0.0652205	0.0284221	0.9862	53.209
HCT116_CosubstrateEnzyme_Rep2	P62829	60S ribosomal protein L23	RPL23	9	70.7	0.954393	1.02103	0.895648	0.907831	0.850067	0.528846	0.126678	0.0597996	0.0474684	0.0407293	0.986692	52.961
HCT116_CTRL_Rep1	P62829	60S ribosomal protein L23	RPL23	9	70.7	0.679743	1.25626	0.748798	1.39121	1.05835	1.16261	0.372149	0.271031	0.0492949	0.0223712	0.804262	55.8915
HCT116_CTRL_Rep2	P62829	60S ribosomal protein L23	RPL23	9	70.7	0.822422	1.15164	1.02667	0.944419	1.94036	0.747005	1.02236	0.157288	0.0520702	0.0456162	0.67405	58.7316
HCT116_Enzyme_Rep1	P62829	60S ribosomal protein L23	RPL23	9	70.7	0.938683	1.04509	1.03923	1.03293	0.807362	0.619272	0.224662	0.0804797	0.0410788	0.0271881	0.990135	53.6113
HCT116_Enzyme_Rep2	P62829	60S ribosomal protein L23	RPL23	9	70.7	0.907354	1.05255	1.03375	1.04635	0.987262	0.827877	0.259298	0.102624	0.053746	0.0339882	0.991521	54.7161
HCT116_Cosubstrate_Rep1	P62750	60S ribosomal protein L23a	RPL23A	8	46.2	0.578807	1.37881	0.454595	0.971905	0.809674	1.83528	1.76839	1.36153	0.276569	0.167242	NA	NA
HCT116_Cosubstrate_Rep2	P62750	60S ribosomal protein L23a	RPL23A	8	46.2	0.671946	1.27666	1.06825	4.429	4.18403	4.63918	4.07042	1.90345	0.531576	0.186376	-0.536738	63.0301
HCT116_CosubstrateEnzyme_Rep1	P62750	60S ribosomal protein L23a	RPL23A	8	46.2	0.966375	1.01515	1.05426	1.50338	1.38891	0.986109	0.671714	0.419037	0.412141	0.126229	0.741109	57.7826
HCT116_CosubstrateEnzyme_Rep2	P62750	60S ribosomal protein L23a	RPL23A	8	46.2	0.949793	1.02528	0.824443	1.2334	1.42604	1.59411	0.650787	0.391518	0.395819	0.379098	0.641508	56.1819
HCT116_CTRL_Rep1	P62750	60S ribosomal protein L23a	RPL23A	8	46.2	0.324288	1.56393	0.781531	3.02547	2.84659	4.09383	2.14164	1.90394	0.504408	0.175094	NA	NA
HCT116_CTRL_Rep2	P62750	60S ribosomal protein L23a	RPL23A	8	46.2	0.610676	1.35773	1.04901	1.40738	3.72826	1.97463	3.32787	0.947031	0.379143	0.252418	-0.125403	62.3138
HCT116_Enzyme_Rep1	P62750	60S ribosomal protein L23a	RPL23A	8	46.2	1.00542	0.972659	1.13674	1.73257	1.72102	2.03244	1.29613	0.713161	0.464488	0.183536	0.269061	62.0713
HCT116_Enzyme_Rep2	P62750	60S ribosomal protein L23a	RPL23A	8	46.2	0.708486	1.20994	1.07643	1.36024	1.733	1.85551	1.03302	0.508931	0.242091	0.1189	0.506311	59.0071
HCT116_Cosubstrate_Rep1	C9JNW5	60S ribosomal protein L24	RPL24	9	43.3	0.661577	1.30021	0.460375	0.605821	0.362032	0.666083	0.458787	0.416157	0.0161836	0.0433109	0.5483	50.9466
HCT116_Cosubstrate_Rep2	C9JNW5	60S ribosomal protein L24	RPL24	9	43.3	0.873923	1.09337	0.896701	2.53937	2.05884	2.14852	1.54914	0.643138	0.152456	0.030991	0.211524	59.0905
HCT116_CosubstrateEnzyme_Rep1	C9JNW5	60S ribosomal protein L24	RPL24	9	43.3	0.950191	1.03277	0.899416	1.03152	0.902445	0.288332	0.10126	0.0602568	0.140907	0.0375498	0.988508	52.0242
HCT116_CosubstrateEnzyme_Rep2	C9JNW5	60S ribosomal protein L24	RPL24	9	43.3	0.965145	1.0111	0.715127	0.909145	0.868819	0.639255	0.0789706	0.0699204	0.151071	0.162901	NA	NA
HCT116_CTRL_Rep1	C9JNW5	60S ribosomal protein L24	RPL24	9	43.3	0.463977	1.44302	0.845603	1.42111	1.10648	1.15243	0.404581	0.356939	0.0260712	0.0161637	0.699039	55.8817
HCT116_CTRL_Rep2	C9JNW5	60S ribosomal protein L24	RPL24	9	43.3	0.684277	1.28609	0.972214	0.79948	2.16952	0.60876	0.908413	0.125426	0.0410455	0.056834	0.538216	57.462
HCT116_Enzyme_Rep1	C9JNW5	60S ribosomal protein L24	RPL24	9	43.3	1.00759	0.970312	0.958083	1.24163	0.939056	1.12306	0.45186	0.151761	0.094315	0.0514454	0.955573	55.962
HCT116_Enzyme_Rep2	C9JNW5	60S ribosomal protein L24	RPL24	9	43.3	0.796575	1.14022	0.91513	0.698016	0.899039	0.808051	0.280472	0.0907671	0.0403279	0.0315924	0.893896	54.7129
HCT116_Cosubstrate_Rep1	P61254	60S ribosomal protein L26;60S ribosomal protein L26-like 1	RPL26;RPL26L1	8	42.8	0.720075	1.24467	0.558796	0.690954	0.414049	0.742642	0.701783	0.848359	0.120371	0.087689	0.389133	56.6061
HCT116_Cosubstrate_Rep2	P61254	60S ribosomal protein L26;60S ribosomal protein L26-like 1	RPL26;RPL26L1	8	42.8	0.774419	1.18367	0.970097	2.47485	2.41932	2.04134	1.7642	1.24162	0.351689	0.108982	NA	NA
HCT116_CosubstrateEnzyme_Rep1	P61254	60S ribosomal protein L26;60S ribosomal protein L26-like 1	RPL26;RPL26L1	8	42.8	0.99455	0.984471	0.947391	0.96195	0.754028	0.252362	0.168246	0.069121	0.108348	0.0358038	0.994148	51.4392
HCT116_CosubstrateEnzyme_Rep2	P61254	60S ribosomal protein L26;60S ribosomal protein L26-like 1	RPL26;RPL26L1	8	42.8	1.00426	0.974982	0.655935	0.731637	0.779339	0.6569	0.160981	0.0619519	0.117496	0.142663	0.858487	52.2628
HCT116_CTRL_Rep1	P61254	60S ribosomal protein L26;60S ribosomal protein L26-like 1	RPL26;RPL26L1	8	42.8	0.443635	1.46062	0.966286	1.56932	1.44921	1.57016	0.681135	0.570827	0.097541	0.0665614	0.55388	59.0821
HCT116_CTRL_Rep2	P61254	60S ribosomal protein L26;60S ribosomal protein L26-like 1	RPL26;RPL26L1	8	42.8	0.726804	1.2447	1.01338	0.875544	2.72258	0.694947	1.30165	0.215087	0.108745	0.0983723	NA	NA
HCT116_Enzyme_Rep1	P61254	60S ribosomal protein L26;60S ribosomal protein L26-like 1	RPL26;RPL26L1	8	42.8	1.0851	0.886189	0.874333	0.946728	0.609141	0.796775	0.419785	0.111484	0.100425	0.0599222	0.913466	54.3795
HCT116_Enzyme_Rep2	P61254	60S ribosomal protein L26;60S ribosomal protein L26-like 1	RPL26;RPL26L1	8	42.8	0.702672	1.21454	0.922008	0.819323	1.11678	1.24625	0.647125	0.280219	0.117043	0.0748789	0.843607	56.962
HCT116_Cosubstrate_Rep1	P61353	60S ribosomal protein L27	RPL27	7	50	0.50269	1.45109	0.323664	0.700594	0.242661	1.04194	0.924186	1.08087	0.0438255	0.103537	0.0953975	60.8552
HCT116_Cosubstrate_Rep2	P61353	60S ribosomal protein L27	RPL27	7	50	0.84005	1.12411	0.903037	2.27639	1.90993	1.86397	1.43248	0.734665	0.203546	0.0702033	0.285106	59.1621
HCT116_CosubstrateEnzyme_Rep1	P61353	60S ribosomal protein L27	RPL27	7	50	1.04859	0.925627	1.02883	1.16699	0.961406	0.179006	0.111478	0.107738	0.174993	0.0501588	0.978618	51.7573
HCT116_CosubstrateEnzyme_Rep2	P61353	60S ribosomal protein L27	RPL27	7	50	0.971259	1.00546	0.568292	0.837609	0.909408	0.738178	0.0544081	0.0596342	0.198681	0.27404	0.804969	53.1467
HCT116_CTRL_Rep1	P61353	60S ribosomal protein L27	RPL27	7	50	0.495857	1.41542	0.773134	1.52743	1.21305	1.80761	0.662396	0.906527	0.0585176	0.0517826	0.516732	60.5014
HCT116_CTRL_Rep2	P61353	60S ribosomal protein L27	RPL27	7	50	0.661131	1.30862	0.883952	0.848114	2.60709	0.766346	1.83201	0.339834	0.131017	0.128629	0.350032	58.8509
HCT116_Enzyme_Rep1	P61353	60S ribosomal protein L27	RPL27	7	50	1.17339	0.79036	0.959969	1.62279	0.441789	1.69853	0.885212	0.25302	0.0963669	0.0793611	0.591476	57.8712
HCT116_Enzyme_Rep2	P61353	60S ribosomal protein L27	RPL27	7	50	0.389639	1.46228	0.991845	0.818146	1.35222	2.55189	0.909785	0.301145	0.0675299	0.0824953	0.398331	58.2263
HCT116_Cosubstrate_Rep1	E9PJD9	60S ribosomal protein L27a	RPL27A	3	37.4	0.584138	1.37375	0.399439	0.737016	0.501029	0.881264	0.651915	0.484545	0.0332139	0.0370797	0.400468	54.6838
HCT116_Cosubstrate_Rep2	E9PJD9	60S ribosomal protein L27a	RPL27A	3	37.4	0.721776	1.23144	0.973327	3.41471	2.76894	3.01539	2.12132	0.930596	0.242723	0.050995	-0.117655	61.8788
HCT116_CosubstrateEnzyme_Rep1	E9PJD9	60S ribosomal protein L27a	RPL27A	3	37.4	0.877739	1.11166	1.14828	1.49158	1.41345	0.892182	0.557225	0.23774	0.216606	0.105664	0.792999	56.3333
HCT116_CosubstrateEnzyme_Rep2	E9PJD9	60S ribosomal protein L27a	RPL27A	3	37.4	0.976543	1.00058	0.889661	1.0053	1.05391	0.867376	0.392131	0.1877	0.172574	0.152563	0.987867	55.317
HCT116_CTRL_Rep1	E9PJD9	60S ribosomal protein L27a	RPL27A	3	37.4	0.516433	1.39761	0.81954	1.52752	1.23029	1.28916	0.442208	0.395017	0.0594826	0.0250278	0.67314	55.9429
HCT116_CTRL_Rep2	E9PJD9	60S ribosomal protein L27a	RPL27A	3	37.4	0.676692	1.29348	0.946599	1.42052	3.02708	1.80296	1.77972	0.38032	0.173882	0.135744	0.212257	58.9124
HCT116_Enzyme_Rep1	E9PJD9	60S ribosomal protein L27a	RPL27A	3	37.4	1.09247	0.878189	0.919894	1.22103	0.302932	0.783618	0.481237	0.111523	0.0465874	0.0435043	0.76945	53.9065
HCT116_Enzyme_Rep2	E9PJD9	60S ribosomal protein L27a	RPL27A	3	37.4	0.469498	1.39908	0.933968	0.576267	0.953308	1.37243	0.332141	0.0932017	0.0276307	0.0336375	0.688066	55.9214
HCT116_Cosubstrate_Rep1	P46779	60S ribosomal protein L28	RPL28	9	51.1	0.458291	1.49325	0.126869	0.582103	0.179934	0.990812	0.938217	0.852298	0.0280973	0.068137	0.0832919	56.1148
HCT116_Cosubstrate_Rep2	P46779	60S ribosomal protein L28	RPL28	9	51.1	0.685951	1.26395	1.02164	4.00568	3.72197	3.55882	3.19707	1.4365	0.284946	0.117523	NA	NA
HCT116_CosubstrateEnzyme_Rep1	P46779	60S ribosomal protein L28	RPL28	9	51.1	1.03373	0.941809	1.06152	1.22513	0.963162	0.0724727	0.039429	0.0398409	0.122248	0.0355577	0.973991	51.2932
HCT116_CosubstrateEnzyme_Rep2	P46779	60S ribosomal protein L28	RPL28	9	51.1	0.987578	0.990391	0.536207	0.849169	0.929734	0.687648	0.0300639	0.0235162	0.125243	0.201046	0.821991	53.0965
HCT116_CTRL_Rep1	P46779	60S ribosomal protein L28	RPL28	9	51.1	0.262886	1.61707	0.81712	1.76586	1.54205	1.90572	0.629526	0.580424	0.0273702	0.0186559	0.426821	59.0479
HCT116_CTRL_Rep2	P46779	60S ribosomal protein L28	RPL28	9	51.1	0.754455	1.21779	0.98153	0.906249	2.36195	0.705521	1.23777	0.153697	0.0351049	0.0607496	0.518495	58.747
HCT116_Enzyme_Rep1	P46779	60S ribosomal protein L28	RPL28	9	51.1	1.11594	0.852717	1.02092	1.57198	0.608138	1.3836	0.498003	0.123401	0.0599525	0.0517564	0.755888	55.9988
HCT116_Enzyme_Rep2	P46779	60S ribosomal protein L28	RPL28	9	51.1	0.368729	1.47883	0.934905	0.564752	1.14832	1.57732	0.409527	0.10608	0.0359799	0.0538277	0.612761	55.9423
HCT116_Cosubstrate_Rep1	P47914	60S ribosomal protein L29	RPL29	6	30.2	0.782314	1.18557	0.587349	0.771609	0.69801	1.06228	1.29038	1.13735	0.184564	0.144164	NA	NA
HCT116_Cosubstrate_Rep2	P47914	60S ribosomal protein L29	RPL29	6	30.2	0.623046	1.32104	1.14994	3.71389	4.37545	3.97743	5.12871	3.71147	1.05045	0.370254	-0.809037	66.8786
HCT116_CosubstrateEnzyme_Rep1	P47914	60S ribosomal protein L29	RPL29	6	30.2	0.969845	1.01137	0.953582	1.3545	1.34548	1.03396	0.872013	0.332427	0.432122	0.190387	0.809564	57.445
HCT116_CosubstrateEnzyme_Rep2	P47914	60S ribosomal protein L29	RPL29	6	30.2	1.04726	0.935279	0.876608	0.894988	1.19362	1.60024	0.817579	0.417571	0.378514	0.385611	0.68183	56.476
HCT116_CTRL_Rep1	P47914	60S ribosomal protein L29	RPL29	6	30.2	0.219795	1.65437	0.80791	1.41139	1.40621	2.61362	1.41071	1.38537	0.253269	0.121676	0.210345	61.0009
HCT116_CTRL_Rep2	P47914	60S ribosomal protein L29	RPL29	6	30.2	0.641085	1.32813	0.742093	0.76169	2.7606	0.925585	2.16247	0.384873	0.178475	0.115501	0.275652	58.9178
HCT116_Enzyme_Rep1	P47914	60S ribosomal protein L29	RPL29	6	30.2	1.01659	0.960535	1.00666	1.41848	1.5343	1.92187	1.43588	0.436793	0.258788	0.165322	0.508134	58.9627
HCT116_Enzyme_Rep2	P47914	60S ribosomal protein L29	RPL29	6	30.2	0.805473	1.13318	0.972896	1.00139	1.63617	2.18415	1.49794	0.541816	0.215191	0.18392	0.413434	59.028
HCT116_Cosubstrate_Rep1	P39023	60S ribosomal protein L3	RPL3	21	54.1	0.61958	1.34009	0.350431	0.598538	0.253523	0.718603	0.638406	0.734459	0.0796939	0.08972	0.280241	52.8872
HCT116_Cosubstrate_Rep2	P39023	60S ribosomal protein L3	RPL3	21	54.1	0.818308	1.14384	0.927463	2.39908	2.0734	1.84027	1.401	0.815018	0.302496	0.0764335	0.203951	61.583
HCT116_CosubstrateEnzyme_Rep1	P39023	60S ribosomal protein L3	RPL3	21	54.1	1.0151	0.962099	0.928677	0.977689	0.731478	0.166633	0.128279	0.114798	0.18554	0.0581382	0.990673	50.863
HCT116_CosubstrateEnzyme_Rep2	P39023	60S ribosomal protein L3	RPL3	21	54.1	0.958375	1.01736	0.610595	0.807123	0.777324	0.65816	0.102934	0.111214	0.237904	0.283783	0.773582	52.4168
HCT116_CTRL_Rep1	P39023	60S ribosomal protein L3	RPL3	21	54.1	0.376576	1.51867	0.884315	1.53827	1.18248	1.31115	0.584167	0.713384	0.0393306	0.0347757	0.573311	59.4633
HCT116_CTRL_Rep2	P39023	60S ribosomal protein L3	RPL3	21	54.1	0.66494	1.30491	0.910342	0.806004	2.38579	0.609366	1.44152	0.269216	0.118653	0.101292	0.429682	58.7186
HCT116_Enzyme_Rep1	P39023	60S ribosomal protein L3	RPL3	21	54.1	1.15589	0.809349	0.781682	1.31067	0.311606	1.07486	0.562484	0.123386	0.0337602	0.0524235	0.663218	56.2214
HCT116_Enzyme_Rep2	P39023	60S ribosomal protein L3	RPL3	21	54.1	0.545986	1.33854	0.801097	0.482028	0.773749	1.01028	0.601619	0.253082	0.0728264	0.0707246	0.537944	56.8432
HCT116_Cosubstrate_Rep1	E5RI99	60S ribosomal protein L30	RPL30	6	58.8	0.538159	1.41741	0.362711	0.785751	0.331168	1.024	0.912105	1.24162	0.145752	0.0737059	0.0941614	63.1738
HCT116_Cosubstrate_Rep2	E5RI99	60S ribosomal protein L30	RPL30	6	58.8	0.730164	1.22383	0.959885	3.26577	2.95112	2.39919	2.32886	1.25639	0.302745	0.072009	-0.148969	62.8413
HCT116_CosubstrateEnzyme_Rep1	E5RI99	60S ribosomal protein L30	RPL30	6	58.8	1.00078	0.977684	1.00929	1.18199	1.01852	0.259831	0.178007	0.141373	0.126921	0.026135	0.977115	52.7876
HCT116_CosubstrateEnzyme_Rep2	E5RI99	60S ribosomal protein L30	RPL30	6	58.8	0.863616	1.10486	0.669869	1.1595	1.29476	1.07179	0.165725	0.129973	0.175172	0.122342	NA	NA
HCT116_CTRL_Rep1	E5RI99	60S ribosomal protein L30	RPL30	6	58.8	0.39443	1.50321	0.827592	1.7868	1.49667	1.77956	0.584411	0.580201	0.125324	0.0497357	0.448934	59.0208
HCT116_CTRL_Rep2	E5RI99	60S ribosomal protein L30	RPL30	6	58.8	0.727243	1.24428	1.09035	0.82568	2.5393	0.626462	1.02082	0.179868	0.0895842	0.0453632	0.445119	58.7832
HCT116_Enzyme_Rep1	E5RI99	60S ribosomal protein L30	RPL30	6	58.8	1.11446	0.854323	0.971328	1.25715	0.611851	1.12952	0.708688	0.297523	0.12642	0.0646981	0.832979	57.4598
HCT116_Enzyme_Rep2	E5RI99	60S ribosomal protein L30	RPL30	6	58.8	0.597436	1.29782	0.882219	0.67944	1.03853	1.93525	0.820466	0.356918	0.0922017	0.048829	0.567892	58.2292
HCT116_Cosubstrate_Rep1	P62899	60S ribosomal protein L31	RPL31	8	53.6	0.794186	1.17429	0.499555	0.697912	0.384029	0.996735	0.953388	0.767103	0.0471043	0.0632767	0.316685	58.2379
HCT116_Cosubstrate_Rep2	P62899	60S ribosomal protein L31	RPL31	8	53.6	0.881662	1.08635	0.966612	1.80358	1.62533	1.32409	1.23303	0.605674	0.168648	0.101727	0.574305	59.0736
HCT116_CosubstrateEnzyme_Rep1	P62899	60S ribosomal protein L31	RPL31	8	53.6	1.03663	0.938649	0.958696	0.992053	0.741621	0.246915	0.133957	0.0702515	0.0901928	0.0366584	0.994364	51.3674
HCT116_CosubstrateEnzyme_Rep2	P62899	60S ribosomal protein L31	RPL31	8	53.6	0.998432	0.980367	0.654629	0.860763	0.83249	0.633688	0.0897645	0.0661162	0.0970428	0.140484	0.88124	53.3914
HCT116_CTRL_Rep1	P62899	60S ribosomal protein L31	RPL31	8	53.6	0.493785	1.41722	0.781761	1.38086	1.15899	1.10956	0.416576	0.362294	0.0515792	0.0334234	0.703869	55.8632
HCT116_CTRL_Rep2	P62899	60S ribosomal protein L31	RPL31	8	53.6	0.750201	1.22193	0.991689	0.855116	2.20798	0.633532	1.05474	0.136534	0.0438552	0.0568118	0.551916	58.6437
HCT116_Enzyme_Rep1	P62899	60S ribosomal protein L31	RPL31	8	53.6	1.07661	0.895402	0.923123	1.1938	0.657719	0.966816	0.515863	0.13619	0.0814247	0.0709647	0.893452	56.0903
HCT116_Enzyme_Rep2	P62899	60S ribosomal protein L31	RPL31	8	53.6	0.689627	1.22486	0.929878	0.658456	0.898732	1.06405	0.363179	0.134992	0.0601762	0.0545585	0.828838	55.8939
HCT116_Cosubstrate_Rep1	D3YTB1	60S ribosomal protein L32	RPL32	8	51.9	0.541131	1.41459	0.342885	0.699894	0.416025	0.863079	0.846756	0.741211	0.138255	0.10195	0.207619	57.4629
HCT116_Cosubstrate_Rep2	D3YTB1	60S ribosomal protein L32	RPL32	8	51.9	0.676429	1.27259	1.0528	4.29814	3.90962	4.0488	3.52204	1.63307	0.787513	0.339854	-0.564468	63.4116
HCT116_CosubstrateEnzyme_Rep1	D3YTB1	60S ribosomal protein L32	RPL32	8	51.9	0.988996	0.990519	1.08823	1.2663	1.05592	0.346675	0.198982	0.0825354	0.177798	0.0590116	0.9552	52.8714
HCT116_CosubstrateEnzyme_Rep2	D3YTB1	60S ribosomal protein L32	RPL32	8	51.9	0.992539	0.985809	0.674212	0.956081	1.028	0.861146	0.200373	0.120981	0.224016	0.27969	0.906729	53.2264
HCT116_CTRL_Rep1	D3YTB1	60S ribosomal protein L32	RPL32	8	51.9	0.299583	1.58531	0.892869	2.26877	1.96769	2.76155	1.09243	0.99701	0.080114	0.133999	NA	NA
HCT116_CTRL_Rep2	D3YTB1	60S ribosomal protein L32	RPL32	8	51.9	0.66392	1.30591	1.14475	1.09698	3.53066	1.08539	1.77861	0.347751	0.246711	0.182016	NA	NA
HCT116_Enzyme_Rep1	D3YTB1	60S ribosomal protein L32	RPL32	8	51.9	1.00817	0.969678	1.09718	1.46671	0.649167	1.08895	0.563488	0.106173	0.0325991	0.0347194	0.844127	56.1683
HCT116_Enzyme_Rep2	D3YTB1	60S ribosomal protein L32	RPL32	8	51.9	0.63775	1.26592	0.961675	0.723957	0.976167	1.28481	0.502098	0.241024	0.117227	0.0779539	0.789289	56.0017
HCT116_Cosubstrate_Rep1	P49207	60S ribosomal protein L34	RPL34	6	37.6	0.58431	1.37358	0.0863393	0.577463	0.280846	0.858149	0.913029	1.84308	0.0319738	0.0780565	0.0112757	NA
HCT116_Cosubstrate_Rep2	P49207	60S ribosomal protein L34	RPL34	6	37.6	0.675374	1.27355	0.879047	3.99871	3.47827	3.65926	2.96575	1.94032	0.431643	0.0649002	-0.387086	62.9542
HCT116_CosubstrateEnzyme_Rep1	P49207	60S ribosomal protein L34	RPL34	6	37.6	1.05711	0.916355	1.02944	1.09757	0.969357	0.14005	0.080246	0.0818135	0.178085	0.0402951	0.985281	51.6531
HCT116_CosubstrateEnzyme_Rep2	P49207	60S ribosomal protein L34	RPL34	6	37.6	1.02765	0.953386	0.533824	0.764593	0.863089	0.788767	0.0539657	0.0534244	0.199599	0.233614	0.681806	52.758
HCT116_CTRL_Rep1	P49207	60S ribosomal protein L34	RPL34	6	37.6	0.2539	1.62485	0.83109	1.7229	1.53335	1.63785	0.63097	0.669144	0.0273749	0.023143	0.456345	59.4682
HCT116_CTRL_Rep2	P49207	60S ribosomal protein L34	RPL34	6	37.6	0.681536	1.28876	0.930352	0.730708	2.72556	0.567371	1.30745	0.225048	0.060386	0.0632825	0.380115	58.808
HCT116_Enzyme_Rep1	P49207	60S ribosomal protein L34	RPL34	6	37.6	1.48422	0.453009	0.464832	1.61465	0.598786	1.94507	1.39773	0.297857	0.207429	0.146109	NA	NA
HCT116_Enzyme_Rep2	P49207	60S ribosomal protein L34	RPL34	6	37.6	0.305362	1.52898	0.905557	0.763972	1.50395	2.4402	1.13467	0.414263	0.0737597	0.0947545	0.189839	NA
HCT116_Cosubstrate_Rep1	P42766	60S ribosomal protein L35	RPL35	4	26	0.579668	1.37799	0.538259	0.953278	0.69045	1.41	1.40923	1.12322	0.150926	0.188223	0.295241	NA
HCT116_Cosubstrate_Rep2	P42766	60S ribosomal protein L35	RPL35	4	26	0.679049	1.27021	1.21925	4.2143	4.12436	4.64882	4.13404	1.72203	0.349305	0.143565	-0.490956	62.8732
HCT116_CosubstrateEnzyme_Rep1	P42766	60S ribosomal protein L35	RPL35	4	26	1.01661	0.96045	1.04551	1.30949	0.947321	0.502685	0.234241	0.132944	0.202619	0.0806416	0.941554	53.0728
HCT116_CosubstrateEnzyme_Rep2	P42766	60S ribosomal protein L35	RPL35	4	26	0.890979	1.07959	0.789806	1.09046	1.23334	0.982383	0.146207	0.105555	0.178982	0.276613	NA	NA
HCT116_CTRL_Rep1	P42766	60S ribosomal protein L35	RPL35	4	26	0.290044	1.59357	0.871802	2.15519	1.83521	2.23095	0.812195	0.739757	0.121839	0.0724997	0.270705	60.1512
HCT116_CTRL_Rep2	P42766	60S ribosomal protein L35	RPL35	4	26	0.674305	1.2958	1.07038	0.963856	2.57898	0.869933	1.41953	0.299371	0.116942	0.0785365	0.418679	58.8636
HCT116_Enzyme_Rep1	P42766	60S ribosomal protein L35	RPL35	4	26	0.916946	1.06869	1.0323	1.41574	0.838106	1.22301	0.562375	0.20401	0.142575	0.111571	0.866643	56.0561
HCT116_Enzyme_Rep2	P42766	60S ribosomal protein L35	RPL35	4	26	0.695989	1.21983	0.998204	0.752991	1.03594	1.10076	0.369498	0.126915	0.0439587	0.0337409	0.885559	55.9196
HCT116_Cosubstrate_Rep1	C9K025	60S ribosomal protein L35a	RPL35A	8	55.3	0.518048	1.4365	0.275592	0.682101	0.334877	0.90631	0.973799	0.956316	0.0735994	0.0757985	0.118099	59.3112
HCT116_Cosubstrate_Rep2	C9K025	60S ribosomal protein L35a	RPL35A	8	55.3	0.748541	1.20715	0.897967	3.43664	3.33392	3.03907	2.83599	1.83931	0.360786	0.094712	NA	NA
HCT116_CosubstrateEnzyme_Rep1	C9K025	60S ribosomal protein L35a	RPL35A	8	55.3	0.945067	1.03835	0.976089	1.33267	1.02521	0.19871	0.145064	0.117658	0.120705	0.0313133	0.946721	52.7419
HCT116_CosubstrateEnzyme_Rep2	C9K025	60S ribosomal protein L35a	RPL35A	8	55.3	0.949674	1.02539	0.562352	1.00165	1.20692	1.11196	0.237385	0.157283	0.124432	0.150741	0.862575	55.7931
HCT116_CTRL_Rep1	C9K025	60S ribosomal protein L35a	RPL35A	8	55.3	0.24921	1.62891	0.823326	1.72777	1.49864	1.83293	0.690171	0.528325	0.0408286	0.0257481	0.446261	58.8771
HCT116_CTRL_Rep2	C9K025	60S ribosomal protein L35a	RPL35A	8	55.3	0.635454	1.33361	0.845377	0.698909	2.54636	0.642404	1.58082	0.23763	0.0526994	0.0542054	0.368857	59.5435
HCT116_Enzyme_Rep1	C9K025	60S ribosomal protein L35a	RPL35A	8	55.3	1.1359	0.831049	1.17667	2.2165	0.452196	2.31378	1.11164	0.225268	0.107423	0.0804207	0.250551	64.1147
HCT116_Enzyme_Rep2	C9K025	60S ribosomal protein L35a	RPL35A	8	55.3	0.259467	1.5653	0.899993	0.745646	1.5899	2.13999	0.588761	0.178457	0.0520705	0.0595337	0.463678	56.0434
HCT116_Cosubstrate_Rep1	Q9Y3U8	60S ribosomal protein L36	RPL36	8	40	0.447943	1.50307	0.274836	0.574726	0.22902	0.76332	0.655921	0.918587	0.0277383	0.0586112	0.147507	53.5205
HCT116_Cosubstrate_Rep2	Q9Y3U8	60S ribosomal protein L36	RPL36	8	40	0.855291	1.11028	0.919919	2.26447	1.95922	1.78367	1.51598	0.939061	0.316063	0.113014	0.214741	62.0785
HCT116_CosubstrateEnzyme_Rep1	Q9Y3U8	60S ribosomal protein L36	RPL36	8	40	1.01608	0.96103	1.03721	1.19222	1.20913	0.320506	0.242106	0.1708	0.161673	0.0461344	0.950511	52.8618
HCT116_CosubstrateEnzyme_Rep2	Q9Y3U8	60S ribosomal protein L36	RPL36	8	40	0.989263	0.988834	0.62323	0.952941	1.16181	0.911343	0.199713	0.146903	0.161325	0.201509	0.888552	54.3497
HCT116_CTRL_Rep1	Q9Y3U8	60S ribosomal protein L36	RPL36	8	40	0.376889	1.5184	0.783521	1.65459	1.45224	1.59565	0.597901	0.749002	0.0865674	0.0523806	0.480839	59.9667
HCT116_CTRL_Rep2	Q9Y3U8	60S ribosomal protein L36	RPL36	8	40	0.755844	1.21644	1.00372	0.776724	2.25725	0.632134	1.12656	0.259723	0.149392	0.0758996	NA	NA
HCT116_Enzyme_Rep1	Q9Y3U8	60S ribosomal protein L36	RPL36	8	40	1.15912	0.805853	1.02184	1.78836	0.737268	2.07481	1.33619	0.527522	0.112078	0.0993468	0.47248	59.0188
HCT116_Enzyme_Rep2	Q9Y3U8	60S ribosomal protein L36	RPL36	8	40	0.550748	1.33478	1.0053	0.721712	1.38758	2.10553	0.889199	0.289827	0.117896	0.0592872	0.522634	58.0773
HCT116_Cosubstrate_Rep1	H0Y5B4	60S ribosomal protein L36a	RPL36A;RPL36A-HNRNPH2	4	26.8	0.80143	1.16741	0.499165	0.661022	0.578338	0.905052	1.43336	2.19989	0.567163	0.23794	-0.00109376	NA
HCT116_Cosubstrate_Rep2	H0Y5B4	60S ribosomal protein L36a	RPL36A;RPL36A-HNRNPH2	4	26.8	0.583598	1.35683	1.01188	3.15673	4.74226	3.08575	4.32924	4.24774	1.64787	0.566025	NA	NA
HCT116_CosubstrateEnzyme_Rep1	H0Y5B4	60S ribosomal protein L36a	RPL36A;RPL36A-HNRNPH2	4	26.8	1.02767	0.948407	1.20385	1.31	1.02969	0.518921	0.374388	0.243461	0.246473	0.0966168	0.901689	53.2403
HCT116_CosubstrateEnzyme_Rep2	H0Y5B4	60S ribosomal protein L36a	RPL36A;RPL36A-HNRNPH2	4	26.8	0.983998	0.993696	0.76902	0.99732	1.12941	1.02549	0.352711	0.228828	0.264464	0.20722	0.945128	55.8666
HCT116_CTRL_Rep1	H0Y5B4	60S ribosomal protein L36a	RPL36A;RPL36A-HNRNPH2	4	26.8	0.351951	1.53998	0.919196	1.79454	1.77128	1.9937	0.961846	0.814544	0.152964	0.104864	0.343845	60.4287
HCT116_CTRL_Rep2	H0Y5B4	60S ribosomal protein L36a	RPL36A;RPL36A-HNRNPH2	4	26.8	0.717064	1.25418	0.955971	0.84413	2.76662	0.706013	1.28707	0.290016	0.144778	0.0942492	0.362229	58.847
HCT116_Enzyme_Rep1	H0Y5B4	60S ribosomal protein L36a	RPL36A;RPL36A-HNRNPH2	4	26.8	1.07145	0.900995	1.07239	1.41526	1.33147	1.53984	0.905634	0.413542	0.397012	0.178616	0.678355	58.3929
HCT116_Enzyme_Rep2	H0Y5B4	60S ribosomal protein L36a	RPL36A;RPL36A-HNRNPH2	4	26.8	0.61054	1.28745	0.952893	0.873411	1.41478	1.39184	0.80051	0.401402	0.212399	0.117512	0.70363	58.2461
HCT116_Cosubstrate_Rep1	Q969Q0	60S ribosomal protein L36a-like	RPL36AL	4	28.3	0.793804	1.17466	0.554547	0.851793	0.486309	0.770444	0.943014	1.20509	0.288985	0.124229	0.209108	63.8329
HCT116_Cosubstrate_Rep2	Q969Q0	60S ribosomal protein L36a-like	RPL36AL	4	28.3	0.946791	1.02724	0.985086	1.5041	1.70366	1.25359	1.19332	1.02	0.342622	0.137338	0.578785	62.8587
HCT116_CosubstrateEnzyme_Rep1	Q969Q0	60S ribosomal protein L36a-like	RPL36AL	4	28.3	0.914519	1.07162	0.9196	1.0119	0.913465	0.409491	0.259046	0.184033	0.179074	0.0765399	0.97832	52.5863
HCT116_CTRL_Rep1	Q969Q0	60S ribosomal protein L36a-like	RPL36AL	4	28.3	0.724866	1.2172	1.02927	1.31185	1.07409	1.12226	0.443721	0.25077	0.0563837	0.0410573	0.87659	55.9202
HCT116_CTRL_Rep2	Q969Q0	60S ribosomal protein L36a-like	RPL36AL	4	28.3	0.848174	1.12658	0.940738	0.846041	1.32704	0.572718	0.550636	0.163006	0.0649692	0.021261	0.858388	55.6187
HCT116_Enzyme_Rep1	Q969Q0	60S ribosomal protein L36a-like	RPL36AL	4	28.3	1.01302	0.964417	0.838128	1.01463	1.31057	1.11094	0.698369	0.406683	0.19676	0.192307	0.889758	57.7778
HCT116_Enzyme_Rep2	Q969Q0	60S ribosomal protein L36a-like	RPL36AL	4	28.3	0.632482	1.27009	0.866185	0.795105	1.21345	1.16773	0.723682	0.359246	0.264428	0.0953981	0.757441	57.6914
HCT116_Cosubstrate_Rep1	P61513	60S ribosomal protein L37a	RPL37A	6	58.7	0.606976	1.35206	0.359376	0.648671	0.351493	0.830403	0.77361	1.10104	0.089527	0.118674	0.144614	59.186
HCT116_Cosubstrate_Rep2	P61513	60S ribosomal protein L37a	RPL37A	6	58.7	0.762282	1.19468	1.07189	2.80078	2.74093	2.39699	2.02614	1.81821	0.521553	0.118594	NA	NA
HCT116_CosubstrateEnzyme_Rep1	P61513	60S ribosomal protein L37a	RPL37A	6	58.7	0.948464	1.03465	1.10509	1.28384	1.03066	0.208038	0.107205	0.0839819	0.185425	0.0514171	0.954896	52.6187
HCT116_CosubstrateEnzyme_Rep2	P61513	60S ribosomal protein L37a	RPL37A	6	58.7	0.99131	0.986944	0.579422	0.7901	0.790646	0.773243	0.083208	0.0849104	0.165567	0.142982	0.768427	52.7866
HCT116_CTRL_Rep1	P61513	60S ribosomal protein L37a	RPL37A	6	58.7	0.368276	1.52585	1.01391	1.58306	1.48734	1.63622	0.731004	0.72852	0.0461951	0.0437874	0.516256	59.9557
HCT116_CTRL_Rep2	P61513	60S ribosomal protein L37a	RPL37A	6	58.7	0.732135	1.23952	0.863352	0.762629	3.12509	0.512887	1.449	0.195636	0.100131	0.0973853	NA	NA
HCT116_Enzyme_Rep1	P61513	60S ribosomal protein L37a	RPL37A	6	58.7	1.25977	0.696616	0.958381	1.67942	0.776401	1.82002	0.939004	0.250856	0.122829	0.0711599	0.59651	58.0375
HCT116_Enzyme_Rep2	P61513	60S ribosomal protein L37a	RPL37A	6	58.7	0.407941	1.4478	0.831167	0.493469	1.10903	1.31699	0.527501	0.189574	0.0600616	0.0564304	0.588856	56.0249
HCT116_Cosubstrate_Rep1	P63173	60S ribosomal protein L38	RPL38	3	38.6	0.499999	1.45364	0.132395	0.680276	0.357249	1.01353	0.831278	0.660197	0.0785813	0.0629186	0.143678	55.7819
HCT116_Cosubstrate_Rep2	P63173	60S ribosomal protein L38	RPL38	3	38.6	0.811112	1.15037	0.962668	2.85994	2.58946	2.62448	1.97446	0.863061	0.23405	0.10878	-0.0381303	61.1624
HCT116_CosubstrateEnzyme_Rep1	P63173	60S ribosomal protein L38	RPL38	3	38.6	1.02889	0.947079	0.97236	0.994188	0.908668	0.488396	0.310513	0.166233	0.0987386	0.0467416	0.989579	53.4707
HCT116_CosubstrateEnzyme_Rep2	P63173	60S ribosomal protein L38	RPL38	3	38.6	0.987161	0.990775	0.7425	0.882218	1.0469	0.714333	0.197481	0.0872431	0.0879609	0.0649178	0.946551	54.0317
HCT116_CTRL_Rep1	P63173	60S ribosomal protein L38	RPL38	3	38.6	0.322212	1.56572	0.704066	1.71976	1.64793	1.69305	0.632811	0.522091	0.0170455	0.0176924	0.466834	58.6772
HCT116_CTRL_Rep2	P63173	60S ribosomal protein L38	RPL38	3	38.6	0.744708	1.22728	1.02898	0.805608	2.23018	0.654792	0.963612	0.138762	0.0370762	0.0303154	0.546345	57.8101
HCT116_Enzyme_Rep1	P63173	60S ribosomal protein L38	RPL38	3	38.6	1.01221	0.965289	1.07604	1.2929	1.20436	1.29315	0.639689	0.265699	0.0900347	0.0463924	0.888133	56.9236
HCT116_Enzyme_Rep2	P63173	60S ribosomal protein L38	RPL38	3	38.6	0.872718	1.07996	1.16697	0.955211	1.26352	1.31058	0.492492	0.210225	0.0798072	0.0359834	0.89491	55.9937
HCT116_Cosubstrate_Rep1	P36578	60S ribosomal protein L4	RPL4	23	47.1	0.46702	1.48496	0.202177	0.597766	0.230439	0.851657	0.726187	0.851129	0.0302337	0.0873325	0.131857	54.1424
HCT116_Cosubstrate_Rep2	P36578	60S ribosomal protein L4	RPL4	23	47.1	0.776367	1.1819	0.871708	3.07989	2.55591	2.40759	1.89931	0.998455	0.247029	0.0649607	-0.0240069	62.3855
HCT116_CosubstrateEnzyme_Rep1	P36578	60S ribosomal protein L4	RPL4	23	47.1	1.02719	0.948933	0.97498	1.07326	0.953847	0.182231	0.111583	0.0936751	0.202454	0.0612185	0.989279	51.7071
HCT116_CosubstrateEnzyme_Rep2	P36578	60S ribosomal protein L4	RPL4	23	47.1	0.973821	1.00309	0.572927	0.908291	0.922025	0.727987	0.070947	0.0732354	0.239179	0.390873	0.785175	53.142
HCT116_CTRL_Rep1	P36578	60S ribosomal protein L4	RPL4	23	47.1	0.359763	1.53322	0.697087	1.51417	1.19093	1.27566	0.423023	0.555166	0.0527686	0.025271	0.551365	57.9671
HCT116_CTRL_Rep2	P36578	60S ribosomal protein L4	RPL4	23	47.1	0.64939	1.32005	0.928787	0.736335	2.18022	0.548278	1.0879	0.146423	0.0631672	0.066608	NA	NA
HCT116_Enzyme_Rep1	P36578	60S ribosomal protein L4	RPL4	23	47.1	1.19655	0.76522	1.02413	1.75304	0.599714	1.74797	0.999275	0.368293	0.171645	0.119867	0.551686	58.708
HCT116_Enzyme_Rep2	P36578	60S ribosomal protein L4	RPL4	23	47.1	0.567088	1.32184	0.941399	0.643921	0.94182	1.47935	0.520986	0.228908	0.0665504	0.0747394	0.691195	56.0161
HCT116_Cosubstrate_Rep1	P46777	60S ribosomal protein L5	RPL5	18	63.3	0.704515	1.25944	0.775437	1.27067	1.39963	1.99075	2.76737	1.99449	0.064846	0.100844	0.14636	62.4797
HCT116_Cosubstrate_Rep2	P46777	60S ribosomal protein L5	RPL5	18	63.3	0.833779	1.1298	1.07809	2.62442	2.84809	2.89495	3.65832	2.4676	0.261675	0.105383	NA	NA
HCT116_CosubstrateEnzyme_Rep1	P46777	60S ribosomal protein L5	RPL5	18	63.3	0.912054	1.0743	1.2489	1.66885	1.70133	1.9309	1.11652	0.156295	0.138818	0.0512164	NA	NA
HCT116_CosubstrateEnzyme_Rep2	P46777	60S ribosomal protein L5	RPL5	18	63.3	0.934763	1.03916	1.04493	1.4573	1.70845	2.06812	1.02776	0.126921	0.131011	0.145992	NA	NA
HCT116_CTRL_Rep1	P46777	60S ribosomal protein L5	RPL5	18	63.3	0.575321	1.34664	1.10128	1.70545	1.82615	2.32551	2.32568	1.52326	0.0581212	0.0528786	NA	NA
HCT116_CTRL_Rep2	P46777	60S ribosomal protein L5	RPL5	18	63.3	0.789062	1.18411	1.06748	1.23912	2.8621	1.76025	2.81611	1.22197	0.112571	0.0970094	0.0750019	62.3819
HCT116_Enzyme_Rep1	P46777	60S ribosomal protein L5	RPL5	18	63.3	0.980925	0.999247	1.13997	1.32836	1.55169	1.65249	0.950109	0.110598	0.0424334	0.0264992	0.745184	57.6395
HCT116_Enzyme_Rep2	P46777	60S ribosomal protein L5	RPL5	18	63.3	0.882497	1.07222	1.11483	1.20567	1.52244	1.67513	0.866019	0.159006	0.0431153	0.0351154	0.746031	57.4908
HCT116_Cosubstrate_Rep1	Q02878	60S ribosomal protein L6	RPL6	16	42	0.477862	1.47466	0.152491	0.708815	0.303847	0.864463	0.761125	0.804082	0.0374315	0.104409	0.137036	55.242
HCT116_Cosubstrate_Rep2	Q02878	60S ribosomal protein L6	RPL6	16	42	0.847178	1.11764	0.900804	2.58691	2.36346	2.06561	1.81745	1.28051	0.371237	0.0937664	0.00474818	62.903
HCT116_CosubstrateEnzyme_Rep1	Q02878	60S ribosomal protein L6	RPL6	16	42	0.996823	0.981996	1.11187	1.49087	1.15676	0.161122	0.0983537	0.108402	0.354717	0.107986	NA	NA
HCT116_CosubstrateEnzyme_Rep2	Q02878	60S ribosomal protein L6	RPL6	16	42	0.972675	1.00415	0.61748	0.96354	0.993531	0.821374	0.0688778	0.0803077	0.250137	0.368719	0.845601	53.1786
HCT116_CTRL_Rep1	Q02878	60S ribosomal protein L6	RPL6	16	42	0.413165	1.487	0.734541	1.63315	1.38651	1.58478	0.567152	0.676273	0.0860628	0.0525823	0.501788	59.4894
HCT116_CTRL_Rep2	Q02878	60S ribosomal protein L6	RPL6	16	42	0.671682	1.29835	0.973706	0.989247	2.83878	0.840402	1.72463	0.220783	0.117916	0.127849	NA	NA
HCT116_Enzyme_Rep1	Q02878	60S ribosomal protein L6	RPL6	16	42	1.20909	0.751613	1.10395	1.74474	0.316024	1.42318	0.659904	0.161151	0.0744502	0.0831047	0.589719	56.2
HCT116_Enzyme_Rep2	Q02878	60S ribosomal protein L6	RPL6	16	42	0.527259	1.35336	0.828165	0.549604	0.802233	1.01792	0.324385	0.149922	0.038019	0.0558435	0.635445	55.6781
HCT116_Cosubstrate_Rep1	P18124	60S ribosomal protein L7	RPL7	14	53.6	0.533575	1.42176	0.258695	0.618803	0.26984	0.765868	0.667066	0.688012	0.025073	0.0555348	0.232941	52.4696
HCT116_Cosubstrate_Rep2	P18124	60S ribosomal protein L7	RPL7	14	53.6	0.737233	1.21741	0.917612	3.39345	2.83205	2.71412	2.1111	1.17522	0.248133	0.0446792	-0.119197	62.7821
HCT116_CosubstrateEnzyme_Rep1	P18124	60S ribosomal protein L7	RPL7	14	53.6	1.03772	0.937459	0.992614	1.12979	0.916661	0.144541	0.0807674	0.0830462	0.203039	0.058466	0.982589	51.3505
HCT116_CosubstrateEnzyme_Rep2	P18124	60S ribosomal protein L7	RPL7	14	53.6	0.998446	0.980355	0.578904	0.842286	0.838115	0.61834	0.0658419	0.0583673	0.19426	0.312893	0.776465	53.062
HCT116_CTRL_Rep1	P18124	60S ribosomal protein L7	RPL7	14	53.6	0.324953	1.56335	0.739073	1.87811	1.55661	1.57283	0.517087	0.644387	0.0250402	0.0179826	0.448237	59.0244
HCT116_CTRL_Rep2	P18124	60S ribosomal protein L7	RPL7	14	53.6	0.697209	1.27351	1.05968	0.831502	2.35894	0.70693	1.17146	0.164785	0.0764447	0.0835372	NA	NA
HCT116_Enzyme_Rep1	P18124	60S ribosomal protein L7	RPL7	14	53.6	1.22394	0.735498	0.926708	1.82966	0.339928	1.16147	0.81842	0.207945	0.03184	0.0467501	0.58306	57.5141
HCT116_Enzyme_Rep2	P18124	60S ribosomal protein L7	RPL7	14	53.6	0.537588	1.34519	0.864837	0.65485	1.03447	1.46432	0.509101	0.226996	0.0677726	0.064165	0.683641	56.0062
HCT116_Cosubstrate_Rep1	P62424	60S ribosomal protein L7a	RPL7A	14	41.7	0.482862	1.46992	0.160568	0.636211	0.263301	0.875794	0.882807	1.07375	0.0520012	0.0986451	0.0747861	58.9189
HCT116_Cosubstrate_Rep2	P62424	60S ribosomal protein L7a	RPL7A	14	41.7	0.707975	1.24396	0.896413	3.8036	3.12717	3.21	2.74559	1.56625	0.363619	0.06875	-0.292726	62.8696
HCT116_CosubstrateEnzyme_Rep1	P62424	60S ribosomal protein L7a	RPL7A	14	41.7	1.03336	0.942208	1.07997	1.25289	1.07237	0.252485	0.196855	0.15189	0.18197	0.0595385	0.957092	52.7714
HCT116_CosubstrateEnzyme_Rep2	P62424	60S ribosomal protein L7a	RPL7A	14	41.7	0.951816	1.02341	0.550784	1.01222	1.12212	0.938559	0.15035	0.134057	0.293313	0.486071	0.777189	53.3281
HCT116_CTRL_Rep1	P62424	60S ribosomal protein L7a	RPL7A	14	41.7	0.334254	1.5553	0.763234	1.77127	1.43148	1.5755	0.528605	0.684735	0.0752029	0.0301485	0.462195	59.4034
HCT116_CTRL_Rep2	P62424	60S ribosomal protein L7a	RPL7A	14	41.7	0.691735	1.27884	1.12625	0.867994	2.50546	0.642014	0.964404	0.158486	0.0913487	0.085476	0.449005	57.7474
HCT116_Enzyme_Rep1	P62424	60S ribosomal protein L7a	RPL7A	14	41.7	1.10513	0.864449	0.958392	1.37607	0.744911	1.53498	1.04437	0.477858	0.0933693	0.0709707	0.759165	58.9875
HCT116_Enzyme_Rep2	P62424	60S ribosomal protein L7a	RPL7A	14	41.7	0.593662	1.30081	0.918566	0.647823	1.01193	1.7045	0.695666	0.321502	0.0671792	0.0708768	0.627424	57.5738
HCT116_Cosubstrate_Rep1	P62917	60S ribosomal protein L8	RPL8	13	47.1	0.58672	1.3713	0.323052	0.633233	0.351088	0.892628	0.854165	0.95601	0.0961865	0.105799	0.149559	58.6609
HCT116_Cosubstrate_Rep2	P62917	60S ribosomal protein L8	RPL8	13	47.1	0.729201	1.2247	0.971463	3.43044	3.08884	3.15937	2.59355	1.37359	0.333837	0.0972303	-0.258603	62.8692
HCT116_CosubstrateEnzyme_Rep1	P62917	60S ribosomal protein L8	RPL8	13	47.1	1.01602	0.961095	1.04104	1.22458	1.09749	0.449176	0.200168	0.100624	0.244138	0.0705937	0.957379	52.9636
HCT116_CosubstrateEnzyme_Rep2	P62917	60S ribosomal protein L8	RPL8	13	47.1	0.94809	1.02685	0.662867	0.942427	1.12209	1.03888	0.158068	0.0951811	0.213029	0.31046	NA	NA
HCT116_CTRL_Rep1	P62917	60S ribosomal protein L8	RPL8	13	47.1	0.320129	1.56753	0.819812	1.87934	1.68956	2.01714	0.758216	0.83742	0.0608125	0.0390722	0.367429	60.3887
HCT116_CTRL_Rep2	P62917	60S ribosomal protein L8	RPL8	13	47.1	0.698054	1.27269	1.04737	1.01824	2.67121	0.823697	1.43047	0.240209	0.111603	0.0901101	NA	NA
HCT116_Enzyme_Rep1	P62917	60S ribosomal protein L8	RPL8	13	47.1	1.07958	0.892175	1.05867	1.48527	0.996556	1.76561	0.75862	0.232043	0.11577	0.0869941	0.70274	57.0123
HCT116_Enzyme_Rep2	P62917	60S ribosomal protein L8	RPL8	13	47.1	0.677106	1.23477	0.936644	0.759422	1.02373	1.43879	0.567069	0.204828	0.0917676	0.0711381	0.79025	56.0572
HCT116_Cosubstrate_Rep1	P32969	60S ribosomal protein L9	RPL9	8	51	0.444783	1.50607	0.17232	0.645582	0.243058	0.996875	0.845237	0.644612	0.0643191	0.0451403	0.135348	54.7171
HCT116_Cosubstrate_Rep2	P32969	60S ribosomal protein L9	RPL9	8	51	0.782507	1.17633	0.920927	2.98281	2.64118	2.39995	1.89854	0.691829	0.156563	0.042392	0.0358886	59.1385
HCT116_CosubstrateEnzyme_Rep1	P32969	60S ribosomal protein L9	RPL9	8	51	1.03564	0.939726	0.929248	0.992765	0.917301	0.228748	0.130993	0.0920192	0.0785776	0.0329605	0.992186	51.845
HCT116_CosubstrateEnzyme_Rep2	P32969	60S ribosomal protein L9	RPL9	8	51	0.990766	0.987446	0.60947	0.755362	0.798484	0.573512	0.0805539	0.0547683	0.0661312	0.0643861	0.859399	51.8278
HCT116_CTRL_Rep1	P32969	60S ribosomal protein L9	RPL9	8	51	0.357345	1.53531	0.751731	1.72727	1.49004	1.5821	0.503014	0.424968	0.0685877	0.0327467	0.511256	56.0027
HCT116_CTRL_Rep2	P32969	60S ribosomal protein L9	RPL9	8	51	0.702805	1.26806	1.12987	0.902973	2.83138	0.723413	1.15705	0.132843	0.0490587	0.0482561	0.402284	58.697
HCT116_Enzyme_Rep1	P32969	60S ribosomal protein L9	RPL9	8	51	1.12077	0.847469	0.796129	1.16392	0.502743	1.09356	0.50521	0.161863	0.066963	0.0353903	0.78647	56.0128
HCT116_Enzyme_Rep2	P32969	60S ribosomal protein L9	RPL9	8	51	0.718373	1.20211	0.854616	0.605613	0.807626	1.01007	0.312461	0.123547	0.0500119	0.0315259	0.785642	55.5939
HCT116_Cosubstrate_Rep1	O60825	6-phosphofructo-2-kinase/fructose-2,6-bisphosphatase 2;6-phosphofructo-2-kinase;Fructose-2,6-bisphosphatase	PFKFB2	15	33.5	1.04998	0.9314	0.87468	0.758037	0.56484	0.288867	0.142024	0.0959135	0.0362667	0.0173016	0.994354	50.3142
HCT116_Cosubstrate_Rep2	O60825	6-phosphofructo-2-kinase/fructose-2,6-bisphosphatase 2;6-phosphofructo-2-kinase;Fructose-2,6-bisphosphatase	PFKFB2	15	33.5	1.05305	0.930816	0.898313	0.75273	0.55598	0.236601	0.127553	0.0595601	0.0344168	0.0192394	0.99356	50.0813
HCT116_CosubstrateEnzyme_Rep1	O60825	6-phosphofructo-2-kinase/fructose-2,6-bisphosphatase 2;6-phosphofructo-2-kinase;Fructose-2,6-bisphosphatase	PFKFB2	15	33.5	1.05996	0.913247	0.871766	0.677707	0.579421	0.28676	0.0905954	0.0620681	0.0310791	0.0141876	0.985592	49.8909
HCT116_CosubstrateEnzyme_Rep2	O60825	6-phosphofructo-2-kinase/fructose-2,6-bisphosphatase 2;6-phosphofructo-2-kinase;Fructose-2,6-bisphosphatase	PFKFB2	15	33.5	1.04401	0.938277	0.930174	0.746317	0.579814	0.271202	0.10824	0.0581297	0.0210634	0.0138366	0.994265	50.3042
HCT116_CTRL_Rep1	O60825	6-phosphofructo-2-kinase/fructose-2,6-bisphosphatase 2;6-phosphofructo-2-kinase;Fructose-2,6-bisphosphatase	PFKFB2	15	33.5	0.997741	0.981009	0.866325	0.853892	0.505506	0.157149	0.0564737	0.0468896	0.0399403	0.0233315	0.991972	49.897
HCT116_CTRL_Rep2	O60825	6-phosphofructo-2-kinase/fructose-2,6-bisphosphatase 2;6-phosphofructo-2-kinase;Fructose-2,6-bisphosphatase	PFKFB2	15	33.5	1.08331	0.89772	0.952396	0.782486	0.499452	0.264023	0.141757	0.0936968	0.0300216	0.0211387	0.989813	50.0956
HCT116_Enzyme_Rep1	O60825	6-phosphofructo-2-kinase/fructose-2,6-bisphosphatase 2;6-phosphofructo-2-kinase;Fructose-2,6-bisphosphatase	PFKFB2	15	33.5	1.01255	0.964924	0.971479	0.827287	0.723083	0.368667	0.16026	0.0916203	0.0391833	0.020562	0.994937	51.7501
HCT116_Enzyme_Rep2	O60825	6-phosphofructo-2-kinase/fructose-2,6-bisphosphatase 2;6-phosphofructo-2-kinase;Fructose-2,6-bisphosphatase	PFKFB2	15	33.5	0.974417	0.999472	0.933548	0.766894	0.628891	0.305313	0.0936257	0.0674512	0.0370604	0.0156667	0.993762	50.7383
HCT116_Cosubstrate_Rep1	Q5W015	6-phosphofructo-2-kinase/fructose-2,6-bisphosphatase 3;6-phosphofructo-2-kinase;Fructose-2,6-bisphosphatase	PFKFB3	9	21.8	1.02852	0.951773	0.873954	0.759782	0.646485	0.336372	0.276945	0.159	0.0994224	0.0339847	0.991733	51.3555
HCT116_Cosubstrate_Rep2	Q5W015	6-phosphofructo-2-kinase/fructose-2,6-bisphosphatase 3;6-phosphofructo-2-kinase;Fructose-2,6-bisphosphatase	PFKFB3	9	21.8	1.02722	0.954259	0.866369	0.920845	0.506101	0.309488	0.173694	0.0844994	0.0854142	0.0275769	0.98404	50.6254
HCT116_CosubstrateEnzyme_Rep1	Q5W015	6-phosphofructo-2-kinase/fructose-2,6-bisphosphatase 3;6-phosphofructo-2-kinase;Fructose-2,6-bisphosphatase	PFKFB3	9	21.8	1.037	0.93825	0.893744	0.743493	0.492409	0.374877	0.214702	0.157935	0.0471809	0.0338988	0.995187	50.5395
HCT116_CosubstrateEnzyme_Rep2	Q5W015	6-phosphofructo-2-kinase/fructose-2,6-bisphosphatase 3;6-phosphofructo-2-kinase;Fructose-2,6-bisphosphatase	PFKFB3	9	21.8	1.05053	0.932259	0.916826	0.902852	0.663492	0.443702	0.217163	0.126483	0.0981316	0.0206751	0.992073	52.1175
HCT116_CTRL_Rep1	Q5W015	6-phosphofructo-2-kinase/fructose-2,6-bisphosphatase 3;6-phosphofructo-2-kinase;Fructose-2,6-bisphosphatase	PFKFB3	9	21.8	0.966377	1.00816	1.03982	0.804862	0.503338	0.279728	0.216181	0.160359	0.11016	0.0455094	0.989192	50.2606
HCT116_CTRL_Rep2	Q5W015	6-phosphofructo-2-kinase/fructose-2,6-bisphosphatase 3;6-phosphofructo-2-kinase;Fructose-2,6-bisphosphatase	PFKFB3	9	21.8	1.01635	0.962893	0.905956	0.832737	0.475432	0.319567	0.148101	0.129164	0.10097	0.0152344	0.992268	50.2795
HCT116_Enzyme_Rep1	Q5W015	6-phosphofructo-2-kinase/fructose-2,6-bisphosphatase 3;6-phosphofructo-2-kinase;Fructose-2,6-bisphosphatase	PFKFB3	9	21.8	0.958307	1.0238	0.718384	0.718226	0.534628	0.333872	0.231721	0.129572	0.0712708	0	0.977595	50.0717
HCT116_Enzyme_Rep2	Q5W015	6-phosphofructo-2-kinase/fructose-2,6-bisphosphatase 3;6-phosphofructo-2-kinase;Fructose-2,6-bisphosphatase	PFKFB3	9	21.8	1.02659	0.958178	0.878981	0.789115	0.546174	0.372188	0.214129	0.137233	0.0592151	0.0418874	0.99795	50.8996
HCT116_Cosubstrate_Rep1	Q66S35	6-phosphofructo-2-kinase/fructose-2,6-bisphosphatase 4;6-phosphofructo-2-kinase;Fructose-2,6-bisphosphatase	PFKFB4	6	16	1.05242	0.929078	1.09218	0.920526	0.720976	0.545168	0.479253	0.275765	0.190225	0.0676678	0.971818	54.6153
HCT116_Enzyme_Rep1	Q66S35	6-phosphofructo-2-kinase/fructose-2,6-bisphosphatase 4;6-phosphofructo-2-kinase;Fructose-2,6-bisphosphatase	PFKFB4	6	16	0.99289	0.986261	1.20534	1.34513	0.707782	0.549011	0.253174	0.282436	0.103498	0.065219	0.888285	53.2353
HCT116_Enzyme_Rep2	Q66S35	6-phosphofructo-2-kinase/fructose-2,6-bisphosphatase 4;6-phosphofructo-2-kinase;Fructose-2,6-bisphosphatase	PFKFB4	6	16	1.16805	0.846224	0.77601	0.565306	0.427818	0.172441	0.0371922	0.0265151	0	0	0.967707	47.9111
HCT116_Cosubstrate_Rep1	P52209	6-phosphogluconate dehydrogenase, decarboxylating	PGD	32	77.2	0.942247	1.0337	1.08343	1.2908	1.31439	0.787742	0.149751	0.0747251	0.0291231	0.0132647	0.924798	54.171
HCT116_Cosubstrate_Rep2	P52209	6-phosphogluconate dehydrogenase, decarboxylating	PGD	32	77.2	0.908756	1.06176	1.0679	1.28801	1.15592	0.708136	0.156072	0.0670918	0.0281819	0.0105611	0.947072	53.9301
HCT116_CosubstrateEnzyme_Rep1	P52209	6-phosphogluconate dehydrogenase, decarboxylating	PGD	32	77.2	0.942591	1.04105	1.01809	1.17463	1.10461	0.953367	0.184869	0.0454011	0.0233783	0.0101121	0.979703	54.9412
HCT116_CosubstrateEnzyme_Rep2	P52209	6-phosphogluconate dehydrogenase, decarboxylating	PGD	32	77.2	0.934532	1.03937	1.05905	1.29558	1.19526	0.973278	0.193529	0.0522111	0.0267869	0.0142813	0.947242	55.0743
HCT116_CTRL_Rep1	P52209	6-phosphogluconate dehydrogenase, decarboxylating	PGD	32	77.2	0.973319	1.00215	1.03415	1.24851	1.06224	0.656684	0.127384	0.0579931	0.0231432	0.0121828	0.969293	53.6614
HCT116_CTRL_Rep2	P52209	6-phosphogluconate dehydrogenase, decarboxylating	PGD	32	77.2	0.886618	1.08916	0.994867	1.22344	0.964268	0.652835	0.126944	0.0471184	0.0184366	0.00870997	0.967705	53.6855
HCT116_Enzyme_Rep1	P52209	6-phosphogluconate dehydrogenase, decarboxylating	PGD	32	77.2	0.891138	1.09669	1.10216	1.36209	1.14901	1.04517	0.203893	0.0402727	0.027554	0.0112743	0.931153	55.8171
HCT116_Enzyme_Rep2	P52209	6-phosphogluconate dehydrogenase, decarboxylating	PGD	32	77.2	0.843128	1.10338	1.10933	1.49009	1.48826	1.17742	0.254477	0.0624145	0.0308623	0.0168964	0.831323	55.856
HCT116_Cosubstrate_Rep1	O95336	6-phosphogluconolactonase	PGLS	15	91.1	0.998531	0.980254	1.01069	1.00041	1.00025	0.823547	0.708712	0.450107	0.180094	0.0215244	0.993931	58.2399
HCT116_Cosubstrate_Rep2	O95336	6-phosphogluconolactonase	PGLS	15	91.1	0.985396	0.99221	0.981697	1.09094	1.02639	0.93004	0.85166	0.635487	0.285533	0.0215872	0.986314	60.2764
HCT116_CosubstrateEnzyme_Rep1	O95336	6-phosphogluconolactonase	PGLS	15	91.1	0.961614	1.02033	1.02143	1.0562	1.09856	1.05526	0.976335	0.786147	0.251467	0.0254123	0.985083	61.1157
HCT116_CosubstrateEnzyme_Rep2	O95336	6-phosphogluconolactonase	PGLS	15	91.1	0.970297	1.00635	1.04033	1.04805	0.977684	0.856208	0.88207	0.667741	0.285619	0.0195251	0.979618	60.4605
HCT116_CTRL_Rep1	O95336	6-phosphogluconolactonase	PGLS	15	91.1	1.04176	0.94291	0.937139	1.04241	0.93442	0.839492	0.791619	0.566063	0.314285	0.0316918	0.973373	59.6655
HCT116_CTRL_Rep2	O95336	6-phosphogluconolactonase	PGLS	15	91.1	0.969184	1.0088	1.01925	1.12844	0.883046	1.04672	0.757637	0.652765	0.277958	0.0247402	0.956435	60.1474
HCT116_Enzyme_Rep1	O95336	6-phosphogluconolactonase	PGLS	15	91.1	0.980059	1.00019	1.01512	0.91029	0.87747	0.752037	0.796977	0.653182	0.279452	0.034771	0.940343	59.7182
HCT116_Enzyme_Rep2	O95336	6-phosphogluconolactonase	PGLS	15	91.1	1.04545	0.943257	1.01221	1.15898	0.936584	0.796977	0.674753	0.564807	0.287675	0.0457966	0.954229	59.0069
HCT116_Cosubstrate_Rep1	Q03393	6-pyruvoyl tetrahydrobiopterin synthase	PTS	3	20.7	1.08581	0.89738	1.00092	0.75584	0.592686	0.410376	0.262366	0.125422	0.0735621	0.0614549	0.983195	51.4392
HCT116_Cosubstrate_Rep2	Q03393	6-pyruvoyl tetrahydrobiopterin synthase	PTS	3	20.7	1.06053	0.924023	0.875672	0.702263	0.54716	0.407911	0.230364	0.15303	0.10972	0.058609	0.993654	50.7779
HCT116_CosubstrateEnzyme_Rep1	Q03393	6-pyruvoyl tetrahydrobiopterin synthase	PTS	3	20.7	1.04904	0.925143	0.876516	0.751327	0.558147	0.320407	0.208387	0.139969	0.0774147	0.0131121	0.995114	50.5833
HCT116_CosubstrateEnzyme_Rep2	Q03393	6-pyruvoyl tetrahydrobiopterin synthase	PTS	3	20.7	1.0532	0.929793	0.843945	0.780954	0.645416	0.395456	0.163739	0.12493	0.0811532	0.0370973	0.986843	51.2139
HCT116_CTRL_Rep1	Q03393	6-pyruvoyl tetrahydrobiopterin synthase	PTS	3	20.7	1.04441	0.940618	0.87018	0.816012	0.620615	0.382549	0.247223	0.162409	0.112207	0.0628733	0.994278	51.467
HCT116_CTRL_Rep2	Q03393	6-pyruvoyl tetrahydrobiopterin synthase	PTS	3	20.7	1.03073	0.948895	0.955799	0.833559	0.634908	0.442992	0.228493	0.151159	0.11261	0.0628026	0.996953	51.8675
HCT116_Enzyme_Rep1	Q03393	6-pyruvoyl tetrahydrobiopterin synthase	PTS	3	20.7	0.984185	0.995709	0.92082	0.771021	0.655524	0.358458	0.195459	0.176661	0.122673	0.0662825	0.99347	51.2731
HCT116_Enzyme_Rep2	Q03393	6-pyruvoyl tetrahydrobiopterin synthase	PTS	3	20.7	1.0957	0.903488	0.966867	0.843445	0.615444	0.33864	0.189505	0.160908	0.0794908	0.0427574	0.986728	51.2099
HCT116_Cosubstrate_Rep1	P36639-4	7,8-dihydro-8-oxoguanine triphosphatase	NUDT1	8	51.9	0.932085	1.04335	0.95436	1.03481	1.01011	0.717697	0.38913	0.130763	0.0509147	0.0212652	0.991016	54.9955
HCT116_Cosubstrate_Rep2	P36639-4	7,8-dihydro-8-oxoguanine triphosphatase	NUDT1	8	51.9	1.01701	0.963516	0.947179	0.867729	0.804407	0.566808	0.334102	0.106845	0.041825	0.0162987	0.993164	53.5702
HCT116_CosubstrateEnzyme_Rep1	P36639-4	7,8-dihydro-8-oxoguanine triphosphatase	NUDT1	8	51.9	0.984328	0.995602	0.972522	0.934101	1.00948	0.887814	0.611653	0.254321	0.0530311	0.0191045	0.996104	56.8419
HCT116_CosubstrateEnzyme_Rep2	P36639-4	7,8-dihydro-8-oxoguanine triphosphatase	NUDT1	8	51.9	0.97374	1.00317	1.03299	0.991657	0.858194	0.725944	0.593034	0.225898	0.0598359	0.023123	0.987453	56.0451
HCT116_CTRL_Rep1	P36639-4	7,8-dihydro-8-oxoguanine triphosphatase	NUDT1	8	51.9	1.06096	0.926288	0.859836	0.87145	0.761242	0.595725	0.355217	0.112821	0.0563314	0.0225875	0.977781	53.5547
HCT116_CTRL_Rep2	P36639-4	7,8-dihydro-8-oxoguanine triphosphatase	NUDT1	8	51.9	1.05562	0.924668	1.01064	0.963484	0.701085	0.703456	0.317777	0.119637	0.0523626	0.0225118	0.974981	54.006
HCT116_Enzyme_Rep1	P36639-4	7,8-dihydro-8-oxoguanine triphosphatase	NUDT1	8	51.9	0.979175	1.00115	1.01653	0.902119	0.716245	0.687002	0.599282	0.243211	0.053008	0.0173728	0.963703	55.4131
HCT116_Enzyme_Rep2	P36639-4	7,8-dihydro-8-oxoguanine triphosphatase	NUDT1	8	51.9	0.977075	0.997368	0.971991	1.10559	1.13538	0.840115	0.581058	0.274392	0.0773941	0.0260515	0.976022	56.7189
HCT116_Cosubstrate_Rep1	P11021	78 kDa glucose-regulated protein	HSPA5	42	62.1	0.988135	0.990126	1.11286	1.20446	0.947681	0.513017	0.260666	0.165333	0.0658608	0.0238655	0.96353	53.4173
HCT116_Cosubstrate_Rep2	P11021	78 kDa glucose-regulated protein	HSPA5	42	62.1	0.887713	1.08085	1.08407	1.29573	0.996815	0.583064	0.306824	0.195678	0.0919988	0.0349395	0.932176	53.9963
HCT116_CosubstrateEnzyme_Rep1	P11021	78 kDa glucose-regulated protein	HSPA5	42	62.1	0.931199	1.05345	0.999063	1.14003	0.954611	0.704296	0.431728	0.238213	0.102636	0.0304072	0.97797	55.3711
HCT116_CosubstrateEnzyme_Rep2	P11021	78 kDa glucose-regulated protein	HSPA5	42	62.1	0.935365	1.0386	1.08217	1.19539	1.05196	0.755069	0.514688	0.294784	0.0916807	0.0306034	0.959385	56.261
HCT116_CTRL_Rep1	P11021	78 kDa glucose-regulated protein	HSPA5	42	62.1	0.986855	0.990432	1.06049	1.04151	0.760058	0.464751	0.258222	0.153981	0.0594646	0.0315189	0.98952	52.8727
HCT116_CTRL_Rep2	P11021	78 kDa glucose-regulated protein	HSPA5	42	62.1	0.93119	1.04578	0.999147	1.16438	0.805614	0.451564	0.267706	0.158479	0.0665468	0.0282381	0.969523	52.937
HCT116_Enzyme_Rep1	P11021	78 kDa glucose-regulated protein	HSPA5	42	62.1	0.956221	1.02606	1.02627	1.11178	0.975347	0.710696	0.423712	0.248671	0.0961522	0.0318144	0.984476	55.3915
HCT116_Enzyme_Rep2	P11021	78 kDa glucose-regulated protein	HSPA5	42	62.1	0.971793	1.00155	1.03101	1.25137	1.10038	0.728877	0.509351	0.274433	0.0795218	0.0298013	0.945139	56.0948
HCT116_Cosubstrate_Rep1	Q969T7	7-methylguanosine phosphate-specific 5-nucleotidase	NT5C3B	9	38	1.0311	0.949329	1.00134	0.854039	0.799741	0.348597	0.164829	0.138273	0.12073	0.0570742	0.987326	51.956
HCT116_Cosubstrate_Rep2	Q969T7	7-methylguanosine phosphate-specific 5-nucleotidase	NT5C3B	9	38	1.03051	0.951267	0.984287	0.865981	0.695915	0.311159	0.157681	0.106516	0.0712531	0.0441087	0.995517	51.4116
HCT116_CosubstrateEnzyme_Rep1	Q969T7	7-methylguanosine phosphate-specific 5-nucleotidase	NT5C3B	9	38	0.995828	0.98308	0.948369	0.889551	0.695464	0.360751	0.104478	0.0632498	0.0403681	0.0255589	0.997658	51.5875
HCT116_CosubstrateEnzyme_Rep2	Q969T7	7-methylguanosine phosphate-specific 5-nucleotidase	NT5C3B	9	38	0.978443	0.998825	0.963921	0.896392	0.790139	0.396109	0.12356	0.0818453	0.0261661	0.0143155	0.996342	52.1758
HCT116_CTRL_Rep1	Q969T7	7-methylguanosine phosphate-specific 5-nucleotidase	NT5C3B	9	38	1.03672	0.947274	0.948369	0.798966	0.620512	0.288087	0.110144	0.0549625	0.0174474	0.0117549	0.995627	50.7686
HCT116_CTRL_Rep2	Q969T7	7-methylguanosine phosphate-specific 5-nucleotidase	NT5C3B	9	38	0.990374	0.988173	0.914046	0.885501	0.627122	0.324342	0.158308	0.137859	0.038205	0.0133464	0.995451	51.2473
HCT116_Enzyme_Rep1	Q969T7	7-methylguanosine phosphate-specific 5-nucleotidase	NT5C3B	9	38	0.994975	0.983999	0.907761	0.630076	0.556073	0.240521	0.0628605	0.039711	0.0153628	0.00412261	0.98685	49.5202
HCT116_Enzyme_Rep2	Q969T7	7-methylguanosine phosphate-specific 5-nucleotidase	NT5C3B	9	38	1.07265	0.921726	0.98791	0.852309	0.745082	0.329275	0.108564	0.0693801	0.0432407	0.0133825	0.988403	51.638
HCT116_Cosubstrate_Rep1	Q7L2J0	7SK snRNA methylphosphate capping enzyme	MEPCE	12	25.3	1.03834	0.94245	0.704912	0.559564	0.286862	0.190464	0.211118	0.107744	0.0539607	0	0.984491	47.4083
HCT116_Cosubstrate_Rep2	Q7L2J0	7SK snRNA methylphosphate capping enzyme	MEPCE	12	25.3	1.05584	0.928285	0.786186	0.636442	0.352365	0.244412	0.148321	0.0965076	0.0531655	0.0228536	0.994047	48.4025
HCT116_CosubstrateEnzyme_Rep1	Q7L2J0	7SK snRNA methylphosphate capping enzyme	MEPCE	12	25.3	0.996382	0.982476	0.751434	0.45651	0.218801	0.159191	0.12501	0.0975061	0.0589439	0.0400182	0.996016	46.5915
HCT116_CosubstrateEnzyme_Rep2	Q7L2J0	7SK snRNA methylphosphate capping enzyme	MEPCE	12	25.3	1.05506	0.92808	0.673698	0.369025	0.238988	0.165392	0.101288	0.0903953	0.0900646	0.0470471	0.993074	45.8412
HCT116_CTRL_Rep1	Q7L2J0	7SK snRNA methylphosphate capping enzyme	MEPCE	12	25.3	0.983717	0.993147	0.949607	0.679689	0.424794	0.322987	0.212039	0.203992	0.111127	0.073014	0.989517	49.5362
HCT116_CTRL_Rep2	Q7L2J0	7SK snRNA methylphosphate capping enzyme	MEPCE	12	25.3	1.00245	0.976418	0.816425	0.536859	0.460849	0.226906	0.140111	0.0769077	0.0599466	0.0333712	0.990891	48.4892
HCT116_Enzyme_Rep1	Q7L2J0	7SK snRNA methylphosphate capping enzyme	MEPCE	12	25.3	0.94413	1.03918	0.698886	0.426681	0.317592	0.19559	0.0913345	0.0905659	0.124188	0.0381452	0.977201	46.6606
HCT116_Enzyme_Rep2	Q7L2J0	7SK snRNA methylphosphate capping enzyme	MEPCE	12	25.3	0.937039	1.02905	0.659746	0.337107	0.160336	0.128807	0.098825	0.0622756	0.0627851	0.0426213	0.987711	45.5198
HCT116_Cosubstrate_Rep1	Q6ZVK8	8-oxo-dGDP phosphatase NUDT18	NUDT18	4	15.2	1.05401	0.927575	1.10351	0.912827	0.878801	0.694846	0.466288	0.290887	0.0932182	0.0753234	0.982122	55.5869
HCT116_Cosubstrate_Rep2	Q6ZVK8	8-oxo-dGDP phosphatase NUDT18	NUDT18	4	15.2	1.04474	0.938359	1.00666	0.930169	0.746256	0.581278	0.385805	0.227679	0.0786279	0.0370573	0.993704	54.0845
HCT116_CosubstrateEnzyme_Rep1	Q6ZVK8	8-oxo-dGDP phosphatase NUDT18	NUDT18	4	15.2	1.16036	0.803929	1.03175	0.966264	0.526597	0.275453	0.372773	0.149576	0.0446676	0.0134391	0.920229	51.2731
HCT116_CosubstrateEnzyme_Rep2	Q6ZVK8	8-oxo-dGDP phosphatase NUDT18	NUDT18	4	15.2	1.0524	0.930536	1.0107	0.850086	0.524884	0.454209	0.419124	0.214549	0	0.0488961	0.960934	52.3682
HCT116_CTRL_Rep1	Q6ZVK8	8-oxo-dGDP phosphatase NUDT18	NUDT18	4	15.2	1.0589	0.928069	0.936721	0.748786	0.402339	0.202345	0.145772	0.0666817	0.0673678	0.0223639	0.99338	49.2519
HCT116_CTRL_Rep2	Q6ZVK8	8-oxo-dGDP phosphatase NUDT18	NUDT18	4	15.2	1.15841	0.82463	0.954073	0.727021	0.681429	0.698849	0.323835	0.132664	0	0.0401558	0.917701	53.1862
HCT116_Enzyme_Rep1	Q6ZVK8	8-oxo-dGDP phosphatase NUDT18	NUDT18	4	15.2	1.04951	0.924808	0.915692	0.885546	0.857234	0.682805	0.367091	0.175815	0.0365429	0	0.98473	54.5695
HCT116_Enzyme_Rep2	Q6ZVK8	8-oxo-dGDP phosphatase NUDT18	NUDT18	4	15.2	1.05596	0.934935	1.0319	0.822558	0.735581	0.607718	0.372531	0.200018	0.100949	0.049912	0.985633	53.876
HCT116_Cosubstrate_Rep1	B6VEX4	Abl interactor 1	ABI1	14	42	0.909703	1.0646	0.926407	1.01073	0.855512	0.453853	0.153844	0.0679505	0.0477669	0.0309127	0.989499	52.7156
HCT116_Cosubstrate_Rep2	B6VEX4	Abl interactor 1	ABI1	14	42	1.01282	0.967318	0.93362	0.896117	0.790544	0.397409	0.147624	0.0607728	0.0378885	0.0244315	0.994915	52.2046
HCT116_CosubstrateEnzyme_Rep1	B6VEX4	Abl interactor 1	ABI1	14	42	0.974503	1.0063	0.97074	0.909996	0.832476	0.478331	0.180603	0.0921704	0.047758	0.0315581	0.997076	52.8012
HCT116_CosubstrateEnzyme_Rep2	B6VEX4	Abl interactor 1	ABI1	14	42	0.996075	0.982544	0.889335	0.90772	0.806684	0.408129	0.157806	0.0930173	0.0581305	0.0254474	0.990463	52.3287
HCT116_CTRL_Rep1	B6VEX4	Abl interactor 1	ABI1	14	42	0.969965	1.00505	0.985777	1.02596	0.863131	0.473004	0.201068	0.101365	0.0751475	0.0407216	0.997507	52.9072
HCT116_CTRL_Rep2	B6VEX4	Abl interactor 1	ABI1	14	42	1.00105	0.977782	1.0221	0.979128	0.79131	0.444017	0.131308	0.064933	0.0493631	0.0207365	0.998612	52.4568
HCT116_Enzyme_Rep1	B6VEX4	Abl interactor 1	ABI1	14	42	0.996086	0.982793	0.976594	1.01693	0.815982	0.480184	0.214184	0.0934573	0.0585417	0.0295928	0.997837	52.9026
HCT116_Enzyme_Rep2	B6VEX4	Abl interactor 1	ABI1	14	42	0.919875	1.04264	0.971208	0.919891	0.830397	0.497753	0.159384	0.0686772	0.0432956	0.0216853	0.99271	52.8456
HCT116_Cosubstrate_Rep1	E7EW77	Abl interactor 2	ABI2	11	31.2	0.989526	0.988805	0.998979	1.00168	1.05685	0.631599	0.634364	0.453392	0.304108	0.159815	0.949198	57.7948
HCT116_Cosubstrate_Rep2	E7EW77	Abl interactor 2	ABI2	11	31.2	1.00852	0.971227	0.970674	0.941459	0.825822	0.462036	0.217313	0.123228	0.0884918	0.0670668	0.998363	52.7695
HCT116_CosubstrateEnzyme_Rep1	E7EW77	Abl interactor 2	ABI2	11	31.2	0.987426	0.992228	0.945752	0.875454	0.952927	0.55759	0.254797	0.188183	0.100828	0.0659003	0.98432	53.6325
HCT116_CosubstrateEnzyme_Rep2	E7EW77	Abl interactor 2	ABI2	11	31.2	0.996062	0.982556	0.903814	0.87092	0.855672	0.559592	0.307153	0.151647	0.151536	0.067251	0.986108	53.6447
HCT116_CTRL_Rep1	E7EW77	Abl interactor 2	ABI2	11	31.2	0.960066	1.01362	1.0081	0.915452	0.835054	0.484453	0.308801	0.247137	0.184093	0.0944075	0.990916	53.2752
HCT116_CTRL_Rep2	E7EW77	Abl interactor 2	ABI2	11	31.2	1.00939	0.96967	0.975679	0.945674	0.766507	0.479656	0.250328	0.206763	0.142797	0.0680055	0.996227	52.8425
HCT116_Enzyme_Rep1	E7EW77	Abl interactor 2	ABI2	11	31.2	1.02072	0.956052	1.08177	1.037	0.892227	0.631081	0.290057	0.183386	0.080647	0.042527	0.991001	54.1213
HCT116_Enzyme_Rep2	E7EW77	Abl interactor 2	ABI2	11	31.2	0.98973	0.987353	0.952769	0.856562	0.721599	0.538878	0.298649	0.189271	0.0942066	0.0470313	0.99873	53.183
HCT116_Cosubstrate_Rep1	H3BRF9	Abscission/NoCut checkpoint regulator	ZFYVE19	18	57.6	0.997981	0.980776	0.8991	0.861193	0.84915	0.59072	0.542757	0.370422	0.331966	0.144794	0.979007	56.4955
HCT116_Cosubstrate_Rep2	H3BRF9	Abscission/NoCut checkpoint regulator	ZFYVE19	18	57.6	1.00266	0.976543	0.943565	0.873501	0.828731	0.607544	0.51424	0.409664	0.380994	0.241522	0.98806	56.4965
HCT116_CosubstrateEnzyme_Rep1	H3BRF9	Abscission/NoCut checkpoint regulator	ZFYVE19	18	57.6	0.962637	1.01922	0.950466	0.849164	0.830928	0.623918	0.426186	0.325718	0.206149	0.130367	0.992095	55.1411
HCT116_CosubstrateEnzyme_Rep2	H3BRF9	Abscission/NoCut checkpoint regulator	ZFYVE19	18	57.6	0.963607	1.01253	1.03505	1.00653	0.813311	0.664404	0.456107	0.305003	0.235093	0.107284	0.989635	55.3871
HCT116_CTRL_Rep1	H3BRF9	Abscission/NoCut checkpoint regulator	ZFYVE19	18	57.6	0.995092	0.983301	1.14126	0.90749	0.839314	0.624555	0.632063	0.460078	0.356738	0.180441	0.947547	57.9106
HCT116_CTRL_Rep2	H3BRF9	Abscission/NoCut checkpoint regulator	ZFYVE19	18	57.6	0.979515	0.998742	0.969166	0.963272	0.828304	0.71119	0.586279	0.503907	0.458384	0.203295	0.974419	59.1484
HCT116_Enzyme_Rep1	H3BRF9	Abscission/NoCut checkpoint regulator	ZFYVE19	18	57.6	0.989604	0.989828	0.970395	0.842675	0.829119	0.551144	0.48887	0.369107	0.291944	0.175087	0.985405	55.4587
HCT116_Enzyme_Rep2	H3BRF9	Abscission/NoCut checkpoint regulator	ZFYVE19	18	57.6	1.02386	0.960343	1.02106	0.960744	0.836284	0.538113	0.343997	0.285958	0.178573	0.110214	0.992179	53.8635
HCT116_Cosubstrate_Rep2	A0A0J9YWL0	Absent in melanoma 1 protein	AIM1	3	1.4	0.919288	1.0522	1.37387	0.91947	0.950249	0.634464	0.791398	1.46285	2.02467	1.85623	NA	NA
HCT116_CosubstrateEnzyme_Rep1	A0A0J9YWL0	Absent in melanoma 1 protein	AIM1	3	1.4	1.15083	0.814299	0.863702	0.633482	0.404586	0.302708	0.29706	0.172333	0.145431	0.103861	0.956419	49.0851
HCT116_CosubstrateEnzyme_Rep2	A0A0J9YWL0	Absent in melanoma 1 protein	AIM1	3	1.4	1.10526	0.881726	0.794093	0.692807	0.347435	0.40541	0.173589	0.18535	0.118181	0.077022	0.963903	49.1877
HCT116_CTRL_Rep1	A0A0J9YWL0	Absent in melanoma 1 protein	AIM1	3	1.4	1.0299	0.953174	0.87164	0.706243	0.473868	0.440226	0.205913	0.137229	0.196507	0.0990004	0.984111	50.2846
HCT116_CTRL_Rep2	A0A0J9YWL0	Absent in melanoma 1 protein	AIM1	3	1.4	1.0699	0.910775	0.870496	0.675933	0.56054	0.387627	0.254468	0.127655	0.0843931	0.0523089	0.990999	50.6454
HCT116_Enzyme_Rep1	A0A0J9YWL0	Absent in melanoma 1 protein	AIM1	3	1.4	1.03712	0.938254	0.929672	0.665494	0.445177	0.34153	0.251873	0.269903	0.223068	0.16336	0.990249	49.3943
HCT116_Enzyme_Rep2	A0A0J9YWL0	Absent in melanoma 1 protein	AIM1	3	1.4	1.02401	0.960223	0.825327	0.58681	0.491418	0.336614	0.231233	0.195887	0.148364	0.0998502	0.992637	49.3899
HCT116_Cosubstrate_Rep1	Q86V21	Acetoacetyl-CoA synthetase	AACS	5	9.5	1.13332	0.852266	0.53002	0.227168	0.194028	0.139435	0.106206	0.122379	0.0914875	0.0393426	0.977371	44.2471
HCT116_Cosubstrate_Rep2	Q86V21	Acetoacetyl-CoA synthetase	AACS	5	9.5	1.03956	0.943057	0.368123	0.227294	0.265654	0.171659	0.13113	0.124562	0.0712022	0.0541945	0.969016	43.4124
HCT116_CosubstrateEnzyme_Rep2	Q86V21	Acetoacetyl-CoA synthetase	AACS	5	9.5	0.963144	1.01295	0.599893	0.499394	0.399084	0.448	0.379952	0.290271	0.0921722	0.0278512	0.897801	49.2535
HCT116_CTRL_Rep1	Q86V21	Acetoacetyl-CoA synthetase	AACS	5	9.5	1.24301	0.768714	0.0539444	0.39582	0	0	0	0	0	0	NA	NA
HCT116_Enzyme_Rep1	Q86V21	Acetoacetyl-CoA synthetase	AACS	5	9.5	1.05964	0.913814	0.327053	0.276227	0.0941611	0.0786292	0.0292837	0	0	0	0.967379	43.5427
HCT116_Cosubstrate_Rep1	Q9BWD1	Acetyl-CoA acetyltransferase, cytosolic	ACAT2	16	67.8	1.08367	0.899409	0.974545	0.891929	0.975303	0.698236	0.712034	0.695687	0.463806	0.0440727	0.875219	60.326
HCT116_Cosubstrate_Rep2	Q9BWD1	Acetyl-CoA acetyltransferase, cytosolic	ACAT2	16	67.8	0.922674	1.04913	1.05827	1.06919	1.10464	0.790713	0.874397	0.851074	0.579131	0.0566954	0.894903	63.0803
HCT116_CosubstrateEnzyme_Rep1	Q9BWD1	Acetyl-CoA acetyltransferase, cytosolic	ACAT2	16	67.8	1.00577	0.972251	1.03715	0.972266	0.865478	0.807766	0.80654	0.731173	0.375999	0.0350064	0.937106	60.8097
HCT116_CosubstrateEnzyme_Rep2	Q9BWD1	Acetyl-CoA acetyltransferase, cytosolic	ACAT2	16	67.8	0.961856	1.01414	1.01225	1.02833	0.913016	0.738049	0.727865	0.669897	0.460217	0.0355963	0.921204	60.3419
HCT116_CTRL_Rep1	Q9BWD1	Acetyl-CoA acetyltransferase, cytosolic	ACAT2	16	67.8	1.02106	0.960821	1.04468	1.0205	0.945687	0.774542	0.766251	0.593221	0.435943	0.0455391	0.951567	60.1396
HCT116_CTRL_Rep2	Q9BWD1	Acetyl-CoA acetyltransferase, cytosolic	ACAT2	16	67.8	0.96344	1.01439	0.939796	1.05874	0.924466	0.833846	0.691658	0.629949	0.430407	0.0334138	0.945563	60.0825
HCT116_Enzyme_Rep1	Q9BWD1	Acetyl-CoA acetyltransferase, cytosolic	ACAT2	16	67.8	1.01288	0.96457	0.95299	1.04187	0.791152	0.808433	0.795216	0.734539	0.493696	0.0355324	0.880233	61.2653
HCT116_Enzyme_Rep2	Q9BWD1	Acetyl-CoA acetyltransferase, cytosolic	ACAT2	16	67.8	0.93742	1.02875	1.01868	0.971215	0.961776	0.729601	0.727182	0.644296	0.391687	0.0259318	0.936639	59.8471
HCT116_Cosubstrate_Rep1	P24752	Acetyl-CoA acetyltransferase, mitochondrial	ACAT1	22	73.3	1.04155	0.939401	0.975167	0.863619	0.616376	0.213831	0.0925619	0.06402	0.034083	0.0107031	0.995264	50.6611
HCT116_Cosubstrate_Rep2	P24752	Acetyl-CoA acetyltransferase, mitochondrial	ACAT1	22	73.3	0.93356	1.03925	0.996503	0.928002	0.706338	0.229113	0.0957827	0.0739257	0.0317142	0.0167393	0.995152	51.1791
HCT116_CosubstrateEnzyme_Rep1	P24752	Acetyl-CoA acetyltransferase, mitochondrial	ACAT1	22	73.3	0.978004	1.00249	1.00173	0.919325	0.67499	0.191232	0.0563289	0.0438153	0.0242312	0.0110678	0.99871	50.9251
HCT116_CosubstrateEnzyme_Rep2	P24752	Acetyl-CoA acetyltransferase, mitochondrial	ACAT1	22	73.3	1.01675	0.96345	0.941082	0.880637	0.619009	0.170154	0.0451055	0.0384313	0.0206563	0.0115476	0.995972	50.5713
HCT116_CTRL_Rep1	P24752	Acetyl-CoA acetyltransferase, mitochondrial	ACAT1	22	73.3	0.984989	0.992047	0.98691	0.867361	0.577269	0.186199	0.064611	0.0468445	0.0213085	0.009314	0.999023	50.4092
HCT116_CTRL_Rep2	P24752	Acetyl-CoA acetyltransferase, mitochondrial	ACAT1	22	73.3	0.97299	1.00509	0.909093	0.871093	0.636924	0.178988	0.0756546	0.0514076	0.0272178	0.0152935	0.992866	50.6522
HCT116_Enzyme_Rep1	P24752	Acetyl-CoA acetyltransferase, mitochondrial	ACAT1	22	73.3	1.01612	0.961048	0.953748	0.912638	0.697809	0.2322	0.0940656	0.0647653	0.0292684	0.0136402	0.99636	51.1474
HCT116_Enzyme_Rep2	P24752	Acetyl-CoA acetyltransferase, mitochondrial	ACAT1	22	73.3	0.959147	1.01156	0.884668	0.762299	0.603493	0.169149	0.0548168	0.0383509	0.0214741	0.0124585	0.986198	50.0888
HCT116_Cosubstrate_Rep1	Q13085	Acetyl-CoA carboxylase 1;Biotin carboxylase	ACACA	69	35.5	0.921573	1.05333	0.671544	0.418729	0.237406	0.183211	0.113316	0.0692045	0.0396984	0.0217768	0.975353	46.3271
HCT116_Cosubstrate_Rep2	Q13085	Acetyl-CoA carboxylase 1;Biotin carboxylase	ACACA	69	35.5	1.05674	0.927468	0.761373	0.478567	0.297035	0.202887	0.121994	0.0704503	0.0479531	0.0226987	0.9939	47.1375
HCT116_CosubstrateEnzyme_Rep1	Q13085	Acetyl-CoA carboxylase 1;Biotin carboxylase	ACACA	69	35.5	0.984062	0.995892	0.824974	0.46094	0.19778	0.11258	0.0773215	0.0523354	0.0322385	0.0137841	0.997951	46.7919
HCT116_CosubstrateEnzyme_Rep2	Q13085	Acetyl-CoA carboxylase 1;Biotin carboxylase	ACACA	69	35.5	1.01255	0.96733	0.776462	0.462927	0.221881	0.151559	0.107586	0.0739771	0.0343079	0.0163372	0.996655	46.7537
HCT116_CTRL_Rep1	Q13085	Acetyl-CoA carboxylase 1;Biotin carboxylase	ACACA	69	35.5	0.96892	1.00596	0.769333	0.396783	0.242503	0.151021	0.0961093	0.0615283	0.0392565	0.0189313	0.991566	46.475
HCT116_CTRL_Rep2	Q13085	Acetyl-CoA carboxylase 1;Biotin carboxylase	ACACA	69	35.5	1.02885	0.950721	0.752393	0.389854	0.338009	0.164559	0.112857	0.0839408	0.0443324	0.0252319	0.98666	46.7349
HCT116_Enzyme_Rep1	Q13085	Acetyl-CoA carboxylase 1;Biotin carboxylase	ACACA	69	35.5	1.02748	0.948718	0.800944	0.475288	0.213025	0.139554	0.0898692	0.0730713	0.0469828	0.0237729	0.997841	46.8173
HCT116_Enzyme_Rep2	Q13085	Acetyl-CoA carboxylase 1;Biotin carboxylase	ACACA	69	35.5	0.960837	1.01022	0.862283	0.459118	0.226471	0.176097	0.112839	0.0784396	0.0448046	0.0222088	0.991158	46.9671
HCT116_Cosubstrate_Rep1	Q9NR19	Acetyl-coenzyme A synthetase, cytoplasmic	ACSS2	20	39.2	0.968441	1.00883	0.959196	0.890776	0.452898	0.165728	0.0916093	0.0622418	0.0393521	0.0130177	0.997469	49.8021
HCT116_Cosubstrate_Rep2	Q9NR19	Acetyl-coenzyme A synthetase, cytoplasmic	ACSS2	20	39.2	1.02242	0.958609	0.933037	0.802106	0.41863	0.17189	0.0869751	0.0588953	0.0367367	0.0186525	0.998004	49.4203
HCT116_CosubstrateEnzyme_Rep1	Q9NR19	Acetyl-coenzyme A synthetase, cytoplasmic	ACSS2	20	39.2	0.973364	1.00754	0.9733	0.877021	0.510567	0.137877	0.0975825	0.0779893	0.0589474	0.0327564	0.998077	49.9767
HCT116_CosubstrateEnzyme_Rep2	Q9NR19	Acetyl-coenzyme A synthetase, cytoplasmic	ACSS2	20	39.2	0.998361	0.980433	0.991423	0.859093	0.561998	0.216402	0.131364	0.094255	0.0811163	0.041192	0.998504	50.3811
HCT116_CTRL_Rep1	Q9NR19	Acetyl-coenzyme A synthetase, cytoplasmic	ACSS2	20	39.2	1.0454	0.939754	0.887279	0.827288	0.466682	0.19788	0.123872	0.0783775	0.0356666	0.0223593	0.992572	49.7739
HCT116_CTRL_Rep2	Q9NR19	Acetyl-coenzyme A synthetase, cytoplasmic	ACSS2	20	39.2	1.00042	0.978396	1.00287	0.893129	0.477934	0.15715	0.0958974	0.0519279	0.028685	0.0109618	0.998389	49.9251
HCT116_Enzyme_Rep1	Q9NR19	Acetyl-coenzyme A synthetase, cytoplasmic	ACSS2	20	39.2	0.990434	0.988927	0.992101	0.849751	0.416656	0.135176	0.0832058	0.0594445	0.0485782	0.0200995	0.999195	49.4876
HCT116_Enzyme_Rep2	Q9NR19	Acetyl-coenzyme A synthetase, cytoplasmic	ACSS2	20	39.2	0.943035	1.02431	0.813158	0.782634	0.442897	0.144502	0.104386	0.0666953	0.0467775	0.036518	0.984615	49.2654
HCT116_Cosubstrate_Rep1	E7EMM4	Acid ceramidase;Acid ceramidase subunit alpha;Acid ceramidase subunit beta	ASAH1	17	53	0.935929	1.0397	0.989012	0.983651	0.928992	0.748456	0.651948	0.479964	0.441359	0.235508	0.974323	59.2054
HCT116_Cosubstrate_Rep2	E7EMM4	Acid ceramidase;Acid ceramidase subunit alpha;Acid ceramidase subunit beta	ASAH1	17	53	1.01389	0.966354	0.924639	0.891114	0.806498	0.68951	0.573765	0.459156	0.399439	0.276912	0.995967	58.2821
HCT116_CosubstrateEnzyme_Rep1	E7EMM4	Acid ceramidase;Acid ceramidase subunit alpha;Acid ceramidase subunit beta	ASAH1	17	53	0.99819	0.980508	0.987985	1.02035	0.895993	0.85042	0.876007	0.770789	0.508192	0.402463	0.962702	64.2974
HCT116_CosubstrateEnzyme_Rep2	E7EMM4	Acid ceramidase;Acid ceramidase subunit alpha;Acid ceramidase subunit beta	ASAH1	17	53	0.986941	0.990978	0.995166	0.919904	0.851287	0.70937	0.700141	0.630277	0.537435	0.333973	0.97069	62.4458
HCT116_CTRL_Rep1	E7EMM4	Acid ceramidase;Acid ceramidase subunit alpha;Acid ceramidase subunit beta	ASAH1	17	53	1.0171	0.964255	0.91281	0.973192	0.862879	0.774947	0.674982	0.595448	0.572196	0.333584	0.96298	62.6262
HCT116_CTRL_Rep2	E7EMM4	Acid ceramidase;Acid ceramidase subunit alpha;Acid ceramidase subunit beta	ASAH1	17	53	0.940368	1.03684	1.02257	1.08248	0.845165	0.938819	0.714617	0.675111	0.631345	0.38258	0.896339	64.4417
HCT116_Enzyme_Rep1	E7EMM4	Acid ceramidase;Acid ceramidase subunit alpha;Acid ceramidase subunit beta	ASAH1	17	53	0.922579	1.06257	1.02075	1.0311	0.869112	0.806304	0.773824	0.764095	0.620418	0.392778	0.91309	65.1761
HCT116_Enzyme_Rep2	E7EMM4	Acid ceramidase;Acid ceramidase subunit alpha;Acid ceramidase subunit beta	ASAH1	17	53	1.02917	0.956141	0.982346	0.942936	0.879909	0.719243	0.633233	0.597822	0.531417	0.312195	0.96715	61.5785
HCT116_Cosubstrate_Rep2	F8VWW8	Acid sphingomyelinase-like phosphodiesterase 3b	SMPDL3B	3	11.1	0.445995	1.4817	2.92288	1.15084	1.29489	1.28988	0.754736	0.319063	0.751011	0	0.20329	61.2113
HCT116_CosubstrateEnzyme_Rep1	F8VWW8	Acid sphingomyelinase-like phosphodiesterase 3b	SMPDL3B	3	11.1	0.831411	1.16211	1.065	0.742387	0.627929	0.971073	0.861908	0.288499	0	0	0.834841	57.9621
HCT116_CTRL_Rep1	F8VWW8	Acid sphingomyelinase-like phosphodiesterase 3b	SMPDL3B	3	11.1	0.559374	1.36044	0.458067	0.483475	0.309377	0.67877	0	0.646422	0	0	0.408538	48.9762
HCT116_CTRL_Rep2	F8VWW8	Acid sphingomyelinase-like phosphodiesterase 3b	SMPDL3B	3	11.1	1.15388	0.829037	0.661518	0.75288	0.795735	0.345754	0.393335	0.284067	0.219647	0.0919991	0.872317	52.3776
HCT116_Cosubstrate_Rep1	E7EMA9	Acid trehalase-like protein 1	ATHL1	9	18.3	0.969907	1.00743	1.06626	0.80882	0.781657	0.541732	0.370964	0.179084	0.110011	0.0417096	0.984755	53.7032
HCT116_Cosubstrate_Rep2	E7EMA9	Acid trehalase-like protein 1	ATHL1	9	18.3	1.11672	0.873032	0.848097	0.827501	0.589024	0.510253	0.411151	0.276848	0.0902678	0.0296924	0.963716	52.7563
HCT116_CosubstrateEnzyme_Rep1	E7EMA9	Acid trehalase-like protein 1	ATHL1	9	18.3	1.05524	0.918391	0.946099	0.923823	0.770983	0.660498	0.643274	0.488169	0.277649	0.0511824	0.957628	57.3241
HCT116_CosubstrateEnzyme_Rep2	E7EMA9	Acid trehalase-like protein 1	ATHL1	9	18.3	1.03864	0.943239	1.0378	0.897022	0.897928	0.681151	0.577345	0.477863	0.300405	0.0570165	0.972365	57.5188
HCT116_CTRL_Rep1	E7EMA9	Acid trehalase-like protein 1	ATHL1	9	18.3	1.09838	0.893902	1.00447	0.944768	0.799531	0.574567	0.513051	0.309834	0.178425	0.0856363	0.975503	55.3686
HCT116_CTRL_Rep2	E7EMA9	Acid trehalase-like protein 1	ATHL1	9	18.3	1.10944	0.872284	0.906111	0.861278	0.574412	0.488274	0.341368	0.217673	0.110526	0.040581	0.974084	52.444
HCT116_Enzyme_Rep1	E7EMA9	Acid trehalase-like protein 1	ATHL1	9	18.3	1.07587	0.896197	0.939619	0.925097	1.59686	0.861537	0.64238	0.367619	0.281318	0.121381	0.759294	57.3027
HCT116_Enzyme_Rep2	E7EMA9	Acid trehalase-like protein 1	ATHL1	9	18.3	1.09916	0.900746	1.00409	0.831475	0.704183	0.546773	0.404091	0.334728	0.20099	0.0395713	0.974088	54.2048
HCT116_Cosubstrate_Rep1	E9PSD3	Acidic fibroblast growth factor intracellular-binding protein	FIBP	5	11.2	0.967126	1.01007	0.944159	0.684302	0.480474	0.314661	0.140874	0.105186	0.0786934	0.0299781	0.994099	49.8194
HCT116_Cosubstrate_Rep2	E9PSD3	Acidic fibroblast growth factor intracellular-binding protein	FIBP	5	11.2	0.979241	0.997795	0.858989	0.694558	0.434555	0.166453	0.0488212	0.0143239	0.0146251	0	0.996711	48.9616
HCT116_CosubstrateEnzyme_Rep1	E9PSD3	Acidic fibroblast growth factor intracellular-binding protein	FIBP	5	11.2	1.06416	0.90867	0.941162	0.796806	0.443999	0.265507	0.091481	0.0543221	0.0389672	0.0124049	0.991408	49.7987
HCT116_CosubstrateEnzyme_Rep2	E9PSD3	Acidic fibroblast growth factor intracellular-binding protein	FIBP	5	11.2	1.05823	0.925148	0.939018	0.775483	0.523619	0.162816	0.0425279	0	0	0	0.992386	49.7908
HCT116_CTRL_Rep1	E9PSD3	Acidic fibroblast growth factor intracellular-binding protein	FIBP	5	11.2	0.977355	0.998654	0.998481	0.760867	0.497535	0.202557	0.0359445	0.0229663	0.00982892	0	0.996884	49.79
HCT116_CTRL_Rep2	E9PSD3	Acidic fibroblast growth factor intracellular-binding protein	FIBP	5	11.2	0.960157	1.01758	0.922321	0.738355	0.594108	0.195808	0.115721	0.0410612	0.00830086	0.00563573	0.990559	50.1315
HCT116_Enzyme_Rep1	E9PSD3	Acidic fibroblast growth factor intracellular-binding protein	FIBP	5	11.2	1.02826	0.947869	0.853936	0.722685	0.474113	0.181203	0.0638867	0.0390537	0.0332412	0.017374	0.994596	49.2678
HCT116_Enzyme_Rep2	E9PSD3	Acidic fibroblast growth factor intracellular-binding protein	FIBP	5	11.2	0.991041	0.986315	0.847627	0.641606	0.422507	0.152622	0.0631568	0.0309303	0.012839	0.0065834	0.997158	48.6254
HCT116_Cosubstrate_Rep1	P39687	Acidic leucine-rich nuclear phosphoprotein 32 family member A	ANP32A	15	56.6	0.992097	0.986363	1.13482	1.21374	1.2201	1.14027	1.29915	1.1699	1.15759	0.872326	NA	NA
HCT116_Cosubstrate_Rep2	P39687	Acidic leucine-rich nuclear phosphoprotein 32 family member A	ANP32A	15	56.6	0.928204	1.04411	1.01455	1.15114	1.12182	1.00208	1.0562	0.923436	0.888337	0.660836	0.708667	NA
HCT116_CosubstrateEnzyme_Rep1	P39687	Acidic leucine-rich nuclear phosphoprotein 32 family member A	ANP32A	15	56.6	0.924719	1.06051	1.10661	1.34011	1.39677	1.73737	1.78501	1.82222	1.59974	1.29019	NA	NA
HCT116_CosubstrateEnzyme_Rep2	P39687	Acidic leucine-rich nuclear phosphoprotein 32 family member A	ANP32A	15	56.6	0.960823	1.0151	1.0374	1.17761	1.15352	1.53282	1.84603	1.88633	1.69579	0.999924	NA	NA
HCT116_CTRL_Rep1	P39687	Acidic leucine-rich nuclear phosphoprotein 32 family member A	ANP32A	15	56.6	0.957339	1.01598	1.07653	1.32779	1.18709	1.25633	1.38052	1.12342	1.33916	0.845983	NA	NA
HCT116_CTRL_Rep2	P39687	Acidic leucine-rich nuclear phosphoprotein 32 family member A	ANP32A	15	56.6	0.95906	1.01865	0.982534	1.19142	0.892829	1.25667	1.08488	1.33097	1.14248	0.734326	NA	NA
HCT116_Enzyme_Rep1	P39687	Acidic leucine-rich nuclear phosphoprotein 32 family member A	ANP32A	15	56.6	0.966809	1.01457	0.997614	1.03235	1.12585	1.13945	1.30662	1.35551	1.41743	0.912109	-0.548564	NA
HCT116_Enzyme_Rep2	P39687	Acidic leucine-rich nuclear phosphoprotein 32 family member A	ANP32A	15	56.6	1.03329	0.952878	0.942417	1.28619	1.27065	1.40687	1.50323	1.63793	1.50391	1.07791	NA	NA
HCT116_Cosubstrate_Rep1	Q92688-2	Acidic leucine-rich nuclear phosphoprotein 32 family member B	ANP32B	8	37.9	0.992606	0.98588	1.05792	1.19927	1.33093	1.65613	1.71418	1.22108	0.310999	0.11153	NA	NA
HCT116_Cosubstrate_Rep2	Q92688-2	Acidic leucine-rich nuclear phosphoprotein 32 family member B	ANP32B	8	37.9	0.92526	1.04678	1.03963	1.48475	1.41591	1.63767	1.74831	1.32021	0.316892	0.104125	0.438574	62.8264
HCT116_CosubstrateEnzyme_Rep1	Q92688-2	Acidic leucine-rich nuclear phosphoprotein 32 family member B	ANP32B	8	37.9	0.858748	1.13234	1.15857	1.63487	1.60311	1.80911	1.75049	1.28964	0.323103	0.104267	NA	NA
HCT116_CosubstrateEnzyme_Rep2	Q92688-2	Acidic leucine-rich nuclear phosphoprotein 32 family member B	ANP32B	8	37.9	0.80265	1.16115	1.24501	1.70205	1.75135	1.80992	1.69717	1.19129	0.363275	0.105639	NA	NA
HCT116_CTRL_Rep1	Q92688-2	Acidic leucine-rich nuclear phosphoprotein 32 family member B	ANP32B	8	37.9	0.982668	0.994055	1.07255	1.15795	1.10822	1.26036	1.12355	0.684283	0.212659	0.0724976	0.911558	59.1263
HCT116_CTRL_Rep2	Q92688-2	Acidic leucine-rich nuclear phosphoprotein 32 family member B	ANP32B	8	37.9	0.950756	1.02673	1.05886	1.44433	1.15784	1.73931	1.23655	1.0364	0.298003	0.0920645	0.61261	62.8466
HCT116_Enzyme_Rep1	Q92688-2	Acidic leucine-rich nuclear phosphoprotein 32 family member B	ANP32B	8	37.9	0.876065	1.11305	1.14282	1.77786	2.00745	2.40372	2.40842	2.094	0.559101	0.164026	NA	NA
HCT116_Enzyme_Rep2	Q92688-2	Acidic leucine-rich nuclear phosphoprotein 32 family member B	ANP32B	8	37.9	1.02188	0.961905	1.11835	1.77445	1.86798	2.02464	1.84996	1.61584	0.454888	0.142069	NA	NA
HCT116_Cosubstrate_Rep1	Q9BTT0	Acidic leucine-rich nuclear phosphoprotein 32 family member E	ANP32E	9	53.7	0.942827	1.03315	1.1224	1.10007	0.814613	0.525079	0.399555	0.329408	0.355254	0.296943	0.9649	53.2211
HCT116_Cosubstrate_Rep2	Q9BTT0	Acidic leucine-rich nuclear phosphoprotein 32 family member E	ANP32E	9	53.7	0.962303	1.01317	0.958386	1.05079	0.74068	0.570159	0.421018	0.364552	0.368816	0.303398	0.978198	53.8012
HCT116_CosubstrateEnzyme_Rep1	Q9BTT0	Acidic leucine-rich nuclear phosphoprotein 32 family member E	ANP32E	9	53.7	0.971414	1.00966	1.0276	1.04827	0.950308	0.793707	0.705633	0.669503	0.590616	0.555336	0.971129	NA
HCT116_CosubstrateEnzyme_Rep2	Q9BTT0	Acidic leucine-rich nuclear phosphoprotein 32 family member E	ANP32E	9	53.7	0.928428	1.04501	1.10644	1.25514	1.07626	0.84998	0.779947	0.675665	0.778612	0.58587	0.715696	NA
HCT116_CTRL_Rep1	Q9BTT0	Acidic leucine-rich nuclear phosphoprotein 32 family member E	ANP32E	9	53.7	1.01704	0.964308	0.969171	1.34575	1.03749	1.00474	0.748918	0.587651	0.898878	0.600849	0.595124	NA
HCT116_CTRL_Rep2	Q9BTT0	Acidic leucine-rich nuclear phosphoprotein 32 family member E	ANP32E	9	53.7	0.888523	1.0873	1.12672	1.17178	0.774447	0.620925	0.421849	0.412504	0.462292	0.357496	0.905975	54.1917
HCT116_Enzyme_Rep1	Q9BTT0	Acidic leucine-rich nuclear phosphoprotein 32 family member E	ANP32E	9	53.7	0.901695	1.08524	1.13654	1.30467	1.21371	0.924496	0.833282	0.857329	0.849967	0.666964	0.442369	NA
HCT116_Enzyme_Rep2	Q9BTT0	Acidic leucine-rich nuclear phosphoprotein 32 family member E	ANP32E	9	53.7	0.935253	1.03047	1.00513	1.21986	1.0357	0.826123	0.629458	0.682319	0.772161	0.614921	0.809704	NA
HCT116_CTRL_Rep1	Q9BTT0-3	Acidic leucine-rich nuclear phosphoprotein 32 family member E	ANP32E	6	45.5	0.932442	1.03753	0.868341	0.709777	0.888118	0.598587	0.39968	7.53172	0	0.101247	-0.0146509	NA
HCT116_Cosubstrate_Rep1	A2A274	Aconitate hydratase, mitochondrial	ACO2	46	67.2	0.935974	1.03966	0.987887	1.05502	0.972387	0.432715	0.101436	0.0714811	0.0384112	0.0220396	0.994505	52.7586
HCT116_Cosubstrate_Rep2	A2A274	Aconitate hydratase, mitochondrial	ACO2	46	67.2	0.96937	1.00675	0.940591	0.992762	0.822533	0.405864	0.106115	0.0618666	0.0345697	0.0168567	0.997191	52.3468
HCT116_CosubstrateEnzyme_Rep1	A2A274	Aconitate hydratase, mitochondrial	ACO2	46	67.2	0.981425	0.998762	0.962442	0.919561	0.843659	0.481352	0.0905375	0.0524741	0.0303491	0.0137306	0.995254	52.6964
HCT116_CosubstrateEnzyme_Rep2	A2A274	Aconitate hydratase, mitochondrial	ACO2	46	67.2	0.950295	1.02482	0.973167	1.01253	0.852675	0.451629	0.0778707	0.0517387	0.0353566	0.0192615	0.99657	52.6092
HCT116_CTRL_Rep1	A2A274	Aconitate hydratase, mitochondrial	ACO2	46	67.2	1.02167	0.960298	0.922487	0.942098	0.77334	0.349304	0.0799383	0.0459674	0.0254131	0.0106405	0.995192	51.8958
HCT116_CTRL_Rep2	A2A274	Aconitate hydratase, mitochondrial	ACO2	46	67.2	0.948773	1.02866	0.958249	1.02543	0.788226	0.384774	0.103662	0.0525627	0.0300124	0.0153624	0.995573	52.1681
HCT116_Enzyme_Rep1	A2A274	Aconitate hydratase, mitochondrial	ACO2	46	67.2	0.947571	1.03545	0.977787	0.935934	0.780736	0.45906	0.0969166	0.0631355	0.0409587	0.0237028	0.994494	52.4008
HCT116_Enzyme_Rep2	A2A274	Aconitate hydratase, mitochondrial	ACO2	46	67.2	0.978269	0.996424	0.981733	0.941195	0.891695	0.471992	0.089945	0.049592	0.0310539	0.0157138	0.997726	52.7873
HCT116_Cosubstrate_Rep1	P68032	Actin, alpha cardiac muscle 1;Actin, gamma-enteric smooth muscle;Actin, alpha skeletal muscle;Actin, aortic smooth muscle	ACTC1;ACTG2;ACTA1;ACTA2	18	46.2	0.737868	1.22777	0.7231	0.813908	0.331881	0.193599	0.0704783	0.0537566	0.0291498	0.0115039	0.889528	48.9411
HCT116_Cosubstrate_Rep2	P68032	Actin, alpha cardiac muscle 1;Actin, gamma-enteric smooth muscle;Actin, alpha skeletal muscle;Actin, aortic smooth muscle	ACTC1;ACTG2;ACTA1;ACTA2	18	46.2	0.924606	1.04738	0.903537	0.815599	0.382206	0.211698	0.0878653	0.0556147	0.0286423	0.0142575	0.989859	49.3823
HCT116_CosubstrateEnzyme_Rep1	P68032	Actin, alpha cardiac muscle 1;Actin, gamma-enteric smooth muscle;Actin, alpha skeletal muscle;Actin, aortic smooth muscle	ACTC1;ACTG2;ACTA1;ACTA2	18	46.2	0.806503	1.18923	1.23804	1.42524	0.998462	0.409559	0.0763464	0.0506598	0.0365672	0.0168007	0.892316	52.7494
HCT116_CosubstrateEnzyme_Rep2	P68032	Actin, alpha cardiac muscle 1;Actin, gamma-enteric smooth muscle;Actin, alpha skeletal muscle;Actin, aortic smooth muscle	ACTC1;ACTG2;ACTA1;ACTA2	18	46.2	0.918469	1.05421	1.01365	1.07528	0.569219	0.20608	0.0630417	0.0375453	0.0275286	0.0119027	0.98567	50.5726
HCT116_CTRL_Rep1	P68032	Actin, alpha cardiac muscle 1;Actin, gamma-enteric smooth muscle;Actin, alpha skeletal muscle;Actin, aortic smooth muscle	ACTC1;ACTG2;ACTA1;ACTA2	18	46.2	1.03903	0.945269	0.675212	0.770797	0.336642	0.192829	0.0867012	0.0675956	0.0525612	0.0261152	0.96327	48.4358
HCT116_CTRL_Rep2	P68032	Actin, alpha cardiac muscle 1;Actin, gamma-enteric smooth muscle;Actin, alpha skeletal muscle;Actin, aortic smooth muscle	ACTC1;ACTG2;ACTA1;ACTA2	18	46.2	0.870618	1.10473	0.767571	0.626302	0.436926	0.152906	0.105081	0.0547676	0.0376768	0.0217451	0.965674	48.5301
HCT116_Enzyme_Rep1	P68032	Actin, alpha cardiac muscle 1;Actin, gamma-enteric smooth muscle;Actin, alpha skeletal muscle;Actin, aortic smooth muscle	ACTC1;ACTG2;ACTA1;ACTA2	18	46.2	0.872042	1.11742	1.13619	1.14234	0.149959	0.206152	0.0767712	0.0430983	0.0207754	0.0135053	0.960808	49.7083
HCT116_Enzyme_Rep2	P68032	Actin, alpha cardiac muscle 1;Actin, gamma-enteric smooth muscle;Actin, alpha skeletal muscle;Actin, aortic smooth muscle	ACTC1;ACTG2;ACTA1;ACTA2	18	46.2	0.550162	1.33524	1.25794	1.29621	0.92091	0.345038	0.0865013	0.0491898	0.0262114	0.0136445	0.83551	52.3659
HCT116_Cosubstrate_Rep1	P60709	Actin, cytoplasmic 1;Actin, cytoplasmic 1, N-terminally processed	ACTB	31	94.7	0.462463	1.48929	0.900067	1.62617	0.676635	0.71807	0.356118	0.208353	0.0898878	0.0498001	0.628522	54.6671
HCT116_Cosubstrate_Rep2	P60709	Actin, cytoplasmic 1;Actin, cytoplasmic 1, N-terminally processed	ACTB	31	94.7	1.16104	0.832812	0.718006	0.50143	0.357165	0.235994	0.0670937	0.0708283	0.034568	0.0212835	0.969834	47.303
HCT116_CosubstrateEnzyme_Rep1	P60709	Actin, cytoplasmic 1;Actin, cytoplasmic 1, N-terminally processed	ACTB	31	94.7	1.04581	0.92865	0.925955	0.787223	0.41232	0.177445	0.0635534	0.0535986	0.0521287	0	0.994755	49.3418
HCT116_CosubstrateEnzyme_Rep2	P60709	Actin, cytoplasmic 1;Actin, cytoplasmic 1, N-terminally processed	ACTB	31	94.7	1.03051	0.95075	0.755047	0.601652	0.396995	0.0961977	0.0119883	0.0167925	0.00904018	0	0.98742	47.8634
HCT116_CTRL_Rep1	P60709	Actin, cytoplasmic 1;Actin, cytoplasmic 1, N-terminally processed	ACTB	31	94.7	0.892497	1.0721	0.630599	0.684737	0.350141	0.178146	0.0385062	0.0404801	0.0175968	0.00578094	0.949308	47.9744
HCT116_CTRL_Rep2	P60709	Actin, cytoplasmic 1;Actin, cytoplasmic 1, N-terminally processed	ACTB	31	94.7	1.06301	0.917477	0.706745	0.331171	0.427307	0.0851516	0.0302124	0.00995331	0	0	0.96081	46.4442
HCT116_Enzyme_Rep1	P60709	Actin, cytoplasmic 1;Actin, cytoplasmic 1, N-terminally processed	ACTB	31	94.7	0.947611	1.0354	0.883077	0.794527	0.39925	0.138631	0.0366236	0.0225141	0.011062	0.00385606	0.994127	49.2257
HCT116_Enzyme_Rep2	P60709	Actin, cytoplasmic 1;Actin, cytoplasmic 1, N-terminally processed	ACTB	31	94.7	0.961114	1.01	0.835065	0.642075	0.294245	0.134384	0.037972	0.0198355	0.00280382	0.000589565	0.996728	48.0692
HCT116_Cosubstrate_Rep1	P63261	Actin, cytoplasmic 2;Actin, cytoplasmic 2, N-terminally processed	ACTG1	32	94.9	1.02682	0.953395	0.867702	0.644979	0.30265	0.159677	0.0891043	0.0694345	0.041204	0.0225866	0.998092	48.1686
HCT116_Cosubstrate_Rep2	P63261	Actin, cytoplasmic 2;Actin, cytoplasmic 2, N-terminally processed	ACTG1	32	94.9	0.894919	1.07432	0.74774	0.718092	0.385001	0.205506	0.102445	0.0849863	0.0444086	0.0204936	0.970949	48.7751
HCT116_CosubstrateEnzyme_Rep1	P63261	Actin, cytoplasmic 2;Actin, cytoplasmic 2, N-terminally processed	ACTG1	32	94.9	0.952077	1.03072	1.01915	1.09007	0.727306	0.348023	0.101422	0.0663245	0.0557391	0.0207155	0.989045	51.8095
HCT116_CosubstrateEnzyme_Rep2	P63261	Actin, cytoplasmic 2;Actin, cytoplasmic 2, N-terminally processed	ACTG1	32	94.9	0.899233	1.07197	0.857517	0.992247	0.610725	0.278493	0.0977239	0.0608543	0.0345026	0.0147895	0.976997	51.0222
HCT116_CTRL_Rep1	P63261	Actin, cytoplasmic 2;Actin, cytoplasmic 2, N-terminally processed	ACTG1	32	94.9	0.953344	1.01944	0.872172	0.767254	0.394705	0.206984	0.104369	0.0648946	0.0356201	0.0172462	0.994429	49.239
HCT116_CTRL_Rep2	P63261	Actin, cytoplasmic 2;Actin, cytoplasmic 2, N-terminally processed	ACTG1	32	94.9	0.952271	1.02526	0.815892	0.690331	0.479844	0.162286	0.123888	0.0692701	0.0386947	0.0170173	0.988715	49.1247
HCT116_Enzyme_Rep1	P63261	Actin, cytoplasmic 2;Actin, cytoplasmic 2, N-terminally processed	ACTG1	32	94.9	0.978153	1.00226	0.971248	0.942787	0.655876	0.260929	0.0847509	0.0542532	0.0364521	0.0173054	0.999262	51.0932
HCT116_Enzyme_Rep2	P63261	Actin, cytoplasmic 2;Actin, cytoplasmic 2, N-terminally processed	ACTG1	32	94.9	0.948583	1.01992	0.922653	0.959305	0.63377	0.256763	0.094031	0.0588343	0.0293982	0.0146304	0.994608	51.0101
HCT116_Cosubstrate_Rep1	O14639-6	Actin-binding LIM protein 1	ABLIM1	18	29.7	1.0037	0.975345	0.904546	0.796815	0.631477	0.427387	0.339665	0.247253	0.24242	0.130127	0.995195	52.1122
HCT116_Cosubstrate_Rep2	O14639-6	Actin-binding LIM protein 1	ABLIM1	18	29.7	1.01843	0.962232	0.870049	0.769709	0.604056	0.405259	0.33365	0.240416	0.187447	0.133936	0.997309	51.7082
HCT116_CosubstrateEnzyme_Rep1	O14639-6	Actin-binding LIM protein 1	ABLIM1	18	29.7	1.00783	0.970006	0.87884	0.753015	0.604583	0.451929	0.340834	0.29962	0.213262	0.158611	0.997814	52.1163
HCT116_CosubstrateEnzyme_Rep2	O14639-6	Actin-binding LIM protein 1	ABLIM1	18	29.7	0.997438	0.981285	0.944535	0.80924	0.636647	0.430568	0.365252	0.276564	0.280624	0.134868	0.98983	52.3308
HCT116_CTRL_Rep1	O14639-6	Actin-binding LIM protein 1	ABLIM1	18	29.7	0.985709	0.991423	0.963438	0.715096	0.624224	0.405054	0.36696	0.269403	0.254298	0.139881	0.983908	51.8291
HCT116_CTRL_Rep2	O14639-6	Actin-binding LIM protein 1	ABLIM1	18	29.7	0.999876	0.978925	0.912133	0.775653	0.619043	0.440398	0.33091	0.280409	0.25849	0.123098	0.992924	52.1327
HCT116_Enzyme_Rep1	O14639-6	Actin-binding LIM protein 1	ABLIM1	18	29.7	0.999692	0.97888	0.911664	0.757227	0.687274	0.441814	0.419346	0.37408	0.346079	0.206661	0.979667	53.1955
HCT116_Enzyme_Rep2	O14639-6	Actin-binding LIM protein 1	ABLIM1	18	29.7	1.09122	0.907032	0.803517	0.69352	0.529346	0.332187	0.334391	0.304105	0.286033	0.159352	0.972492	50.2742
HCT116_Cosubstrate_Rep1	Q9NQW6-2	Actin-binding protein anillin	ANLN	15	17.3	1.07275	0.909778	0.879812	0.355341	0.189654	0.121797	0.0776187	0.0952963	0.116699	0	0.983355	46.2825
HCT116_Cosubstrate_Rep2	Q9NQW6-2	Actin-binding protein anillin	ANLN	15	17.3	0.838633	1.12539	0.90585	0.483214	0.242636	0.190328	0.154053	0.248004	0.185855	0.10495	0.956339	46.924
HCT116_CosubstrateEnzyme_Rep1	Q9NQW6-2	Actin-binding protein anillin	ANLN	15	17.3	0.918391	1.0674	0.944659	0.588444	0.230654	0.147982	0.154119	0.113906	0.074779	0.0170278	0.985134	47.6456
[truncated: 33,829 more rows]

## Sheet: Sheet 2
NAD binding proteins (two-sided Student t-test; no adjustment for multiple comparisons was performed)
Uniprot ID	Gene names	Protein names	Unique peptides	Sequence coverage [%]	Annotated in Uniprot as NAD binder	Cosubstrate_Rep1 Tm	Cosubstrate_Rep2 Tm	CTRL_Rep1 Tm	CTRL_Rep2 Tm	Mean cosubstrate Tm	Mean CTRL Tm	Delta Tm	P value
O60749	SNX2	Sorting nexin-2	28	59.9	0	49.3796	49.3927	49.725	49.7195	49.3862	49.7222	0.336086	0.000442971
Q8N1B4	VPS52	Vacuolar protein sorting-associated protein 52 homolog	15	25.6	0	53.3376	53.5756	59.0494	59.242	53.4566	59.1457	5.68908	0.000723165
Q9BY32	ITPA	Inosine triphosphate pyrophosphatase	10	72.7	0	59.6172	59.9692	66.1881	66.1509	59.7932	66.1695	6.37629	0.000769797
Q6ZVM7	TOM1L2	TOM1-like protein 2	9	27	0	52.6675	52.6633	51.8622	51.9132	52.6654	51.8877	-0.777711	0.00107844
O94804	STK10	Serine/threonine-protein kinase 10	27	36.5	0	47.5878	47.5697	47.331	47.3331	47.5787	47.332	-0.24668	0.00136276
Q5XPI4	RNF123	E3 ubiquitin-protein ligase RNF123	15	16.2	0	50.8289	50.6875	49.1741	49.156	50.7582	49.165	-1.59316	0.00199703
Q5VZM2-2	RRAGB	Ras-related GTP-binding protein B	11	35.3	0	57.1911	56.9364	59.8986	59.7605	57.0638	59.8295	2.76578	0.00273192
H7C4B3	ADAP1	Arf-GAP with dual PH domain-containing protein 1	2	15.5	0	51.3265	51.1265	53.677	53.8613	51.2265	53.7691	2.5426	0.00284714
P12004	PCNA	Proliferating cell nuclear antigen	22	92.7	0	55.2843	55.3948	56.4473	56.5126	55.3395	56.4799	1.1404	0.00315102
Q9H267	VPS33B	Vacuolar protein sorting-associated protein 33B	23	42.1	0	48.7614	48.7405	49.3396	49.2793	48.751	49.3094	0.558474	0.00324895
S5FZ81	PHF10	PHD finger protein 10	5	15.9	0	56.8221	56.4361	52.3844	52.7105	56.6291	52.5475	-4.08165	0.00380972
Q96B36	AKT1S1	Proline-rich AKT1 substrate 1	8	41.4	0	59.0447	59.6737	65.1668	65.622	59.3592	65.3944	6.03521	0.00411284
Q7L592	NDUFAF7	NADH dehydrogenase [ubiquinone] complex I, assembly factor 7	12	32.2	0	53.2882	53.0044	50.0053	49.6824	53.1463	49.8438	-3.30243	0.00420855
Q15291	RBBP5	Retinoblastoma-binding protein 5	25	44.8	0	58.868	58.7694	61.9149	61.5412	58.8187	61.728	2.90935	0.00438276
P49736	MCM2	DNA replication licensing factor MCM2	50	69.9	0	48.0528	48.1453	48.7772	48.8022	48.0991	48.7897	0.690635	0.00478543
P30520	ADSS	Adenylosuccinate synthetase isozyme 2	24	58.8	0	57.3074	57.3881	56.1241	55.9618	57.3478	56.0429	-1.30482	0.00478693
J3KRA9	SMG1	Serine/threonine-protein kinase SMG1	16	5.3	0	53.7293	53.3037	47.9726	48.5765	53.5165	48.2745	-5.24197	0.00492864
Q96AJ9-1	VTI1A	Vesicle transport through interaction with t-SNAREs homolog 1A	7	50.7	0	58.873	58.9379	61.9678	61.5562	58.9055	61.762	2.85655	0.00527701
O95801	TTC4	Tetratricopeptide repeat protein 4	20	71.6	0	48.9648	48.9075	49.314	49.3185	48.9362	49.3163	0.380086	0.00566651
Q2NKX8	ERCC6L	DNA excision repair protein ERCC-6-like	35	36.6	0	47.238	47.1389	48.5034	48.3384	47.1885	48.4209	1.23242	0.00604001
P11172	UMPS	Uridine 5-monophosphate synthase;Orotate phosphoribosyltransferase;Orotidine 5-phosphate decarboxylase	26	57.9	0	47.5565	47.6741	48.4906	48.5744	47.6153	48.5325	0.917199	0.00613373
O43805	SSNA1	Sjoegren syndrome nuclear autoantigen 1	6	53.8	0	56.0026	56.577	61.8908	62.6468	56.2898	62.2688	5.97902	0.0062452
O14950	MYL12B	Myosin regulatory light chain 12B	17	83.7	0	54.0207	53.905	53.2419	53.2537	53.9629	53.2478	-0.715061	0.00654282
Q8N335	GPD1L	Glycerol-3-phosphate dehydrogenase 1-like protein;Glycerol-3-phosphate dehydrogenase [NAD(+)]	20	64.7	1	50.6969	50.5578	48.1409	48.5056	50.6273	48.3233	-2.30407	0.00710035
P43034	PAFAH1B1	Platelet-activating factor acetylhydrolase IB subunit alpha	28	78.5	0	59.4388	59.5931	61.2071	61.4776	59.5159	61.3424	1.82645	0.00718684
Q9BYB4	GNB1L	Guanine nucleotide-binding protein subunit beta-like protein 1	11	38.2	0	58.8954	58.7438	54.9281	54.2066	58.8196	54.5674	-4.25221	0.00743211
Q6IAA8	LAMTOR1	Ragulator complex protein LAMTOR1	4	36.6	0	54	54.1484	53.0175	52.8893	54.0742	52.9534	-1.12078	0.00756397
P80188	LCN2	Neutrophil gelatinase-associated lipocalin	10	59.6	0	59.6493	59.8082	64.6298	65.5607	59.7287	65.0953	5.36653	0.00765434
Q5SQP8	CTBP2	C-terminal-binding protein 2	21	53.2	1	52.1212	51.6318	49.0652	49.1352	51.8765	49.1002	-2.7763	0.00783521
Q9H2K8	TAOK3	Serine/threonine-protein kinase TAO3	15	15.8	0	50.4906	50.6031	51.1508	51.1745	50.5469	51.1626	0.615765	0.0085936
Q2M2I8-2	AAK1	AP2-associated protein kinase 1	17	31.5	0	50.3609	50.4633	49.4197	49.5585	50.4121	49.4891	-0.922963	0.0086194
P31939	ATIC	Bifunctional purine biosynthesis protein PURH;Phosphoribosylaminoimidazolecarboxamide formyltransferase;IMP cyclohydrolase	43	84	0	47.2877	47.2764	47.11	47.0765	47.282	47.0933	-0.188786	0.00862692
Q9HB90	RRAGC	Ras-related GTP-binding protein C	17	54.6	0	57.2072	57.6501	60.4254	60.1184	57.4286	60.2719	2.8433	0.00886059
Q9P0K7-4	RAI14	Ankycorbin	25	32.5	0	47.4077	47.2108	48.3959	48.3514	47.3092	48.3736	1.06439	0.00887361
O96013	PAK4	Serine/threonine-protein kinase PAK 4	15	44.2	0	46.5365	46.4975	47.1037	47.0079	46.517	47.0558	0.538729	0.00909373
P82094	TMF1	TATA element modulatory factor	32	37.3	0	56.0035	56.4544	58.5615	58.5999	56.229	58.5807	2.35173	0.00912833
Q7Z6B7-2	SRGAP1	SLIT-ROBO Rho GTPase-activating protein 1	26	29.8	0	49.8287	49.7377	50.3051	50.3594	49.7832	50.3323	0.549051	0.00918685
P08651-2	NFIC	Nuclear factor 1 C-type	14	44.5	0	53.1126	52.8641	54.2541	54.2758	52.9884	54.265	1.27659	0.00941285
Q08752	PPID	Peptidyl-prolyl cis-trans isomerase D	28	78.1	0	48.6717	48.7442	49.062	49.0782	48.7079	49.0701	0.362168	0.0103342
Q9UNF0	PACSIN2	Protein kinase C and casein kinase substrate in neurons protein 2	26	68.3	0	47.5152	47.5408	47.8577	47.9321	47.528	47.8949	0.366883	0.0112978
P35269	GTF2F1	General transcription factor IIF subunit 1	26	58.8	0	53.6275	53.4237	52.4989	52.3852	53.5256	52.442	-1.08361	0.0113958
Q5TBB1	RNASEH2B	Ribonuclease H2 subunit B	5	18.9	0	46.2911	46.1859	45.5134	45.6148	46.2385	45.5641	-0.674418	0.0115344
K7ENF0	NARS	NA	2	42.6	0	50.399	50.4294	49.9957	50.0733	50.4142	50.0345	-0.379658	0.0118116
P04406	GAPDH	Glyceraldehyde-3-phosphate dehydrogenase	30	87.8	1	60.9898	61.4839	58.3287	58.6755	61.2369	58.5021	-2.73476	0.0119611
Q9UI26	IPO11	Importin-11	31	41.4	0	52.1438	52.0708	51.743	51.6934	52.1073	51.7182	-0.389049	0.0126078
Q9NXR7	BRE	BRCA1-A complex subunit BRE	13	41.3	0	57.0661	56.8536	58.4638	58.7764	56.9598	58.6201	1.66025	0.0127166
Q7L1T6	CYB5R4	Cytochrome b5 reductase 4	9	20.5	1	49.7756	50.3034	47.6192	47.3727	50.0395	47.4959	-2.54356	0.0128624
O43865	AHCYL1	Putative adenosylhomocysteinase 2	22	54.3	1	50.6902	50.8694	49.9341	49.9919	50.7798	49.963	-0.816757	0.013026
Q9Y2S2-2	CRYL1	Lambda-crystallin homolog	13	44.4	0	51.6785	51.7785	50.6391	50.8447	51.7285	50.7419	-0.986586	0.0131548
O15541	RNF113A	RING finger protein 113A	12	45.5	0	55.9212	55.3825	58.7556	58.3411	55.6518	58.5483	2.89647	0.0134908
Q9NR30	DDX21	Nucleolar RNA helicase 2	20	31.4	0	52.3255	52.4528	50.405	49.8925	52.3891	50.1487	-2.24039	0.0136039
G3V1P5	MED15	Mediator of RNA polymerase II transcription subunit 15	5	13.4	0	51.1713	51.3533	50.0064	50.2103	51.2623	50.1084	-1.15395	0.0137338
Q9Y6D6	ARFGEF1	Brefeldin A-inhibited guanine nucleotide-exchange protein 1	32	21.5	0	48.1799	48.0102	48.864	48.9579	48.095	48.9109	0.815908	0.0138296
H0YJ75	PPP2R5C	Serine/threonine-protein phosphatase 2A 56 kDa regulatory subunit gamma isoform	14	36	0	49.6037	49.398	51.1076	50.8257	49.5009	50.9667	1.46582	0.0138762
E9PNU1	NME7	Nucleoside diphosphate kinase 7	5	22.7	0	48.9351	48.5498	50.8661	50.5895	48.7425	50.7278	1.98534	0.0139675
Q8TEX9	IPO4	Importin-4	42	52.5	0	53.6538	53.6063	52.9514	53.0912	53.63	53.0213	-0.608745	0.0143882
A0A0A0MR05	MLST8	Target of rapamycin complex subunit LST8	4	18	0	50.36	50.518	52.1495	52.5939	50.439	52.3717	1.93277	0.0145621
P56945-5	BCAR1	Breast cancer anti-estrogen resistance protein 1	15	26	0	50.0546	49.9225	51.7132	52.1745	49.9885	51.9438	1.95531	0.0147226
Q14376	GALE	UDP-glucose 4-epimerase	22	74.4	1	47.5998	48.2499	45.1505	45.2906	47.9249	45.2206	-2.70428	0.0147843
O95544	NADK	NAD kinase	3	11	1	57.153	58.5149	64.0976	65.0504	57.834	64.574	6.73999	0.014866
P48729	CSNK1A1	Casein kinase I isoform alpha	11	36.5	0	47.063	47.052	48.011	47.7994	47.0575	47.9052	0.847712	0.0152629
Q9H074	PAIP1	Polyadenylate-binding protein-interacting protein 1	16	38.2	0	58.3012	58.2241	56.5959	56.9598	58.2626	56.7779	-1.48474	0.0153326
P00367	GLUD1;GLUD2	Glutamate dehydrogenase 1, mitochondrial;Glutamate dehydrogenase 2, mitochondrial	35	69.2	0	52.2021	52.225	53.2763	53.0349	52.2135	53.1556	0.942066	0.0161522
Q96CG3	TIFA	TRAF-interacting protein with FHA domain-containing protein A	4	25	0	52.5609	53.1475	50.4354	50.5943	52.8542	50.5149	-2.33929	0.0164592
P62140	PPP1CB	Serine/threonine-protein phosphatase PP1-beta catalytic subunit	21	69.7	0	54.2246	54.0441	53.3446	53.2079	54.1344	53.2763	-0.858128	0.016965
O00408-4	PDE2A	cGMP-dependent 3,5-cyclic phosphodiesterase	15	21.4	0	49.3275	49.6857	51.632	51.2594	49.5066	51.4457	1.9391	0.0173047
Q15714-2	TSC22D1	TSC22 domain family protein 1	6	36.1	0	50.3836	50.2711	52.7755	52.2035	50.3273	52.4895	2.16219	0.0176952
O00401	WASL	Neural Wiskott-Aldrich syndrome protein	18	46.7	0	51.1614	51.1366	50.6645	50.5159	51.149	50.5902	-0.55875	0.0177003
Q9GZS3	WDR61	WD repeat-containing protein 61;WD repeat-containing protein 61, N-terminally processed	14	62.6	0	53.1031	53.0068	51.957	51.6256	53.0549	51.7913	-1.26363	0.0181339
F8WC89	SAC3D1	SAC3 domain-containing protein 1	4	16.2	0	53.2749	53.0195	49.7003	50.4941	53.1472	50.0972	-3.05001	0.0181812
Q8WVT3	TRAPPC12	Trafficking protein particle complex subunit 12	8	19.9	0	48.1641	48.2583	49.4492	49.8329	48.2112	49.6411	1.4299	0.0185521
Q06546	GABPA	GA-binding protein alpha chain	18	52.9	0	50.6531	50.6986	52.1363	51.7838	50.6758	51.9601	1.28425	0.0186175
A0A0C4DFT3	DLG1	Disks large homolog 1	25	38.2	0	51.7583	51.7338	52.4534	52.2827	51.746	52.368	0.621981	0.0186756
H0Y6K2	BRD2	Bromodomain-containing protein 2	17	26.3	0	46.6958	46.7867	47.0751	47.1124	46.7412	47.0938	0.352522	0.0189057
P23526	AHCY	Adenosylhomocysteinase	30	67.1	1	62.971	63.2678	61.8425	62.0073	63.1194	61.9249	-1.19454	0.019604
J3KR44	OTUB1	Ubiquitin thioesterase OTUB1	14	78.3	0	52.5713	52.5871	52.0052	52.1476	52.5792	52.0764	-0.502795	0.0197053
Q5JPI9	METTL10	Protein-lysine N-methyltransferase METTL10	5	26.8	0	49.2724	48.9152	50.7775	51.1854	49.0938	50.9814	1.88768	0.0200057
Q9NZW5	MPP6	MAGUK p55 subfamily member 6	16	40.6	0	48.0018	47.8771	48.4025	48.475	47.9395	48.4387	0.499262	0.0202459
B4DJL6	VWA9	von Willebrand factor A domain-containing protein 9	9	25.3	0	52.2448	52.0794	52.8719	52.771	52.1621	52.8214	0.659353	0.0208985
Q86SX6	GLRX5	Glutaredoxin-related protein 5, mitochondrial	5	33.8	0	62.5574	63.56	66.5784	66.4266	63.0587	66.5025	3.44377	0.0209966
Q58FF8	HSP90AB2P	Putative heat shock protein HSP 90-beta 2	13	26.8	0	49.8593	50.0551	51.7688	51.3399	49.9572	51.5544	1.59716	0.0210961
G5EA44	C12orf43	Uncharacterized protein C12orf43	4	26.6	0	55.5383	54.143	60.7333	59.9124	54.8406	60.3229	5.48225	0.0211127
O60568	PLOD3	Procollagen-lysine,2-oxoglutarate 5-dioxygenase 3	27	47	0	50.7083	50.9335	51.628	51.5747	50.8209	51.6014	0.780445	0.0212866
G5E9A6	USP11	Ubiquitin carboxyl-terminal hydrolase;Ubiquitin carboxyl-terminal hydrolase 11	23	41.5	0	44.7323	44.6725	46.3368	46.9049	44.7024	46.6209	1.91849	0.0214524
A0A087WY55	VTA1	Vacuolar protein sorting-associated protein VTA1 homolog	13	52.9	0	51.0703	50.9927	50.6078	50.6919	51.0315	50.6499	-0.381669	0.0217352
B9ZVM7	ICA1;ICAp69	Islet cell autoantigen 1	4	16.8	0	50.0803	49.6807	51.4665	51.2482	49.8805	51.3574	1.47691	0.0229451
O96017	CHEK2	Serine/threonine-protein kinase Chk2	10	26.3	0	49.1333	49.1045	50.6636	50.2442	49.1189	50.4539	1.33496	0.0238998
Q16864	ATP6V1F	V-type proton ATPase subunit F	8	88.2	0	57.021	56.0171	59.8388	60.4052	56.519	60.122	3.60296	0.0246472
O95453-2	PARN	Poly(A)-specific ribonuclease PARN	20	38.4	0	50.0807	50.0765	50.0342	50.0176	50.0786	50.0259	-0.0527239	0.0254235
A0A0D9SEI0	C6orf203	Uncharacterized protein C6orf203	3	11.8	0	51.1596	50.9641	48.1239	48.9301	51.0618	48.527	-2.53483	0.0257479
P61599	NAA20	N-alpha-acetyltransferase 20	8	44.4	0	50.6567	50.5524	51.4508	51.7673	50.6046	51.6091	1.00449	0.0264353
Q96JB2	COG3	Conserved oligomeric Golgi complex subunit 3	18	26.7	0	45.9366	46.4735	48.0183	47.8227	46.2051	47.9205	1.71542	0.0266407
Q96P48-3	ARAP1	Arf-GAP with Rho-GAP domain, ANK repeat and PH domain-containing protein 1	13	12.3	0	48.4581	48.2472	47.0355	46.5575	48.3527	46.7965	-1.55617	0.0270346
Q4G0F5	VPS26B	Vacuolar protein sorting-associated protein 26B	17	55.4	0	50.9446	51.3787	52.5398	52.4151	51.1617	52.4775	1.3158	0.0282193
Q9Y2V7	COG6	Conserved oligomeric Golgi complex subunit 6	12	23.1	0	46.0667	45.9106	47.6855	47.2064	45.9886	47.446	1.45735	0.0286119
Q12929	EPS8	Epidermal growth factor receptor kinase substrate 8	23	42.5	0	48.1408	48.2255	48.5915	48.4988	48.1832	48.5452	0.362	0.0288311
Q9BVM2	DPCD	Protein DPCD	7	43.3	0	48.8194	49.0126	49.4993	49.4583	48.916	49.4788	0.56281	0.0294241
A0A0A6YYH1	C15orf38-AP3S2;ARPIN	Arpin	11	30.7	0	55.9231	55.167	57.9993	57.7059	55.545	57.8526	2.30754	0.0295144
Q9BTW9	TBCD	Tubulin-specific chaperone D	49	59.1	0	49.061	49.1263	49.966	49.7117	49.0937	49.8389	0.745197	0.0296648
P21281	ATP6V1B2	V-type proton ATPase subunit B, brain isoform	29	81.4	0	53.813	53.8443	54.4268	54.2491	53.8287	54.338	0.509334	0.0299675
O43175	PHGDH	D-3-phosphoglycerate dehydrogenase	26	61.2	1	57.9232	57.5167	54.525	53.2221	57.7199	53.8735	-3.84637	0.0300679
P07686	HEXB	Beta-hexosaminidase subunit beta;Beta-hexosaminidase subunit beta chain B;Beta-hexosaminidase subunit beta chain A	24	52.5	0	57.8704	57.7328	58.2021	58.2743	57.8016	58.2382	0.436606	0.0302438
O00442	RTCA	RNA 3-terminal phosphate cyclase	14	55.7	0	49.6865	49.2604	50.6944	50.9064	49.4735	50.8004	1.32694	0.0306902
Q9NZL9	MAT2B	Methionine adenosyltransferase 2 subunit beta	19	74	0	55.4413	55.1377	54.441	54.3224	55.2895	54.3817	-0.907831	0.0307638
Q9Y5Q8-2	GTF3C5	General transcription factor 3C polypeptide 5	4	8.4	0	54.3462	52.8218	47.9962	49.0024	53.584	48.4993	-5.08474	0.0307777
J3KN87	CHEK1	Serine/threonine-protein kinase Chk1	3	10.4	0	49.9977	49.4262	52.2717	51.6801	49.7119	51.9759	2.26395	0.0314546
Q5VZE5	NAA35	N-alpha-acetyltransferase 35, NatC auxiliary subunit	13	24.1	0	47.785	47.6676	48.68	48.4055	47.7263	48.5427	0.816425	0.0318274
Q06330-4	RBPJ	Recombining binding protein suppressor of hairless	12	37.1	0	53.2556	52.5608	54.8471	54.7849	52.9082	54.816	1.90778	0.0318385
Q96H79	ZC3HAV1L	Zinc finger CCCH-type antiviral protein 1-like	7	43	0	52.5027	52.4143	51.155	51.5548	52.4585	51.3549	-1.1036	0.0327441
Q86TB9-4	PATL1	Protein PAT1 homolog 1	7	13.4	0	49.7781	50.0617	48.8756	49.0826	49.9199	48.9791	-0.94082	0.0331131
Q01432	AMPD3	AMP deaminase 3	12	20.1	0	49.6302	49.818	50.2693	50.2153	49.7241	50.2423	0.518229	0.0337528
P52732	KIF11	Kinesin-like protein KIF11	8	9.1	0	47.7036	47.5423	49.0764	49.7338	47.6229	49.4051	1.78215	0.034219
P48507	GCLM	Glutamate--cysteine ligase regulatory subunit	14	66.4	0	52.4185	52.436	51.9465	51.7196	52.4273	51.833	-0.594245	0.0347612
Q9NQX3	GPHN	Gephyrin;Molybdopterin adenylyltransferase;Molybdopterin molybdenumtransferase	37	70.9	0	57.8291	58.8683	60.992	61.3517	58.3487	61.1719	2.82318	0.0358986
O75312	ZPR1	Zinc finger protein ZPR1	23	65.4	0	53.8752	54.0411	53.51	53.4048	53.9582	53.4574	-0.500756	0.0363979
O15231-3	ZNF185	Zinc finger protein 185	28	53.8	0	58.0351	58.7119	60.125	60.0775	58.3735	60.1013	1.72775	0.0364476
Q9H0G5	NSRP1;CCDC55	Nuclear speckle splicing regulatory protein 1	17	31.2	0	55.2196	54.8772	57.3253	56.6459	55.0484	56.9856	1.93718	0.0364646
P51649	ALDH5A1	Succinate-semialdehyde dehydrogenase, mitochondrial	19	60.7	1	55.048	55.3861	53.9934	54.26	55.2171	54.1267	-1.09041	0.0368399
Q06547-2	GABPB1	GA-binding protein subunit beta-1	5	14.1	0	48.1556	48.0595	50.2959	51.3715	48.1076	50.8337	2.72614	0.0370552
Q9NQT5	EXOSC3	Exosome complex component RRP40	10	43.3	0	50.9286	50.9197	51.0757	51.1501	50.9242	51.1129	0.188742	0.0371676
Q6ICJ4	Em:AP000351.3;GSTT2;GSTT2B	Glutathione S-transferase theta-2B;Glutathione S-transferase theta-2	9	50	0	56.6461	57.0708	59.547	60.793	56.8585	60.17	3.31156	0.037307
P78345	RPP38	Ribonuclease P protein subunit p38	9	27.6	0	54.6576	55.0725	53.8079	53.6058	54.865	53.7069	-1.15817	0.0374908
Q9BW04	SARG	Specifically androgen-regulated gene protein	13	33.8	0	59.2823	56.1267	65.4836	65.6923	57.7045	65.5879	7.88346	0.0379551
O43809	NUDT21	Cleavage and polyadenylation specificity factor subunit 5	12	49.8	0	56.8835	56.6284	55.6569	55.9441	56.7559	55.8005	-0.955472	0.0381186
P62942	FKBP1A	Peptidyl-prolyl cis-trans isomerase FKBP1A;Peptidyl-prolyl cis-trans isomerase	7	50	0	60.1629	59.5592	63.3637	65.0319	59.8611	64.1978	4.33674	0.039381
O95825	CRYZL1	Quinone oxidoreductase-like protein 1	13	51	0	59.4701	59.1119	60.1443	60.1768	59.291	60.1606	0.869574	0.0401998
Q9UHA4	LAMTOR3	Ragulator complex protein LAMTOR3	2	30.6	0	58.5733	57.8172	60.8984	60.2589	58.1953	60.5786	2.38333	0.0405561
P61201	COPS2	COP9 signalosome complex subunit 2	25	62.3	0	55.8066	55.8398	55.5667	55.4364	55.8232	55.5015	-0.321643	0.0410459
Q5TFE4	NT5DC1	5-nucleotidase domain-containing protein 1	25	74.7	0	57.7569	57.5856	56.0751	56.6075	57.6713	56.3413	-1.32993	0.0414804
Q8WUP2	FBLIM1	Filamin-binding LIM protein 1	6	22	0	54.3938	53.0326	56.9107	57.4253	53.7132	57.168	3.45477	0.0416108
O43818	RRP9	U3 small nucleolar RNA-interacting protein 2	17	47.2	0	60.4329	61.352	58.6081	58.035	60.8924	58.3216	-2.57086	0.0416266
O95363	FARS2	Phenylalanine--tRNA ligase, mitochondrial	7	16.9	0	44.7723	44.0541	46.4388	47.1358	44.4132	46.7873	2.37406	0.0416648
Q8IYB8	SUPV3L1	ATP-dependent RNA helicase SUPV3L1, mitochondrial	28	39.1	0	51.4016	51.5142	50.4084	50.7597	51.4579	50.584	-0.873868	0.0417795
Q8N0Z6	TTC5	Tetratricopeptide repeat protein 5	7	19.5	0	49.2924	48.7997	50.1866	50.2723	49.046	50.2294	1.18341	0.0418703
B7ZM87	SRGAP2	SLIT-ROBO Rho GTPase-activating protein 2	17	22.7	0	50.2811	50.1579	50.5529	50.6607	50.2195	50.6068	0.387307	0.041879
Q14974	KPNB1	Importin subunit beta-1	54	74	0	55.7064	55.6442	55.4475	55.5046	55.6753	55.476	-0.199242	0.0420399
E7EMM4	ASAH1	Acid ceramidase;Acid ceramidase subunit alpha;Acid ceramidase subunit beta	17	53	0	59.2054	58.2821	62.6262	64.4417	58.7438	63.5339	4.79018	0.0423488
H0YFA4	CRIP2	Cysteine-rich protein 2	7	54.7	0	60.4789	59.3537	62.8559	62.4968	59.9163	62.6763	2.76007	0.0428591
P62937	PPIA	Peptidyl-prolyl cis-trans isomerase A;Peptidyl-prolyl cis-trans isomerase A, N-terminally processed;Peptidyl-prolyl cis-trans isomerase	12	70.9	0	53.5458	53.3083	52.7841	52.8784	53.427	52.8313	-0.595746	0.0430396
O43639	NCK2	Cytoplasmic protein NCK2	8	28.7	0	48.1033	48.372	49.0985	48.9058	48.2376	49.0022	0.764532	0.043708
Q9BUB5-2	MKNK1	MAP kinase-interacting serine/threonine-protein kinase 1	7	19.8	0	51.0127	50.819	50.1235	49.7442	50.9159	49.9339	-0.982039	0.0439302
Q9H974	QTRTD1	Queuine tRNA-ribosyltransferase subunit QTRTD1	17	60.2	0	56.2779	56.1403	56.9545	57.3378	56.2091	57.1462	0.937056	0.0441206
O60888-3	CUTA	Protein CutA	7	56.4	0	61.4839	60.1944	63.7536	64.2744	60.8391	64.014	3.17487	0.0447731
Q08945	SSRP1	FACT complex subunit SSRP1	26	48.7	0	51.2864	51.2212	51.7695	51.5937	51.2538	51.6816	0.427764	0.0448286
Q96D71	REPS1	RalBP1-associated Eps domain-containing protein 1	31	57.4	0	48.4183	48.5975	49.013	48.9191	48.5079	48.9661	0.458225	0.0454403
O43353	RIPK2	Receptor-interacting serine/threonine-protein kinase 2	21	46.5	0	52.4929	53.8614	56.775	56.2323	53.1772	56.5036	3.32649	0.0456389
Q01085-2	TIAL1	Nucleolysin TIAR	15	48.5	0	54.3622	54.1163	53.4592	53.6426	54.2392	53.5509	-0.688378	0.0462159
Q96FX2	DPH3	DPH3 homolog	2	43.9	0	56.1423	55.3231	61.6799	64.97	55.7327	63.325	7.59227	0.0464156
P56524	HDAC4	Histone deacetylase 4	4	5.4	0	51.895	52.8014	54.7894	54.372	52.3482	54.5807	2.2325	0.0464921
P15374	UCHL3	Ubiquitin carboxyl-terminal hydrolase isozyme L3;Ubiquitin carboxyl-terminal hydrolase	16	83.5	0	54.1104	53.7256	54.8064	55.0397	53.918	54.9231	1.00505	0.046637
Q7KZF4	SND1	Staphylococcal nuclease domain-containing protein 1	42	57.7	0	44.6581	44.8162	45.1096	45.2187	44.7371	45.1641	0.426996	0.0470299
Q14CX7	NAA25	N-alpha-acetyltransferase 25, NatB auxiliary subunit	39	49.4	0	51.458	51.5604	51.2063	51.2717	51.5092	51.239	-0.270187	0.0470827
B8ZZD4	TAX1BP1	Tax1-binding protein 1	8	9	0	52.7693	52.9106	52.1849	51.8396	52.8399	52.0123	-0.827662	0.0472279
P54886-2	ALDH18A1	Delta-1-pyrroline-5-carboxylate synthase;Glutamate 5-kinase;Gamma-glutamyl phosphate reductase	36	54.6	0	46.5184	46.6736	46.9548	46.93	46.596	46.9424	0.346389	0.0478293
P83876	TXNL4A	Thioredoxin-like protein 4A	9	86.6	0	57.9595	57.7191	57.1917	56.9281	57.8393	57.0599	-0.779388	0.0485976
Q92922	SMARCC1	SWI/SNF complex subunit SMARCC1	34	39.5	0	48.2567	48.1276	48.7089	48.5544	48.1921	48.6316	0.439499	0.0486289
O95999	BCL10	B-cell lymphoma/leukemia 10	10	54.9	0	53.6416	52.6065	55.6362	55.3257	53.124	55.4809	2.35687	0.0487548
Q92890	UFD1L	Ubiquitin fusion degradation protein 1 homolog	24	71.3	0	56.0314	55.1344	57.7277	57.4865	55.5829	57.6071	2.02418	0.0488217
Q96AT9	RPE	Ribulose-phosphate 3-epimerase	11	88.2	0	54.2497	53.6167	55.3896	55.2768	53.9332	55.3332	1.39996	0.0488992
O14944	EREG	Proepiregulin;Epiregulin	2	11.8	0	56.7701	57.0774	53.3292	51.2061	56.9238	52.2677	-4.65609	0.0491856
Q9ULC3	RAB23	Ras-related protein Rab-23	10	58.6	0	53.8411	53.6207	53.2207	53.0614	53.7309	53.1411	-0.589853	0.0492291
P26358	DNMT1	DNA (cytosine-5)-methyltransferase 1	69	51	0	52.9239	52.8453	53.1857	53.3421	52.8846	53.2639	0.379325	0.0493061
B1AL69	CDC37L1	Hsp90 co-chaperone Cdc37-like 1	14	49	0	54.5359	54.7615	53.8098	54.0527	54.6487	53.9312	-0.717508	0.0494455
[truncated: 2,922 more rows]

## Sheet: Sheet 3
The identified substrates for PARP10 (two-sided Student t-test; no adjustment for multiple comparisons was performed)
[truncated: 59 more rows]

[truncated: 1 more sheets: Sheet 4]
