# Supplementary material for: System-wide identification and prioritization of enzyme substrates by thermal analysis
Source: Nat Commun. 2021 Feb 26;12:1296. doi: 10.1038/s41467-021-21540-6 (PMC7910609; doi:10.1038/s41467-021-21540-6)
Supplement: Supplementary file 9 — Supplementary Data 6 [file 41467_2021_21540_MOESM9_ESM.xlsx]

## Sheet: TXNRD1
Supplementary Table 6. The identified interactions with other proteins for TXNRD1 (two-sided Student t-test; no adjustment for multiple comparisons was performed)
UniProt ID	Gene names	Mean TXNRD1 Tm	Mean Control Tm	P value	Test	Tm difference TXNRD1 vs. control	Hit or not
A0A087X0D5	CTSH	61.9809	55.7402	0.00344386	Two Sample t-test	-6.24063	1
A0A088AWN8	NARF	55.9557	50.8663	0.00227516	Two Sample t-test	-5.08935	1
A0A0A0MT60	FKBP15	56.2812	59.0019	0.00924369	Two Sample t-test	2.72067	1
A0A0A6YYF3	GPR75-ASB3;ASB3	51.852	48.6646	0.00105716	Two Sample t-test	-3.1874	1
A0A0B4J1S8	PI4KB	55.003	52.6457	0.031603	Two Sample t-test	-2.35725	1
A6NED2	RCCD1	53.1308	55.9008	0.0124107	Two Sample t-test	2.77003	1
B7ZAX5	GALK2	59.8885	55.6321	0.0111251	Two Sample t-test	-4.25643	1
C9J9P8	UBE2F;UBE2F-SCLY	59.7003	56.2349	0.00555133	Two Sample t-test	-3.4654	1
E9PC47	LIMK1	49.1973	51.72	0.0391437	Two Sample t-test	2.52266	1
O60885-2	BRD4	50.3133	52.8522	0.00607262	Two Sample t-test	2.53887	1
O75489	NDUFS3	48.5147	52.5106	0.00858006	Two Sample t-test	3.9959	1
O75962-5	TRIO	49.586	61.039	0.0309039	Two Sample t-test	11.453	1
O94830	DDHD2	59.4042	56.9916	0.038318	Two Sample t-test	-2.41264	1
P05423	POLR3D	53.5319	62.3616	0.00905421	Two Sample t-test	8.82965	1
P10746	UROS	47.3876	49.7603	0.0286318	Two Sample t-test	2.37274	1
P30048	PRDX3	58.8807	55.9654	0.0467776	Two Sample t-test	-2.91535	1
P36405	ARL3	60.1164	55.8348	0.00873629	Two Sample t-test	-4.2816	1
P49419-2	ALDH7A1	49.6249	51.7105	0.00188542	Two Sample t-test	2.08556	1
P51687	SUOX	59.3145	57.2627	0.0325042	Two Sample t-test	-2.05179	1
P78560	CRADD	59.5814	50.3575	0.0321654	Two Sample t-test	-9.22388	1
Q03111	MLLT1	58.9018	56.8731	0.0354579	Two Sample t-test	-2.02866	1
Q12872	SFSWAP	59.1169	57.0264	0.0387062	Two Sample t-test	-2.09044	1
Q13671-2	RIN1	47.6665	50.5414	0.049675	Two Sample t-test	2.87484	1
Q14145	KEAP1	58.3945	56.0499	0.0416567	Two Sample t-test	-2.34462	1
Q53F19	C17orf85	49.8303	53.6408	0.0127119	Two Sample t-test	3.81049	1
Q5JY65	CRNKL1	48.2375	50.5448	0.016921	Two Sample t-test	2.30734	1
Q7Z5P9-2	MUC19	53.2585	50.6556	0.000488	Two Sample t-test	-2.60293	1
Q86WQ0	NR2C2AP	50.863	53.2846	0.00514363	Two Sample t-test	2.42164	1
Q8IWB7	WDFY1	54.2657	52.087	0.0302285	Two Sample t-test	-2.17872	1
Q96HR8-2	NAF1	60.8459	57.7752	0.042485	Two Sample t-test	-3.07077	1
Q96KR1	ZFR	61.5289	56.7663	0.004405	Two Sample t-test	-4.76267	1
Q96RT1-7	ERBB2IP	54.7856	49.551	0.0169603	Two Sample t-test	-5.23466	1
Q99956	DUSP9	47.2335	50.5125	0.00961792	Two Sample t-test	3.27897	1
Q9BTX7	TTPAL	61.2863	59.0213	0.0357413	Two Sample t-test	-2.26501	1
Q9BZM5	ULBP2;RAET1G;RAET1L	60.9312	58.1835	0.0398574	Two Sample t-test	-2.74772	1
Q9NP61	ARFGAP3	51.3364	53.507	0.00559693	Two Sample t-test	2.17065	1
Q9NQY0	BIN3	49.171	52.2073	0.00781793	Two Sample t-test	3.03634	1
Q9NR31	SAR1A	50.2187	53.415	0.0135615	Two Sample t-test	3.19631	1
Q9NV35	NUDT15	46.9233	51.4278	0.00114401	Two Sample t-test	4.50451	1
Q9NX08	COMMD8	59.0344	56.013	0.0294434	Two Sample t-test	-3.02141	1
Q9NYP9	MIS18A	59.7106	56.1447	0.0289992	Two Sample t-test	-3.56581	1
Q9UHB4-4	NDOR1	54.3637	56.6081	0.0287278	Two Sample t-test	2.24438	1
Q9UL63	MKLN1	59.3528	56.8949	0.0232364	Two Sample t-test	-2.45793	1
Q9Y2Q5	LAMTOR2	62.1835	56.557	0.00650389	Two Sample t-test	-5.62654	1
Q9Y312	AAR2	59.6802	55.7119	0.00883125	Two Sample t-test	-3.96825	1
Q9Y3B7-2	MRPL11	47.1462	53.0555	0.0331049	Two Sample t-test	5.90926	1
Q9Y3E7	CHMP3	57.8672	55.6167	0.0202637	Two Sample t-test	-2.25045	1
Q9Y573-2	IPP	58.4928	54.9447	0.042316	Two Sample t-test	-3.54805	1
REV_A0A087X0P0	NA	48.7686	51.6786	0.0457438	Welch Two Sample t-test	2.91004	1
A0A024QZX5	SERPINB6	60.02	59.3677	0.231947	Two Sample t-test	-0.652361	0
A0A024R4E5	HDLBP	52.5906	52.0964	0.239448	Two Sample t-test	-0.494204	0
A0A024RCR6	BAT3;BAG6	55.5482	57.0568	0.380447	Two Sample t-test	1.50858	0
A0A075B6E4	VGLL4	60.7591	55.2488	0.0810089	Two Sample t-test	-5.51031	0
A0A075B6T4	KBTBD4	52.2243	52.6063	0.676591	Two Sample t-test	0.382056	0
A0A087WSV0	BCL2L12	60.8281	58.0537	0.157795	Two Sample t-test	-2.77446	0
A0A087WT84	JMJD4	48.7616	50.4203	0.0644115	Two Sample t-test	1.6587	0
A0A087WUB9	CTNNBL1	55.537	55.9728	0.443258	Two Sample t-test	0.435726	0
A0A087WUQ6	GPX1	63.1941	61.9586	0.291543	Two Sample t-test	-1.23551	0
A0A087WUT6	EIF5B	50.7002	50.825	0.469257	Two Sample t-test	0.124753	0
A0A087WV46	LAMTOR4	56.2698	55.4856	0.508849	Two Sample t-test	-0.78414	0
A0A087WVP1	FAT1	58.7143	59.7003	0.687924	Two Sample t-test	0.986001	0
A0A087WVR3	UHRF1	49.8065	47.4312	0.124034	Two Sample t-test	-2.37535	0
A0A087WVS8	MOB2	47.9234	47.933	0.983644	Two Sample t-test	0.0096158	0
A0A087WW40	SH3GLB1	50.9365	51.3725	0.500451	Two Sample t-test	0.435999	0
A0A087WXS7	ASNA1	52.6265	52.9338	0.305113	Two Sample t-test	0.307266	0
A0A087WY55	VTA1	51.0685	51.0744	0.977985	Two Sample t-test	0.00594549	0
A0A087WY85	UBE2D3	51.2198	51.5313	0.260454	Two Sample t-test	0.311518	0
A0A087WYP2	C11orf31;SELH	54.694	55.6836	0.44424	Two Sample t-test	0.989557	0
A0A087WZ30	RECQL4	55.7599	54.8367	0.740427	Two Sample t-test	-0.923173	0
A0A087WZG4	ARHGEF18	49.5027	49.234	0.683705	Two Sample t-test	-0.268664	0
A0A087WZN1	IDH3B	48.2353	47.9176	0.695179	Two Sample t-test	-0.317677	0
A0A087WZT0	SAMD4B	54.6029	53.7382	0.67187	Two Sample t-test	-0.864765	0
A0A087X020	SBDS	50.627	50.3035	0.412861	Two Sample t-test	-0.323449	0
A0A087X0J3	CAP2	51.9944	51.6235	0.667658	Two Sample t-test	-0.370888	0
A0A087X0M4	SLC4A1AP	54.7429	54.3992	0.208665	Two Sample t-test	-0.343723	0
A0A087X0Q9	SELO	48.4629	50.2221	0.113664	Two Sample t-test	1.7592	0
A0A087X0R6	SNX12	51.196	51.2001	0.991689	Two Sample t-test	0.00412542	0
A0A087X1E4	ARFIP2	53.5055	53.5956	0.797528	Two Sample t-test	0.0901037	0
A0A087X1G7	2020-09-15	59.6271	54.5952	0.195698	Two Sample t-test	-5.03192	0
A0A087X1I8	ARMC9	48.8596	49.9231	0.101326	Two Sample t-test	1.06355	0
A0A087X1U6	EPPK1	46.9635	48.5587	0.484349	Two Sample t-test	1.59524	0
A0A087X211	KIAA1524	48.5287	48.6719	0.574439	Two Sample t-test	0.143189	0
A0A087X256	KIAA1033	53.0831	53.6881	0.716529	Two Sample t-test	0.605004	0
A0A087X2I1	PSMC6	49.9638	54.0902	0.276157	Two Sample t-test	4.12641	0
A0A087X2I2	GPX4	53.9454	54.0414	0.778489	Two Sample t-test	0.0959573	0
A0A096LP10	ALG13	56.4458	54.8257	0.00730625	Two Sample t-test	-1.62002	0
A0A096LP22	PTRH1	55.8677	55.1813	0.417682	Two Sample t-test	-0.686424	0
A0A096LP75	WASH3P;WASH2P;WASH1;WASH4P	63.5924	60.9964	0.341003	Two Sample t-test	-2.596	0
A0A0A0MQR2	RTFDC1	49.2915	48.4346	0.355092	Two Sample t-test	-0.856902	0
A0A0A0MQS1	PYCRL	58.6943	56.5115	0.220971	Two Sample t-test	-2.18283	0
A0A0A0MQT0	RBP1	57.5585	56.947	0.370166	Two Sample t-test	-0.611494	0
A0A0A0MR09	PTPN9	48.4952	48.7968	0.807846	Two Sample t-test	0.301598	0
A0A0A0MRC4	GPSM1	48.3945	47.6539	0.866611	Two Sample t-test	-0.740562	0
A0A0A0MRE6	WDR47	57.8964	56.586	0.0182949	Two Sample t-test	-1.31042	0
A0A0A0MRF6	AKAP9	52.1008	55.045	0.387201	Two Sample t-test	2.94418	0
A0A0A0MRF9	PLCG2	42.8147	42.5737	0.575212	Two Sample t-test	-0.240996	0
A0A0A0MRJ6	PCMT1	55.5859	54.8165	0.0897818	Two Sample t-test	-0.769441	0
A0A0A0MRM8	MYO6	48.2861	47.9876	0.139485	Two Sample t-test	-0.298469	0
A0A0A0MRV3	WRAP73	60.0396	58.443	0.248273	Two Sample t-test	-1.59656	0
A0A0A0MRY0	TBC1D22A	59.4658	58.2917	0.288574	Two Sample t-test	-1.17407	0
A0A0A0MS70	MYD88	48.0105	47.4504	0.11186	Welch Two Sample t-test	-0.560096	0
A0A0A0MSB4	OSBP2	55.254	54.9501	0.816009	Two Sample t-test	-0.303813	0
A0A0A0MSB8	EXOC7	48.9629	48.6221	0.729396	Welch Two Sample t-test	-0.340823	0
A0A0A0MSI6	FBXO44	48.3857	48.8298	0.563066	Two Sample t-test	0.444133	0
A0A0A0MSI8	EXOC5	50.5436	52.0954	0.618838	Two Sample t-test	1.55179	0
A0A0A0MT32	LIPA	57.0245	55.5722	0.0511035	Two Sample t-test	-1.4523	0
A0A0A0MT35	FAM213B	56.2043	55.118	0.0557923	Two Sample t-test	-1.0863	0
A0A0A0MT83	IVD	53.9006	53.0361	0.0114642	Two Sample t-test	-0.864406	0
A0A0A0MTH9	BTAF1	48.8375	47.7176	0.0570705	Two Sample t-test	-1.11995	0
A0A0A0MTL6	FAM65A	52.1004	51.8928	0.19909	Two Sample t-test	-0.207634	0
A0A0A0MTN0	CUL2	57.8943	57.008	0.0216996	Two Sample t-test	-0.886297	0
A0A0A0MTS7	TTN	56.3891	56.4485	0.917991	Two Sample t-test	0.0594246	0
A0A0A6YYJ8	LUC7L2;C7orf55	48.5119	48.7147	0.708014	Two Sample t-test	0.202816	0
A0A0A6YYL4	CORO7-PAM16;CORO7	49.0229	49.3997	0.675612	Two Sample t-test	0.37685	0
A0A0B4J2A0	TRPV1;SHPK	50.6861	50.2707	0.21858	Two Sample t-test	-0.415419	0
A0A0B4J2F8	POLR2J3;POLR2J;POLR2J2	51.7708	50.7767	0.108459	Two Sample t-test	-0.994176	0
A0A0B4J2G4	LRRC41	50.7948	50.1279	0.321069	Two Sample t-test	-0.666881	0
A0A0C4DFM0	GSTZ1	49.1227	49.2076	0.781633	Two Sample t-test	0.0848647	0
A0A0C4DFR6	SEC13	56.8292	56.2897	0.0148984	Two Sample t-test	-0.539535	0
A0A0C4DFT3	DLG1	52.8998	53.6342	0.72177	Two Sample t-test	0.734339	0
A0A0C4DFX9	NELFA	49.663	49.3418	0.695995	Two Sample t-test	-0.321195	0
A0A0C4DG44	HTRA2	64.0722	65.6097	0.571305	Two Sample t-test	1.53753	0
A0A0C4DG89	DDX46	45.8887	45.4214	0.724844	Two Sample t-test	-0.467344	0
A0A0C4DGA2	ECI2	50.542	49.6855	0.156238	Two Sample t-test	-0.856531	0
A0A0C4DGB9	PPA2	50.1103	51.655	0.195898	Two Sample t-test	1.5447	0
A0A0C4DGJ7	CHURC1;CHURC1-FNTB	53.9642	50.4916	0.425903	Two Sample t-test	-3.47264	0
A0A0C4DGN6	GIT1	50.2162	49.6727	0.694441	Two Sample t-test	-0.54349	0
A0A0C4DGP0	PITPNC1	55.0068	54.5314	0.143939	Two Sample t-test	-0.475392	0
A0A0C4DGT6	ACD	56.0584	55.8525	0.871161	Two Sample t-test	-0.205952	0
A0A0C4DGU2	MMACHC	51.4366	50.853	0.672501	Two Sample t-test	-0.583635	0
A0A0C4DGW2	SNX16	56.9365	57.8585	0.284723	Two Sample t-test	0.922027	0
A0A0D9SEU5	RANBP10	54.9226	56.2993	0.258296	Two Sample t-test	1.37672	0
A0A0D9SEY1	MAP4K4	52.3723	52.4999	0.928282	Two Sample t-test	0.127591	0
A0A0D9SFG6	CYTH2	51.8967	49.7701	0.383344	Two Sample t-test	-2.12662	0
A0A0D9SFK2	MYO18A	47.616	47.2344	0.880467	Two Sample t-test	-0.381564	0
A0A0G2JH68	DIAPH1	50.7268	50.9218	0.105229	Two Sample t-test	0.195047	0
A0A0G2JH76	hCG_1999928;PPT2	55.1117	55.9554	0.470614	Two Sample t-test	0.843719	0
A0A0G2JIS2	EHMT2	55.406	54.7514	0.7834	Two Sample t-test	-0.654606	0
A0A0G2JIW1	HSPA1B;HSPA1A	47.5179	47.1629	0.338465	Two Sample t-test	-0.354982	0
A0A0G2JK44	BRD2	51.0607	50.6588	0.0414744	Two Sample t-test	-0.401962	0
A0A0G2JM70	PCMTD2	51.0072	50.0436	0.276624	Two Sample t-test	-0.963548	0
A0A0G2JMG8	NLRP2	48.3168	48.8328	0.0769741	Two Sample t-test	0.51605	0
A0A0G2JNY3	ARHGAP27	46.7101	50.5347	0.392409	Welch Two Sample t-test	3.82458	0
A0A0G2JNZ2	SCRIB	50.4688	51.0757	0.245318	Two Sample t-test	0.606917	0
A0A0G2JNZ5	GBA	54.6487	52.9709	0.0139063	Two Sample t-test	-1.67787	0
A0A0G2JNZ7	DDR1	61.1601	58.6554	0.205312	Two Sample t-test	-2.50475	0
A0A0G2JQD0	LSS	50.6324	55.5632	0.102253	Two Sample t-test	4.93083	0
A0A0J9YW36	STMN3	59.0081	61.3689	0.464551	Two Sample t-test	2.36074	0
A0A0U1RR63	PTEN	54.139	53.7554	0.116404	Two Sample t-test	-0.383607	0
A0A0U1RRB3	CMTR2	45.5902	46.4881	0.336407	Two Sample t-test	0.89797	0
A0A0X1KG71	NELFB	52.8221	53.4528	0.621576	Two Sample t-test	0.630687	0
A0A140T955	HLA-A	57.3139	59.1791	0.177699	Two Sample t-test	1.86521	0
A0A140T979	MICB	57.9015	56.7494	0.219645	Two Sample t-test	-1.15212	0
A0A140TA40	VARS2	54.1432	54.3854	0.545573	Two Sample t-test	0.242151	0
A0A182DWF2	TXNRD2	64.0643	63.1201	0.632095	Two Sample t-test	-0.944217	0
A0A1B0GTU4	PXN	49.0226	49.6659	0.171499	Two Sample t-test	0.643325	0
A0A1B0GUA3	KIAA1279	49.049	49.7078	0.278647	Welch Two Sample t-test	0.658834	0
A0A1B0GUS7	UNC13B	54.2511	54.5298	0.856948	Two Sample t-test	0.278786	0
A0A1B0GV47	KIF21A	51.5296	54.1062	0.22546	Two Sample t-test	2.57662	0
A0A1B0GVD5	CTSD	51.1359	50.7434	0.0578048	Two Sample t-test	-0.392504	0
A0A1B0GWF2	STXBP1	48.7195	49.6944	0.154953	Two Sample t-test	0.974946	0
A0A1B0GWI2	CLN5	56.4128	55.8451	0.241803	Two Sample t-test	-0.567654	0
A0A1B0GWJ0	ADSL	55.41	55.0162	0.203252	Two Sample t-test	-0.393866	0
A0A1C7CYX9	DPYSL2	56.6153	55.4688	0.0135609	Two Sample t-test	-1.14647	0
A0AVT1	UBA6	51.5737	51.6921	0.075094	Two Sample t-test	0.118461	0
A0JNW5	UHRF1BP1L	58.7124	57.9223	0.482243	Two Sample t-test	-0.790067	0
A0MZ66	KIAA1598	53.1686	53.9631	0.139309	Welch Two Sample t-test	0.794466	0
A1A4S6	ARHGAP10	51.2236	50.1761	0.488024	Two Sample t-test	-1.04748	0
A1L390-3	PLEKHG3	51.774	50.3182	0.514143	Two Sample t-test	-1.45585	0
A1X283	SH3PXD2B	47.2598	46.7617	0.576798	Two Sample t-test	-0.498083	0
A1XBS5	FAM92A1	56.8068	52.5633	0.347973	Two Sample t-test	-4.24349	0
A2A274	ACO2	51.4049	51.3193	0.617989	Two Sample t-test	-0.0855701	0
A2RUC4	TYW5	57.2528	55.788	0.130573	Welch Two Sample t-test	-1.46489	0
A3KMH1-2	VWA8	47.5002	47.0105	0.539165	Two Sample t-test	-0.489689	0
A3KN83-3	SBNO1	45.6064	45.9422	0.863511	Two Sample t-test	0.335721	0
A5PLN9-2	TRAPPC13	51.611	51.5029	0.873423	Two Sample t-test	-0.108141	0
A5YKK6	CNOT1	51.8004	52.1706	0.498013	Two Sample t-test	0.370223	0
A6NDG6	PGP	52.9078	52.9305	0.879122	Two Sample t-test	0.0226269	0
A6NDU8	C5orf51	52.7783	53.5135	0.0347781	Two Sample t-test	0.735124	0
A6NEM2	HCFC1	55.1015	53.963	0.735704	Two Sample t-test	-1.13848	0
A6NGJ0	DYNLT3	61.6787	60.2284	0.420632	Two Sample t-test	-1.45035	0
A6NHX0	GATSL2	60.4824	58.6285	0.181243	Two Sample t-test	-1.85398	0
A6NIH7	UNC119B	51.6941	50.9856	0.0384637	Two Sample t-test	-0.708532	0
A6NJ78	METTL15	47.4343	46.0857	0.319152	Two Sample t-test	-1.34862	0
A6NMQ1	POLA1	50.8928	51.039	0.595106	Two Sample t-test	0.146244	0
A6NN40	SHROOM1	58.2388	56.2571	0.141932	Two Sample t-test	-1.98172	0
A6NND8	CRYZL1	63.0265	63.1794	0.538382	Two Sample t-test	0.152969	0
A6PW57	PIP5K1A	52.585	53.6752	0.0686937	Two Sample t-test	1.09019	0
A8MQ02	MLLT4	50.1106	50.2752	0.0156605	Two Sample t-test	0.164623	0
A8MUM1	TSSC1	55.8373	55.6021	0.155057	Two Sample t-test	-0.235197	0
A8MXV4	NUDT19	53.305	52.981	0.388119	Two Sample t-test	-0.323929	0
A8MYT4	PIK3C3	51.66	52.7026	0.0742636	Two Sample t-test	1.04264	0
A9UHW6	MIF4GD	52.346	52.7102	0.338854	Two Sample t-test	0.364184	0
B0I1T2	MYO1G;MYO1D	60.3749	59.4953	0.0115047	Two Sample t-test	-0.879664	0
B1AHA8	HMOX1	52.3624	52.2056	0.966332	Two Sample t-test	-0.156877	0
B1AHQ6	CENPM	52.2375	52.193	0.932029	Two Sample t-test	-0.0445234	0
B1AK44	MAD2L2	50.3444	52.592	0.271752	Two Sample t-test	2.24756	0
B1AKD8	CROCC	53.1395	52.9677	0.195469	Two Sample t-test	-0.171841	0
B1AKJ5	NRD1	55.9262	54.8632	0.468711	Welch Two Sample t-test	-1.06299	0
B1AL69	CDC37L1	61.4174	59.6323	0.181079	Two Sample t-test	-1.78512	0
B1ANH0	GUK1	48.8387	48.8592	0.828584	Welch Two Sample t-test	0.0205831	0
B1APN9	PPFIA4	57.0105	57.3377	0.659934	Two Sample t-test	0.327235	0
B2RA97	HEMK2;N6AMT1	52.7524	52.5399	0.692403	Two Sample t-test	-0.212455	0
B3KS98	EIF3H	57.0124	56.1101	0.499117	Two Sample t-test	-0.902319	0
B3KTM8	MORF4L1	50.5246	50.52	0.963696	Two Sample t-test	-0.00457865	0
B3KVZ3	CENPH	51.6317	51.8006	0.930101	Welch Two Sample t-test	0.168878	0
B4DDF4	CNN2	49.9562	50.1589	0.343983	Two Sample t-test	0.202681	0
B4DJL6	VWA9	60.2659	60.4127	0.833474	Two Sample t-test	0.14676	0
B4DJV2	CS	56.2962	56.0996	0.434927	Two Sample t-test	-0.196616	0
B4DL54	CHURC1-FNTB;FNTB	52.8688	53.0261	0.769421	Two Sample t-test	0.157288	0
B4DQA8	GOSR1	62.7818	63.2442	0.863526	Two Sample t-test	0.462359	0
B4DR80	STK24	52.0873	51.9666	0.677932	Two Sample t-test	-0.120714	0
B4DZS0	DFFB	51.8187	51.7076	0.474393	Two Sample t-test	-0.111108	0
B4E0T2	PEX5	54.7584	54.3745	0.567294	Two Sample t-test	-0.38395	0
B4E0Y9	STK26	52.2787	52.0046	0.697636	Two Sample t-test	-0.274099	0
B4E1Q4	RIOK3	51.4263	50.6412	0.017875	Two Sample t-test	-0.785045	0
B4E321	OS9	62.7985	59.8132	0.0512742	Two Sample t-test	-2.98533	0
B4E3T5	CASP10	50.5858	51.0761	0.683995	Two Sample t-test	0.490309	0
B5MCF9	PES1	48.5102	48.3924	0.308529	Two Sample t-test	-0.11785	0
B6VEX4	ABI1	62.7395	59.3185	0.139189	Two Sample t-test	-3.42096	0
B7WPG3	HNRNPLL;HNRPLL	52.6247	52.8091	0.880276	Two Sample t-test	0.184381	0
B7WPL0	RIC8B	53.3034	51.9992	0.346353	Two Sample t-test	-1.3042	0
B7Z4W5	CCBL1	60.8293	61.0015	0.869862	Two Sample t-test	0.17215	0
B7ZC38	SH3GLB2	51.7403	51.2211	0.107993	Two Sample t-test	-0.519153	0
B7ZL14	FNBP1	49.4061	51.1155	0.124711	Two Sample t-test	1.70936	0
B7ZM87	SRGAP2;SRGAP2B;SRGAP2C	52.4868	54.3031	0.637326	Welch Two Sample t-test	1.81629	0
B8ZZD4	TAX1BP1	52.1424	54.8335	0.412352	Two Sample t-test	2.69117	0
B8ZZG1	MPP6	49.1306	50.1005	0.00191625	Two Sample t-test	0.969943	0
B8ZZZ1	AP1S3	47.8299	48.4056	0.662173	Two Sample t-test	0.575687	0
B9EGE7	ZNF507	61.3024	57.194	0.240804	Two Sample t-test	-4.10845	0
B9TX31	MED25	47.8619	49.6904	0.102731	Two Sample t-test	1.82849	0
B9ZVN9	POLR1A	53.9183	55.4201	0.455748	Two Sample t-test	1.50174	0
C9J0K6	SRI	58.5581	57.6935	0.267253	Two Sample t-test	-0.864569	0
C9J164	RAPH1	56.8077	54.2364	0.440948	Two Sample t-test	-2.5713	0
C9J2Y9	POLR2B	49.8021	50.2698	0.628517	Two Sample t-test	0.467697	0
C9J3G2	CBWD2	54.3597	55.0819	0.476128	Two Sample t-test	0.722191	0
C9J5C3	PDCD10	51.8947	52.0818	0.733161	Two Sample t-test	0.187039	0
C9J9K3	RPSA	49.049	49.8948	0.0565749	Two Sample t-test	0.845784	0
C9JA08	NMD3	46.2738	47.1321	0.389339	Two Sample t-test	0.858301	0
C9JB30	MAPRE3	53.2793	53.8158	0.562278	Two Sample t-test	0.53653	0
C9JCC6	DRAP1	59.2713	57.838	0.173158	Two Sample t-test	-1.43327	0
C9JEZ4	CDC42EP3	54.3454	51.8725	0.425344	Two Sample t-test	-2.47282	0
C9JF58	OSCP1	55.0512	54.4379	0.423075	Two Sample t-test	-0.613262	0
C9JG97	AAMP	58.266	57.1267	0.12103	Two Sample t-test	-1.13928	0
C9JIF9	APEH	62.9968	63.2538	0.789467	Two Sample t-test	0.257005	0
C9JJN9	VPS8	56.2484	56.3392	0.914838	Two Sample t-test	0.0907859	0
C9JLU1	POLR2H	61.6457	60.6096	0.104852	Two Sample t-test	-1.03614	0
C9JLV4	APAF1	50.5173	50.0516	0.772556	Two Sample t-test	-0.465763	0
C9JP00	MBNL1;MBLL;MBNL2	56.1093	55.0743	0.267748	Two Sample t-test	-1.03503	0
C9JVN9	L2HGDH	53.9705	52.341	0.707568	Two Sample t-test	-1.62956	0
C9JXK0	LBR	54.9746	53.9568	0.626013	Two Sample t-test	-1.01773	0
C9JYQ9	RPL22L1	49.7225	48.9265	0.483401	Two Sample t-test	-0.795991	0
D3DQ30	TTC39A	57.4031	53.214	0.522305	Welch Two Sample t-test	-4.1891	0
D3VVH9	ATXN3	59.9415	58.1661	0.0295042	Two Sample t-test	-1.77535	0
D4Q8H0	pk;ZAK	56.5552	56.2568	0.559995	Two Sample t-test	-0.298345	0
D6R938	CAMK2D	51.877	53.5736	0.0516301	Two Sample t-test	1.69654	0
D6RBV2	LMAN2	53.8811	54.1468	0.459894	Two Sample t-test	0.265646	0
D6REX3	SEC31A	48.387	48.7584	0.100001	Two Sample t-test	0.371346	0
D6RFG8	DCK	55.3705	54.631	0.0282376	Two Sample t-test	-0.739456	0
D6RHI9	RNASET2	59.6471	59.0974	0.483538	Two Sample t-test	-0.549698	0
D6W601	ADAT3	55.2418	54.3117	0.359672	Two Sample t-test	-0.930114	0
E5KLJ5	OPA1	47.7581	47.9872	0.70917	Welch Two Sample t-test	0.229147	0
E5RG17	TATDN1	62.6793	62.4217	0.824298	Two Sample t-test	-0.257564	0
E5RHG8	TCEB1	58.5208	57.7121	0.341685	Two Sample t-test	-0.808696	0
E5RIH5	TTI2	52.9446	53.3487	0.796635	Two Sample t-test	0.404063	0
E5RJK7	LYRM2	56.884	56.3881	0.719245	Two Sample t-test	-0.495972	0
E5RK69	ANXA6	53.975	53.8992	0.773315	Two Sample t-test	-0.0758671	0
E7EM64	COPS6	59.4151	58.6661	0.235876	Two Sample t-test	-0.749024	0
E7EMA9	ATHL1	54.3341	54.6675	0.352276	Two Sample t-test	0.333416	0
E7EMV7	TNIP1	53.8562	54.4802	0.609112	Two Sample t-test	0.624086	0
E7EN86	ZNF143	62.6971	63.4455	0.878105	Two Sample t-test	0.748491	0
E7EPT4	NDUFV2	63.9063	62.8071	0.632174	Two Sample t-test	-1.09913	0
E7EQ69	NAA50	49.2646	49.2909	0.90887	Two Sample t-test	0.0263094	0
E7ESK7	YWHAZ	59.6649	59.8097	0.906144	Two Sample t-test	0.144768	0
E7ETA6	PCM1	60.4094	59.5681	0.297168	Two Sample t-test	-0.841259	0
E7ETU5	RBMS1	56.6453	55.691	0.584333	Two Sample t-test	-0.954274	0
E7EU96	CSNK2A1;CSNK2A3	57.786	56.6896	0.0177835	Two Sample t-test	-1.09638	0
E7EUU4	EIF4G1	51.4401	51.6947	0.875907	Two Sample t-test	0.254543	0
E7EV05	ZFAND2B	60.9337	58.6523	0.141893	Two Sample t-test	-2.28138	0
E7EV99	ADD1	62.2658	61.3815	0.416601	Two Sample t-test	-0.884311	0
E7EVC7	ATG16L1	55.9639	55.5192	0.122039	Two Sample t-test	-0.44469	0
E7EVX8	PRPF31	60.5056	59.3281	0.12954	Two Sample t-test	-1.17751	0
E7EWM3	ZMIZ2	54.7094	54.2726	0.335323	Two Sample t-test	-0.436762	0
E7EX90	DCTN1;DKFZp686E0752	64.0013	62.6588	0.654638	Two Sample t-test	-1.34246	0
E9PCH4	RAPGEF6	50.7389	50.9199	0.854445	Two Sample t-test	0.18096	0
E9PD53	SMC4	52.1474	50.8869	0.615558	Two Sample t-test	-1.26053	0
E9PDF6	MYO1B	44.8443	45.2304	0.862567	Two Sample t-test	0.38616	0
E9PDR0	PCCB	55.0229	54.8667	0.885401	Two Sample t-test	-0.156208	0
E9PF18	HADH	47.1449	47.1468	0.980387	Two Sample t-test	0.00194232	0
E9PFH7	MAPK8IP3	57.1585	56.2115	0.16546	Two Sample t-test	-0.947036	0
E9PFK9	RABGEF1	54.7687	53.7767	0.0442261	Two Sample t-test	-0.991939	0
E9PGC0	RASA1	48.2931	48.2379	0.719836	Two Sample t-test	-0.0552351	0
E9PGT3	RPS6KA1	46.4646	46.492	0.940486	Two Sample t-test	0.0273928	0
E9PH64	NDUFB9	49.2931	49.3003	0.98831	Two Sample t-test	0.00724547	0
E9PHC0	INPP4B	53.7198	53.2133	0.726569	Two Sample t-test	-0.506489	0
E9PHM2	LARS2	46.2223	46.0053	0.251465	Two Sample t-test	-0.216995	0
E9PHY5	EPB41L2	53.6639	53.8775	0.760876	Two Sample t-test	0.213638	0
E9PIE3	PRKCDBP	59.1447	57.9353	0.57045	Two Sample t-test	-1.20934	0
E9PJ55	TCP11L1	55.7045	55.5942	0.880683	Two Sample t-test	-0.110357	0
E9PJ81	UBXN1	54.3908	53.905	0.103077	Two Sample t-test	-0.485881	0
E9PJD7	CYHR1	53.3684	52.3184	0.100536	Two Sample t-test	-1.04994	0
E9PJE4	COMMD5	56.7484	58.4293	0.0768645	Two Sample t-test	1.68093	0
E9PJM3	FBXO3	54.8806	54.6303	0.650801	Two Sample t-test	-0.250317	0
E9PK54	HSPA8	53.5444	51.1555	0.421344	Two Sample t-test	-2.38896	0
E9PK91	BCLAF1	53.0706	54.7121	0.247368	Two Sample t-test	1.6415	0
E9PL17	CLP1	48.9202	49.2492	0.500617	Two Sample t-test	0.328978	0
E9PL24	PDE4DIP	55.1399	55.5012	0.706166	Two Sample t-test	0.361298	0
E9PL57	NEDD8-MDP1	57.0125	54.4439	0.0970363	Two Sample t-test	-2.56856	0
E9PLK3	NPEPPS	58.7467	57.9639	0.175455	Two Sample t-test	-0.782874	0
E9PMH5	BIRC2	53.2297	54.0382	0.328412	Two Sample t-test	0.808488	0
E9PMR6	ARHGEF12	52.1157	56.8694	0.153326	Two Sample t-test	4.75369	0
E9PMW6	SNX15	50.1865	50.431	0.62889	Two Sample t-test	0.244539	0
E9PN48	ARFGAP2	50.6592	49.5609	0.506526	Two Sample t-test	-1.0983	0
E9PS17	SCYL1	50.0659	50.0603	0.979727	Two Sample t-test	-0.00564695	0
E9PSH4	MAF1	52.0402	53.1933	0.0039838	Two Sample t-test	1.1531	0
F1T0I1	SEC16A	52.5074	52.8675	0.746015	Two Sample t-test	0.360075	0
F2Z2T2	XPA	47.4347	46.8809	0.876962	Two Sample t-test	-0.553756	0
F2Z2W7	TRMT2A	50.8389	50.735	0.373002	Two Sample t-test	-0.103912	0
F5GWT4	WNK1	53.5031	53.5737	0.980643	Two Sample t-test	0.0706124	0
F5GWX5	CHD4	49.4897	50.0877	0.793461	Two Sample t-test	0.59799	0
F5GXE4	ATE1	52.7134	52.2747	0.0669402	Two Sample t-test	-0.438708	0
F5GYT8	MCCC1	49.8595	50.167	0.427137	Welch Two Sample t-test	0.307445	0
F5GZS6	SLC3A2	63.8289	63.3426	0.828383	Two Sample t-test	-0.486297	0
F5GZY7	GABARAPL1	59.0872	60.0141	0.544398	Two Sample t-test	0.926895	0
F5H0F9	ANAPC5	55.3645	54.1327	0.414459	Two Sample t-test	-1.23178	0
F5H0R1	TUT1	51.0956	50.8678	0.82863	Two Sample t-test	-0.227746	0
F5H1D6	POLE	48.4091	48.2371	0.738884	Two Sample t-test	-0.171992	0
F5H1Z6	STARD10	55.2442	54.0829	0.163669	Two Sample t-test	-1.16131	0
F5H365	SEC23A	48.7444	48.7282	0.941551	Two Sample t-test	-0.0162714	0
F5H4Q5	VPS37C	54.0969	53.5667	0.683199	Two Sample t-test	-0.530195	0
F5H4V9	PDCD2	53.4237	52.413	0.101076	Two Sample t-test	-1.01069	0
F5H527	SSH2	54.3493	52.8338	0.593406	Two Sample t-test	-1.51555	0
F5H5D3	TUBA1C	53.2649	53.3061	0.85735	Two Sample t-test	0.0411637	0
F5H5P2	BCKDHA	49.9805	50.4506	0.800044	Two Sample t-test	0.470164	0
F5H5U2	DDX55	46.5686	46.5273	0.981288	Two Sample t-test	-0.0412984	0
F5H7P7	PPWD1	58.291	61.3672	0.508595	Two Sample t-test	3.0762	0
F5H8H2	MVK	54.4186	55.4283	0.359133	Two Sample t-test	1.00969	0
F6QDS0	DDX19A	46.5617	45.9253	0.232018	Two Sample t-test	-0.636357	0
F6U1T9	PPP3R1	64.7472	61.3297	0.211935	Two Sample t-test	-3.41747	0
F6UJY1	HYI	61.8494	53.5757	0.0940818	Two Sample t-test	-8.27362	0
F6UZG9	FBXO18	52.3963	51.5053	0.52762	Two Sample t-test	-0.890953	0
F6VZ39	RBM38;RBM24	59.4873	57.5172	0.38309	Two Sample t-test	-1.97007	0
F8VQZ7	METAP2	62.4483	61.438	0.342469	Two Sample t-test	-1.0103	0
F8VUW5	DAZAP2	56.3181	53.0135	0.152103	Two Sample t-test	-3.30459	0
F8VVS7	CASP9	51.6774	49.9866	0.0191843	Two Sample t-test	-1.69081	0
F8VW41	PACS2	56.8339	57.6765	0.0586687	Two Sample t-test	0.842609	0
F8W1A4	AK2	60.7222	60.0297	0.320506	Two Sample t-test	-0.692559	0
F8W8D3	SLBP	58.4561	55.7057	0.235989	Two Sample t-test	-2.75039	0
F8W8I6	TIA1	59.8238	59.3263	0.387501	Two Sample t-test	-0.497458	0
F8W8M4	ABLIM1	53.2707	54.0912	0.784178	Two Sample t-test	0.820491	0
F8W930	IGF2BP2	53.5157	53.6703	0.855186	Two Sample t-test	0.15462	0
F8W9A8	PPIP5K1	51.1074	51.2356	0.876453	Two Sample t-test	0.128253	0
F8WA39	MTMR1	49.525	49.2738	0.641563	Two Sample t-test	-0.25119	0
F8WAN1	SPECC1L-ADORA2A;SPECC1L	50.5728	50.0449	0.00122511	Two Sample t-test	-0.527895	0
F8WBW1	COMMD2	52.9089	52.5566	0.620978	Two Sample t-test	-0.352221	0
F8WCF6	ARPC4-TTLL3;ARPC4	58.3359	57.8318	0.311472	Two Sample t-test	-0.504052	0
F8WD24	CDKN3	52.2036	51.4005	0.56986	Two Sample t-test	-0.803072	0
F8WEC0	MMADHC	56.3867	55.7067	0.724209	Two Sample t-test	-0.680025	0
G1UD79	SPACIA2;FAM122B	59.745	57.3873	0.201064	Two Sample t-test	-2.35765	0
G3V0E5	TFRC	51.3545	51.3038	0.948293	Two Sample t-test	-0.0506964	0
G3V1A6	GSDMD	50.3118	51.026	0.10977	Two Sample t-test	0.71423	0
G3V1V4	GTSF1	65.4163	64.401	0.567015	Two Sample t-test	-1.01527	0
G3V256	ZC3H14	55.6963	54.5956	0.698	Two Sample t-test	-1.1007	0
G3V3G9	DCAF8	56.0926	56.4584	0.418917	Two Sample t-test	0.365808	0
G3V4K3	VIPAS39	45.7778	45.3508	0.648589	Two Sample t-test	-0.427043	0
G3V541	HAUS4	54.315	54.8931	0.516992	Two Sample t-test	0.578086	0
G3V583	FAM177A1	60.3947	54.5986	0.216013	Two Sample t-test	-5.79618	0
G3V5E1	CCNK	54.1553	55.4394	0.303453	Two Sample t-test	1.28404	0
G3V5T9	CDK2	51.8044	51.834	0.89516	Two Sample t-test	0.0296154	0
G3XAI2	LAMB1	62.2638	60.5909	0.418845	Two Sample t-test	-1.67281	0
G5E9A6	USP11	51.9232	52.033	0.700059	Two Sample t-test	0.109747	0
G5E9C8	SOS1	52.339	52.1416	0.707581	Two Sample t-test	-0.197357	0
G5E9E7	TJP1	53.5731	54.2885	0.62522	Two Sample t-test	0.715416	0
G5E9L0	ARFGAP2	48.1595	48.5823	0.391069	Two Sample t-test	0.422833	0
G5E9Q6	PFN2	50.4887	50.9474	0.318624	Two Sample t-test	0.458706	0
G8JLB6	HNRNPH1	55.3373	54.9244	0.334866	Two Sample t-test	-0.412926	0
G8JLH2	CDC25B	54.2306	51.8693	0.402637	Two Sample t-test	-2.36125	0
H0Y494	SIK3	53.3409	51.5118	0.165335	Two Sample t-test	-1.82904	0
H0Y517	CC2D1B	49.1346	54.2343	0.151957	Two Sample t-test	5.09968	0
H0Y5C2	ATE1	52.791	52.4175	0.312746	Two Sample t-test	-0.373453	0
H0Y9G6	MRPL3	48.8327	49.0778	0.840976	Two Sample t-test	0.24509	0
H0Y9S6	RAB28	50.2059	50.3899	0.932234	Welch Two Sample t-test	0.183956	0
H0Y9X1	TMA16	60.4637	58.7705	0.0755046	Two Sample t-test	-1.69315	0
H0YA68	MAN2B2	56.1126	53.3768	0.321008	Two Sample t-test	-2.73583	0
H0YBT0	MYC	54.161	54.4965	0.326835	Two Sample t-test	0.335511	0
H0YEL0	GEMIN2	59.1769	61.504	0.500798	Welch Two Sample t-test	2.32711	0
H0YFM4	ITFG2	54.4502	53.9709	0.689053	Two Sample t-test	-0.479314	0
H0YIV4	NAP1L1	58.2364	57.3546	0.110478	Welch Two Sample t-test	-0.881854	0
H0YIV9	GATC	62.0183	64.2901	0.285732	Two Sample t-test	2.27182	0
H0YNU5	BLM	57.3775	52.8467	0.442239	Two Sample t-test	-4.53075	0
H3BLZ3	WWC1	53.1784	51.6296	0.534109	Two Sample t-test	-1.54885	0
H3BM74	NUB1	49.1779	49.2717	0.658083	Two Sample t-test	0.093813	0
H3BMJ2	C15orf39	57.0047	56.4027	0.0157337	Two Sample t-test	-0.602027	0
H3BMT1	RRN3	49.0585	50.7788	0.0894481	Two Sample t-test	1.72031	0
H3BNK2	LYRM1	53.2032	54.0807	0.0721324	Two Sample t-test	0.877506	0
H3BNU1	TBC1D24	49.077	49.1617	0.702714	Two Sample t-test	0.0846158	0
H3BP20	HEXA	56.7371	55.9415	0.0172021	Two Sample t-test	-0.795549	0
H3BPE1	MACF1	51.6709	52.5549	0.013362	Two Sample t-test	0.884023	0
H3BPZ1	HACD3	60.3304	59.0032	0.0940226	Two Sample t-test	-1.32715	0
H3BQF6	NA	53.8754	54.5114	0.551483	Two Sample t-test	0.635991	0
H3BQV3	COG8	47.7783	48.7283	0.0921451	Two Sample t-test	0.949952	0
H3BRF9	ZFYVE19	50.6823	50.5852	0.935993	Two Sample t-test	-0.0970271	0
H3BRL3	UBFD1	50.8211	51.0107	0.226858	Two Sample t-test	0.18958	0
H3BRN4	ABAT	60.5708	59.9734	0.615833	Two Sample t-test	-0.597349	0
H3BST1	BLOC1S6	57.5591	55.9386	0.14092	Two Sample t-test	-1.62047	0
H3BSY2-2	GOLGA8M;GOLGA8T;GOLGA8K;GOLGA8H;GOLGA8J	52.5743	52.295	0.153792	Two Sample t-test	-0.279364	0
H3BTL1	MAP1LC3B;MAP1LC3B2	55.2047	56.4724	0.4519	Two Sample t-test	1.26771	0
H3BTT8	USB1	54.1926	53.3814	0.469825	Two Sample t-test	-0.811174	0
H3BVD9	SPINT1	62.912	57.1434	0.0940569	Two Sample t-test	-5.76865	0
H7BXD5	GCA	55.7002	55.2023	0.106367	Two Sample t-test	-0.497849	0
H7BXH2	PPP6R3	61.9394	60.8266	0.451693	Welch Two Sample t-test	-1.11285	0
H7BXH9	METTL21A	56.5045	56.8028	0.637823	Two Sample t-test	0.29824	0
H7BYJ1	RNF34	51.7949	51.9225	0.94725	Two Sample t-test	0.127634	0
H7BYM2	ATG4A	52.874	52.0388	0.718645	Two Sample t-test	-0.835174	0
H7BYW5	PRKAR1B	52.2889	52.6245	0.873415	Welch Two Sample t-test	0.335651	0
H7BZJ3	PDIA3	50.4845	51.535	0.185436	Welch Two Sample t-test	1.0505	0
H7C3G9	NAGK	58.0288	56.3972	0.0415083	Two Sample t-test	-1.63161	0
H7C3P4	GNS	62.0752	61.3124	0.456486	Two Sample t-test	-0.762791	0
H7C3T2	ATG2A	58.7687	57.2603	0.212307	Two Sample t-test	-1.50836	0
H7C561	SF1	54.1152	55.6303	0.159423	Two Sample t-test	1.51505	0
I3L0N3	NSF	49.6528	50.9764	0.0874516	Two Sample t-test	1.32352	0
I3L1H5	DPH1	55.8149	54.8747	0.0631719	Two Sample t-test	-0.94018	0
I3L2B0	CLUH	50.6294	50.8773	0.898873	Two Sample t-test	0.247924	0
I3L2B2	EPN2	57.0502	56.0688	0.205376	Two Sample t-test	-0.981405	0
I3L2C7	GEMIN4	51.4548	50.4934	0.688275	Two Sample t-test	-0.961383	0
I3L2N2	DVL2	46.1965	46.6805	0.417235	Two Sample t-test	0.484005	0
I3L3K7	NFATC3	55.9431	55.2779	0.803255	Two Sample t-test	-0.665177	0
I3L448	ATPAF1	57.5356	55.6284	0.0274502	Two Sample t-test	-1.90718	0
I3L4Q4	PHF23	57.0891	56.3911	0.620675	Two Sample t-test	-0.698077	0
J3KMZ9	LDLR	64.1697	62.9259	0.439752	Two Sample t-test	-1.24381	0
J3KN32	RCOR1	50.3574	50.7307	0.663176	Two Sample t-test	0.373238	0
J3KN36	NOMO3;NOMO1;NOMO2	55.1606	55.8087	0.820575	Two Sample t-test	0.648108	0
J3KN53	MDM2;MDM2 isoform KB9	60.6395	58.8929	0.276933	Two Sample t-test	-1.74661	0
J3KN75	TBC1D8B	53.8331	52.1281	0.337698	Two Sample t-test	-1.705	0
J3KNB8	MAP3K4	51.7656	52.1034	0.568019	Two Sample t-test	0.337776	0
J3KND1	SAAL1	57.1455	56.1168	0.295479	Two Sample t-test	-1.02868	0
J3KNI5	TRIML2	54.356	55.7225	0.691902	Two Sample t-test	1.36648	0
J3KNN5	DDX41	56.6076	54.8903	0.422095	Two Sample t-test	-1.71721	0
J3KNQ4	PARVA	53.2838	52.4257	0.0822907	Two Sample t-test	-0.858031	0
J3KNW4	FHL2	50.4819	50.2017	0.710673	Welch Two Sample t-test	-0.280202	0
J3KPC5	RAP1GAP	51.732	52.6408	0.23742	Two Sample t-test	0.908773	0
J3KPD3	RBM7	52.5769	52.8288	0.810148	Two Sample t-test	0.251926	0
J3KQ32	OLA1	47.9873	47.8463	0.164162	Two Sample t-test	-0.141064	0
J3KQJ1	SUMF2	47.5426	47.9882	0.705341	Two Sample t-test	0.445625	0
J3KQU4	TOM1L1	54.7357	54.1571	0.00624395	Two Sample t-test	-0.578631	0
J3KR44	OTUB1	55.8028	55.1275	0.090898	Two Sample t-test	-0.675326	0
J3KSI3	RFFL	53.0564	53.9103	0.659948	Two Sample t-test	0.853947	0
J3KTA4	DDX5	55.0201	52.5784	0.271946	Two Sample t-test	-2.4417	0
J3QL71	SCRN2	54.7398	54.2266	0.549356	Welch Two Sample t-test	-0.513171	0
J3QQW9	SUZ12	51.0994	50.7318	0.236069	Two Sample t-test	-0.367589	0
J3QR07	YTHDC1	50.9574	52.7549	0.251193	Two Sample t-test	1.79747	0
J3QR44	CDK11B;CDC2L1	48.1695	48.9132	0.165049	Two Sample t-test	0.74368	0
J3QRS3	MYL12A;MYL12B	46.3736	46.0762	0.309546	Two Sample t-test	-0.297361	0
J3QRU1	YES1	50.056	51.9124	0.523351	Welch Two Sample t-test	1.85641	0
J3QRV5	LLGL2	51.6345	52.7069	0.410318	Two Sample t-test	1.07239	0
J3QS41	HELZ	50.4756	52.018	0.400364	Two Sample t-test	1.54239	0
J3QTA2	BAG1	56.0808	56.4763	0.514698	Two Sample t-test	0.39558	0
J3QTJ6	FSIP2	51.8502	51.7176	0.530255	Welch Two Sample t-test	-0.132577	0
K4DI92	RWDD4	55.7155	53.2971	0.12566	Two Sample t-test	-2.4184	0
K4DI93	CUL4B	58.8864	57.6177	0.129345	Two Sample t-test	-1.26874	0
K7EIG1	CLUH	48.5746	53.1254	0.225932	Two Sample t-test	4.5508	0
K7EIU8	SMAD4	58.0267	56.387	0.092731	Welch Two Sample t-test	-1.63966	0
K7EJH0	SPC24	58.8972	56.6612	0.143949	Two Sample t-test	-2.23597	0
K7EK07	H3F3B;H3F3A;H3F3C	52.9969	50.7015	0.265563	Two Sample t-test	-2.29537	0
K7EKE6	LONP1	53.7913	54.2812	0.656402	Two Sample t-test	0.489895	0
K7EKI8	PPL	54.0463	56.059	0.154579	Two Sample t-test	2.01271	0
K7ELE3	AES	54.0173	55.423	0.457122	Two Sample t-test	1.40573	0
K7EMC9	WBP2	61.1988	59.842	0.0500432	Two Sample t-test	-1.35681	0
L0R8F8	SMCR7L	56.7595	55.3938	0.0895814	Two Sample t-test	-1.36577	0
M0QWZ7	SARS2	54.3028	54.215	0.780816	Two Sample t-test	-0.0878712	0
M0QXL5	FBL	53.2628	53.027	0.833397	Two Sample t-test	-0.235866	0
M0R0F0	RPS5	47.7239	47.9834	0.830958	Two Sample t-test	0.259404	0
M0R0N4	AP2S1	51.737	51.0152	0.481863	Two Sample t-test	-0.721797	0
M0R2B7	POLD1	53.4464	54.5595	0.289159	Two Sample t-test	1.11312	0
O00139-1	KIF2A	56.1906	54.8707	0.614763	Two Sample t-test	-1.31987	0
O00142-2	TK2	61.3557	63.0789	0.321122	Two Sample t-test	1.72325	0
O00148	DDX39A	51.4507	51.7906	0.261813	Two Sample t-test	0.339874	0
O00151	PDLIM1	53.7225	53.5221	0.717334	Two Sample t-test	-0.200316	0
O00154-4	ACOT7	60.1488	59.7727	0.738077	Two Sample t-test	-0.376107	0
O00159-2	MYO1C	46.9638	46.7737	0.40511	Two Sample t-test	-0.190027	0
O00170	AIP	53.76	52.7208	0.104547	Welch Two Sample t-test	-1.03918	0
O00178	GTPBP1	53.3495	53.0839	0.876671	Two Sample t-test	-0.26569	0
O00186	STXBP3	48.1258	48.1345	0.994488	Two Sample t-test	0.00871892	0
O00203	AP3B1	53.4414	53.3048	0.87792	Two Sample t-test	-0.136613	0
O00231	PSMD11	52.4977	54.2814	0.608265	Two Sample t-test	1.78376	0
O00232	PSMD12	52.4284	55.1282	0.470946	Two Sample t-test	2.69984	0
O00264	PGRMC1	64.5255	65.633	0.153955	Two Sample t-test	1.1075	0
O00267	SUPT5H	51.9186	51.8809	0.324452	Two Sample t-test	-0.0377714	0
O00291	HIP1	54.5194	54.4238	0.0454988	Two Sample t-test	-0.0955867	0
O00299	CLIC1	53.87	53.7102	0.033585	Two Sample t-test	-0.159743	0
O00303	EIF3F	54.4507	55.1662	0.50505	Two Sample t-test	0.715498	0
O00330-3	PDHX	50.872	52.9321	0.438787	Welch Two Sample t-test	2.06013	0
O00401	WASL	54.7963	55.6319	0.789946	Two Sample t-test	0.835669	0
O00410	IPO5	60.0848	59.3159	0.124355	Two Sample t-test	-0.768856	0
O00411	POLRMT	49.6688	53.5798	0.277447	Two Sample t-test	3.91099	0
O00418	EEF2K	50.8312	51.3319	0.28709	Two Sample t-test	0.500675	0
O00425	IGF2BP3	53.3034	53.3804	0.900888	Two Sample t-test	0.0769918	0
O00429	DNM1L	49.6606	50.5873	0.612253	Two Sample t-test	0.926682	0
O00429-2	DNM1L	48.5947	48.4603	0.341717	Two Sample t-test	-0.134361	0
O00442	RTCA	55.5047	55.2466	0.411979	Two Sample t-test	-0.258094	0
O00462	MANBA	54.294	55.1162	0.313865	Two Sample t-test	0.822198	0
O00469-2	PLOD2	51.8506	51.6558	0.843123	Two Sample t-test	-0.194788	0
O00487	PSMD14	52.8844	55.6434	0.506952	Two Sample t-test	2.75896	0
O00499-6	BIN1	57.0569	58.1973	0.312757	Two Sample t-test	1.14034	0
O00505	KPNA3	55.7414	55.3691	0.425458	Two Sample t-test	-0.372254	0
O00560	SDCBP	53.5126	53.3852	0.756774	Two Sample t-test	-0.127468	0
O00562-2	PITPNM1	51.094	50.8584	0.903217	Two Sample t-test	-0.23561	0
O00567	NOP56	58.8556	58.3339	0.65886	Two Sample t-test	-0.521704	0
O00571	DDX3X	46.0004	44.9001	0.534094	Two Sample t-test	-1.10025	0
O00625	PIR	52.4785	53.3211	0.0259976	Two Sample t-test	0.842586	0
O00628-2	PEX7	53.0592	53.0281	0.977207	Two Sample t-test	-0.0310569	0
O00629	KPNA4	57.8331	56.5072	0.0632391	Two Sample t-test	-1.32585	0
O00743	PPP6C	57.8162	57.2162	0.175173	Two Sample t-test	-0.600058	0
O00754	MAN2B1	58.1561	62.1164	0.397296	Two Sample t-test	3.96031	0
O00762	UBE2C	52.7684	53.5065	0.197666	Two Sample t-test	0.73813	0
O00764	PDXK	54.6691	54.1535	0.0123979	Two Sample t-test	-0.515668	0
O14530-2	TXNDC9	56.0546	57.1284	0.511189	Two Sample t-test	1.07375	0
O14545	TRAFD1	56.524	55.0049	0.181388	Two Sample t-test	-1.51912	0
O14579	COPE	58.0186	57.2885	0.399337	Two Sample t-test	-0.730155	0
O14602	EIF1AY	56.4673	56.0544	0.206031	Two Sample t-test	-0.412889	0
O14617-5	AP3D1	50.2822	50.3059	0.966958	Welch Two Sample t-test	0.0237097	0
O14618	CCS	63.2325	62.6836	0.791208	Two Sample t-test	-0.548856	0
O14646-2	CHD1	48.9227	49.5275	0.118675	Two Sample t-test	0.604754	0
O14647-2	CHD2	56.6815	55.1872	0.378505	Two Sample t-test	-1.49435	0
O14657	TOR1B	50.2523	50.4788	0.488758	Two Sample t-test	0.226497	0
O14732-2	IMPA2	50.2239	50.0701	0.809703	Two Sample t-test	-0.153782	0
O14744	PRMT5	54.3311	53.8067	0.337256	Two Sample t-test	-0.524368	0
O14772	FPGT	51.3462	51.3639	0.960152	Two Sample t-test	0.0177086	0
O14773	TPP1	52.1023	51.5664	0.00777067	Two Sample t-test	-0.535883	0
O14776-2	TCERG1	51.8234	50.7918	0.684927	Two Sample t-test	-1.03152	0
O14787-2	TNPO2	56.6835	56.4933	0.565274	Two Sample t-test	-0.190182	0
O14802	POLR3A	55.9156	56.9905	0.150634	Two Sample t-test	1.07495	0
O14841	OPLAH	55.6586	54.2288	0.301416	Two Sample t-test	-1.42979	0
O14879	IFIT3	54.6841	54.3181	0.840334	Two Sample t-test	-0.366041	0
O14907	TAX1BP3	50.6011	50.9466	0.650043	Two Sample t-test	0.345477	0
O14908	GIPC1	51.4308	51.5678	0.613287	Two Sample t-test	0.137017	0
O14929	HAT1	53.056	52.225	0.0651072	Two Sample t-test	-0.831022	0
O14933	UBE2L6	54.0861	53.8191	0.71749	Welch Two Sample t-test	-0.267047	0
O14936-3	CASK	54.627	54.5294	0.643305	Two Sample t-test	-0.0976724	0
O14964	HGS	49.5114	49.8643	0.0173081	Two Sample t-test	0.352919	0
O14976	GAK	48.3727	48.0049	0.243836	Two Sample t-test	-0.367827	0
O14980	XPO1	52.6752	52.6075	0.20942	Two Sample t-test	-0.0676665	0
O15013-7	ARHGEF10	53.4436	53.0967	0.4515	Two Sample t-test	-0.346925	0
O15040-2	TECPR2	57.2525	57.1945	0.95902	Two Sample t-test	-0.058004	0
O15067	PFAS	49.0912	49.0844	0.956735	Two Sample t-test	-0.00685395	0
O15084	ANKRD28	51.5931	52.169	0.240297	Two Sample t-test	0.575887	0
O15085-2	ARHGEF11	52.9183	53.3222	0.775495	Welch Two Sample t-test	0.403867	0
O15111	CHUK	46.2465	45.9439	0.706226	Two Sample t-test	-0.302622	0
O15143	ARPC1B	55.3077	55.1004	0.605986	Two Sample t-test	-0.207321	0
O15144	ARPC2	58.8205	57.6883	0.0371251	Two Sample t-test	-1.13215	0
O15145	ARPC3	57.3786	56.6403	0.0943788	Two Sample t-test	-0.738347	0
O15160	POLR1C	48.5965	49.5636	0.0799669	Two Sample t-test	0.967109	0
O15231-3	ZNF185	54.6277	54.33	0.717944	Two Sample t-test	-0.297651	0
O15264	MAPK13	52.0116	51.3637	0.620702	Two Sample t-test	-0.647895	0
O15287	FANCG	52.1777	53.5391	0.355901	Two Sample t-test	1.36138	0
O15294	OGT	50.2357	50.3614	0.272181	Two Sample t-test	0.125664	0
O15305	PMM2	44.7284	44.7887	0.902582	Two Sample t-test	0.0602922	0
O15344	MID1	51.3832	52.4647	0.187875	Two Sample t-test	1.08144	0
O15355	PPM1G	61.9453	60.0146	0.442148	Two Sample t-test	-1.93068	0
O15357	INPPL1	49.2814	49.4775	0.77207	Two Sample t-test	0.196076	0
O15371-3	EIF3D	46.3768	46.2901	0.905404	Two Sample t-test	-0.0866574	0
O15382	BCAT2	58.7619	57.8335	0.387686	Two Sample t-test	-0.928446	0
O15392	BIRC5	51.4545	58.1784	0.325958	Two Sample t-test	6.72388	0
O15397	IPO8	52.8425	53.4946	0.0344391	Two Sample t-test	0.652086	0
O15460-2	P4HA2	51.4788	51.1363	0.761786	Two Sample t-test	-0.342526	0
O15479	MAGEB2	48.5884	48.6846	0.899821	Two Sample t-test	0.0961335	0
O15498	YKT6	58.9399	57.1783	0.0603739	Two Sample t-test	-1.76157	0
O15511	ARPC5	60.2239	58.5044	0.112929	Two Sample t-test	-1.71951	0
O15530	PDPK1;PDPK2P	47.9828	49.1321	0.0839173	Two Sample t-test	1.14929	0
O15534	PER1	56.7394	56.8554	0.963726	Two Sample t-test	0.116015	0
O43143	DHX15	50.7257	50.9308	0.649203	Two Sample t-test	0.205053	0
O43148	RNMT	59.961	59.1255	0.0341617	Two Sample t-test	-0.835562	0
O43149	ZZEF1	51.277	51.9867	0.817398	Two Sample t-test	0.709669	0
O43156	TTI1	54.1849	55.7195	0.26931	Two Sample t-test	1.53464	0
O43172	PRPF4	51.1886	52.2097	0.622712	Two Sample t-test	1.02109	0
O43175	PHGDH	46.9981	47.0713	0.713768	Two Sample t-test	0.0732062	0
O43237	DYNC1LI2	61.6086	60.0954	0.269805	Two Sample t-test	-1.51329	0
O43242	PSMD3	53.2295	55.3414	0.599394	Two Sample t-test	2.11187	0
O43252	PAPSS1	51.1565	50.9999	0.243121	Two Sample t-test	-0.156596	0
O43264	ZW10	50.1273	50.1607	0.927034	Two Sample t-test	0.0333948	0
O43301	HSPA12A	52.9569	53.4274	0.460803	Two Sample t-test	0.470465	0
O43310	CTIF	52.8536	51.7955	0.206205	Two Sample t-test	-1.05812	0
O43318-2	MAP3K7;DKFZp586F0420	50.5723	51.5177	0.0651751	Two Sample t-test	0.945377	0
O43347	MSI1	54.4197	53.9364	0.659989	Two Sample t-test	-0.48332	0
O43353	RIPK2	55.9849	54.7004	0.111956	Two Sample t-test	-1.28445	0
O43379	WDR62	56.5959	55.518	0.0298866	Two Sample t-test	-1.07788	0
O43395	PRPF3	50.8281	52.5377	0.36976	Two Sample t-test	1.70958	0
O43396	TXNL1	63.1122	62.0079	0.47165	Two Sample t-test	-1.1043	0
O43402	EMC8	47.8107	47.4576	0.577405	Two Sample t-test	-0.353073	0
O43414	ERI3	55.2589	54.3774	0.182664	Two Sample t-test	-0.881543	0
O43447	PPIH	51.8444	51.5265	0.178522	Two Sample t-test	-0.317883	0
O43482	OIP5	56.0919	55.4852	0.157496	Two Sample t-test	-0.606703	0
O43488	AKR7A2	51.7524	51.6875	0.655748	Two Sample t-test	-0.0649711	0
O43491	EPB41L2	53.7558	53.6306	0.529902	Two Sample t-test	-0.125162	0
O43583	DENR	61.4401	60.063	0.242471	Two Sample t-test	-1.37714	0
O43592	XPOT	52.8777	52.7247	0.65208	Two Sample t-test	-0.153028	0
O43598	DNPH1	59.2551	58.8318	0.51223	Two Sample t-test	-0.423305	0
O43615	TIMM44	56.8402	56.9647	0.874159	Two Sample t-test	0.124476	0
O43633	CHMP2A	55.3126	55.5563	0.0561445	Two Sample t-test	0.24373	0
O43665-3	RGS10	55.8775	55.5961	0.676183	Two Sample t-test	-0.281448	0
O43670-2	ZNF207	51.6271	53.1056	0.441398	Two Sample t-test	1.47849	0
O43678	NDUFA2	50.7498	49.0859	0.505251	Two Sample t-test	-1.66388	0
O43683-2	BUB1	52.8026	52.0174	0.655702	Two Sample t-test	-0.785192	0
O43684-2	BUB3	51.2147	51.6456	0.623552	Two Sample t-test	0.430866	0
O43707	ACTN4	61.922	61.1499	0.0592703	Two Sample t-test	-0.77209	0
O43709	WBSCR22	51.833	51.1445	0.109354	Two Sample t-test	-0.688435	0
O43747	AP1G1	48.8249	48.9929	0.75293	Two Sample t-test	0.167996	0
O43765	SGTA	62.5852	60.8721	0.416363	Two Sample t-test	-1.71305	0
O43766	LIAS	61.4586	61.5205	0.972222	Two Sample t-test	0.0619217	0
O43776	NARS	48.1286	47.8898	0.08171	Two Sample t-test	-0.238751	0
O43813	LANCL1	56.5224	55.6391	0.153271	Two Sample t-test	-0.883205	0
O43815	STRN	57.931	57.119	0.272394	Two Sample t-test	-0.812063	0
O43823	AKAP8	57.1907	55.533	0.162512	Two Sample t-test	-1.65779	0
O43865	AHCYL1	47.5559	48.1636	0.144611	Two Sample t-test	0.607703	0
O43924	PDE6D	54.5429	53.2607	0.0351287	Two Sample t-test	-1.28212	0
O60231	DHX16	46.5302	46.1251	0.746591	Two Sample t-test	-0.405097	0
O60232	SSSCA1	63.8954	63.4205	0.869826	Two Sample t-test	-0.474859	0
O60256	PRPSAP2	56.6171	55.8096	0.0242834	Two Sample t-test	-0.807469	0
O60264	SMARCA5	46.7165	49.2553	0.603415	Two Sample t-test	2.53881	0
O60271	SPAG9	54.9456	54.3702	0.520954	Two Sample t-test	-0.575336	0
O60271-4	SPAG9	54.6926	54.1166	0.517859	Two Sample t-test	-0.575996	0
O60306	AQR	51.6948	53.016	0.516469	Two Sample t-test	1.32116	0
O60333-2	KIF1B;KIF1Bbeta	48.2771	48.9701	0.459751	Two Sample t-test	0.692939	0
O60341	KDM1A	48.1189	51.1243	0.0573536	Two Sample t-test	3.00537	0
O60343-2	TBC1D4	49.31	50.777	0.674922	Two Sample t-test	1.46704	0
O60344-4	ECE2	52.1984	53.1076	0.26926	Two Sample t-test	0.909227	0
O60443	DFNA5	60.6048	60.2902	0.811558	Two Sample t-test	-0.314658	0
O60447	EVI5	53.604	53.6017	0.995108	Two Sample t-test	-0.0022879	0
O60493	SNX3	46.4321	47.2617	0.182379	Two Sample t-test	0.829589	0
O60502	MGEA5	57.4625	56.8551	0.191773	Two Sample t-test	-0.607375	0
O60504-2	SORBS3	52.2337	52.2132	0.914361	Two Sample t-test	-0.0205073	0
O60518	RANBP6	53.164	54.1071	0.48328	Welch Two Sample t-test	0.943105	0
O60524-4	NEMF	50.4102	49.8677	0.440213	Two Sample t-test	-0.542487	0
O60551	NMT2	50.6416	50.3984	0.591149	Two Sample t-test	-0.243248	0
O60563	CCNT1	54.3515	54.1543	0.683094	Two Sample t-test	-0.197162	0
O60566	BUB1B	52.0973	52.6687	0.0349151	Two Sample t-test	0.571348	0
O60568	PLOD3	52.9048	53.2265	0.481154	Two Sample t-test	0.321708	0
O60583-2	CCNT2	54.4281	53.6045	0.311509	Two Sample t-test	-0.823581	0
O60664-4	PLIN3	61.4971	61.8469	0.79674	Two Sample t-test	0.349801	0
O60671	RAD1	61.4376	60.8699	0.562615	Two Sample t-test	-0.56761	0
O60678	PRMT3	52.3659	52.3088	0.860722	Two Sample t-test	-0.0571221	0
O60684	KPNA6	50.9628	51.0437	0.58738	Two Sample t-test	0.0808828	0
O60701	UGDH	55.6976	55.2138	0.456769	Two Sample t-test	-0.483819	0
O60716-21	CTNND1	49.9354	50.3708	0.831916	Two Sample t-test	0.435384	0
O60749	SNX2	51.5862	51.6538	0.755281	Welch Two Sample t-test	0.067649	0
O60763	USO1	55.3662	54.9099	0.00751976	Two Sample t-test	-0.456246	0
O60784	TOM1	59.6863	58.6552	0.27227	Two Sample t-test	-1.03114	0
O60884	DNAJA2	51.33	51.3863	0.939021	Two Sample t-test	0.0563088	0
O60907-2	TBL1X;TBL1Y	56.5552	55.8143	0.598228	Two Sample t-test	-0.740867	0
O60921	HUS1	60.0756	59.4446	0.0453993	Two Sample t-test	-0.631066	0
O60942	RNGTT	47.0794	45.6316	0.154697	Two Sample t-test	-1.44784	0
O75083	WDR1	52.2929	52.2255	0.739642	Two Sample t-test	-0.0673868	0
O75113	N4BP1	53.3471	53.3202	0.963969	Welch Two Sample t-test	-0.0269295	0
O75116	ROCK2	48.9781	49.2418	0.542121	Two Sample t-test	0.263713	0
O75131	CPNE3	51.0485	51.1441	0.668977	Two Sample t-test	0.0956028	0
O75146	HIP1R	50.7475	51.2432	0.596111	Two Sample t-test	0.4957	0
O75150	RNF40	48.0049	50.5552	0.163342	Two Sample t-test	2.55027	0
O75153	CLUH	51.2483	52.1669	0.281725	Two Sample t-test	0.918622	0
O75164	KDM4A	49.118	49.2196	0.972308	Two Sample t-test	0.10167	0
O75175	CNOT3	61.8519	59.4705	0.667541	Two Sample t-test	-2.38136	0
O75179-2	ANKRD17	56.7374	55.6528	0.317011	Two Sample t-test	-1.0846	0
O75190	DNAJB6	61.6418	59.0637	0.145671	Two Sample t-test	-2.57813	0
O75191	XYLB	49.3429	49.5137	0.68505	Two Sample t-test	0.170842	0
O75208	COQ9	51.7334	52.8695	0.188511	Two Sample t-test	1.13608	0
O75223	GGCT	59.8845	58.6476	0.330401	Welch Two Sample t-test	-1.23688	0
O75306-2	NDUFS2	53.6369	53.2456	0.689474	Two Sample t-test	-0.391304	0
O75312	ZPR1	62.2369	59.5186	0.189312	Two Sample t-test	-2.71827	0
O75323	GBAS	47.3605	47.8081	0.436984	Two Sample t-test	0.447643	0
O75340	PDCD6	50.2518	50.3333	0.741412	Two Sample t-test	0.0815236	0
O75351	VPS4B	45.8609	45.8063	0.849194	Two Sample t-test	-0.0545425	0
O75369-8	FLNB	51.9489	51.6766	0.0148056	Two Sample t-test	-0.272243	0
O75380	NDUFS6	61.9981	62.3806	0.881475	Two Sample t-test	0.382521	0
O75391	SPAG7	59.7743	58.4691	0.468201	Two Sample t-test	-1.30521	0
O75396	SEC22B	58.3845	56.8968	0.0909463	Two Sample t-test	-1.48774	0
O75400-3	PRPF40A	50.8555	52.0567	0.528478	Two Sample t-test	1.20119	0
O75419-2	CDC45	52.161	51.465	0.507267	Two Sample t-test	-0.695978	0
O75436	VPS26A	53.4887	53.3335	0.11286	Two Sample t-test	-0.155187	0
O75439	PMPCB	46.6206	46.949	0.547189	Two Sample t-test	0.328453	0
O75449	KATNA1	47.6338	47.649	0.97282	Two Sample t-test	0.0152434	0
O75530-3	EED	52.7784	52.9204	0.890531	Two Sample t-test	0.14201	0
O75533	SF3B1	54.7475	55.8322	0.491246	Two Sample t-test	1.08478	0
O75534	CSDE1	47.5907	47.2438	0.141812	Two Sample t-test	-0.346834	0
O75582	RPS6KA5	47.5898	48.0668	0.402708	Two Sample t-test	0.477052	0
O75600	GCAT	61.3983	62.7623	0.647089	Two Sample t-test	1.36409	0
O75608-2	LYPLA1	55.8352	54.3782	0.201445	Two Sample t-test	-1.45699	0
O75643	SNRNP200	51.5806	52.697	0.545289	Two Sample t-test	1.11634	0
O75648	TRMU	48.5205	48.666	0.601539	Two Sample t-test	0.145567	0
O75663	TIPRL	52.5818	52.4934	0.737847	Two Sample t-test	-0.0883537	0
O75688	PPM1B	55.4766	55.793	0.478236	Two Sample t-test	0.316351	0
O75688-2	PPM1B	56.1914	54.8587	0.506447	Two Sample t-test	-1.33273	0
O75694	NUP155	46.7058	46.9105	0.704091	Welch Two Sample t-test	0.204681	0
O75717	WDHD1	48.4253	48.6426	0.456014	Two Sample t-test	0.217292	0
O75718	CRTAP	47.4911	49.2555	0.0281673	Two Sample t-test	1.76439	0
O75792	RNASEH2A	54.1458	53.9666	0.647423	Two Sample t-test	-0.179171	0
O75794	CDC123	50.4351	50.5799	0.567248	Two Sample t-test	0.144783	0
O75821	EIF3G	61.6562	61.3373	0.795934	Two Sample t-test	-0.318924	0
O75822	EIF3J	58.9039	59.0962	0.381761	Two Sample t-test	0.192238	0
O75832	PSMD10	54.4924	54.7322	0.42263	Two Sample t-test	0.239859	0
O75843	AP1G2	49.0373	48.4855	0.434974	Two Sample t-test	-0.551801	0
O75864	PPP1R37	53.3066	53.4253	0.696449	Two Sample t-test	0.118627	0
O75874	IDH1	44.515	44.838	0.573943	Two Sample t-test	0.323054	0
O75879	GATB;PET112	43.9352	43.4627	0.49144	Two Sample t-test	-0.472446	0
O75884	RBBP9	58.7892	57.8428	0.232185	Two Sample t-test	-0.946358	0
O75886	STAM2	57.6665	56.6717	0.106072	Two Sample t-test	-0.994837	0
O75896	TUSC2	55.9901	55.5462	0.705652	Two Sample t-test	-0.443844	0
O75928	PIAS2	49.0151	49.9489	0.241967	Two Sample t-test	0.933801	0
O75935-3	DCTN3	53.1072	54.1664	0.229771	Two Sample t-test	1.0592	0
O75937	DNAJC8	55.9073	55.9663	0.970019	Two Sample t-test	0.0589129	0
O76003	GLRX3	55.0851	54.5636	0.0139327	Two Sample t-test	-0.52152	0
O76031	CLPX	49.1004	48.9776	0.873308	Two Sample t-test	-0.122771	0
O76054	SEC14L2	51.2047	51.3553	0.301703	Two Sample t-test	0.150601	0
O76071	CIAO1	53.8822	53.8365	0.905925	Two Sample t-test	-0.0457274	0
O76074	PDE5A	59.3745	56.9174	0.319915	Two Sample t-test	-2.45703	0
O76080	ZFAND5	60.8939	59.4639	0.825571	Two Sample t-test	-1.43005	0
O76094	SRP72	48.2064	48.5692	0.431563	Two Sample t-test	0.362733	0
O94760	DDAH1	59.8761	58.8368	0.322965	Welch Two Sample t-test	-1.03933	0
O94776	MTA2	49.4375	49.7066	0.739352	Two Sample t-test	0.26909	0
O94804	STK10	46.3482	49.8911	0.110796	Two Sample t-test	3.54283	0
O94811	TPPP	58.5705	55.9627	0.30961	Two Sample t-test	-2.60785	0
O94817	ATG12	56.2516	55.2807	0.16219	Two Sample t-test	-0.970858	0
O94826	TOMM70A	51.0125	51.5777	0.13496	Two Sample t-test	0.565182	0
O94829	IPO13	57.4506	55.8161	0.0318509	Two Sample t-test	-1.6345	0
O94855	SEC24D	51.2527	50.9393	0.201298	Two Sample t-test	-0.313414	0
O94864-2	SUPT7L	58.3242	56.2405	0.343672	Two Sample t-test	-2.0837	0
O94888	UBXN7	61.7076	62.1518	0.167488	Two Sample t-test	0.444219	0
O94889	KLHL18	51.1029	50.6892	0.716725	Two Sample t-test	-0.413707	0
O94903	PROSC	51.7923	51.7299	0.772554	Two Sample t-test	-0.0623468	0
O94915	FRYL	51.878	51.4315	0.813303	Two Sample t-test	-0.446469	0
O94916-4	NFAT5	52.5876	55.5157	0.136615	Two Sample t-test	2.92804	0
O94925-3	GLS	45.7094	45.7387	0.959714	Two Sample t-test	0.0293347	0
O94927	HAUS5	50.9404	50.7971	0.974527	Two Sample t-test	-0.143348	0
O94952-1	FBXO21	49.9749	51.2634	0.330017	Two Sample t-test	1.28853	0
O94966-7	NA	52.0446	52.7842	0.187141	Two Sample t-test	0.739586	0
O94973	AP2A2	52.4632	51.9712	0.534962	Two Sample t-test	-0.491989	0
O95057	DIRAS1	51.9917	52.213	0.738443	Two Sample t-test	0.221316	0
O95071	UBR5	57.0743	56.9453	0.921635	Two Sample t-test	-0.128962	0
O95104-2	SCAF4	54.583	55.2336	0.881874	Two Sample t-test	0.650672	0
O95149	SNUPN	53.7348	53.2464	0.15867	Two Sample t-test	-0.488329	0
O95155-2	UBE4B	54.3836	54.3322	0.745102	Two Sample t-test	-0.0513931	0
O95163	IKBKAP	54.8287	54.9465	0.957162	Two Sample t-test	0.117773	0
O95219	SNX4	49.9847	50.4307	0.647385	Two Sample t-test	0.445921	0
O95229	ZWINT	62.1289	61.3542	0.383837	Two Sample t-test	-0.774687	0
O95273	CCNDBP1	57.8351	56.9904	0.360608	Two Sample t-test	-0.844703	0
O95292	VAPB	59.1786	59.8399	0.264766	Two Sample t-test	0.66132	0
O95295	SNAPIN	58.2171	55.7178	0.200385	Two Sample t-test	-2.49928	0
O95302	FKBP9	58.9936	58.654	0.479837	Two Sample t-test	-0.339555	0
O95336	PGLS	60.1438	58.8298	0.0588451	Two Sample t-test	-1.31396	0
O95340	PAPSS2	47.8231	47.4949	0.152178	Two Sample t-test	-0.328165	0
O95347	SMC2	48.8832	48.3768	0.814134	Two Sample t-test	-0.506397	0
O95352	ATG7	52.2235	52.4793	0.48562	Two Sample t-test	0.255819	0
O95361	TRIM16	51.5509	51.6015	0.948426	Two Sample t-test	0.0506548	0
O95365	ZBTB7A	62.9673	61.2687	0.273255	Two Sample t-test	-1.69859	0
O95372	LYPLA2	59.6147	58.3169	0.133293	Two Sample t-test	-1.29776	0
O95373	IPO7	57.874	57.2549	0.098068	Two Sample t-test	-0.619152	0
O95376	ARIH2	50.827	51.245	0.108102	Two Sample t-test	0.418009	0
O95379-3	TNFAIP8	55.0426	54.539	0.0851886	Two Sample t-test	-0.503643	0
O95394	PGM3	50.003	50.4885	0.0596316	Two Sample t-test	0.485528	0
O95396	MOCS3	49.8674	49.9541	0.852912	Two Sample t-test	0.0867352	0
O95405	ZFYVE9	54.3646	55.5248	0.00530265	Two Sample t-test	1.16021	0
O95433	AHSA1	54.7153	54.4804	0.0965293	Two Sample t-test	-0.234876	0
O95453-2	PARN	54.1849	53.6371	0.384636	Two Sample t-test	-0.547834	0
O95455	TGDS	55.6391	55.6589	0.984374	Two Sample t-test	0.0197661	0
O95456	PSMG1	61.726	60.2067	0.237982	Two Sample t-test	-1.51929	0
O95486	SEC24A	48.6298	48.0468	0.0387098	Two Sample t-test	-0.583038	0
O95487-2	SEC24B	46.7779	47.3022	0.181222	Two Sample t-test	0.524279	0
O95551	TDP2	51.4994	51.6437	0.763366	Two Sample t-test	0.144353	0
O95571	ETHE1	59.389	58.2968	0.098459	Two Sample t-test	-1.09213	0
O95628-8	CNOT4	55.8264	55.1606	0.529313	Two Sample t-test	-0.665727	0
O95630	STAMBP	53.1462	52.5604	0.428072	Two Sample t-test	-0.585764	0
O95671-2	ASMTL	52.4495	52.4438	0.95326	Two Sample t-test	-0.00561564	0
O95707	POP4	56.4515	57.7076	0.660722	Two Sample t-test	1.25611	0
O95716	RAB3D	50.4048	52.0474	0.0131845	Two Sample t-test	1.64255	0
O95721	SNAP29	63.0638	56.776	0.207285	Two Sample t-test	-6.28777	0
O95747	OXSR1	45.0076	45.154	0.835338	Two Sample t-test	0.146397	0
O95749	GGPS1	50.5916	51.1281	0.312984	Two Sample t-test	0.53655	0
O95757	HSPA4L	49.6212	49.7915	0.239474	Two Sample t-test	0.170361	0
O95758-1	PTBP3	52.0585	53.7673	0.157598	Two Sample t-test	1.70874	0
O95782-2	AP2A1	53.5513	53.487	0.975366	Two Sample t-test	-0.0642684	0
O95786	DDX58	50.0836	51.0103	0.310289	Two Sample t-test	0.926746	0
O95801	TTC4	49.0153	49.2393	0.135985	Two Sample t-test	0.22407	0
O95816	BAG2	59.82	58.4908	0.057673	Two Sample t-test	-1.32916	0
O95817	BAG3	54.8385	54.8822	0.919867	Two Sample t-test	0.0436587	0
O95831-3	AIFM1	59.5029	58.2539	0.202199	Two Sample t-test	-1.24897	0
O95833	CLIC3	52.3091	51.7934	0.380959	Two Sample t-test	-0.515734	0
O95834	EML2	54.2114	53.9595	0.421439	Two Sample t-test	-0.251973	0
O95848	NUDT14	52.3044	54.6295	0.404538	Two Sample t-test	2.32511	0
O95861	BPNT1	52.9597	52.8208	0.0753759	Two Sample t-test	-0.138908	0
O95865	DDAH2	58.7743	57.7648	0.0876517	Two Sample t-test	-1.00951	0
O95881	TXNDC12	62.3843	63.1559	0.775895	Two Sample t-test	0.771594	0
O95905	ECD	54.6051	54.4149	0.849135	Two Sample t-test	-0.19029	0
O95989	NUDT3	58.5532	57.7459	0.399671	Two Sample t-test	-0.807252	0
O95997	PTTG1;PTTG2	63.2189	57.9438	0.0500729	Two Sample t-test	-5.27509	0
O95999	BCL10	55.8078	53.8822	0.0226219	Two Sample t-test	-1.92558	0
O96017	CHEK2	51.89	51.4249	0.352318	Two Sample t-test	-0.465101	0
O96019	ACTL6A	53.5074	53.3749	0.636716	Two Sample t-test	-0.132498	0
P00338-3	LDHA	62.4258	60.9057	0.221449	Two Sample t-test	-1.52011	0
P00367	GLUD1;GLUD2	59.5174	58.4092	0.139774	Two Sample t-test	-1.10826	0
P00374	DHFR	48.0989	48.1688	0.741088	Welch Two Sample t-test	0.0699167	0
P00505	GOT2	59.3489	58.6176	0.232061	Two Sample t-test	-0.731375	0
P00558	PGK1	53.2449	52.8831	0.0747576	Two Sample t-test	-0.361801	0
P00813	ADA	62.9469	62.8931	0.962961	Two Sample t-test	-0.0538383	0
P00918	CA2	55.6427	55.0914	0.0176579	Two Sample t-test	-0.551314	0
P00966	ASS1	49.3783	49.227	0.0197425	Two Sample t-test	-0.151214	0
P01034	CST3	61.0659	61.7139	0.253598	Two Sample t-test	0.647986	0
P01111	NRAS	48.4034	49.6008	0.169668	Welch Two Sample t-test	1.19736	0
P01116-2	KRAS	50.375	51.8168	0.437056	Two Sample t-test	1.44186	0
P02545	LMNA	53.7569	53.43	0.0573294	Two Sample t-test	-0.326847	0
P04040	CAT	64.07	62.5216	0.537214	Two Sample t-test	-1.54848	0
P04066	FUCA1	58.9588	57.7816	0.0381769	Two Sample t-test	-1.17726	0
P04075	ALDOA	62.4298	61.8273	0.52305	Two Sample t-test	-0.602444	0
P04181	OAT	54.6045	54.3035	0.0987825	Two Sample t-test	-0.301091	0
P04183	TK1	51.7817	51.2349	0.498772	Two Sample t-test	-0.546763	0
P04350	TUBB4A	51.2115	51.1509	0.734742	Two Sample t-test	-0.0605978	0
P04406	GAPDH	58.0705	56.676	0.0164526	Two Sample t-test	-1.39445	0
P04424	ASL	56.8063	56.1575	0.00273816	Two Sample t-test	-0.648852	0
P04632	CAPNS1	62.2571	62.5284	0.825764	Two Sample t-test	0.271324	0
P04792	HSPB1	54.2485	53.61	0.346665	Two Sample t-test	-0.638522	0
P04818	TYMS	47.3462	47.636	0.686654	Two Sample t-test	0.289787	0
P04899	GNAI2	54.3313	54.4291	0.74769	Welch Two Sample t-test	0.0978274	0
P05091	ALDH2	51.4152	51.7295	0.634864	Two Sample t-test	0.314251	0
P05161	ISG15	53.4652	53.3558	0.444552	Two Sample t-test	-0.109411	0
P05165-3	PCCA	54.8037	54.342	0.696036	Welch Two Sample t-test	-0.461716	0
P05198	EIF2S1	55.8418	54.9529	0.283567	Two Sample t-test	-0.888906	0
P05455	SSB	61.8903	60.8504	0.211474	Two Sample t-test	-1.03996	0
P05556	ITGB1	60.5991	59.2461	0.552315	Two Sample t-test	-1.35304	0
P05783	KRT18	53.0342	52.3441	0.552345	Two Sample t-test	-0.690169	0
P06132	UROD	60.9048	60.0373	0.324473	Two Sample t-test	-0.867456	0
P06280	GLA	55.155	54.8063	0.215417	Two Sample t-test	-0.348719	0
P06400	RB1	53.0226	53.751	0.500428	Two Sample t-test	0.728391	0
P06493	CDK1;CDC2	45.5408	45.5491	0.9828	Two Sample t-test	0.0082441	0
P06576	ATP5B	50.9766	52.144	0.0721274	Two Sample t-test	1.16736	0
P06730	EIF4E	54.9829	55.6649	0.171951	Two Sample t-test	0.681987	0
P06733	ENO1	45.1914	45.2098	0.971424	Two Sample t-test	0.0184565	0
P06737-2	PYGL	61.4638	60.5431	0.296285	Two Sample t-test	-0.920742	0
P06744	GPI	51.1784	50.892	0.487816	Two Sample t-test	-0.286386	0
P07093-2	SERPINE2	58.9748	55.3766	0.447276	Two Sample t-test	-3.59816	0
P07195	LDHB	63.191	62.499	0.630331	Two Sample t-test	-0.692038	0
P07225	PROS1	57.7944	57.2239	0.755882	Two Sample t-test	-0.570545	0
P07311	ACYP1	53.4504	53.3262	0.194788	Two Sample t-test	-0.124204	0
P07355	ANXA2;ANXA2P2	55.2306	54.5849	0.0126708	Two Sample t-test	-0.645675	0
P07686	HEXB	57.9268	57.5564	0.312192	Two Sample t-test	-0.370467	0
P07737	PFN1	54.7583	54.1384	0.0464381	Two Sample t-test	-0.619924	0
P07741	APRT	55.4419	54.8431	0.327249	Welch Two Sample t-test	-0.598881	0
P07814	EPRS	44.7856	43.2505	0.409802	Two Sample t-test	-1.53507	0
P07858	CTSB	52.0702	51.0031	0.15758	Two Sample t-test	-1.06709	0
P07900	HSP90AA1	56.0288	56.0501	0.953074	Two Sample t-test	0.0213407	0
P07902	GALT	56.4239	55.672	0.144952	Two Sample t-test	-0.751897	0
P07954-2	FH	48.9181	48.8222	0.428677	Two Sample t-test	-0.0958516	0
P08133	ANXA6	53.1658	53.1687	0.98882	Two Sample t-test	0.00291814	0
P08236	GUSB	60.6244	58.9629	0.4364	Two Sample t-test	-1.66146	0
P08237	PFKM	48.599	48.6228	0.94886	Two Sample t-test	0.023746	0
P08238	HSP90AB1	56.3464	55.9122	0.111185	Two Sample t-test	-0.434162	0
P08243	ASNS	45.9943	46.0812	0.658982	Two Sample t-test	0.0868942	0
P08559	PDHA1	48.0562	48.196	0.726833	Two Sample t-test	0.13979	0
P08581	MET	51.5475	52.1858	0.297552	Two Sample t-test	0.638298	0
P08708	RPS17	63.0182	63.8106	0.492705	Two Sample t-test	0.792361	0
P08758	ANXA5	52.2877	52.2454	0.811045	Two Sample t-test	-0.0422764	0
P09104	ENO2	53.1804	52.8538	0.0509641	Two Sample t-test	-0.326633	0
P09110	ACAA1	58.6704	56.9784	0.28405	Two Sample t-test	-1.69199	0
P09132	SRP19	49.2306	49.6821	0.0674493	Two Sample t-test	0.451446	0
P09211	GSTP1	50.0373	50.0686	0.968565	Two Sample t-test	0.0313232	0
P09417	QDPR	55.0942	54.6402	0.0719252	Two Sample t-test	-0.453929	0
P09455	RBP1	57.3741	56.3052	0.17156	Two Sample t-test	-1.06886	0
P09525	ANXA4	50.4523	50.2643	0.597107	Two Sample t-test	-0.18794	0
P09543-2	CNP	50.4949	51.7558	0.749341	Two Sample t-test	1.26093	0
P09960	LTA4H	62.403	61.4296	0.162557	Two Sample t-test	-0.973389	0
P09972	ALDOC	61.4752	60.6179	0.155765	Two Sample t-test	-0.857288	0
P0C870	JMJD7	53.9737	55.0811	0.854025	Two Sample t-test	1.10736	0
P0CG13	CHTF8	49.429	49.874	0.509744	Two Sample t-test	0.445059	0
P0DI82	TRAPPC2B;TRAPPC2	51.1383	49.6868	0.414624	Two Sample t-test	-1.45154	0
P0DN76	U2AF1	48.7635	48.3586	0.620419	Two Sample t-test	-0.404903	0
P10155	TROVE2	63.7498	63.5811	0.918463	Two Sample t-test	-0.168623	0
P10253	GAA	59.9942	59.0233	0.347276	Two Sample t-test	-0.97094	0
P10301	RRAS	49.937	49.2422	0.292532	Two Sample t-test	-0.694822	0
P10515	DLAT	55.0725	55.5097	0.875565	Two Sample t-test	0.437249	0
P10586-2	PTPRF	54.6884	54.1425	0.632507	Two Sample t-test	-0.545868	0
P10644	PRKAR1A	49.5473	49.8686	0.143191	Two Sample t-test	0.321251	0
P10768	ESD	52.9848	52.8581	0.405078	Two Sample t-test	-0.126634	0
P10809	HSPD1	51.8117	53.6037	0.0402683	Two Sample t-test	1.79204	0
P10909-4	CLU	59.3621	57.5019	0.437588	Two Sample t-test	-1.86019	0
P11021	HSPA5	53.2869	53.0881	0.35676	Two Sample t-test	-0.198709	0
P11047	LAMC1	53.2016	52.966	0.464116	Two Sample t-test	-0.235548	0
P11117	ACP2	54.0851	54.2916	0.570719	Two Sample t-test	0.206575	0
P11142	HSPA8	47.9279	47.6061	0.764818	Two Sample t-test	-0.321886	0
P11171-2	EPB41	50.655	50.6865	0.647507	Two Sample t-test	0.0314934	0
P11172	UMPS	50.9121	51.124	0.19692	Two Sample t-test	0.211896	0
P11177-2	PDHB	49.4263	50.3245	0.278269	Two Sample t-test	0.898215	0
P11216	PYGB	58.7458	58.2127	0.143052	Two Sample t-test	-0.533124	0
P11274-2	BCR;BCR/ABL fusion	49.6272	51.7715	0.0788531	Two Sample t-test	2.14426	0
P11279	LAMP1	64.734	66.4507	0.354065	Two Sample t-test	1.71672	0
P11413	G6PD	50.6326	50.1638	0.0273058	Two Sample t-test	-0.468711	0
P11441	UBL4A	55.983	55.8313	0.891517	Two Sample t-test	-0.151628	0
P11498	PC	48.1874	47.2566	0.462374	Welch Two Sample t-test	-0.93075	0
P11586	MTHFD1	54.4831	55.0886	0.437327	Two Sample t-test	0.605445	0
P11766	ADH5	62.1512	61.2649	0.334068	Two Sample t-test	-0.886312	0
P11802	CDK4	50.4267	51.0282	0.616378	Two Sample t-test	0.6015	0
P11908	PRPS2	53.2656	53.2215	0.947554	Two Sample t-test	-0.0441276	0
P11940	PABPC1;PABPC3	59.3944	58.106	0.118399	Two Sample t-test	-1.28838	0
P12004	PCNA	54.6503	54.2469	0.150486	Two Sample t-test	-0.403426	0
P12081	HARS	53.7781	52.0125	0.148826	Welch Two Sample t-test	-1.76559	0
P12109	COL6A1	58.1718	56.3447	0.0469584	Two Sample t-test	-1.82704	0
P12270	TPR	58.7221	58.1906	0.227473	Two Sample t-test	-0.531579	0
P12277	CKB	50.9307	50.6952	0.304344	Welch Two Sample t-test	-0.235499	0
P12429	ANXA3	52.3626	52.0822	0.28442	Two Sample t-test	-0.280414	0
P12814	ACTN1	61.7577	60.8038	0.0964229	Two Sample t-test	-0.953916	0
P12931	SRC	50.2916	50.4881	0.592594	Two Sample t-test	0.196533	0
P12955	PEPD	56.1671	55.3696	0.104847	Two Sample t-test	-0.797532	0
P12956	XRCC6	49.9435	49.6205	0.356142	Two Sample t-test	-0.323036	0
P13010	XRCC5	50.1899	49.9988	0.375852	Two Sample t-test	-0.191123	0
P13051-2	UNG;DKFZp781L1143	52.6503	50.4911	0.373734	Two Sample t-test	-2.1592	0
P13284	IFI30	61.802	60.9139	0.615107	Two Sample t-test	-0.888048	0
P13473-2	LAMP2	63.691	63.542	0.767563	Two Sample t-test	-0.148988	0
P13489	RNH1	55.6241	55.0778	0.0488429	Two Sample t-test	-0.546361	0
P13639	EEF2	56.6481	56.3849	0.421436	Two Sample t-test	-0.26322	0
P13667	PDIA4	55.4787	55.3203	0.713419	Two Sample t-test	-0.158422	0
P13674-3	P4HA1	47.7083	47.1975	0.535378	Two Sample t-test	-0.510764	0
P13797	PLS3	55.8852	55.3596	0.0276714	Two Sample t-test	-0.52562	0
P13804	ETFA	58.6519	57.4356	0.160197	Two Sample t-test	-1.21631	0
P13807-2	GYS1	48.8098	48.486	0.565248	Two Sample t-test	-0.323802	0
P13861	PRKAR2A	56.9098	56.1481	0.0484036	Two Sample t-test	-0.761715	0
P13984	GTF2F2	53.1845	53.1634	0.949644	Two Sample t-test	-0.0211157	0
P13995	MTHFD2	52.8723	53.0642	0.283164	Two Sample t-test	0.191915	0
P14324-2	FDPS	47.4619	47.7182	0.166868	Two Sample t-test	0.256269	0
P14550	AKR1A1	49.6839	49.5476	0.134999	Two Sample t-test	-0.136281	0
P14618	PKM	49.09	49.1794	0.886702	Two Sample t-test	0.0893953	0
P14618-2	PKM	50.0749	50.4891	0.518111	Two Sample t-test	0.41421	0
P14621	ACYP2	53.1747	53.5451	0.704117	Two Sample t-test	0.370436	0
P14625	HSP90B1	57.0963	56.6628	0.369294	Two Sample t-test	-0.433575	0
P14735	IDE	53.009	53.2193	0.274041	Two Sample t-test	0.210313	0
P14859-4	POU2F1	55.3568	53.9914	0.237991	Welch Two Sample t-test	-1.36541	0
P14868	DARS	48.3329	46.8336	0.132269	Two Sample t-test	-1.4993	0
P14923	JUP	53.9772	51.7561	0.237735	Two Sample t-test	-2.22107	0
P15056	BRAF	47.7356	49.0169	0.22665	Two Sample t-test	1.28122	0
P15104	GLUL	55.934	55.3447	0.170004	Two Sample t-test	-0.589388	0
P15121	AKR1B1	54.5024	54.0424	0.11022	Two Sample t-test	-0.460038	0
P15170-2	GSPT1	55.5543	55.0921	0.0498081	Two Sample t-test	-0.462207	0
P15311	EZR	53.6283	53.2957	0.231764	Two Sample t-test	-0.332545	0
P15374	UCHL3	62.6863	62.5448	0.946144	Welch Two Sample t-test	-0.141489	0
P15531	NME1	62.5877	61.912	0.326004	Two Sample t-test	-0.675706	0
P15559-2	NQO1	51.5912	50.1112	0.0178171	Two Sample t-test	-1.47999	0
P15848	ARSB	60.0054	59.7317	0.930949	Two Sample t-test	-0.273744	0
P15927	RPA2	59.237	58.2286	0.0555341	Two Sample t-test	-1.00836	0
P16083	NQO2	58.247	57.365	0.16361	Two Sample t-test	-0.882015	0
P16104	H2AFX	49.5246	50.0956	0.768055	Two Sample t-test	0.57105	0
P16144-4	ITGB4	56.4799	55.4579	0.360179	Two Sample t-test	-1.02198	0
P16219	ACADS	50.9372	51.495	0.232451	Two Sample t-test	0.557742	0
P16278-3	GLB1	47.0984	47.595	0.211349	Two Sample t-test	0.496679	0
P16298	PPP3CB	51.0813	51.6673	0.301537	Two Sample t-test	0.585988	0
P16333	NCK1	48.0355	48.2007	0.769977	Two Sample t-test	0.165223	0
P16383-2	GCFC2	61.9655	57.8058	0.355714	Welch Two Sample t-test	-4.15972	0
P16435	POR	56.4303	54.8066	0.228248	Two Sample t-test	-1.62366	0
P16930	FAH	63.0733	62.1755	0.446529	Two Sample t-test	-0.897752	0
P17039-2	ZNF30	56.5442	54.8557	0.230468	Two Sample t-test	-1.6885	0
P17050	NAGA	59.5354	58.1864	0.202764	Two Sample t-test	-1.34894	0
P17066	HSPA6;HSPA7	48.0981	48.664	0.139977	Two Sample t-test	0.565843	0
P17252	PRKCA	45.804	45.7662	0.880827	Two Sample t-test	-0.0378242	0
P17480	UBTF	51.0877	50.5512	0.111465	Two Sample t-test	-0.536546	0
P17612	PRKACA;KIN27	52.998	53.3054	0.483144	Two Sample t-test	0.307443	0
P17655	CAPN2	59.6882	59.0473	0.238693	Two Sample t-test	-0.6409	0
P17706-2	PTPN2	47.0788	46.9224	0.562482	Two Sample t-test	-0.156389	0
P17707	AMD1	54.6785	56.3782	0.0272885	Two Sample t-test	1.69973	0
P17812	CTPS1	52.8906	52.2478	0.0301523	Two Sample t-test	-0.642767	0
P17858	PFKL	48.9996	48.4911	0.479822	Two Sample t-test	-0.508475	0
P17931	LGALS3	58.3511	57.4558	0.211457	Two Sample t-test	-0.895336	0
P17980	PSMC3	51.9449	54.0223	0.365058	Two Sample t-test	2.0774	0
P17987	TCP1	57.3523	57.3866	0.990604	Two Sample t-test	0.0343636	0
P18031	PTPN1	49.9161	50.5504	0.28536	Two Sample t-test	0.634305	0
P18065	IGFBP2	58.074	57.6639	0.585257	Two Sample t-test	-0.410043	0
P18074	ERCC2	57.4298	57.3401	0.909782	Two Sample t-test	-0.0897563	0
P18085	ARF4	47.885	48.1113	0.531948	Two Sample t-test	0.226296	0
P18440	NAT1	46.6932	46.4861	0.635722	Two Sample t-test	-0.207083	0
P18669	PGAM1	54.7124	54.5012	0.619438	Two Sample t-test	-0.21117	0
P18754	RCC1	50.1962	49.7155	0.5908	Two Sample t-test	-0.480697	0
P18858	LIG1	47.6559	48.0645	0.238363	Two Sample t-test	0.408683	0
P18887	XRCC1	50.3893	50.7157	0.33675	Two Sample t-test	0.326402	0
P19174	PLCG1	47.8396	48.0727	0.181541	Two Sample t-test	0.233062	0
P19367-4	HK1	46.9109	47.5298	0.687853	Two Sample t-test	0.618844	0
P19387	POLR2C	50.9617	50.9356	0.949962	Two Sample t-test	-0.0261495	0
P19388	POLR2E	58.6864	55.8052	0.319172	Two Sample t-test	-2.8812	0
P19474	TRIM21	49.846	49.8773	0.934508	Two Sample t-test	0.0313034	0
P19623	SRM	50.4214	50.3776	0.810176	Two Sample t-test	-0.0438086	0
P19784	CSNK2A2	52.9533	53.9631	0.20543	Two Sample t-test	1.00971	0
P19838	NFKB1	54.7367	54.3783	0.232648	Two Sample t-test	-0.358385	0
P19971	TYMP	62.6888	62.1441	0.723221	Two Sample t-test	-0.544678	0
P20042	EIF2S2	59.6977	58.3786	0.456713	Two Sample t-test	-1.31907	0
P20073-2	ANXA7	53.0094	52.6922	0.155015	Two Sample t-test	-0.317196	0
P20248	CCNA2	62.7031	61.9226	0.711198	Welch Two Sample t-test	-0.780567	0
P20336	RAB3A	52.3596	51.5874	0.484496	Welch Two Sample t-test	-0.772193	0
P20337	RAB3B	48.3611	49.8756	0.0730455	Two Sample t-test	1.51445	0
P20338	RAB4A	58.363	56.7069	0.0848026	Two Sample t-test	-1.6561	0
P20339-2	RAB5A	52.1109	53.1145	0.895943	Two Sample t-test	1.00359	0
P20340-2	RAB6A	51.9512	51.7392	0.635225	Two Sample t-test	-0.212048	0
P20700	LMNB1	56.1016	55.2507	0.169727	Welch Two Sample t-test	-0.850901	0
P21281	ATP6V1B2	55.3135	55.3018	0.981753	Two Sample t-test	-0.0116357	0
P21283	ATP6V1C1	50.3097	50.2575	0.736859	Two Sample t-test	-0.0521831	0
P21291	CSRP1	51.0932	51.5719	0.790312	Welch Two Sample t-test	0.478642	0
P21333-2	FLNA	46.2392	46.0677	0.635597	Two Sample t-test	-0.171514	0
P21399	ACO1	55.8728	55.2618	0.00597212	Two Sample t-test	-0.610997	0
P21695-2	GPD1	50.4371	52.6012	0.304079	Two Sample t-test	2.16407	0
P21953	BCKDHB	51.2109	50.1085	0.0913004	Two Sample t-test	-1.1023	0
P21964-2	COMT	50.5643	51.044	0.076388	Two Sample t-test	0.47966	0
P21980	TGM2	57.5045	56.5708	0.403112	Two Sample t-test	-0.933685	0
P22033	MUT	54.3544	54.6004	0.731956	Two Sample t-test	0.246061	0
P22059	OSBP	56.9935	56.4008	0.0176178	Two Sample t-test	-0.592713	0
P22102	GART	46.9266	46.9368	0.966991	Two Sample t-test	0.0101423	0
P22234	PAICS	62.8843	62.2715	0.706286	Two Sample t-test	-0.612769	0
P22307	SCP2	58.9468	58.784	0.887957	Two Sample t-test	-0.162892	0
P22314	UBA1	49.603	49.524	0.59772	Two Sample t-test	-0.0790401	0
P22570	FDXR	45.5277	45.5595	0.951531	Two Sample t-test	0.0318156	0
P22670	RFX1	54.4983	55.4886	0.719699	Two Sample t-test	0.990263	0
P22676	CALB2	62.7786	63.0606	0.790413	Two Sample t-test	0.282048	0
P22681	CBL	51.9188	52.6258	0.0450641	Two Sample t-test	0.706972	0
P22694	PRKACB	49.6639	49.8268	0.789893	Welch Two Sample t-test	0.162945	0
P22830	FECH	52.5583	52.5787	0.985742	Two Sample t-test	0.0204482	0
P23193	TCEA1	54.392	54.267	0.832073	Two Sample t-test	-0.124938	0
P23258	TUBG1;TUBG2	53.7727	52.4924	0.154656	Two Sample t-test	-1.2803	0
P23284	PPIB	54.4892	54.3693	0.438226	Two Sample t-test	-0.119931	0
P23368	ME2	47.5284	47.544	0.912955	Two Sample t-test	0.0156071	0
P23443-3	RPS6KB1	52.4642	52.0315	0.0266832	Two Sample t-test	-0.432731	0
P23497	SP100	63.035	60.9485	0.501005	Two Sample t-test	-2.08653	0
P23508	MCC	62.2767	61.6084	0.624384	Welch Two Sample t-test	-0.668263	0
P23526	AHCY	54.5149	54.4927	0.883077	Two Sample t-test	-0.0222188	0
P23528	CFL1	53.0127	52.9623	0.825448	Two Sample t-test	-0.0503787	0
P23786	CPT2	48.3235	47.9591	0.587024	Two Sample t-test	-0.364369	0
P23919	DTYMK	47.1865	46.8719	0.232271	Two Sample t-test	-0.314611	0
P23921	RRM1	48.3646	48.7106	0.0158894	Two Sample t-test	0.346092	0
P24385	CCND1	53.1831	53.3308	0.692521	Two Sample t-test	0.147721	0
P24386	CHM	55.8249	55.4541	0.228389	Two Sample t-test	-0.370808	0
P24666	ACP1	53.3428	53.1226	0.504024	Two Sample t-test	-0.220181	0
P24666-2	ACP1	54.7954	55.696	0.136129	Two Sample t-test	0.900548	0
P24752	ACAT1	53.9384	53.6636	0.580216	Two Sample t-test	-0.274875	0
P24928	POLR2A	48.4389	49.6155	0.244467	Two Sample t-test	1.17662	0
P25098	ADRBK1	47.87	47.4724	0.643467	Two Sample t-test	-0.39761	0
P25205	MCM3	50.3012	50.7945	0.565339	Welch Two Sample t-test	0.493231	0
P25325	MPST	48.7813	49.2994	0.04505	Two Sample t-test	0.518131	0
P25398	RPS12	59.7637	62.4498	0.285332	Two Sample t-test	2.68611	0
P25685	DNAJB1	47.7562	50.3187	0.224759	Two Sample t-test	2.56253	0
P25686	DNAJB2	59.1026	58.4055	0.74779	Two Sample t-test	-0.697144	0
P25705	ATP5A1	52.5891	52.2488	0.769754	Two Sample t-test	-0.340385	0
P26038	MSN	53.4387	53.1379	0.143129	Two Sample t-test	-0.300769	0
P26196	DDX6	51.3262	51.3846	0.949833	Two Sample t-test	0.0583988	0
P26368-2	U2AF2	56.0366	55.7019	0.168546	Two Sample t-test	-0.334643	0
P26374	CHML	54.6112	54.2618	0.54705	Two Sample t-test	-0.349443	0
P26447	S100A4	61.9416	58.5365	0.329432	Two Sample t-test	-3.40515	0
P26599	PTBP1	55.8099	55.331	0.456432	Welch Two Sample t-test	-0.478909	0
P26639	TARS	50.5143	50.1859	0.367003	Two Sample t-test	-0.328426	0
P26640	VARS	44.9894	44.2643	0.493691	Two Sample t-test	-0.725039	0
P26641	EEF1G	52.8065	53.2424	0.841063	Two Sample t-test	0.435877	0
P26885	FKBP2	56.7505	55.1128	0.149048	Two Sample t-test	-1.63774	0
P27144	AK4	54.9837	54.8893	0.855454	Two Sample t-test	-0.0944363	0
P27348	YWHAQ	57.0437	56.5061	0.466752	Two Sample t-test	-0.537565	0
P27361	MAPK3	47.2292	47.6261	0.443308	Two Sample t-test	0.396855	0
P27694	RPA1	55.7445	54.8953	0.00612969	Two Sample t-test	-0.849268	0
P27695	APEX1	49.3903	49.0218	0.0167445	Two Sample t-test	-0.368502	0
P27708	CAD	48.7267	49.1785	0.813148	Two Sample t-test	0.451836	0
P27797	CALR	61.5428	60.6559	0.608413	Two Sample t-test	-0.886957	0
P27815	PDE4A	53.7957	51.3933	0.314236	Two Sample t-test	-2.40243	0
P27824	CANX	54.8225	54.2614	0.0770244	Two Sample t-test	-0.561057	0
P28290	SSFA2	54.9217	54.2099	0.389029	Two Sample t-test	-0.711834	0
P28331-4	NDUFS1	49.0426	49.5027	0.384847	Two Sample t-test	0.460152	0
P28482	MAPK1	52.8244	52.6332	0.245395	Two Sample t-test	-0.191263	0
P28702	RXRB	50.5185	52.9905	0.445116	Two Sample t-test	2.47199	0
P28838	LAP3	63.6623	62.0153	0.664968	Two Sample t-test	-1.64707	0
P29084	GTF2E2	49.2392	50.0479	0.0941878	Two Sample t-test	0.808764	0
P29218	IMPA1	63.9732	64.9081	0.698749	Two Sample t-test	0.934889	0
P29350	PTPN6	44.6849	43.6312	0.21823	Two Sample t-test	-1.05376	0
P29353	SHC1	56.2143	55.0478	0.035257	Two Sample t-test	-1.16648	0
P29373	CRABP2	56.5311	55.7825	0.207212	Two Sample t-test	-0.748632	0
P29401	TKT	63.2168	63.1317	0.950844	Two Sample t-test	-0.0851155	0
P29590	PML	56.7855	55.7043	0.291494	Two Sample t-test	-1.08128	0
P29992	GNA11;GNA14;GNAQ	51.2979	52.2445	0.387785	Two Sample t-test	0.946581	0
P30038	ALDH4A1	44.5652	44.1086	0.470052	Two Sample t-test	-0.456629	0
P30040	ERP29	57.1688	56.33	0.234064	Two Sample t-test	-0.838767	0
P30041	PRDX6	55.9545	56.3419	0.256622	Two Sample t-test	0.387424	0
P30043	BLVRB	49.1004	49.3034	0.263564	Two Sample t-test	0.203035	0
P30044	PRDX5	61.4485	59.96	0.227876	Two Sample t-test	-1.48848	0
P30084	ECHS1	51.333	51.3646	0.787671	Two Sample t-test	0.0315894	0
P30085	CMPK1	52.5861	52.5235	0.872981	Two Sample t-test	-0.0626017	0
P30086	PEBP1	63.1414	62.4058	0.600832	Two Sample t-test	-0.735589	0
P30101	PDIA3	50.2807	50.583	0.114962	Two Sample t-test	0.302329	0
P30153	PPP2R1A	54.8187	54.3436	0.126947	Two Sample t-test	-0.475151	0
P30154	PPP2R1B	51.7914	51.818	0.791082	Two Sample t-test	0.0266431	0
P30405	PPIF	54.9056	54.7648	0.545966	Welch Two Sample t-test	-0.140852	0
P30414	NKTR	58.5997	53.0213	0.5426	Welch Two Sample t-test	-5.57842	0
P30419	NMT1	53.0212	52.709	0.154649	Two Sample t-test	-0.312207	0
P30519	HMOX2	55.4317	55.3269	0.703801	Two Sample t-test	-0.104737	0
P30520	ADSS	59.5218	57.7632	0.0280965	Two Sample t-test	-1.75857	0
P30533	LRPAP1	59.956	58.3239	0.194316	Two Sample t-test	-1.63211	0
P30740	SERPINB1	55.1408	54.6246	0.015704	Two Sample t-test	-0.516214	0
P30837	ALDH1B1	49.5422	49.7278	0.561879	Two Sample t-test	0.185589	0
P31040	SDHA	60.9996	59.997	0.385998	Two Sample t-test	-1.00261	0
P31146	CORO1A	50.0956	50.4599	0.197849	Two Sample t-test	0.36433	0
P31150	GDI1	52.7972	52.5926	0.565418	Two Sample t-test	-0.204615	0
P31153	MAT2A	53.4485	53.7344	0.339596	Two Sample t-test	0.285891	0
P31323	PRKAR2B	54.0158	54.5221	0.323421	Two Sample t-test	0.506298	0
P31327	CPS1	48.5591	49.5196	0.0323198	Two Sample t-test	0.96048	0
P31350	RRM2	62.4824	60.3601	0.102205	Two Sample t-test	-2.1223	0
P31689	DNAJA1	51.1314	50.5582	0.38166	Two Sample t-test	-0.573147	0
P31749	AKT1	52.4753	52.2822	0.225822	Two Sample t-test	-0.193082	0
P31751	AKT2	53.9331	53.5245	0.1055	Two Sample t-test	-0.408592	0
P31930	UQCRC1	47.1471	47.5397	0.463224	Two Sample t-test	0.392543	0
P31937	HIBADH	60.7585	59.5107	0.322132	Two Sample t-test	-1.24779	0
P31939	ATIC	48.6409	48.7022	0.651897	Two Sample t-test	0.0613372	0
P31942	HNRNPH3	51.792	51.7298	0.923637	Two Sample t-test	-0.062192	0
P31946-2	YWHAB	58.9395	57.8956	0.103155	Two Sample t-test	-1.04385	0
P31947	SFN	61.5507	61.9105	0.79221	Two Sample t-test	0.359772	0
P31948	STIP1	55.1627	54.9762	0.419423	Two Sample t-test	-0.186491	0
P32019-3	INPP5B	51.0116	50.4197	0.613841	Two Sample t-test	-0.591842	0
P32119	PRDX2	61.2347	59.7047	0.273402	Two Sample t-test	-1.52994	0
P32121	ARRB2	53.8056	52.5352	0.0881435	Two Sample t-test	-1.27041	0
P32321	DCTD	59.6094	57.9236	0.0906275	Two Sample t-test	-1.6858	0
P32322	PYCR1	56.4687	55.3694	0.57085	Two Sample t-test	-1.09928	0
P33176	KIF5B	46.2175	46.68	0.787184	Two Sample t-test	0.46258	0
P33316-2	DUT	56.3375	54.6132	0.115902	Two Sample t-test	-1.72426	0
P33552	CKS2	56.873	50.1586	0.183476	Two Sample t-test	-6.71446	0
P33991	MCM4	47.6001	47.5733	0.954063	Two Sample t-test	-0.0268817	0
P33992	MCM5	50.2916	50.1303	0.815553	Two Sample t-test	-0.161363	0
P33993	MCM7	47.6239	47.4091	0.613949	Two Sample t-test	-0.214771	0
P34896-2	SHMT1	59.8433	58.51	0.317519	Two Sample t-test	-1.33326	0
P34897-3	SHMT2	61.2179	60.1883	0.118384	Two Sample t-test	-1.02966	0
P34913	EPHX2	61.6847	60.9072	0.581368	Two Sample t-test	-0.777527	0
P34932	HSPA4	52.7959	52.5864	0.130023	Two Sample t-test	-0.209532	0
P34949	MPI	47.7197	48.3449	0.10825	Two Sample t-test	0.625237	0
P35080	PFN2	55.315	54.4401	0.00109262	Two Sample t-test	-0.874897	0
P35221	CTNNA1	54.4459	54.0777	0.279771	Two Sample t-test	-0.368188	0
P35222	CTNNB1	58.287	57.5344	0.0276843	Two Sample t-test	-0.752589	0
P35232	PHB	50.0506	49.8043	0.647207	Two Sample t-test	-0.246372	0
P35249	RFC4	48.5418	49.0548	0.518239	Two Sample t-test	0.513053	0
P35250	RFC2	48.7954	48.9538	0.763337	Welch Two Sample t-test	0.15841	0
P35270	SPR	48.4017	48.3675	0.893226	Two Sample t-test	-0.0342606	0
P35568	IRS1	57.0778	55.425	0.617633	Two Sample t-test	-1.6529	0
P35573	AGL	51.4531	51.5366	0.551385	Two Sample t-test	0.0834817	0
P35579	MYH9	45.5821	45.209	0.287295	Two Sample t-test	-0.373061	0
P35580	MYH10	45.6114	45.152	0.249021	Two Sample t-test	-0.459347	0
P35606	COPB2	52.5096	52.8339	0.529218	Two Sample t-test	0.324278	0
P35613-2	BSG	63.6687	64.0659	0.881536	Two Sample t-test	0.397135	0
P35658-2	NUP214	49.5248	50.577	0.15311	Two Sample t-test	1.05212	0
P35659	DEK	53.8167	51.912	0.0674824	Two Sample t-test	-1.90474	0
P35790	CHKA	53.42	52.0318	0.298623	Two Sample t-test	-1.38819	0
P35813	PPM1A	54.4565	53.8147	0.153106	Two Sample t-test	-0.641726	0
P35914	HMGCL	51.1405	50.5529	0.0461039	Two Sample t-test	-0.587666	0
P35998	PSMC2	56.674	56.6102	0.978751	Two Sample t-test	-0.0638397	0
P36404	ARL2	51.655	51.1955	0.252372	Two Sample t-test	-0.45945	0
P36507	MAP2K2	49.3007	49.4383	0.305708	Two Sample t-test	0.137524	0
P36542	ATP5C1	57.4188	58.0176	0.871988	Two Sample t-test	0.598785	0
P36543	ATP6V1E1	54.4723	55.2483	0.446384	Welch Two Sample t-test	0.775981	0
P36551	CPOX	60.242	59.2787	0.107424	Two Sample t-test	-0.963357	0
P36639-3	NUDT1	60.7539	59.6917	0.177773	Two Sample t-test	-1.06219	0
P36871	PGM1	51.5001	51.6938	0.0324934	Two Sample t-test	0.193664	0
P36873-2	PPP1CC	54.4433	54.3897	0.939001	Two Sample t-test	-0.053589	0
P36915	GNL1	52.7008	52.5843	0.619003	Two Sample t-test	-0.116465	0
P36952	SERPINB5	52.5583	52.6841	0.599822	Two Sample t-test	0.125824	0
P37235	HPCAL1;HPCA	64.3673	64.9207	0.769525	Two Sample t-test	0.553412	0
P37802	TAGLN2	54.6697	54.3996	0.460471	Two Sample t-test	-0.270127	0
P37837	TALDO1	48.2213	48.8761	0.156899	Two Sample t-test	0.654845	0
P38117	ETFB	58.3028	57.2714	0.164348	Welch Two Sample t-test	-1.03145	0
P38432	COIL	52.8012	52.6117	0.894435	Two Sample t-test	-0.189492	0
P38606	ATP6V1A	52.9262	53.1408	0.682385	Two Sample t-test	0.214575	0
P38646	HSPA9	53.1717	53.0603	0.551841	Two Sample t-test	-0.111445	0
P38919	EIF4A3	46.0549	45.9226	0.725241	Two Sample t-test	-0.13238	0
P38936	CDKN1A	56.0443	55.968	0.955396	Two Sample t-test	-0.0762434	0
P39748	FEN1	47.828	47.5807	0.0356233	Two Sample t-test	-0.247249	0
P40121	CAPG	55.925	55.43	0.117294	Two Sample t-test	-0.494961	0
P40227	CCT6A	56.238	56.5129	0.914473	Two Sample t-test	0.27499	0
P40337-3	VHL	49.5129	47.7513	0.243726	Two Sample t-test	-1.76159	0
P40616-2	ARL1	48.9537	49.1554	0.497425	Two Sample t-test	0.201727	0
P40763	STAT3	51.686	51.4584	0.196411	Two Sample t-test	-0.227587	0
P40925	MDH1	57.804	56.8314	0.132776	Two Sample t-test	-0.972652	0
P40926	MDH2	56.9216	56.1127	0.0413407	Two Sample t-test	-0.808881	0
P40937	RFC5	48.8479	48.7843	0.925756	Two Sample t-test	-0.0636368	0
P40939	HADHA	52.8639	52.6965	0.870218	Two Sample t-test	-0.167336	0
P41091	EIF2S3;EIF2S3L	57.5193	55.9038	0.286038	Two Sample t-test	-1.61552	0
P41134	ID1	57.2644	56.3512	0.657839	Two Sample t-test	-0.91322	0
P41223	BUD31	52.1664	54.6131	0.0885351	Two Sample t-test	2.44672	0
P41227	NAA10	54.7983	52.2653	0.11406	Two Sample t-test	-2.53296	0
P41229-2	KDM5C	51.3415	50.5326	0.608634	Two Sample t-test	-0.808824	0
P41240	CSK	46.812	46.5156	0.50415	Two Sample t-test	-0.296368	0
P41250	GARS	58.8294	58.2918	0.561016	Two Sample t-test	-0.537586	0
P41252	IARS	45.3198	43.4767	0.333743	Welch Two Sample t-test	-1.84309	0
P41743	PRKCI	54.638	53.7989	0.204691	Two Sample t-test	-0.839065	0
P42025	ACTR1B	54.2553	55.1193	0.336676	Two Sample t-test	0.864042	0
P42224	STAT1	47.2801	47.255	0.953702	Two Sample t-test	-0.0251268	0
P42226	STAT6	50.5525	51.202	0.148168	Welch Two Sample t-test	0.64956	0
P42338	PIK3CB	47.1094	47.6893	0.372403	Two Sample t-test	0.57984	0
P42566	EPS15	54.0674	54.4289	0.347989	Two Sample t-test	0.361512	0
P42575	CASP2	51.376	50.0948	0.419457	Two Sample t-test	-1.28125	0
P42704	LRPPRC	52.8866	52.6288	0.302601	Two Sample t-test	-0.257813	0
P42765	ACAA2	62.5704	62.9926	0.812878	Two Sample t-test	0.422179	0
P42785	PRCP	57.4298	57.0712	0.0923492	Two Sample t-test	-0.358582	0
P42898	MTHFR	53.5874	53.2934	0.480697	Two Sample t-test	-0.294022	0
P43034	PAFAH1B1	60.1053	58.9957	0.0515188	Two Sample t-test	-1.10961	0
P43246	MSH2	48.394	49.2652	0.0963269	Two Sample t-test	0.871162	0
P43357	MAGEA3;MAGEA6	55.3582	56.2358	0.768592	Two Sample t-test	0.87756	0
P43487	RANBP1	61.9783	60.8012	0.766737	Two Sample t-test	-1.17707	0
P43490	NAMPT	58.0677	57.2601	0.155759	Two Sample t-test	-0.807636	0
P43686	PSMC4	59.213	58.37	0.731942	Two Sample t-test	-0.842983	0
P43897	TSFM	43.8506	43.3971	0.711121	Two Sample t-test	-0.453521	0
P45877	PPIC	49.1171	49.4639	0.00597502	Two Sample t-test	0.346811	0
P45954	ACADSB	48.6243	48.8366	0.645117	Two Sample t-test	0.212326	0
P45973	CBX5	56.4556	55.3479	0.0393826	Two Sample t-test	-1.10777	0
P45974-2	USP5	58.6417	57.7055	0.152895	Two Sample t-test	-0.936147	0
P45983-3	MAPK8	48.5075	49.0412	0.398806	Two Sample t-test	0.533735	0
P45984-2	MAPK9	54.5476	54.0142	0.415781	Two Sample t-test	-0.533318	0
P45985	MAP2K4	46.0562	45.9934	0.801883	Two Sample t-test	-0.062814	0
P46020-2	PHKA1	50.487	48.7919	0.389062	Two Sample t-test	-1.69514	0
P46060	RANGAP1	54.0424	54.2314	0.280323	Two Sample t-test	0.188979	0
P46100-4	ATRX	55.4829	57.8013	0.225846	Two Sample t-test	2.31845	0
P46108	CRK	56.2348	55.3723	0.119402	Two Sample t-test	-0.862507	0
P46109	CRKL	58.2588	56.6794	0.332683	Two Sample t-test	-1.5794	0
P46199	MTIF2	45.2329	45.7609	0.747049	Two Sample t-test	0.528018	0
P46734	MAP2K3	46.3643	47.3898	0.412918	Two Sample t-test	1.02544	0
P46736-2	BRCC3	61.5905	60.511	0.498684	Two Sample t-test	-1.07956	0
P46777	RPL5	50.0063	49.6942	0.000836	Two Sample t-test	-0.312143	0
P46779	RPL28	48.4691	47.793	0.599735	Two Sample t-test	-0.676112	0
P46783	RPS10	49.941	49.975	0.951579	Two Sample t-test	0.0339733	0
P46821	MAP1B	56.3712	56.4686	0.801323	Two Sample t-test	0.0974039	0
P46926	GNPDA1	62.6536	62	0.508454	Two Sample t-test	-0.653633	0
P46934-4	NEDD4	52.3885	52.1415	0.213803	Two Sample t-test	-0.247072	0
P46939	UTRN	53.6676	51.9415	0.178157	Two Sample t-test	-1.72615	0
P46940	IQGAP1	50.028	50.1388	0.710616	Two Sample t-test	0.110772	0
P46976-2	GYG1	61.7786	61.0741	0.425963	Two Sample t-test	-0.70449	0
P47224	RABIF	56.6874	55.87	0.551676	Two Sample t-test	-0.817399	0
P47712	PLA2G4A	54.8903	54.6557	0.19531	Two Sample t-test	-0.234548	0
P47755	CAPZA2	58.9613	57.837	0.217015	Two Sample t-test	-1.1243	0
P47756-2	CAPZB	59.9658	59.3536	0.308677	Two Sample t-test	-0.612287	0
P47813	EIF1AX	57.6928	56.8095	0.050753	Welch Two Sample t-test	-0.88333	0
P47895	ALDH1A3	58.7886	57.7801	0.104378	Two Sample t-test	-1.00854	0
P47897	QARS	47.9342	46.9887	0.257906	Two Sample t-test	-0.945488	0
P47985	UQCRFS1;UQCRFS1P1	53.6304	53.3225	0.43455	Two Sample t-test	-0.307921	0
P48147	PREP	53.7829	53.4596	0.21849	Two Sample t-test	-0.323263	0
P48163	ME1	59.7158	58.7804	0.00581749	Two Sample t-test	-0.93541	0
P48426	PIP4K2A	55.8715	55.7772	0.839555	Two Sample t-test	-0.0942829	0
P48444	ARCN1	51.3628	51.4061	0.928022	Two Sample t-test	0.0432211	0
P48454-2	PPP3CC	50.7172	51.1077	0.926514	Two Sample t-test	0.390522	0
P48506	GCLC	52.5338	52.3897	0.248511	Two Sample t-test	-0.144124	0
P48507	GCLM	51.6812	51.5794	0.656175	Two Sample t-test	-0.101818	0
P48637	GSS	59.4239	58.5881	0.114646	Two Sample t-test	-0.835728	0
P48643	CCT5	59.9012	58.883	0.555375	Two Sample t-test	-1.01817	0
P48681	NES	59.8924	58.0891	0.0520102	Two Sample t-test	-1.80335	0
P48723	HSPA13	52.0086	53.0025	0.184306	Two Sample t-test	0.993939	0
P48729	CSNK1A1;CSNK1A1L	50.5311	51.2432	0.548063	Two Sample t-test	0.712102	0
P48729-3	CSNK1A1	54.0513	53.1919	0.150031	Two Sample t-test	-0.859417	0
P48730-2	CSNK1D;CSNK1E	49.5256	50.8868	0.696518	Welch Two Sample t-test	1.3612	0
P48735	IDH2	43.0826	42.6629	0.743083	Two Sample t-test	-0.419721	0
P48739	PITPNB	59.0779	58.0326	0.18407	Two Sample t-test	-1.04529	0
P49005	POLD2	53.1002	53.0849	0.955693	Two Sample t-test	-0.0152093	0
P49006	MARCKSL1	64.6114	64.8928	0.831653	Two Sample t-test	0.2814	0
P49137	MAPKAPK2	48.0099	48.4232	0.497828	Two Sample t-test	0.413281	0
P49189	ALDH9A1	54.0056	53.7489	0.0529652	Two Sample t-test	-0.256704	0
P49327	FASN	46.0043	45.6781	0.727689	Two Sample t-test	-0.326215	0
P49354	FNTA	54.0378	54.1798	0.543519	Two Sample t-test	0.141967	0
P49356	FNTB	54.8358	53.989	0.202638	Two Sample t-test	-0.846846	0
P49366	DHPS	61.5535	60.3039	0.208363	Two Sample t-test	-1.24962	0
P49406	MRPL19	47.0528	47.1517	0.7284	Two Sample t-test	0.0988822	0
P49407-2	ARRB1	56.9574	55.8937	0.14368	Two Sample t-test	-1.06369	0
P49411	TUFM	47.5286	47.527	0.997732	Two Sample t-test	-0.0015763	0
P49427	CDC34	52.2807	52.573	0.774181	Two Sample t-test	0.292304	0
P49441	INPP1	51.9769	52.4137	0.569204	Two Sample t-test	0.436794	0
P49585	PCYT1A	60.1325	58.2736	0.0267638	Two Sample t-test	-1.85891	0
P49588	AARS	51.2382	51.257	0.854192	Welch Two Sample t-test	0.0187184	0
P49589-3	CARS	49.0789	48.874	0.0788423	Two Sample t-test	-0.204868	0
P49590-2	HARS2	52.7055	53.5281	0.437776	Two Sample t-test	0.822624	0
P49593	PPM1F	53.2338	53.9385	0.448437	Two Sample t-test	0.704761	0
P49642	PRIM1	46.9583	46.5365	0.181597	Two Sample t-test	-0.421769	0
P49643	PRIM2	49.0249	49.0312	0.993324	Two Sample t-test	0.00628262	0
P49662-2	CASP4	52.5425	51.834	0.808143	Two Sample t-test	-0.708497	0
P49736	MCM2	51.1777	51.4954	0.56676	Two Sample t-test	0.317764	0
P49748	ACADVL	57.9283	56.9464	0.481982	Two Sample t-test	-0.981877	0
P49750-4	YLPM1	56.2446	56.3951	0.96211	Two Sample t-test	0.150574	0
P49756	RBM25	53.0631	52.8483	0.868552	Two Sample t-test	-0.214798	0
P49770	EIF2B2	53.3087	53.2867	0.863959	Two Sample t-test	-0.0219428	0
P49773	HINT1	62.0092	62.5044	0.700804	Two Sample t-test	0.495184	0
P49789	FHIT	65.528	65.4894	0.978693	Two Sample t-test	-0.0386156	0
P49790	NUP153	52.3051	51.8901	0.643575	Two Sample t-test	-0.41496	0
P49792	RANBP2	50.2219	50.4466	0.788222	Two Sample t-test	0.224744	0
P49840	GSK3A	51.1156	51.4803	0.73226	Two Sample t-test	0.364711	0
P49841	GSK3B	54.0011	51.2502	0.171413	Two Sample t-test	-2.75098	0
P49902	NT5C2	53.8603	53.391	0.214919	Two Sample t-test	-0.46936	0
P49903	SEPHS1	64.0929	62.8872	0.584592	Two Sample t-test	-1.20567	0
P49914	MTHFS;ST20-MTHFS	46.9358	48.2628	0.0542	Two Sample t-test	1.32704	0
P49915	GMPS	50.7955	50.9915	0.176306	Two Sample t-test	0.196046	0
P50213	IDH3A	48.5365	48.9913	0.286442	Two Sample t-test	0.454772	0
P50225	SULT1A1;SULT1A2	47.3583	47.3477	0.942932	Two Sample t-test	-0.010601	0
P50336	PPOX	53.4308	54.9932	0.433576	Two Sample t-test	1.56238	0
P50395	GDI2	52.6601	52.2069	0.00209537	Two Sample t-test	-0.453244	0
P50453	SERPINB9	56.7366	56.0475	0.1793	Two Sample t-test	-0.689096	0
P50454	SERPINH1	54.3042	54.0379	0.0346817	Two Sample t-test	-0.266249	0
P50502	ST13;ST13P5;ST13P4	60.639	59.9967	0.193254	Two Sample t-test	-0.64221	0
P50552	VASP	47.6431	48.9585	0.0658302	Two Sample t-test	1.31543	0
P50570-2	DNM2	56.3703	55.1493	0.358845	Two Sample t-test	-1.22103	0
P50579	METAP2	62.337	60.8803	0.236202	Two Sample t-test	-1.45671	0
P50583	NUDT2	49.9354	49.9624	0.91046	Two Sample t-test	0.0270212	0
P50613	CDK7	56.2803	55.7708	0.384809	Two Sample t-test	-0.509587	0
P50747	HLCS	53.8428	52.7742	0.368488	Two Sample t-test	-1.06865	0
P50748	KNTC1	50.2467	50.6736	0.681564	Two Sample t-test	0.426849	0
P50750	CDK9	53.9534	54.3252	0.655958	Two Sample t-test	0.371742	0
P50851	LRBA	53.7709	53.7194	0.889888	Two Sample t-test	-0.0514826	0
P50851-2	LRBA	53.4986	54.0749	0.182584	Two Sample t-test	0.57628	0
P50897	PPT1	47.9729	48.5231	0.513022	Welch Two Sample t-test	0.550183	0
P50990	CCT8	58.0219	57.8064	0.899663	Two Sample t-test	-0.21547	0
P50991	CCT4	54.383	55.1247	0.786985	Two Sample t-test	0.741646	0
P50995-2	ANXA11	49.1097	49.1709	0.631933	Two Sample t-test	0.0612694	0
P51003	PAPOLA	50.0354	50.1276	0.605231	Two Sample t-test	0.0922051	0
P51148	RAB5C	55.4251	54.9405	0.431905	Two Sample t-test	-0.484598	0
P51149	RAB7A	51.2644	51.1372	0.00872693	Two Sample t-test	-0.127188	0
P51161-2	FABP6	62.6155	62.4245	0.926651	Two Sample t-test	-0.191083	0
P51452	DUSP3	54.6899	54.6153	0.614873	Welch Two Sample t-test	-0.0746482	0
P51553	IDH3G	51.3791	50.6507	0.551377	Two Sample t-test	-0.728384	0
P51570	GALK1	48.9067	47.8502	0.00575747	Two Sample t-test	-1.05644	0
P51580	TPMT	57.4144	55.9049	0.154668	Two Sample t-test	-1.50947	0
P51649	ALDH5A1	53.0775	53.3248	0.734806	Two Sample t-test	0.247338	0
P51659	HSD17B4	55.6183	54.3873	0.403874	Two Sample t-test	-1.23104	0
P51665	PSMD7	54.6119	55.7149	0.699382	Two Sample t-test	1.10308	0
P51668	UBE2D1;UBE2D4	52.8658	50.1037	0.105901	Two Sample t-test	-2.7621	0
P51812	RPS6KA3	49.2941	49.1791	0.480218	Two Sample t-test	-0.115015	0
P51946	CCNH	56.9275	55.846	0.0287709	Two Sample t-test	-1.08144	0
P51948	MNAT1	57.3452	57.7101	0.462275	Two Sample t-test	0.364912	0
P51965	UBE2E1	49.7264	49.5588	0.58226	Two Sample t-test	-0.167593	0
P51970	NDUFA8	51.5146	53.2266	0.0877686	Two Sample t-test	1.71195	0
P52209-2	PGD	54.4002	54.2358	0.381659	Two Sample t-test	-0.164362	0
P52272-2	HNRNPM	51.1616	51.2488	0.876635	Two Sample t-test	0.0872304	0
P52292	KPNA2	48.625	48.5447	0.831332	Two Sample t-test	-0.0802571	0
P52294	KPNA1	51.4065	51.4079	0.996971	Two Sample t-test	0.00142366	0
P52298	NCBP2	60.6774	59.2374	0.064433	Two Sample t-test	-1.43993	0
P52306-4	RAP1GDS1	57.6693	57.0185	0.416908	Two Sample t-test	-0.650854	0
P52306-5	RAP1GDS1	58.6113	57.1084	0.0664195	Two Sample t-test	-1.50289	0
P52565	ARHGDIA	52.8692	53.0166	0.679597	Two Sample t-test	0.147392	0
P52594-2	AGFG1	51.1088	51.6636	0.0295145	Two Sample t-test	0.554837	0
P52597	HNRNPF	56.3737	55.8048	0.0588377	Two Sample t-test	-0.568924	0
P52630-4	STAT2	48.8513	49.5209	0.795187	Welch Two Sample t-test	0.669552	0
P52657	GTF2A2	63.7356	64.3299	0.657739	Two Sample t-test	0.594329	0
P52701	MSH6	45.4429	45.6544	0.85745	Two Sample t-test	0.21158	0
P52732	KIF11	50.2495	51.1944	0.105299	Two Sample t-test	0.9449	0
P52735-3	VAV2	47.0666	46.9182	0.353942	Two Sample t-test	-0.148392	0
P52788	SMS	60.8719	59.8938	0.0771777	Two Sample t-test	-0.978046	0
P52789	HK2	49.9856	51.1903	0.394494	Two Sample t-test	1.20472	0
P52888	THOP1	58.2751	57.2463	0.0377504	Two Sample t-test	-1.02878	0
P52907	CAPZA1	61.0987	60.031	0.0647674	Two Sample t-test	-1.06773	0
P52943	CRIP2	60.5553	60.1169	0.811651	Two Sample t-test	-0.438367	0
P52948-5	NUP98	52.8543	52.1886	0.418866	Two Sample t-test	-0.665692	0
P53004	BLVRA	51.5199	51.3457	0.293448	Two Sample t-test	-0.174226	0
P53041	PPP5C	51.9591	52.0249	0.827176	Two Sample t-test	0.0658119	0
P53367	ARFIP1	50.3996	50.6559	0.644825	Welch Two Sample t-test	0.256337	0
P53367-2	ARFIP1	51.1782	51.1722	0.995938	Two Sample t-test	-0.00602168	0
P53384-2	NUBP1	57.3641	55.7074	0.154167	Two Sample t-test	-1.65667	0
P53396	ACLY	52.1419	52.2602	0.842817	Two Sample t-test	0.118377	0
P53582	METAP1	53.5307	51.3874	0.181362	Welch Two Sample t-test	-2.14324	0
P53597	SUCLG1	51.0054	50.8766	0.398342	Two Sample t-test	-0.128801	0
P53602	MVD	51.9567	52.3872	0.0262985	Two Sample t-test	0.430503	0
P53609	PGGT1B	53.8502	54.2495	0.199367	Two Sample t-test	0.399328	0
P53611	RABGGTB	53.395	53.0495	0.611941	Two Sample t-test	-0.345534	0
P53618	COPB1	51.0785	51.1629	0.867907	Two Sample t-test	0.0844291	0
P53621	COPA	51.2229	51.5271	0.588751	Two Sample t-test	0.304232	0
P53634	CTSC	59.6399	57.8988	0.508546	Two Sample t-test	-1.74106	0
P53675-2	CLTCL1	51.3899	52.4032	0.314911	Two Sample t-test	1.0133	0
P53778-2	MAPK12	53.3823	53.2801	0.60522	Two Sample t-test	-0.102166	0
P53990-2	IST1	51.4072	51.6818	0.0862895	Two Sample t-test	0.274649	0
P53992	SEC24C	49.5412	49.361	0.574193	Two Sample t-test	-0.180182	0
P53999	SUB1	60.4663	59.469	0.435786	Two Sample t-test	-0.997381	0
P54136	RARS	46.4504	45.6903	0.197153	Two Sample t-test	-0.760102	0
P54259	ATN1	58.2989	61.7748	0.430174	Two Sample t-test	3.47597	0
P54577	YARS	45.6976	45.4891	0.353971	Two Sample t-test	-0.208505	0
P54578	USP14	62.6993	60.9697	0.433249	Two Sample t-test	-1.7296	0
P54619-2	PRKAG1	51.8263	51.2819	0.191657	Two Sample t-test	-0.544436	0
P54652	HSPA2	46.6028	46.5949	0.99568	Two Sample t-test	-0.00795496	0
P54792-2	DVL1P1;DVL1	47.652	46.34	0.0521725	Two Sample t-test	-1.31206	0
P54802	NAGLU	58.2105	57.4146	0.396761	Two Sample t-test	-0.79584	0
P54886-2	ALDH18A1	48.013	47.0738	0.11952	Two Sample t-test	-0.939193	0
P55010	EIF5	50.1363	50.977	0.00284028	Two Sample t-test	0.840716	0
P55039	DRG2	55.4271	54.9751	0.229313	Two Sample t-test	-0.452015	0
P55060	CSE1L	52.2514	52.2345	0.866629	Two Sample t-test	-0.0169088	0
P55084	HADHB	52.5994	52.3303	0.848854	Two Sample t-test	-0.269093	0
P55210	CASP7	56.9618	56.2257	0.322022	Two Sample t-test	-0.736063	0
P55212	CASP6	51.0931	50.9924	0.860535	Two Sample t-test	-0.10072	0
P55263	ADK	50.3262	50.5258	0.410153	Two Sample t-test	0.199613	0
P55345	PRMT2	56.3687	57.5584	0.405429	Two Sample t-test	1.1897	0
P55795	HNRNPH2	50.4843	50.6068	0.848442	Two Sample t-test	0.122467	0
P55809	OXCT1	53.4524	53.1506	0.179882	Two Sample t-test	-0.301794	0
P55884	EIF3B	52.8699	52.2375	0.588973	Two Sample t-test	-0.63236	0
P56192	MARS	45.8904	43.8899	0.171697	Two Sample t-test	-2.00051	0
P56282-2	POLE2	47.6646	47.2785	0.243132	Two Sample t-test	-0.38613	0
P56381	ATP5E;ATP5EP2	47.9225	49.5525	0.118816	Two Sample t-test	1.63004	0
P56537	EIF6	59.9706	59.079	0.391971	Two Sample t-test	-0.891616	0
P56945-5	BCAR1	54.8222	55.5413	0.327569	Two Sample t-test	0.719113	0
P57076	C21orf59	45.1954	44.8411	0.546802	Two Sample t-test	-0.354234	0
P57081	WDR4	57.5516	56.3963	0.00705139	Two Sample t-test	-1.15529	0
P57735	RAB25	51.9408	52.7704	0.642009	Two Sample t-test	0.829547	0
P57740	NUP107	51.2513	51.6727	0.617149	Two Sample t-test	0.421326	0
P58107	EPPK1	45.8688	46.3951	0.499027	Two Sample t-test	0.52632	0
P58546	MTPN	63.2861	59.5617	0.39847	Two Sample t-test	-3.72439	0
P60174-1	TPI1	61.8855	60.5076	0.221741	Two Sample t-test	-1.37791	0
P60228	EIF3E	47.6312	48.5322	0.451791	Two Sample t-test	0.90104	0
P60510	PPP4C	54.2991	55.2684	0.115279	Two Sample t-test	0.969296	0
P60520	GABARAPL2	56.0462	55.2334	0.119114	Two Sample t-test	-0.812779	0
P60604	UBE2G2	50.7149	50.7567	0.978244	Two Sample t-test	0.0418306	0
P60709	ACTB	47.2591	47.4316	0.878104	Two Sample t-test	0.172493	0
P60842	EIF4A1	47.8921	48.0327	0.737001	Two Sample t-test	0.14062	0
P60866	RPS20	54.5598	53.7424	0.579139	Two Sample t-test	-0.817361	0
P60891	PRPS1	56.4181	55.2696	0.0787509	Two Sample t-test	-1.14852	0
P60953	CDC42	50.2557	50.335	0.365579	Two Sample t-test	0.0792358	0
P60981	DSTN	51.3839	51.4043	0.94292	Two Sample t-test	0.0203732	0
P61006	RAB8A	53.4587	53.5884	0.849228	Two Sample t-test	0.129685	0
P61018	RAB4B	53.5072	53.6669	0.350106	Two Sample t-test	0.15967	0
P61019	RAB2A	54.3747	54.3769	0.968507	Two Sample t-test	0.00223743	0
P61020	RAB5B	56.2552	55.2911	0.37082	Two Sample t-test	-0.964058	0
P61026	RAB10	50.3989	50.8552	0.420652	Welch Two Sample t-test	0.456334	0
P61081	UBE2M	52.2513	52.2235	0.78453	Two Sample t-test	-0.0278107	0
P61086	UBE2K	58.5516	57.5282	0.204835	Two Sample t-test	-1.02335	0
P61088	UBE2N;UBE2NL	55.5255	54.6437	0.0978241	Two Sample t-test	-0.881812	0
P61106	RAB14	52.6308	52.6244	0.977473	Two Sample t-test	-0.00641562	0
P61158	ACTR3	57.1372	56.3039	0.0757503	Two Sample t-test	-0.833245	0
P61160	ACTR2	56.9436	55.7539	0.126975	Two Sample t-test	-1.18971	0
P61163	ACTR1A	54.4753	54.3365	0.911565	Two Sample t-test	-0.138853	0
P61201	COPS2	58.9364	58.1525	0.334813	Two Sample t-test	-0.783909	0
P61204	ARF3	56.3342	54.4118	0.0438254	Two Sample t-test	-1.92248	0
P61221	ABCE1	46.631	46.4278	0.776498	Two Sample t-test	-0.203124	0
P61224	RAP1B;RAP1A	53.2677	53.2146	0.893999	Two Sample t-test	-0.0531051	0
P61586	RHOA	48.0086	48.288	0.246479	Two Sample t-test	0.279483	0
P61599	NAA20	54.7119	55.0466	0.823646	Two Sample t-test	0.334669	0
P61758	VBP1	61.025	59.5954	0.110032	Two Sample t-test	-1.42961	0
P61769	B2M	62.1624	60.564	0.187168	Two Sample t-test	-1.59837	0
P61962	DCAF7	53.7238	52.872	0.0358443	Two Sample t-test	-0.851778	0
P61964	WDR5	61.1875	61.1134	0.969715	Two Sample t-test	-0.0741573	0
P61966	AP1S1	49.5154	49.8509	0.402672	Two Sample t-test	0.335432	0
P61970	NUTF2	63.7524	63.1861	0.820286	Two Sample t-test	-0.566304	0
P61978-3	HNRNPK	55.3818	54.8682	0.618073	Two Sample t-test	-0.513551	0
P61981	YWHAG	60.393	59.5941	0.179148	Two Sample t-test	-0.798834	0
P62070	RRAS2	48.8835	49.8546	0.159985	Two Sample t-test	0.971103	0
P62136	PPP1CA	55.959	55.3369	0.344383	Welch Two Sample t-test	-0.622098	0
P62140	PPP1CB	56.3651	55.4431	0.0635292	Two Sample t-test	-0.921931	0
P62166	NCS1	61.1867	59.2851	0.500003	Welch Two Sample t-test	-1.90166	0
P62191	PSMC1	52.0053	53.3496	0.511254	Two Sample t-test	1.3443	0
P62195	PSMC5	55.2557	55.8514	0.864571	Two Sample t-test	0.59576	0
P62253	UBE2G1	61.6528	60.2295	0.232076	Two Sample t-test	-1.42323	0
P62256	UBE2H	61.205	60.4	0.373823	Two Sample t-test	-0.805069	0
P62258	YWHAE	62.4969	60.7469	0.0475638	Two Sample t-test	-1.74997	0
P62273	RPS29	51.3576	53.7612	0.358256	Two Sample t-test	2.40358	0
P62330	ARF6	47.4995	47.4426	0.961549	Two Sample t-test	-0.0569416	0
P62380	TBPL1	58.6385	57.2403	0.0300307	Two Sample t-test	-1.39823	0
P62487	POLR2G	62.7934	61.1926	0.0133058	Two Sample t-test	-1.60078	0
P62491	RAB11A	51.2408	51.3688	0.172001	Two Sample t-test	0.12798	0
P62495	ETF1	50.8843	50.9903	0.557372	Two Sample t-test	0.106013	0
P62699	YPEL5	54.4222	53.6247	0.615833	Two Sample t-test	-0.797485	0
P62714	PPP2CB	52.872	52.8336	0.844023	Two Sample t-test	-0.038329	0
P62760	VSNL1	60.5912	59.9655	0.393766	Two Sample t-test	-0.625668	0
P62805	HIST1H4A	49.1021	48.8173	0.814611	Two Sample t-test	-0.284727	0
P62820	RAB1A	50.5107	50.5381	0.684281	Two Sample t-test	0.0273632	0
P62826	RAN	45.105	43.8497	0.0297034	Two Sample t-test	-1.25526	0
P62829	RPL23	48.5444	50.5702	0.345983	Two Sample t-test	2.0258	0
P62873	GNB1	58.2341	56.6814	0.531956	Two Sample t-test	-1.55277	0
P62879	GNB2	55.5121	56.1682	0.656653	Two Sample t-test	0.656105	0
P62913-2	RPL11	46.397	45.0644	0.211656	Two Sample t-test	-1.33263	0
P62937	PPIA	52.7559	52.779	0.872277	Two Sample t-test	0.0230917	0
P62993	GRB2	58.1143	57.0145	0.121571	Two Sample t-test	-1.09975	0
P63000	RAC1	49.8366	49.793	0.885455	Two Sample t-test	-0.0436522	0
P63010	AP2B1	54.5872	54.556	0.973565	Two Sample t-test	-0.0312015	0
P63092-3	GNAS	51.5994	51.8849	0.397011	Two Sample t-test	0.285563	0
P63096	GNAI1	54.9694	54.766	0.772886	Two Sample t-test	-0.203431	0
P63104	YWHAZ	60.7672	60.0218	0.138943	Two Sample t-test	-0.745377	0
P63146	UBE2B	60.0204	59.4267	0.279869	Two Sample t-test	-0.593635	0
P63151	PPP2R2A	55.0173	53.7559	0.10191	Welch Two Sample t-test	-1.26142	0
P63167	DYNLL1	52.6158	52.7434	0.779538	Two Sample t-test	0.127634	0
P63172	DYNLT1	62.8381	62.7979	0.985368	Two Sample t-test	-0.0401926	0
P63241	EIF5A;EIF5AL1	61.0014	60.1803	0.392662	Two Sample t-test	-0.821139	0
P63244	GNB2L1	46.6225	46.2374	0.512502	Two Sample t-test	-0.385103	0
P63261	ACTG1	47.1699	47.5223	0.0875968	Two Sample t-test	0.352446	0
P63272	SUPT4H1	51.3501	51.1868	0.629005	Two Sample t-test	-0.163365	0
P63279	UBE2I	52.5222	52.4452	0.69266	Two Sample t-test	-0.0769341	0
P67775	PPP2CA	53.9562	53.4597	0.211351	Two Sample t-test	-0.496534	0
P67870	CSNK2B;CSNK2B-LY6G5B-1181	56.8437	55.0369	0.11525	Two Sample t-test	-1.80681	0
P68032	ACTC1;ACTG2;ACTA1;ACTA2	47.3553	48.2728	0.126921	Two Sample t-test	0.917485	0
P68036	UBE2L3	60.1412	59.071	0.222007	Two Sample t-test	-1.0702	0
P68104	EEF1A1;EEF1A1P5	49.8537	49.5951	0.892664	Two Sample t-test	-0.258661	0
P68363	TUBA1B	51.714	53.6138	0.413956	Two Sample t-test	1.89977	0
P68366-2	TUBA4A	51.8679	51.5995	0.739779	Two Sample t-test	-0.268385	0
P68371	TUBB4B	51.4836	51.4741	0.97577	Two Sample t-test	-0.00949563	0
P68402	PAFAH1B2	56.7684	55.3783	0.0172452	Two Sample t-test	-1.39008	0
P78318	IGBP1	57.7174	56.5973	0.0426014	Two Sample t-test	-1.12003	0
P78330	PSPH	58.1344	55.8634	0.0588792	Two Sample t-test	-2.27096	0
P78345	RPP38	63.0057	63.4241	0.92171	Welch Two Sample t-test	0.41839	0
P78347-2	GTF2I	49.3922	50.3902	0.48177	Two Sample t-test	0.997968	0
P78356	PIP4K2B	54.4723	54.8194	0.314114	Two Sample t-test	0.347036	0
P78362-2	SRPK2	58.0574	57.1519	0.194587	Two Sample t-test	-0.905469	0
P78371	CCT2	56.0767	57.4462	0.601504	Two Sample t-test	1.36949	0
P78395	PRAME	51.8716	51.4322	0.839382	Two Sample t-test	-0.439361	0
P78406	RAE1	50.6367	51.0801	0.751409	Two Sample t-test	0.443437	0
P78417	GSTO1	63.5016	62.0026	0.508358	Two Sample t-test	-1.49892	0
P80217	IFI35	56.1434	55.0827	0.174529	Two Sample t-test	-1.06073	0
P83436	COG7	48.975	49.8506	0.148784	Two Sample t-test	0.875563	0
P83876	TXNL4A	61.6186	60.8387	0.0238358	Two Sample t-test	-0.779869	0
P84022	SMAD3	50.006	50.0971	0.889423	Two Sample t-test	0.091139	0
P84077	ARF1	52.7612	53.2352	0.271864	Two Sample t-test	0.473937	0
P84085	ARF5	50.2271	50.6436	0.182646	Two Sample t-test	0.416442	0
P85037	FOXK1	49.4613	49.2656	0.757985	Two Sample t-test	-0.195696	0
P86791	CCZ1;CCZ1B	49.3651	49.3339	0.916485	Two Sample t-test	-0.031226	0
P98082-2	DAB2	53.4735	52.8702	0.841586	Two Sample t-test	-0.603282	0
P98170	XIAP	53.0082	53.4623	0.629717	Two Sample t-test	0.454035	0
Q00169	PITPNA	62.8614	61.7773	0.339251	Two Sample t-test	-1.08413	0
Q00403	GTF2B	50.9762	50.9041	0.869174	Welch Two Sample t-test	-0.072087	0
Q00534	CDK6	52.5599	52.0124	0.411618	Two Sample t-test	-0.547489	0
Q00535	CDK5	46.1605	46.1993	0.882283	Two Sample t-test	0.0388018	0
Q00536	CDK16	50.2883	51.0096	0.52118	Two Sample t-test	0.721347	0
Q00610-2	CLTC	51.6652	51.744	0.693832	Two Sample t-test	0.0787903	0
Q00613-2	HSF1	49.6161	49.1512	0.158618	Two Sample t-test	-0.464949	0
Q00653	NFKB2	50.677	51.6074	0.136406	Two Sample t-test	0.93044	0
Q00796	SORD	55.7575	55.3031	0.0269331	Two Sample t-test	-0.454364	0
Q00839	HNRNPU	49.6266	49.6714	0.97204	Two Sample t-test	0.0447248	0
Q01082	SPTBN1	60.4467	59.8758	0.0929528	Two Sample t-test	-0.570807	0
Q01085	TIAL1	58.6551	57.3059	0.0504202	Two Sample t-test	-1.34919	0
Q01432	AMPD3	51.2444	51.6628	0.362421	Two Sample t-test	0.418422	0
Q01433-2	AMPD2	58.7114	57.8338	0.315938	Two Sample t-test	-0.877616	0
Q01459	CTBS	55.6341	54.756	0.00846944	Two Sample t-test	-0.87803	0
Q01518	CAP1	51.7064	51.3797	0.284446	Two Sample t-test	-0.326709	0
Q01518-2	CAP1	51.2651	51.1482	0.165363	Two Sample t-test	-0.116926	0
Q01581	HMGCS1	52.7645	53.0207	0.14886	Two Sample t-test	0.256175	0
Q01658	DR1	62.9951	63.9444	0.812839	Welch Two Sample t-test	0.949374	0
Q01813	PFKP	48.7312	48.4274	0.531702	Two Sample t-test	-0.303823	0
Q01968-2	OCRL	50.4009	50.2243	0.688211	Two Sample t-test	-0.176697	0
Q01970	PLCB3	53.237	53.5222	0.540408	Two Sample t-test	0.285177	0
Q01995	TAGLN	52.8275	52.8096	0.97645	Two Sample t-test	-0.0179362	0
Q02083-2	NAAA	58.7343	57.6178	0.283707	Two Sample t-test	-1.11651	0
Q02218	OGDH	49.7173	49.7814	0.943932	Welch Two Sample t-test	0.0640851	0
Q02252-2	ALDH6A1	48.0108	49.4473	0.199016	Two Sample t-test	1.43649	0
Q02750	MAP2K1	50.6231	50.6095	0.913061	Two Sample t-test	-0.0136408	0
Q02790	FKBP4	51.1563	51.2652	0.384973	Two Sample t-test	0.108912	0
Q02809	PLOD1	48.4095	49.3604	0.0517869	Two Sample t-test	0.950865	0
Q02952-2	AKAP12	57.5461	56.1253	0.600646	Two Sample t-test	-1.42076	0
Q03001	DST	51.5753	51.8816	0.511982	Two Sample t-test	0.306259	0
Q03154	ACY1;ABHD14A-ACY1	59.901	59.173	0.412331	Two Sample t-test	-0.728017	0
Q03252	LMNB2	54.159	54.2336	0.891496	Welch Two Sample t-test	0.0746089	0
Q03393	PTS	52.98	52.9837	0.99719	Two Sample t-test	0.00370298	0
Q03405-2	PLAUR	60.0418	58.9669	0.202543	Two Sample t-test	-1.07498	0
Q04446	GBE1	52.6159	52.5071	0.400529	Two Sample t-test	-0.10876	0
Q04721	NOTCH2	62.4187	59.3423	0.427687	Two Sample t-test	-3.07635	0
Q04724	TLE1;TLE4	52.3356	52.8616	0.695275	Two Sample t-test	0.526043	0
Q04726-3	TLE3	56.4969	55.7752	0.360294	Two Sample t-test	-0.72168	0
Q04760-2	GLO1	54.8357	54.4366	0.304977	Two Sample t-test	-0.399053	0
Q04864-2	REL	55.0082	53.911	0.560385	Two Sample t-test	-1.09724	0
Q04917	YWHAH	58.4743	57.3042	0.135491	Two Sample t-test	-1.1701	0
Q05048	CSTF1	60.0519	59.2414	0.00982986	Two Sample t-test	-0.810542	0
Q05086-2	UBE3A	57.2721	56.7878	0.000386	Two Sample t-test	-0.484284	0
Q05209	PTPN12	51.8914	52.3877	0.226146	Two Sample t-test	0.496311	0
Q05397-7	PTK2	56.2612	55.0053	0.118478	Two Sample t-test	-1.25585	0
Q05513	PRKCZ	52.6141	52.664	0.967885	Two Sample t-test	0.0498819	0
Q05519-2	SRSF11	56.6409	55.7231	0.194797	Two Sample t-test	-0.917873	0
Q05639	EEF1A2	55.3872	55.1305	0.678952	Two Sample t-test	-0.256697	0
Q05932-3	FPGS	52.8211	49.1638	0.063901	Two Sample t-test	-3.65729	0
Q05DH4	FAM160A1	55.6661	55.6579	0.99524	Two Sample t-test	-0.00817568	0
Q06124	PTPN11	49.5466	48.7329	0.246217	Two Sample t-test	-0.813658	0
Q06124-2	PTPN11	50.3689	50.1474	0.490004	Two Sample t-test	-0.221504	0
Q06190	PPP2R3A	56.1566	53.5989	0.201789	Two Sample t-test	-2.55768	0
Q06203	PPAT	64.4428	63.5312	0.594225	Two Sample t-test	-0.911633	0
Q06210-2	GFPT1	47.9454	47.9149	0.904918	Two Sample t-test	-0.0304484	0
Q06481-3	APLP2	62.5962	57.2926	0.429099	Welch Two Sample t-test	-5.30362	0
Q06546	GABPA	53.2987	53.3669	0.868852	Two Sample t-test	0.0682731	0
Q06547-2	GABPB1	57.9133	55.8574	0.509468	Welch Two Sample t-test	-2.0559	0
Q06587	RING1	55.5575	56.1242	0.372617	Two Sample t-test	0.566675	0
Q06830	PRDX1	55.4331	53.777	0.0966715	Two Sample t-test	-1.65608	0
Q07617	SPAG1	55.4985	49.413	0.0585502	Two Sample t-test	-6.08554	0
Q07866-7	KLC1	46.9493	49.9567	0.435637	Two Sample t-test	3.00734	0
Q07960	ARHGAP1	60.1322	58.9514	0.27014	Welch Two Sample t-test	-1.18078	0
Q08170	SRSF4	57.879	56.5198	0.00451617	Two Sample t-test	-1.3592	0
Q08209-2	PPP3CA	51.7074	52.1393	0.267332	Two Sample t-test	0.431897	0
Q08211	DHX9	55.6442	55.1872	0.557799	Welch Two Sample t-test	-0.456955	0
Q08257	CRYZ	55.1023	55.0125	0.775309	Two Sample t-test	-0.0898865	0
Q08378	GOLGA3	60.2977	59.4677	0.355965	Two Sample t-test	-0.83	0
Q08623	HDHD1	56.3598	54.8882	0.0286391	Two Sample t-test	-1.47165	0
Q08752	PPID	46.8971	46.9395	0.783398	Welch Two Sample t-test	0.0423743	0
Q08945	SSRP1	55.9046	55.4065	0.624777	Two Sample t-test	-0.498154	0
Q08AD1-2	CAMSAP2	57.0559	55.0936	0.200475	Two Sample t-test	-1.96234	0
Q08J23	NSUN2	57.5739	56.7246	0.0363817	Two Sample t-test	-0.849266	0
Q09028-3	RBBP4	57.6894	57.3697	0.684033	Two Sample t-test	-0.319689	0
Q09161	NCBP1	60.6676	60.0308	0.260099	Two Sample t-test	-0.636812	0
Q0JRZ9	FCHO2	50.9679	51.5012	0.3946	Two Sample t-test	0.53332	0
Q0PNE2	ELP6	61.5299	57.6127	0.369848	Two Sample t-test	-3.91726	0
Q0VDF9	HSPA14	57.9196	56.1447	0.233367	Two Sample t-test	-1.77487	0
Q0VDG4	SCRN3	56.9059	56.8347	0.850726	Two Sample t-test	-0.0711428	0
Q10567-3	AP1B1	59.3429	58.4018	0.0164392	Two Sample t-test	-0.941047	0
Q10570	CPSF1	54.5564	55.8597	0.20215	Two Sample t-test	1.30328	0
Q10713	PMPCA	50.0874	50.0076	0.224271	Two Sample t-test	-0.0798065	0
Q12765	SCRN1	55.7194	54.9767	0.163987	Two Sample t-test	-0.74268	0
Q12768	KIAA0196	50.9773	51.0413	0.944725	Two Sample t-test	0.0640039	0
Q12769	NUP160	54.5006	54.913	0.560515	Two Sample t-test	0.412349	0
Q12792	TWF1	52.5295	52.3123	0.243368	Two Sample t-test	-0.217221	0
Q12800	TFCP2	51.4191	53.4287	0.311287	Two Sample t-test	2.00964	0
Q12802-4	AKAP13	61.2679	60.3163	0.815647	Two Sample t-test	-0.951612	0
Q12846	STX4	60.1254	55.6087	0.385619	Two Sample t-test	-4.51668	0
Q12849	GRSF1	56.4518	55.8652	0.226226	Two Sample t-test	-0.58659	0
Q12888	TP53BP1	56.5354	57.0775	0.740731	Two Sample t-test	0.542074	0
Q12904	AIMP1	46.5114	44.1927	0.0644606	Two Sample t-test	-2.31872	0
Q12929	EPS8	49.9686	52.5918	0.131353	Two Sample t-test	2.62315	0
Q12931	TRAP1	54.3469	53.8442	0.182741	Welch Two Sample t-test	-0.502724	0
Q12955-5	ANK3	50.4645	50.1362	0.682951	Two Sample t-test	-0.328315	0
Q12962	TAF10	58.8959	57.7591	0.589486	Two Sample t-test	-1.13686	0
Q12965	MYO1E	45.304	44.5196	0.348032	Two Sample t-test	-0.784437	0
Q12972	PPP1R8	48.1278	48.1544	0.871406	Two Sample t-test	0.0266045	0
Q12974	PTP4A2	51.4482	50.6223	0.10922	Two Sample t-test	-0.825943	0
Q12979-2	ABR	49.0265	49.0505	0.825338	Two Sample t-test	0.0239701	0
Q13011	ECH1	55.7521	55.3443	0.232011	Two Sample t-test	-0.407862	0
Q13033-2	STRN3	59.708	58.3391	0.0697853	Two Sample t-test	-1.36892	0
Q13043	STK4	49.7479	50.7295	0.312743	Two Sample t-test	0.981574	0
Q13045	FLII	45.9498	45.9449	0.994048	Two Sample t-test	-0.00488587	0
Q13049	TRIM32	54.6709	53.2693	0.285271	Two Sample t-test	-1.40162	0
Q13057	COASY	45.7986	45.991	0.885489	Two Sample t-test	0.192358	0
Q13085	ACACA	46.8333	47.233	0.607849	Two Sample t-test	0.399752	0
Q13098-7	GPS1	58.3704	57.7487	0.390681	Two Sample t-test	-0.621725	0
Q13107-2	USP4	48.6629	49.3357	0.305978	Two Sample t-test	0.672793	0
Q13131	PRKAA1	51.419	52.1111	0.277904	Two Sample t-test	0.692143	0
Q13136-2	PPFIA1	53.4397	50.1453	0.208193	Two Sample t-test	-3.29435	0
Q13137-4	CALCOCO2	59.3336	58.0365	0.0331523	Two Sample t-test	-1.29714	0
Q13144	EIF2B5	52.8289	53.0867	0.868805	Two Sample t-test	0.257821	0
Q13148	TARDBP	49.6869	49.6573	0.928187	Two Sample t-test	-0.0296682	0
Q13151	HNRNPA0	55.5943	55.5938	0.999741	Two Sample t-test	-0.000548	0
Q13153	PAK1	59.7182	58.7746	0.109805	Two Sample t-test	-0.943526	0
Q13155	AIMP2	44.6054	43.2407	0.606991	Two Sample t-test	-1.36473	0
Q13158	FADD	53.3561	53.0547	0.0772492	Two Sample t-test	-0.301455	0
Q13177	PAK2	59.3514	58.0588	0.135971	Welch Two Sample t-test	-1.29259	0
Q13185	CBX3	59.5001	57.7725	0.131376	Two Sample t-test	-1.7276	0
Q13188-2	STK3	52.7001	51.9175	0.0355889	Two Sample t-test	-0.782561	0
Q13200	PSMD2	56.4937	58.0932	0.726052	Two Sample t-test	1.59953	0
Q13216	ERCC8	55.5704	54.9184	0.633982	Two Sample t-test	-0.651996	0
Q13217	DNAJC3	48.4272	49.7967	0.108127	Two Sample t-test	1.36948	0
Q13232	NME3	61.2522	58.2475	0.392528	Two Sample t-test	-3.00473	0
Q13242	SRSF9	55.4664	55.8667	0.876185	Two Sample t-test	0.400253	0
Q13247-3	SRSF6	59.2597	58.2254	0.258838	Two Sample t-test	-1.03433	0
Q13257	MAD2L1	57.9505	57.1468	0.237718	Two Sample t-test	-0.803702	0
Q13263	TRIM28	50.3227	51.2604	0.167849	Two Sample t-test	0.937731	0
Q13287	NMI	55.4	57.8999	0.403772	Two Sample t-test	2.49995	0
Q13303-4	KCNAB2	63.0603	62.0665	0.78787	Two Sample t-test	-0.993779	0
Q13308-4	PTK7	58.0041	56.9706	0.196742	Two Sample t-test	-1.03351	0
Q13310-3	PABPC4	55.4654	55.8264	0.755334	Two Sample t-test	0.360929	0
Q13325	IFIT5	51.3444	51.0054	0.375738	Two Sample t-test	-0.338956	0
Q13330-3	MTA1	50.2971	50.7839	0.242137	Two Sample t-test	0.486873	0
Q13347	EIF3I	51.5771	51.3002	0.757524	Two Sample t-test	-0.276846	0
Q13362-3	PPP2R5C	51.5276	51.389	0.863249	Two Sample t-test	-0.138553	0
Q13363	CTBP1	48.4785	49.3328	0.0601518	Two Sample t-test	0.854288	0
Q13404	UBE2V1;TMEM189-UBE2V1	58.828	57.8786	0.165949	Two Sample t-test	-0.949361	0
Q13425	SNTB2	53.2158	51.1587	0.0936202	Two Sample t-test	-2.05714	0
Q13432	UNC119	51.5522	51.3216	0.818604	Two Sample t-test	-0.230621	0
Q13439-5	GOLGA4	53.1441	55.0407	0.0482262	Two Sample t-test	1.89665	0
Q13451	FKBP5	47.4141	47.6868	0.166024	Two Sample t-test	0.27272	0
Q13464	ROCK1	50.7707	52.1367	0.12944	Two Sample t-test	1.36596	0
Q13492-3	PICALM	52.2128	52.9605	0.354526	Two Sample t-test	0.747748	0
Q13501	SQSTM1	60.4625	59.8842	0.564422	Two Sample t-test	-0.578297	0
Q13509	TUBB3	54.3185	54.9538	0.33409	Two Sample t-test	0.635356	0
Q13526	PIN1	54.3897	52.6116	0.052584	Two Sample t-test	-1.77805	0
Q13546	RIPK1	49.3635	50.2283	0.0640361	Two Sample t-test	0.864785	0
Q13547	HDAC1	49.8144	50.343	0.0225153	Two Sample t-test	0.528535	0
Q13564-2	NAE1	55.3542	54.8367	0.0421417	Two Sample t-test	-0.51755	0
Q13572	ITPK1	47.0568	47.0383	0.896503	Two Sample t-test	-0.0184173	0
Q13573	SNW1	49.1478	49.2413	0.808124	Two Sample t-test	0.0934989	0
Q13595	TRA2A	55.1012	57.4872	0.121136	Two Sample t-test	2.38595	0
Q13596	SNX1	51.8598	51.1167	0.0187751	Two Sample t-test	-0.743122	0
Q13614	MTMR2	53.8106	55.5066	0.37784	Two Sample t-test	1.69602	0
Q13615	MTMR3	55.0976	55.0819	0.978035	Two Sample t-test	-0.015708	0
Q13616	CUL1	61.7303	60.6889	0.303324	Two Sample t-test	-1.04136	0
Q13618	CUL3	56.6949	56.1529	0.0165273	Two Sample t-test	-0.541984	0
Q13619	CUL4A	54.4544	54.633	0.74943	Two Sample t-test	0.178611	0
Q13627-3	DYRK1A;DYRK1B	52.32	51.2503	0.0799269	Welch Two Sample t-test	-1.06969	0
Q13630	TSTA3	56.4501	56.0062	0.547826	Two Sample t-test	-0.443904	0
Q13643	FHL3	63.2981	60.7693	0.184616	Two Sample t-test	-2.52873	0
Q13686	ALKBH1	49.9961	50.8454	0.177354	Two Sample t-test	0.8493	0
Q13740-2	ALCAM	61.0449	61.7945	0.199316	Two Sample t-test	0.74962	0
Q13813	SPTAN1	61.7828	61.3659	0.617504	Two Sample t-test	-0.416963	0
Q13838	DDX39B	53.089	53.3648	0.488225	Two Sample t-test	0.275841	0
Q13885	TUBB2A;TUBB2B	51.9022	51.1931	0.155176	Two Sample t-test	-0.709045	0
Q13895	BYSL	51.3262	51.4132	0.921961	Welch Two Sample t-test	0.0869431	0
Q13907	IDI1	47.4638	47.5125	0.923142	Two Sample t-test	0.0487143	0
Q13951	CBFB	55.0916	54.7411	0.268116	Two Sample t-test	-0.350478	0
Q13951-2	CBFB	57.8282	56.8392	0.283976	Two Sample t-test	-0.988952	0
Q14012	CAMK1	60.3038	59.1434	0.280381	Two Sample t-test	-1.16047	0
Q14019	COTL1	59.7808	58.8023	0.216527	Two Sample t-test	-0.978556	0
Q14116	IL18	63.6931	63.6067	0.964737	Two Sample t-test	-0.0863714	0
Q14118	DAG1	63.0329	63.3484	0.780693	Two Sample t-test	0.315495	0
Q14137	BOP1	58.7476	58.0645	0.0815285	Welch Two Sample t-test	-0.683097	0
Q14139	UBE4A	51.9947	52.2635	0.186602	Two Sample t-test	0.268787	0
Q14152	EIF3A	46.1976	46.0359	0.860602	Two Sample t-test	-0.161702	0
Q14155-1	ARHGEF7	50.2777	50.7309	0.732979	Two Sample t-test	0.453187	0
Q14166	TTLL12	46.1174	46.6792	0.443813	Two Sample t-test	0.561788	0
Q14181	POLA2	55.9994	55.8975	0.669994	Two Sample t-test	-0.101891	0
Q14186	TFDP1	59.229	56.9902	0.16294	Two Sample t-test	-2.23875	0
Q14195-2	DPYSL3	56.7015	55.5943	0.0628184	Two Sample t-test	-1.1072	0
Q14232	EIF2B1	55.5784	54.9011	0.00232198	Two Sample t-test	-0.677293	0
Q14240	EIF4A2	56.1293	55.6779	0.00688096	Two Sample t-test	-0.451344	0
Q14315	FLNC	52.7785	52.5951	0.584196	Two Sample t-test	-0.183444	0
Q14318-2	FKBP8	51.3123	52.0012	0.373003	Two Sample t-test	0.688903	0
Q14320	FAM50A	52.8456	52.9265	0.899435	Two Sample t-test	0.0809829	0
Q14331	FRG1	53.5124	52.465	0.33156	Two Sample t-test	-1.04745	0
Q14353	GAMT	54.9837	54.3426	0.258259	Two Sample t-test	-0.641047	0
Q14376	GALE	49.297	49.1362	0.0054098	Two Sample t-test	-0.160774	0
Q14457	BECN1	57.6388	56.5235	0.701029	Two Sample t-test	-1.11529	0
Q14498-2	RBM39	55.3277	54.9475	0.561726	Two Sample t-test	-0.380166	0
Q14554	PDIA5	54.7778	54.7288	0.906279	Two Sample t-test	-0.0490383	0
Q14558-2	PRPSAP1	50.6346	50.6694	0.961527	Two Sample t-test	0.0347838	0
Q14562	DHX8	53.336	53.8038	0.27049	Two Sample t-test	0.46786	0
Q14566	MCM6	51.2253	51.2923	0.900211	Two Sample t-test	0.0670786	0
Q14651	PLS1	53.8379	54.0801	0.371527	Two Sample t-test	0.242212	0
Q14653	IRF3	52.9558	54.2679	0.0358987	Two Sample t-test	1.31209	0
Q14669-2	TRIP12	53.7436	53.5385	0.877555	Two Sample t-test	-0.205047	0
Q14677-2	CLINT1	52.5351	52.1058	0.674119	Two Sample t-test	-0.429335	0
Q14691	GINS1	51.5369	51.554	0.936356	Two Sample t-test	0.0171274	0
Q14694	USP10	52.4652	53.1633	0.856272	Two Sample t-test	0.698058	0
Q14696	MESDC2	58.648	58.7882	0.945885	Welch Two Sample t-test	0.140173	0
Q14697-2	GANAB	51.9153	52.1403	0.520194	Two Sample t-test	0.224965	0
Q14738	PPP2R5D	52.0258	51.6934	0.311692	Two Sample t-test	-0.332396	0
Q14746	COG2	48.4099	49.1749	0.554558	Two Sample t-test	0.764939	0
Q14764	MVP	51.0897	51.9743	0.0730349	Two Sample t-test	0.884609	0
Q14790-2	CASP8	52.9687	53.0025	0.866562	Two Sample t-test	0.0338161	0
Q147X3	NAA30	52.8843	53.5039	0.536986	Two Sample t-test	0.61961	0
Q14814-6	MEF2D	53.5534	52.8414	0.410119	Two Sample t-test	-0.712031	0
Q14847	LASP1	55.1157	51.9533	0.0792258	Two Sample t-test	-3.16238	0
Q14872	MTF1	52.6617	53.3025	0.30294	Two Sample t-test	0.64082	0
Q14894	CRYM	61.0319	59.4605	0.0408917	Two Sample t-test	-1.5714	0
Q14914	PTGR1	55.0165	54.6088	0.0757495	Two Sample t-test	-0.407689	0
Q14974	KPNB1	57.652	56.8343	0.30467	Two Sample t-test	-0.817704	0
Q14980	NUMA1	57.8823	57.6881	0.831059	Two Sample t-test	-0.194216	0
Q14997	PSME4	55.1316	55.2177	0.973818	Two Sample t-test	0.0860189	0
Q14999	CUL7	51.955	56.6609	0.0951777	Two Sample t-test	4.7059	0
Q14C86-5	GAPVD1	48.923	49.0961	0.524177	Two Sample t-test	0.173144	0
Q14CX7	NAA25	51.3565	51.3499	0.981568	Two Sample t-test	-0.00665288	0
Q15003	NCAPH	53.6343	53.5541	0.953436	Two Sample t-test	-0.0802176	0
Q15008	PSMD6	54.5017	56.9283	0.677969	Two Sample t-test	2.42654	0
Q15014	MORF4L2	55.8923	55.0079	0.0522057	Two Sample t-test	-0.884312	0
Q15018	FAM175B	59.2754	60.8488	0.267571	Two Sample t-test	1.57348	0
Q15020	SART3	52.5397	52.3387	0.495262	Two Sample t-test	-0.200946	0
Q15021	NCAPD2	48.6278	48.1383	0.208335	Two Sample t-test	-0.489458	0
Q15032	R3HDM1	52.2054	51.573	0.898923	Welch Two Sample t-test	-0.632407	0
Q15036-2	SNX17	47.0787	48.4296	0.200706	Two Sample t-test	1.35089	0
Q15042	RAB3GAP1	53.1932	54.0216	0.171356	Two Sample t-test	0.828409	0
Q15046	KARS	55.7515	54.9847	0.212028	Two Sample t-test	-0.76678	0
Q15047-3	SETDB1	50.9437	49.078	0.188496	Two Sample t-test	-1.86569	0
Q15054	POLD3	53.3609	52.2347	0.247455	Two Sample t-test	-1.12619	0
Q15056	EIF4H	62.5382	61.289	0.47951	Two Sample t-test	-1.24917	0
Q15056-2	EIF4H	66.1399	61.6893	0.0560987	Two Sample t-test	-4.45062	0
Q15057	ACAP2	49.6846	50.1939	0.147293	Two Sample t-test	0.509302	0
Q15084-3	PDIA6	55.5365	55.1258	0.0712252	Two Sample t-test	-0.410723	0
Q15102	PAFAH1B3	49.8598	50.1392	0.260006	Two Sample t-test	0.279331	0
Q15119	PDK2	50.0833	51.0093	0.19381	Two Sample t-test	0.925993	0
Q15126	PMVK	46.4183	46.3955	0.945121	Two Sample t-test	-0.0228384	0
Q15149	PLEC	49.3214	50.1404	0.278887	Two Sample t-test	0.819052	0
Q15172	PPP2R5A	50.2518	49.9951	0.645021	Two Sample t-test	-0.256653	0
Q15181	PPA1	54.456	54.0674	0.0711108	Two Sample t-test	-0.388565	0
Q15185	PTGES3	57.1697	56.5857	0.418067	Two Sample t-test	-0.583954	0
Q15208	STK38	47.9918	50.8627	0.48056	Two Sample t-test	2.87088	0
Q15257	PPP2R4	56.489	55.5729	0.0196734	Two Sample t-test	-0.916081	0
Q15286	RAB35	50.1968	49.9047	0.569844	Two Sample t-test	-0.292077	0
Q15291	RBBP5	62.2674	61.8795	0.435928	Two Sample t-test	-0.387899	0
Q15311	RALBP1	50.8714	51.1812	0.536221	Two Sample t-test	0.30978	0
Q15334	LLGL1	54.4358	53.355	0.35816	Two Sample t-test	-1.08079	0
Q15365	PCBP1	57.8588	56.7905	0.071826	Two Sample t-test	-1.06826	0
Q15366	PCBP2	57.0849	56.0353	0.372739	Two Sample t-test	-1.04962	0
Q15366-2	PCBP2	57.7576	56.2428	0.145173	Two Sample t-test	-1.5148	0
Q15366-3	PCBP2	57.6642	56.3127	0.15545	Two Sample t-test	-1.35153	0
Q15370	TCEB2	58.8234	57.5413	0.22865	Two Sample t-test	-1.2821	0
Q15382	RHEB	48.6151	48.3593	0.368487	Two Sample t-test	-0.255841	0
Q15386	UBE3C	47.9764	48.0191	0.644352	Two Sample t-test	0.0427147	0
Q15398-3	DLGAP5	51.9607	52.2282	0.145943	Two Sample t-test	0.267479	0
Q15404	RSU1	52.4033	53.3613	0.242507	Two Sample t-test	0.957977	0
Q15417	CNN3	51.6039	51.6195	0.830624	Two Sample t-test	0.0155355	0
Q15427	SF3B4	59.419	58.1697	0.390512	Two Sample t-test	-1.24931	0
Q15435	PPP1R7	54.3019	53.3813	0.0870565	Two Sample t-test	-0.920667	0
Q15437	SEC23B	49.9614	49.941	0.887828	Two Sample t-test	-0.0204019	0
Q15438-2	CYTH1	53.3682	53.9663	0.108549	Two Sample t-test	0.598075	0
Q15527	SURF2	54.088	54.2192	0.506676	Two Sample t-test	0.131106	0
Q15555	MAPRE2	45.0765	46.6736	0.374217	Two Sample t-test	1.59704	0
Q15628	TRADD	49.6238	49.8307	0.655848	Two Sample t-test	0.206869	0
Q15631	TSN	64.2241	63.6457	0.76434	Two Sample t-test	-0.578377	0
Q15642	TRIP10	52.4967	52.5246	0.776769	Two Sample t-test	0.0279138	0
Q15645	TRIP13	47.5238	47.4492	0.919611	Welch Two Sample t-test	-0.0746184	0
Q15649	ZNHIT3	62.8661	60.6403	0.31248	Two Sample t-test	-2.22578	0
Q15653-2	NFKBIB	56.961	55.2099	0.175151	Two Sample t-test	-1.75104	0
Q15654	TRIP6	51.9291	49.8714	0.556942	Welch Two Sample t-test	-2.05767	0
Q15691	MAPRE1	53.0001	53.0354	0.834567	Two Sample t-test	0.0353149	0
Q15714	TSC22D1	62.8919	58.6569	0.408849	Two Sample t-test	-4.23503	0
Q15714-2	TSC22D1	56.7511	56.4789	0.937563	Two Sample t-test	-0.27221	0
Q15742	NAB2	49.8076	48.714	0.130313	Two Sample t-test	-1.09362	0
Q15750	TAB1	54.0845	53.4334	0.0143982	Two Sample t-test	-0.651184	0
Q15751	HERC1	54.0902	53.7882	0.711263	Two Sample t-test	-0.301927	0
Q15773	MLF2	51.0761	50.8088	0.882947	Two Sample t-test	-0.267326	0
Q15785	TOMM34	43.1795	42.7198	0.699488	Two Sample t-test	-0.459732	0
Q15796	SMAD2	50.2761	50.2947	0.709763	Two Sample t-test	0.0186357	0
Q15813	TBCE	46.6376	46.7893	0.794239	Two Sample t-test	0.151699	0
Q15814	TBCC	55.3368	54.3175	0.105404	Two Sample t-test	-1.0193	0
Q15819	UBE2V2	55.1425	54.7642	0.30428	Two Sample t-test	-0.378289	0
Q15831	STK11	57.8445	56.8276	0.292755	Welch Two Sample t-test	-1.0169	0
Q15833	STXBP2	48.2116	48.6608	0.0240053	Two Sample t-test	0.4492	0
Q15907	RAB11B	51.4297	51.3253	0.480163	Two Sample t-test	-0.104398	0
Q15942	ZYX	50.4908	50.2522	0.30489	Two Sample t-test	-0.238532	0
Q16186	ADRM1	63.0963	61.6882	0.481041	Two Sample t-test	-1.40805	0
Q16204	CCDC6	56.2301	55.6807	0.319018	Two Sample t-test	-0.549395	0
Q16222-3	UAP1	50.7199	50.7924	0.597487	Two Sample t-test	0.0724501	0
Q16254	E2F4	62.4559	62.4631	0.994446	Two Sample t-test	0.00722916	0
Q16401	PSMD5	59.8535	59.6272	0.767833	Two Sample t-test	-0.226334	0
Q16512	PKN1	47.0725	47.009	0.715363	Two Sample t-test	-0.063472	0
Q16513-3	PKN2	45.6913	48.3298	0.489679	Two Sample t-test	2.63849	0
Q16531	DDB1	63.0833	62.9671	0.641848	Two Sample t-test	-0.116192	0
Q16537-2	PPP2R5E	52.1505	52.0357	0.909969	Two Sample t-test	-0.114843	0
Q16539	MAPK14	48.853	48.6907	0.299738	Two Sample t-test	-0.162324	0
Q16543	CDC37	60.5743	59.5697	0.14771	Two Sample t-test	-1.00454	0
Q16566	CAMK4	51.4031	51.2135	0.764748	Two Sample t-test	-0.189653	0
Q16576	RBBP7	57.8982	56.4899	0.00800744	Two Sample t-test	-1.40831	0
Q16644	MAPKAPK3	48.8896	48.6652	0.00492922	Two Sample t-test	-0.224461	0
Q16656	NRF1	62.1364	61.8457	0.851403	Two Sample t-test	-0.29067	0
Q16658	FSCN1	53.8407	53.8971	0.379738	Two Sample t-test	0.0563807	0
Q16740	CLPP	50.9974	51.0855	0.592173	Two Sample t-test	0.088103	0
Q16762	TST	46.8118	48.0006	0.0243324	Two Sample t-test	1.18876	0
Q16763	UBE2S	55.6058	54.885	0.0830744	Two Sample t-test	-0.720845	0
Q16775	HAGH	55.6981	55.792	0.951296	Two Sample t-test	0.0938554	0
Q16822	PCK2	45.9465	45.7412	0.0840021	Two Sample t-test	-0.205282	0
Q16851-2	UGP2	52.3712	52.1587	0.63225	Welch Two Sample t-test	-0.212568	0
Q17R31-2	TATDN3	62.3663	64.3889	0.0787298	Two Sample t-test	2.02263	0
Q1KMD3	HNRNPUL2;HNRNPUL2-BSCL2	50.5662	50.9514	0.594419	Two Sample t-test	0.385208	0
Q27J81-2	INF2	51.6623	52.0712	0.436568	Two Sample t-test	0.40892	0
Q2NKX8	ERCC6L	49.173	48.9105	0.0484629	Two Sample t-test	-0.262548	0
Q2NL82	TSR1	49.6699	49.4427	0.599822	Two Sample t-test	-0.227186	0
Q2TAA2	IAH1	64.184	63.9285	0.861274	Two Sample t-test	-0.255519	0
Q2TAL8	QRICH1	47.2805	47.7769	0.167918	Two Sample t-test	0.496398	0
Q2TAM5	RELA	54.8336	54.495	0.0872231	Two Sample t-test	-0.338598	0
Q2VPK5	CTU2	53.1403	54.641	0.106204	Two Sample t-test	1.50072	0
Q32P28	LEPRE1	55.4495	54.7355	0.389242	Two Sample t-test	-0.713996	0
Q32P41	TRMT5	48.5111	48.2022	0.105512	Two Sample t-test	-0.308858	0
Q32Q12	NME1-NME2;NME2;NME1	62.3747	61.7503	0.44329	Two Sample t-test	-0.62437	0
Q3B726	TWISTNB	49.5869	50.7561	0.00973187	Two Sample t-test	1.16916	0
Q3B7T1	EDRF1	52.8757	54.4793	0.421832	Two Sample t-test	1.60356	0
Q3KQV9	UAP1L1	49.3295	49.4419	0.76158	Two Sample t-test	0.112396	0
Q3KRA6	C2orf76	53.7851	51.9221	0.352889	Two Sample t-test	-1.86303	0
Q3LXA3	DAK;TKFC	56.7061	56.1432	0.0667	Two Sample t-test	-0.562943	0
Q3MIT2	PUS10	53.7274	53.3569	0.740622	Two Sample t-test	-0.37049	0
Q3YEC7	RABL6	59.0812	57.8848	0.0355904	Two Sample t-test	-1.19644	0
Q3ZCM7	TUBB8	50.8032	50.6454	0.760161	Two Sample t-test	-0.157841	0
Q3ZCW2	LGALSL	56.3893	56.2082	0.844308	Two Sample t-test	-0.181101	0
Q495W5	FUT11	57.389	55.4569	0.236011	Two Sample t-test	-1.93205	0
Q49AR2	C5orf22	54.4061	53.0276	0.0185208	Two Sample t-test	-1.37854	0
Q4G0F5	VPS26B	53.1087	55.3555	0.449037	Two Sample t-test	2.24678	0
Q4G0J3	LARP7	58.8933	57.5066	0.0693231	Two Sample t-test	-1.38666	0
Q4G0N4	NADK2	53.4157	52.6319	0.186282	Two Sample t-test	-0.783827	0
Q4G176	ACSF3	44.3401	44.5535	0.769436	Two Sample t-test	0.213398	0
Q4J6C6-4	PREPL	51.4552	52.033	0.173168	Two Sample t-test	0.577822	0
Q4KMP7	TBC1D10B	52.1779	51.2579	0.0527928	Welch Two Sample t-test	-0.920046	0
Q4KWH8-3	PLCH1	57.6353	56.094	0.117761	Welch Two Sample t-test	-1.54125	0
Q4LDG9	DNAL1	51.3212	51.5361	0.77179	Two Sample t-test	0.21493	0
Q4LE39-2	ARID4B	60.46	59.7742	0.542004	Two Sample t-test	-0.685792	0
Q52LW3	ARHGAP29	52.954	53.2865	0.610189	Two Sample t-test	0.332467	0
Q53EL6-2	PDCD4	51.6787	51.6404	0.809941	Two Sample t-test	-0.0382739	0
Q53ET0	CRTC2	54.8111	52.5361	0.313132	Two Sample t-test	-2.27503	0
Q53EZ4-2	CEP55	56.9577	56.9756	0.960985	Two Sample t-test	0.0178186	0
Q53FA7	TP53I3	63.6187	65.0017	0.653367	Two Sample t-test	1.38302	0
Q53FT3	C11orf73	58.0234	57.2784	0.428994	Two Sample t-test	-0.745003	0
Q53G59	KLHL12	54.5598	59.6602	0.375574	Two Sample t-test	5.10044	0
Q53GA4	PHLDA2	51.367	50.8757	0.681108	Two Sample t-test	-0.491391	0
Q53GG5-2	PDLIM3	52.1488	51.3016	0.584311	Two Sample t-test	-0.847248	0
Q53H82	LACTB2	63.7134	64.1721	0.858992	Two Sample t-test	0.458728	0
Q53HC5	KLHL26	51.8731	53.4812	0.155681	Two Sample t-test	1.60809	0
Q53RE8	ANKRD39	56.4397	53.2421	0.617406	Welch Two Sample t-test	-3.19759	0
Q53T59	HS1BP3	54.0369	53.3941	0.267722	Two Sample t-test	-0.64278	0
Q58FF8	HSP90AB2P	56.93	54.2094	0.0990418	Two Sample t-test	-2.72062	0
Q58WW2	DCAF6	58.3893	57.341	0.0948608	Two Sample t-test	-1.04834	0
Q5EBL4	RILPL1	60.4804	58.5297	0.387776	Two Sample t-test	-1.95071	0
Q5F1R6	DNAJC21	48.9505	50.7989	0.126597	Two Sample t-test	1.84839	0
Q5GLZ8-2	HERC4	52.7602	52.6714	0.637105	Two Sample t-test	-0.0887998	0
Q5HYK3	COQ5	55.7999	55.9048	0.819835	Two Sample t-test	0.104944	0
Q5JP53	TUBB	50.5198	50.8559	0.196872	Two Sample t-test	0.336096	0
Q5JPH6	EARS2	47.738	47.0977	0.181785	Welch Two Sample t-test	-0.64034	0
Q5JPI3-2	C3orf38	54.7302	55.2119	0.813748	Two Sample t-test	0.481728	0
Q5JR08	RHOC	46.6018	46.7448	0.793422	Welch Two Sample t-test	0.14294	0
Q5JRX3	PITRM1	48.2209	49.1329	0.0772088	Two Sample t-test	0.91196	0
Q5JSH3	WDR44	58.6744	57.3344	0.0333057	Two Sample t-test	-1.34002	0
Q5JTD0-2	TJAP1	63.0156	63.0183	0.998952	Two Sample t-test	0.00269117	0
Q5JTV1	GMEB2	55.4306	56.1029	0.603016	Two Sample t-test	0.672292	0
Q5JTZ9	AARS2	47.773	48.352	0.520931	Two Sample t-test	0.579041	0
Q5JUR7	TEX30	53.1694	53.1069	0.988515	Two Sample t-test	-0.0624652	0
Q5JVF3-2	PCID2	49.2642	49.8112	0.262933	Two Sample t-test	0.547015	0
Q5MIZ7-2	SMEK2	51.5673	53.6582	0.0837839	Two Sample t-test	2.09087	0
Q5MNZ6	WDR45B	61.3562	61.5023	0.886423	Two Sample t-test	0.146068	0
Q5NDL2	EOGT	52.3559	52.8489	0.136256	Two Sample t-test	0.492986	0
Q5QJ74	TBCEL	50.1491	50.0526	0.948757	Two Sample t-test	-0.0965687	0
Q5QP56	BCL2L1	62.4939	60.9369	0.361209	Two Sample t-test	-1.55702	0
Q5QP82	DCAF10	55.7224	55.2539	0.642813	Two Sample t-test	-0.468595	0
Q5R372-4	RABGAP1L	57.4117	56.2441	0.0189321	Two Sample t-test	-1.16768	0
Q5R372-7	RABGAP1L	57.1214	57.1983	0.904258	Two Sample t-test	0.0768413	0
Q5R3I4	TTC38	54.3131	54.0498	0.447282	Two Sample t-test	-0.263378	0
Q5SQP8	CTBP2	47.8656	47.7761	0.934388	Two Sample t-test	-0.0895536	0
Q5SRE5	NUP188	49.6131	49.3786	0.616965	Two Sample t-test	-0.234516	0
Q5SRN5	HLA-A;HLA-H	60.482	58.0415	0.118389	Two Sample t-test	-2.44053	0
Q5SSJ5	HP1BP3	49.5308	49.9544	0.808149	Two Sample t-test	0.423671	0
Q5T160	RARS2	51.9543	51.8562	0.783488	Two Sample t-test	-0.0981315	0
Q5T1C6	THEM4	57.085	56.5856	0.174408	Two Sample t-test	-0.499437	0
Q5T1Z4	PUM1	52.6668	52.7943	0.932819	Two Sample t-test	0.127512	0
Q5T2E6	C10orf76	57.5382	57.3339	0.810962	Two Sample t-test	-0.204329	0
Q5T2R2-3	PDSS1	56.0378	53.3709	0.179522	Two Sample t-test	-2.66688	0
Q5T2T1	MPP7	48.1195	45.7972	0.122813	Two Sample t-test	-2.3223	0
Q5T440	IBA57	55.5059	55.173	0.717275	Two Sample t-test	-0.332924	0
Q5T447	HECTD3	51.0962	49.4915	0.680018	Two Sample t-test	-1.60471	0
Q5T4S7-3	UBR4	50.1597	51.108	0.581597	Two Sample t-test	0.948325	0
Q5T4U5	ACADM	48.3323	48.0995	0.0475559	Two Sample t-test	-0.232817	0
Q5T5C7	SARS	54.2258	54.0778	0.633048	Welch Two Sample t-test	-0.147977	0
Q5T8C6	CDC16	61.9183	60.4978	0.685779	Two Sample t-test	-1.4205	0
Q5T9B7	AK1	51.1254	51.1875	0.877642	Two Sample t-test	0.062186	0
Q5TA45-3	CPSF3L	55.806	55.3886	0.531544	Two Sample t-test	-0.417432	0
Q5TBB1	RNASEH2B	47.2878	46.7537	0.0984709	Two Sample t-test	-0.534106	0
Q5TDF0	NTPCR	47.3348	49.1804	0.114299	Two Sample t-test	1.84568	0
Q5TDH0	DDI2	60.1667	59.4511	0.150104	Two Sample t-test	-0.715564	0
Q5TEU4	NDUFAF5	50.3204	50.7015	0.666694	Two Sample t-test	0.381129	0
Q5TFE4	NT5DC1	49.3429	49.5474	0.176747	Welch Two Sample t-test	0.204473	0
Q5TG12	PTPRK	64.5738	62.8988	0.346868	Two Sample t-test	-1.67501	0
Q5VSL9	STRIP1	53.179	53.16	0.888045	Two Sample t-test	-0.0190214	0
Q5VTB9-3	RNF220	52.3788	52.6258	0.824082	Two Sample t-test	0.24698	0
Q5VTE6-2	ANGEL2	55.4206	53.9561	0.499999	Welch Two Sample t-test	-1.46451	0
Q5VTQ0-2	TTC39B	59.6837	56.9122	0.160868	Two Sample t-test	-2.77145	0
Q5VTR2	RNF20	52.8897	56.2232	0.092592	Two Sample t-test	3.33351	0
Q5VV41	ARHGEF16	47.3344	46.693	0.0489425	Two Sample t-test	-0.641376	0
Q5VVD7	PLEKHM2	56.3336	55.5945	0.0537524	Two Sample t-test	-0.739051	0
Q5VVQ6-2	YOD1	51.4331	51.5237	0.776135	Two Sample t-test	0.0905564	0
Q5VW32	BROX	52.295	52.418	0.590908	Two Sample t-test	0.122941	0
Q5VW36	FOCAD	51.3273	52.6269	0.126845	Two Sample t-test	1.29965	0
Q5VWJ9	SNX30	50.0323	50.8812	0.734592	Two Sample t-test	0.848863	0
Q5VWZ2	LYPLAL1	52.9794	52.6717	0.315559	Two Sample t-test	-0.307693	0
Q5VY60	HAUS6	52.7109	52.4219	0.65666	Two Sample t-test	-0.289009	0
Q5VZE5	NAA35	50.0789	48.2984	0.0808921	Two Sample t-test	-1.78043	0
Q5VZU9	TPP2	58.7298	57.4624	0.200186	Two Sample t-test	-1.26737	0
Q5W0B1	RNF219	55.92	54.9733	0.225786	Two Sample t-test	-0.946678	0
Q5W0V3	FAM160B1	58.6082	58.0782	0.483928	Two Sample t-test	-0.530013	0
Q5W111	SPRYD7	54.2553	54.1854	0.930579	Two Sample t-test	-0.069962	0
Q5XPI4	RNF123	50.7842	50.6199	0.742842	Two Sample t-test	-0.164257	0
Q5XUX1-3	FBXW9	55.782	55.5238	0.324315	Two Sample t-test	-0.258259	0
Q658Y4	FAM91A1	52.6032	52.5844	0.949929	Two Sample t-test	-0.018753	0
Q659C4-9	LARP1B	51.3962	54.2463	0.421415	Two Sample t-test	2.85016	0
Q66K14-2	TBC1D9B	52.7643	52.809	0.827135	Two Sample t-test	0.0447266	0
Q66K64	DCAF15	54.6217	54.4388	0.745928	Two Sample t-test	-0.182926	0
Q66K74-2	MAP1S	51.5482	52.249	0.217205	Two Sample t-test	0.700841	0
Q66LE6	PPP2R2D	51.8983	50.56	0.0137389	Two Sample t-test	-1.33834	0
Q68CQ4	DIEXF	47.1627	46.5494	0.18181	Two Sample t-test	-0.613348	0
Q68CZ6	HAUS3	52.9716	51.9021	0.0154994	Two Sample t-test	-1.06954	0
Q68DQ2	CRYBG3	52.9861	51.9985	0.703866	Two Sample t-test	-0.987627	0
Q68E01-2	INTS3	56.66	55.836	0.101277	Two Sample t-test	-0.823944	0
Q68EM7-2	ARHGAP17	50.6339	52.9612	0.479516	Two Sample t-test	2.32725	0
Q69YN2	CWF19L1	52.5807	51.9284	0.343811	Two Sample t-test	-0.652306	0
Q6AI08	HEATR6	48.4889	49.1095	0.448332	Welch Two Sample t-test	0.620637	0
Q6BCY4	CYB5R2	61.6173	61.0341	0.414523	Two Sample t-test	-0.583276	0
Q6DKJ4	NXN	61.5044	59.7681	0.211284	Two Sample t-test	-1.73628	0
Q6DKK2	TTC19	55.7187	55.4349	0.781528	Two Sample t-test	-0.283846	0
Q6FI81	CIAPIN1	56.0471	55.6888	0.57625	Two Sample t-test	-0.358218	0
Q6GMV2	SMYD5	56.8621	56.0676	0.254495	Two Sample t-test	-0.794431	0
Q6GQQ9	OTUD7B	48.1326	50.1955	0.0715822	Two Sample t-test	2.06294	0
Q6IA86-3	ELP2	58.0388	56.2313	0.156818	Two Sample t-test	-1.80748	0
Q6IBS0	TWF2	52.7149	52.6152	0.744826	Two Sample t-test	-0.099707	0
Q6ICB0	DESI1	50.5952	50.7391	0.762432	Two Sample t-test	0.143942	0
Q6ICG6	KIAA0930	56.2318	55.316	0.113819	Two Sample t-test	-0.915837	0
Q6ICJ4	Em:AP000351.3;GSTT2;GSTT2B	64.1556	63.9675	0.903133	Two Sample t-test	-0.188064	0
Q6IE81-3	JADE1	50.8026	51.1607	0.887671	Two Sample t-test	0.358138	0
Q6IN85	SMEK1	55.8366	55.8029	0.936179	Two Sample t-test	-0.0337299	0
Q6IPR3	TYW3	59.0895	61.313	0.434181	Two Sample t-test	2.22352	0
Q6IQ49-2	SDE2	60.4623	59.607	0.374014	Two Sample t-test	-0.855267	0
Q6ISB3-2	GRHL2	52.0747	53.3039	0.586101	Two Sample t-test	1.22924	0
Q6JQN1	ACAD10	54.1836	52.9764	0.743027	Two Sample t-test	-1.20722	0
Q6L8Q7-2	PDE12	52.1014	52.1507	0.498369	Two Sample t-test	0.0493058	0
Q6N063	OGFOD2	50.0435	48.742	0.532301	Two Sample t-test	-1.30155	0
Q6N069	NAA16	46.2474	47.0174	0.558321	Two Sample t-test	0.770016	0
Q6NVW1	EPHB2	54.5494	54.7404	0.970117	Two Sample t-test	0.190989	0
Q6NVY1	HIBCH	53.3455	53.1154	0.381242	Two Sample t-test	-0.230054	0
Q6NXE6-2	ARMC6	48.3637	48.7425	0.127331	Two Sample t-test	0.378732	0
Q6NXG1-2	ESRP1	50.8197	50.6338	0.599038	Two Sample t-test	-0.185904	0
Q6NXT1	ANKRD54	58.1385	58.2346	0.594049	Two Sample t-test	0.0960677	0
Q6NYC1	JMJD6	51.4689	51.2017	0.733643	Two Sample t-test	-0.26714	0
Q6NYC8	PPP1R18	63.9343	60.3239	0.224013	Two Sample t-test	-3.61042	0
Q6P158	DHX57	52.4824	53.2842	0.553329	Two Sample t-test	0.801865	0
Q6P1J9	CDC73	49.2004	49.5486	0.108153	Two Sample t-test	0.348219	0
Q6P1K2	PMF1;PMF1-BGLAP	58.2455	57.3572	0.459366	Two Sample t-test	-0.888318	0
Q6P1K8	GTF2H2C;GTF2H2	54.5169	54.5129	0.999032	Two Sample t-test	-0.00394515	0
Q6P1L8	MRPL14	54.6426	56.0335	0.653381	Two Sample t-test	1.3909	0
Q6P1Q9	METTL2B;METTL2A	48.3062	49.9764	0.0760885	Two Sample t-test	1.67018	0
Q6P1R4	DUS1L	49.0551	49.4455	0.414422	Two Sample t-test	0.390452	0
Q6P1X6	C8orf82	54.5872	55.5121	0.391461	Two Sample t-test	0.924962	0
Q6P2C8-2	MED27	48.8404	50.7776	0.50041	Two Sample t-test	1.93719	0
Q6P2P2	PRMT9	54.3922	54.0685	0.470999	Two Sample t-test	-0.323681	0
Q6P2Q9	PRPF8	52.6156	53.9451	0.391619	Two Sample t-test	1.32949	0
Q6P3X3	TTC27	48.381	48.7089	0.0966079	Two Sample t-test	0.327851	0
Q6P4I2	WDR73	52.3023	52.3264	0.979406	Two Sample t-test	0.0240481	0
Q6P587	FAHD1	49.8613	48.8534	0.00363182	Two Sample t-test	-1.00791	0
Q6P6B7	ANKRD16	52.6475	53.9047	0.525017	Two Sample t-test	1.25726	0
Q6P996-5	PDXDC1	49.3004	49.9679	0.12514	Two Sample t-test	0.667479	0
Q6P9B6	TLDC1	53.3052	52.7162	0.591789	Two Sample t-test	-0.589063	0
Q6PCE3	PGM2L1	54.3871	54.1773	0.668826	Two Sample t-test	-0.209757	0
Q6PD62	CTR9	51.4405	51.6792	0.700902	Two Sample t-test	0.238715	0
Q6PD74	AAGAB	56.8299	55.9504	0.0291708	Two Sample t-test	-0.879417	0
Q6PID6	TTC33	51.1494	51.729	0.815737	Welch Two Sample t-test	0.57961	0
Q6PII5-2	HAGHL	59.4415	54.8286	0.192612	Two Sample t-test	-4.6129	0
Q6PIJ6	FBXO38	51.9804	51.7724	0.677642	Two Sample t-test	-0.208039	0
Q6PIW4	FIGNL1	49.4245	48.8978	0.856761	Two Sample t-test	-0.526722	0
Q6PJ69	TRIM65	49.4552	49.7822	0.338618	Welch Two Sample t-test	0.327006	0
Q6PJG6	BRAT1	51.0888	51.4858	0.248948	Two Sample t-test	0.397016	0
Q6PKG0	LARP1	58.3675	56.6547	0.291156	Two Sample t-test	-1.71286	0
Q6PL24	TMED8	52.1716	52.845	0.0127765	Two Sample t-test	0.673416	0
Q6QNY1	BLOC1S2	64.6232	61.7825	0.385575	Two Sample t-test	-2.84063	0
Q6UB28	METAP1D	50.9657	50.5569	0.643855	Two Sample t-test	-0.408818	0
Q6UB35	MTHFD1L	55.882	57.0107	0.410461	Two Sample t-test	1.12871	0
Q6ULP2-5	AFTPH	62.3928	62.9021	0.881226	Two Sample t-test	0.509325	0
Q6UUV9-3	CRTC1	59.0492	56.9103	0.481747	Two Sample t-test	-2.13887	0
[truncated: 1,267 more rows]

## Sheet: AKT1
The identified interactions for AKT1 (two-sided Student t-test; no adjustment for multiple comparisons was performed)
UniProt ID	Gene names	Mean AKT1 Tm	Mean Control Tm	P value	Test	Tm difference AKT1 vs. control	Hit or not
C9JC87	AP4M1	51.484	49.078	0.0353316	Two Sample t-test	-2.40607	1
H0Y4U1	TNS1	52.8215	49.3551	0.0494431	Two Sample t-test	-3.46644	1
H3BMS5	PHLPP2	52.6406	50.3804	0.025833	Two Sample t-test	-2.2602	1
H7BZK0	SLMAP	59.438	54.2993	0.0131021	Two Sample t-test	-5.1387	1
J3KN59	BNIP2	54.923	57.684	0.0435993	Two Sample t-test	2.76103	1
O60671	RAD1	56.619	58.9964	0.00605586	Two Sample t-test	2.37737	1
O75356	ENTPD5	52.7995	49.5262	0.0137552	Two Sample t-test	-3.27336	1
O75506	HSBP1	58.4018	62.7498	0.0419898	Two Sample t-test	4.34801	1
P04040	CAT	61.5609	58.4006	0.021953	Two Sample t-test	-3.16023	1
P07237	P4HB	62.2736	64.8312	0.0434934	Two Sample t-test	2.55757	1
P14923	JUP	50.9756	54.2304	0.00427567	Two Sample t-test	3.25481	1
P20908	COL5A1	60.341	62.4427	0.0263971	Two Sample t-test	2.10171	1
P23497	SP100	56.3707	59.3072	0.0463704	Two Sample t-test	2.93649	1
P31749	AKT1	52.3036	47.9069	0.00162083	Two Sample t-test	-4.39674	1
P34931	HSPA1L	53.1913	50.0375	0.00696302	Two Sample t-test	-3.15382	1
P49748	ACADVL	53.4019	56.2268	0.00110121	Two Sample t-test	2.82485	1
P56270-2	MAZ	55.9439	53.0191	0.0390872	Two Sample t-test	-2.92488	1
Q12857-3	NFIA	56.1862	58.529	0.0155966	Two Sample t-test	2.34277	1
Q13123	IK	48.4817	51.9005	0.0453286	Two Sample t-test	3.41874	1
Q15631	TSN	62.0629	64.494	0.043835	Two Sample t-test	2.43107	1
Q6P4I2	WDR73	52.8289	55.095	0.0182375	Two Sample t-test	2.26604	1
Q71RC2-6	LARP4	58.3768	54.6334	0.0126409	Two Sample t-test	-3.74346	1
Q7L266	ASRGL1	58.8983	56.2872	0.00391544	Two Sample t-test	-2.61107	1
Q7L523	RRAGA;RRAGB	56.0319	58.7381	0.0129228	Two Sample t-test	2.70625	1
Q7L5D6	GET4	48.9933	51.3769	0.00851177	Two Sample t-test	2.3836	1
Q86YM7	HOMER1	57.1413	60.5838	0.00730203	Two Sample t-test	3.44244	1
Q8IVL6	LEPREL2	47.8374	45.7996	0.0328124	Two Sample t-test	-2.03781	1
Q8IY22	CMIP	47.2063	44.7034	0.0309104	Two Sample t-test	-2.50293	1
Q96MX6	WDR92;DKFZp434B156	54.2038	52.056	0.0178727	Two Sample t-test	-2.14779	1
Q96P70	IPO9	59.7631	62.1005	0.0332443	Two Sample t-test	2.33737	1
Q96PE7	MCEE	63.6589	66.2419	0.0407635	Two Sample t-test	2.58294	1
Q96PY6-4	NEK1	53.033	50.8823	0.0349297	Two Sample t-test	-2.15068	1
Q9H999	PANK3	52.3947	50.1237	0.000324	Two Sample t-test	-2.27104	1
Q9NVI1	FANCI	45.904	48.1891	0.00299382	Two Sample t-test	2.28503	1
Q9Y3C7	MED31	51.9093	54.8471	0.0212264	Two Sample t-test	2.93776	1
Q9Y5J6	TIMM10B	52.7052	55.3617	0.0111493	Two Sample t-test	2.65648	1
X6RLT1	NELFCD;TH1L	51.3258	46.8537	0.0240138	Two Sample t-test	-4.4721	1
X6RLX0	ERC1	53.9591	51.5393	0.00531676	Two Sample t-test	-2.41981	1
A0A024R4E5	HDLBP	45.2262	44.8057	0.0817718	Two Sample t-test	-0.42051	0
A0A024R4M0	RPS9	48.9298	53.9582	0.382343	Two Sample t-test	5.02841	0
A0A024R571	EHD1	49.1316	49.0101	0.437049	Two Sample t-test	-0.121455	0
A0A024RCR6	BAT3;BAG6	52.3502	53.0314	0.333115	Two Sample t-test	0.681169	0
A0A087WUB9	CTNNBL1	44.449	43.8507	0.116245	Two Sample t-test	-0.598204	0
A0A087WUI6	PIBF1	47.5438	47.1003	0.407671	Two Sample t-test	-0.443525	0
A0A087WUL4	PEG10	46.03	46.4165	0.36125	Two Sample t-test	0.386493	0
A0A087WVB5	AUTS2	55.1953	55.0628	0.746964	Two Sample t-test	-0.132541	0
A0A087WVF7	ITSN2	50.879	50.5242	0.521241	Welch Two Sample t-test	-0.354778	0
A0A087WVR3	UHRF1	48.9826	48.9844	0.998238	Two Sample t-test	0.00186458	0
A0A087WVS8	MOB2	47.8128	47.265	0.20332	Two Sample t-test	-0.547759	0
A0A087WW06	TTC28	50.2	48.0418	0.51294	Two Sample t-test	-2.15823	0
A0A087WWP4	RBM15	54.6959	52.8889	0.30407	Two Sample t-test	-1.80698	0
A0A087WXM6	RPL17;RPL17-C18orf32	59.2911	57.7175	0.167129	Two Sample t-test	-1.57365	0
A0A087WXN9	MTSS1L	53.0005	51.9745	0.0213868	Two Sample t-test	-1.026	0
A0A087WXS7	ASNA1	49.3453	48.5254	0.0155339	Two Sample t-test	-0.819896	0
A0A087WY00	MYO5A	46.4391	46.1517	0.717285	Two Sample t-test	-0.28748	0
A0A087WY55	VTA1	52.5642	52.1177	0.241567	Two Sample t-test	-0.44649	0
A0A087WY71	AP2M1	52.4611	52.4777	0.961206	Two Sample t-test	0.0166504	0
A0A087WYL5	SEZ6L2	53.1431	53.9125	0.672129	Two Sample t-test	0.769408	0
A0A087WYN9	DHX29	49.1293	48.6649	0.401021	Two Sample t-test	-0.464414	0
A0A087WYP2	C11orf31;SELH	53.1493	51.9627	0.0583007	Two Sample t-test	-1.18654	0
A0A087WZ13	RAVER1	48.2159	48.8644	0.102068	Two Sample t-test	0.648467	0
A0A087WZG4	ARHGEF18	48.4611	49.5591	0.292891	Two Sample t-test	1.09799	0
A0A087WZN1	IDH3B	50.8283	49.9484	0.131954	Two Sample t-test	-0.879918	0
A0A087WZQ7	NAPB	52.0097	51.3385	0.412558	Two Sample t-test	-0.671175	0
A0A087X020	SBDS	53.5351	53.0022	0.413945	Two Sample t-test	-0.532939	0
A0A087X0M4	SLC4A1AP	52.6083	52.3857	0.0655854	Two Sample t-test	-0.222578	0
A0A087X0Q9	SELO	47.1328	45.544	0.29087	Two Sample t-test	-1.58881	0
A0A087X0R6	SNX12	54.7407	55.0014	0.767206	Two Sample t-test	0.260637	0
A0A087X159	SSBP2	55.5411	54.7818	0.211803	Two Sample t-test	-0.759264	0
A0A087X1A8	ATXN3	52.5781	51.8652	0.240841	Two Sample t-test	-0.712914	0
A0A087X1E4	ARFIP2	52.2062	51.4055	0.098967	Two Sample t-test	-0.800746	0
A0A087X1K6	KLF13	53.7516	54.7682	0.136148	Two Sample t-test	1.01663	0
A0A087X1Z3	PSME2	63.2866	63.855	0.619571	Two Sample t-test	0.568442	0
A0A087X211	KIAA1524	47.4979	46.0951	0.288731	Two Sample t-test	-1.40276	0
A0A087X256	KIAA1033	50.3362	50.2172	0.36862	Two Sample t-test	-0.119043	0
A0A087X2D5	MRPL45	46.6551	48.2841	0.706194	Two Sample t-test	1.62898	0
A0A087X2I1	PSMC6	48.1866	49.4345	0.52475	Two Sample t-test	1.24788	0
A0A087X2I2	GPX4	49.4945	49.8082	0.417356	Two Sample t-test	0.313688	0
A0A088AWP5	PRUNE2	53.9266	54.1667	0.888644	Two Sample t-test	0.240068	0
A0A096LNH6	DOCK1	48.2157	48.1729	0.833859	Two Sample t-test	-0.0428135	0
A0A096LP25	AAK1	51.5659	50.9255	0.116385	Two Sample t-test	-0.640425	0
A0A096LP75	WASH3P;WASH2P;WASH1	50.3413	50.4977	0.401425	Two Sample t-test	0.156457	0
A0A0A0MQR1	MAP4K5	49.5409	50.397	0.18325	Two Sample t-test	0.85606	0
A0A0A0MQR2	RTFDC1	55.0287	54.5961	0.50028	Two Sample t-test	-0.432522	0
A0A0A0MQT0	RBP1	53.6226	53.0635	0.472417	Two Sample t-test	-0.55909	0
A0A0A0MQW1	KSR1	52.599	52.0971	0.700389	Two Sample t-test	-0.501941	0
A0A0A0MR66	RBM10	52.759	52.4984	0.509034	Two Sample t-test	-0.260579	0
A0A0A0MR85	GSTM4	47.7165	48.394	0.240117	Two Sample t-test	0.677549	0
A0A0A0MR88	FAM21C	52.7212	51.3033	0.0680386	Two Sample t-test	-1.4179	0
A0A0A0MRB5	MADD	50.2171	51.1305	0.579759	Two Sample t-test	0.913354	0
A0A0A0MRC4	GPSM1	46.867	50.754	0.168308	Welch Two Sample t-test	3.88696	0
A0A0A0MRF6	AKAP9	51.2253	56.3002	0.365877	Two Sample t-test	5.07493	0
A0A0A0MRJ0	CDC42BPA	47.0765	46.6742	0.736087	Two Sample t-test	-0.402314	0
A0A0A0MRM8	MYO6	55.991	56.3077	0.200927	Two Sample t-test	0.316688	0
A0A0A0MRM9	NOLC1	55.978	57.2594	0.03078	Two Sample t-test	1.28141	0
A0A0A0MRR3	TAF8	53.5405	55.7866	0.374754	Two Sample t-test	2.24611	0
A0A0A0MRT6	ABI1	52.2081	51.9242	0.269819	Two Sample t-test	-0.283885	0
A0A0A0MRU5	CLN5	53.9844	55.0421	0.0910931	Two Sample t-test	1.05773	0
A0A0A0MRV3	WRAP73	55.6113	54.9073	0.879767	Two Sample t-test	-0.703995	0
A0A0A0MS52	CAMK2G	50.7576	50.3302	0.446783	Two Sample t-test	-0.42736	0
A0A0A0MSB4	OSBP2	51.8312	51.7583	0.741041	Two Sample t-test	-0.0729656	0
A0A0A0MSB8	EXOC7	46.2673	46.4774	0.641018	Two Sample t-test	0.210086	0
A0A0A0MSI8	EXOC5	46.824	47.4086	0.0977309	Two Sample t-test	0.584537	0
A0A0A0MSJ9	RASA2	48.5047	48.03	0.789827	Two Sample t-test	-0.474644	0
A0A0A0MSQ9	MON1A	50.6184	50.9184	0.784058	Two Sample t-test	0.299957	0
A0A0A0MSS8	AKR1C3	50.272	50.3646	0.795773	Welch Two Sample t-test	0.0925614	0
A0A0A0MT23	MARK3	50.0811	48.237	0.0392095	Two Sample t-test	-1.84412	0
A0A0A0MT33	SCAF8	47.7478	48.7104	0.516284	Two Sample t-test	0.962609	0
A0A0A0MT35	FAM213B	54.4791	55.5729	0.162553	Two Sample t-test	1.09388	0
A0A0A0MT83	IVD	56.4463	56.7226	0.214279	Two Sample t-test	0.276285	0
A0A0A0MTH3	ILK	46.3326	45.9149	0.458214	Two Sample t-test	-0.417745	0
A0A0A0MTH9	BTAF1	50.5662	49.6193	0.0625682	Two Sample t-test	-0.946921	0
A0A0A0MTL6	FAM65A	48.6072	47.8853	0.347464	Two Sample t-test	-0.721855	0
A0A0A0MTN0	CUL2	52.7198	52.7118	0.965467	Two Sample t-test	-0.00797301	0
A0A0A0MTR7	RNF213	45.3143	45.2524	0.941584	Two Sample t-test	-0.0618735	0
A0A0A6YY96	IREB2	48.0894	48.5009	0.14769	Two Sample t-test	0.411459	0
A0A0A6YYJ8	LUC7L2;C7orf55	56.2573	55.3535	0.840159	Two Sample t-test	-0.903802	0
A0A0A6YYL2	SULT1A4;SULT1A3	45.5167	45.9753	0.57673	Two Sample t-test	0.458622	0
A0A0A6YYL4	CORO7-PAM16;CORO7	47.888	47.8295	0.812908	Two Sample t-test	-0.0584322	0
A0A0B4J1W3	NAA15	52.0164	51.7849	0.329818	Welch Two Sample t-test	-0.231497	0
A0A0B4J294	TRAPPC2L	55.5084	55.2679	0.322498	Two Sample t-test	-0.240504	0
A0A0B4J2A0	TRPV1;SHPK	50.4541	48.879	0.0600857	Welch Two Sample t-test	-1.57515	0
A0A0B4J2G4	LRRC41	49.3393	48.1837	0.440474	Two Sample t-test	-1.15563	0
A0A0C4DFM7	ZCCHC11	51.0404	51.1542	0.815088	Two Sample t-test	0.113789	0
A0A0C4DFN3	MGLL	54.4771	54.36	0.445148	Two Sample t-test	-0.117096	0
A0A0C4DFR8	UXT	55.2082	54.8961	0.404665	Two Sample t-test	-0.312065	0
A0A0C4DFX9	NELFA	48.6362	46.9161	0.0378105	Two Sample t-test	-1.72014	0
A0A0C4DG89	DDX46	44.9736	44.8024	0.546427	Two Sample t-test	-0.17118	0
A0A0C4DG99	KLHL13	48.7496	48.2035	0.153155	Two Sample t-test	-0.546162	0
A0A0C4DGA2	ECI2	47.8873	47.4779	0.306582	Two Sample t-test	-0.409447	0
A0A0C4DGB0	SCOC	54.6144	61.1845	0.290238	Two Sample t-test	6.57015	0
A0A0C4DGB9	PPA2	58.12	61.8324	0.154459	Two Sample t-test	3.71234	0
A0A0C4DGH3	NUMBL	50.249	49.7682	0.0249936	Two Sample t-test	-0.480814	0
A0A0C4DGJ8	LYRM5	52.4777	53.6988	0.164142	Two Sample t-test	1.22112	0
A0A0C4DGN6	GIT1	47.9289	47.8016	0.761343	Two Sample t-test	-0.12731	0
A0A0C4DGQ3	ZNF556	52.3859	51.7417	0.220911	Two Sample t-test	-0.644273	0
A0A0C4DGQ5	CAPNS1	55.2551	54.0748	0.0303797	Two Sample t-test	-1.18037	0
A0A0C4DGS0	NDUFA6	45.4046	46.4222	0.273362	Two Sample t-test	1.01765	0
A0A0C4DGU2	MMACHC	48.0077	47.7298	0.865828	Two Sample t-test	-0.277958	0
A0A0D9SEI0	C6orf203	52.1591	52.2446	0.87011	Two Sample t-test	0.0854656	0
A0A0D9SEJ5	FAM120B	48.0115	48.286	0.508885	Two Sample t-test	0.27444	0
A0A0D9SEU5	RANBP10	50.6114	51.3361	0.700193	Two Sample t-test	0.724676	0
A0A0D9SEY1	MAP4K4	48.9525	49.1541	0.675164	Welch Two Sample t-test	0.201657	0
A0A0D9SFB3	DDX3X;DDX3Y	45.8246	45.3267	0.168614	Two Sample t-test	-0.497835	0
A0A0D9SFE4	DNM1	47.0731	47.2765	0.740955	Two Sample t-test	0.203327	0
A0A0D9SFK2	MYO18A	49.9657	50.388	0.394798	Two Sample t-test	0.422274	0
A0A0D9SFR6	DGKH	49.4487	49.7134	0.619826	Two Sample t-test	0.264705	0
A0A0D9SG71	UBE2A	58.8763	60.4497	0.130041	Two Sample t-test	1.57335	0
A0A0D9SGE8	PHF6	52.953	52.6169	0.43792	Two Sample t-test	-0.336097	0
A0A0D9SGF6	SPTAN1	55.5074	55.2918	0.674258	Two Sample t-test	-0.215569	0
A0A0G2JH68	DIAPH1	49.4287	49.3761	0.817323	Two Sample t-test	-0.0526181	0
A0A0G2JIW1	HSPA1B;HSPA1A	48.4846	48.8857	0.32502	Two Sample t-test	0.401113	0
A0A0G2JJ26	RPP21;TRIM39-RPP21	57.0168	57.2865	0.887513	Two Sample t-test	0.26973	0
A0A0G2JNY3	ARHGAP27	50.361	49.393	0.0883455	Two Sample t-test	-0.967944	0
A0A0G2JNZ2	SCRIB	46.8951	47.0703	0.711088	Two Sample t-test	0.175218	0
A0A0J9YVR0	NA	54.7967	54.2137	0.69886	Two Sample t-test	-0.58299	0
A0A0R4J2E2	R3HCC1	50.0369	50.229	0.747546	Two Sample t-test	0.192061	0
A0A0U1RQE4	SH3D19	50.2478	49.5255	0.000642	Two Sample t-test	-0.722258	0
A0A0U1RQK7	EIF4G3	47.6647	47.5558	0.614488	Two Sample t-test	-0.10896	0
A0A0U1RQQ9	SCYL2	54.356	54.5539	0.663084	Two Sample t-test	0.197928	0
A0A0U1RR06	WDR45	55.8504	56.6696	0.20466	Two Sample t-test	0.819254	0
A0A0U1RR27	DENND4A	54.7495	54.5562	0.972483	Welch Two Sample t-test	-0.193281	0
A0A0U1RR63	PTEN	48.3597	49.065	0.0267237	Two Sample t-test	0.70524	0
A0A0U1RRH6	PHF14	52.6851	53.7093	0.227145	Two Sample t-test	1.02423	0
A0A0U1RRL8	SPATA20	51.9902	51.6599	0.228696	Two Sample t-test	-0.330272	0
A0A0U1RRM1	GATAD2B	50.6801	50.0296	0.7778	Two Sample t-test	-0.650526	0
A0A0U1RRM6	NA	55.0344	54.7565	0.0154252	Two Sample t-test	-0.277898	0
A0A0X1KG71	NELFB	50.1903	49.7164	0.0802106	Two Sample t-test	-0.473949	0
A0A0X1KG75	COBLL1	52.4543	52.511	0.912619	Two Sample t-test	0.0566533	0
A0A140TA45	VARS2	49.3822	49.2527	0.82756	Two Sample t-test	-0.129464	0
A0A1B0GTK8	TNFAIP8L3	54.3593	55.7681	0.0678136	Two Sample t-test	1.40878	0
A0A1B0GTT1	BEGAIN	55.8098	54.0945	0.502453	Two Sample t-test	-1.71531	0
A0A1B0GTU4	PXN	62.2122	61.8429	0.789024	Two Sample t-test	-0.369246	0
A0A1B0GTW1	TJP2	47.0572	47.1932	0.811109	Welch Two Sample t-test	0.136012	0
A0A1B0GUA3	KIAA1279	46.7596	46.664	0.754666	Two Sample t-test	-0.0955671	0
A0A1B0GUI1	RALGAPA1	48.7022	48.9684	0.673293	Two Sample t-test	0.266174	0
A0A1B0GUS7	UNC13B	49.6909	50.0172	0.90925	Two Sample t-test	0.326294	0
A0A1B0GV70	ENTHD2	52.6781	51.234	0.0975374	Two Sample t-test	-1.44404	0
A0A1B0GVD5	CTSD	51.7094	50.8794	0.314486	Two Sample t-test	-0.829994	0
A0A1B0GVV3	RILPL1	53.1473	52.9144	0.790247	Two Sample t-test	-0.232967	0
A0A1B0GW03	NA	53.3881	52.9325	0.548971	Two Sample t-test	-0.455617	0
A0A1B0GW23	ACY1;ABHD14A-ACY1	61.631	63.6111	0.155368	Two Sample t-test	1.98015	0
A0A1B0GWJ0	ADSL	56.6335	57.0863	0.26148	Two Sample t-test	0.452847	0
A0A1C7CYX9	DPYSL2	60.0533	59.5603	0.0168436	Two Sample t-test	-0.492981	0
A0A5E8	GAS2L1	51.9833	50.8517	0.0999282	Two Sample t-test	-1.13164	0
A0AVT1	UBA6	46.3416	46.7427	0.44425	Two Sample t-test	0.401107	0
A0JNW5	UHRF1BP1L	53.5313	53.0682	0.270608	Two Sample t-test	-0.4631	0
A0MZ66	KIAA1598	57.0619	57.0105	0.942417	Two Sample t-test	-0.0513816	0
A1A4S6	ARHGAP10	50.5822	50.7071	0.761853	Two Sample t-test	0.124871	0
A1E5M1	PDE7B	55.6157	56.3167	0.504436	Two Sample t-test	0.700948	0
A1L390	PLEKHG3	51.0375	52.5765	0.233593	Two Sample t-test	1.53901	0
A1X283	SH3PXD2B	51.0764	50.7471	0.159524	Two Sample t-test	-0.329314	0
A1Z1Q3-2	MACROD2	50.309	52.025	0.634619	Welch Two Sample t-test	1.71596	0
A2A274	ACO2	52.3701	52.1471	0.518675	Two Sample t-test	-0.222978	0
A2RUC4	TYW5	49.5595	49.9812	0.0491651	Two Sample t-test	0.421703	0
A2RUF3	SRGAP2	49.9852	49.9286	0.778012	Welch Two Sample t-test	-0.0566032	0
A3KFL2	EXOSC2	59.1507	58.8099	0.323129	Two Sample t-test	-0.340813	0
A3KMH1-3	VWA8	50.9737	51.1479	0.787251	Two Sample t-test	0.1742	0
A3KN83-2	SBNO1	51.8248	51.7178	0.650008	Two Sample t-test	-0.107084	0
A4D104	LOC401307;UMAD1	54.4185	54.9311	0.781684	Two Sample t-test	0.51263	0
A4D1E9	GTPBP10	43.62	44.877	0.463337	Welch Two Sample t-test	1.257	0
A4D1P6	WDR91	51.4154	50.2587	0.0276039	Two Sample t-test	-1.15671	0
A5PLN9-4	TRAPPC13	48.4585	49.2304	0.434833	Two Sample t-test	0.771906	0
A5YKK6-2	CNOT1	50.3914	49.8246	0.454625	Two Sample t-test	-0.566806	0
A6NDU8	C5orf51	49.1244	48.2772	0.164368	Two Sample t-test	-0.847214	0
A6NED2	RCCD1	51.7074	52.8556	0.275313	Two Sample t-test	1.14815	0
A6NEM2	HCFC1	55.3619	55.1708	0.686931	Two Sample t-test	-0.1911	0
A6NGJ0	DYNLT3	55.7573	56.7742	0.684918	Two Sample t-test	1.0169	0
A6NHG8	TRAF3	52.0187	53.277	0.248305	Welch Two Sample t-test	1.25833	0
A6NHR9	SMCHD1	43.8902	43.7637	0.748852	Two Sample t-test	-0.126506	0
A6NHX0	GATSL2	58.9077	58.1182	0.521895	Welch Two Sample t-test	-0.789566	0
A6NIH7	UNC119B	55.4795	56.0009	0.52425	Two Sample t-test	0.521422	0
A6NIW2	DOCK11	49.9357	49.9364	0.997939	Two Sample t-test	0.000689	0
A6NLN1	PTBP1	47.7703	46.9278	0.0446335	Two Sample t-test	-0.842511	0
A6NMH6	2020-09-08	58.2443	58.9326	0.160694	Two Sample t-test	0.688266	0
A6NML8	DIAPH2	47.7699	46.9141	0.0635236	Two Sample t-test	-0.855816	0
A6NMQ1	POLA1	50.7448	50.3561	0.0792844	Two Sample t-test	-0.388714	0
A6NN40	SHROOM1	53.9121	55.049	0.542525	Two Sample t-test	1.13689	0
A6PVN8	PPP2R4	53.5749	54.5873	0.0519669	Two Sample t-test	1.01236	0
A6PW57	PIP5K1A	50.0992	52.0807	0.0182438	Two Sample t-test	1.98148	0
A8K070	GPS1	53.0637	53.3747	0.626005	Two Sample t-test	0.311066	0
A8K727	PLEKHA2	49.6038	49.74	0.630851	Two Sample t-test	0.136229	0
A8MPS7	YDJC	53.291	53.4722	0.855177	Two Sample t-test	0.181251	0
A8MQ02	MLLT4	50.3865	50.1971	0.433423	Two Sample t-test	-0.189362	0
A8MT72	RTN1	51.6797	52.1489	0.862579	Two Sample t-test	0.469139	0
A8MUM1	TSSC1	56.4445	55.57	0.0204282	Two Sample t-test	-0.8745	0
A8MVZ6	BICD1	52.0706	52.0922	0.966383	Two Sample t-test	0.0215755	0
A8MXP9	MATR3	49.3468	48.6715	0.208098	Two Sample t-test	-0.675235	0
A8MXV4	NUDT19	56.6553	56.0802	0.798372	Two Sample t-test	-0.575069	0
A9UHW6	MIF4GD	56.1346	57.1812	0.309548	Two Sample t-test	1.04662	0
A9Z1X7	SRRM1	59.8594	56.6186	0.056958	Two Sample t-test	-3.24073	0
B0QYS6	TFEB	55.0224	55.7683	0.732212	Two Sample t-test	0.745896	0
B0QZ72	PHF19	51.243	49.781	0.223265	Two Sample t-test	-1.46202	0
B1AHR1	2020-09-03	52.5698	52.5876	0.935932	Two Sample t-test	0.0177637	0
B1AKJ5	NRD1	51.709	51.7272	0.82708	Two Sample t-test	0.0181378	0
B1AL05	MRPL43	50.2787	50.2379	0.980775	Two Sample t-test	-0.0407842	0
B1AL69	CDC37L1	55.833	56.0041	0.65383	Two Sample t-test	0.171072	0
B1ALH6	PHYH	50.5509	49.9585	0.467183	Two Sample t-test	-0.592418	0
B1AMS2	2020-09-06	60.9058	61.123	0.602953	Two Sample t-test	0.217226	0
B1ANH0	GUK1	47.9045	47.6388	0.515964	Two Sample t-test	-0.265654	0
B2R5W2	HNRNPC	54.5535	54.2188	0.463374	Two Sample t-test	-0.334776	0
B2RA97	HEMK2;N6AMT1	52.1029	51.8538	0.483909	Two Sample t-test	-0.249075	0
B3KTM8	MORF4L1	49.8151	48.7673	0.191932	Two Sample t-test	-1.04784	0
B3KVZ3	CENPH	52.5611	52.6441	0.636508	Two Sample t-test	0.0830083	0
B4DDF4	CNN2	55.6507	55.1182	0.503549	Two Sample t-test	-0.532574	0
B4DGM3	SMARCE1	49.7405	50.0429	0.756428	Two Sample t-test	0.302357	0
B4DJL6	VWA9	51.8127	51.8968	0.702761	Two Sample t-test	0.0841648	0
B4DJV2	CS	47.6264	48.0117	0.0479785	Welch Two Sample t-test	0.385354	0
B4DL54	CHURC1-FNTB	55.8943	56.0594	0.756184	Two Sample t-test	0.165094	0
B4DR80	STK24	50.5728	50.5765	0.984034	Two Sample t-test	0.00370106	0
B4DZS0	DFFB	54.2265	54.5523	0.735611	Two Sample t-test	0.325863	0
B4E3T4	RBPMS	52.1155	54.1703	0.420817	Two Sample t-test	2.05482	0
B5MCF9	PES1	45.1678	44.8775	0.434312	Two Sample t-test	-0.290328	0
B5MDL5	MAPK12	53.98	54.1184	0.744728	Two Sample t-test	0.138405	0
B7WP74	CWC22	57.3905	53.3986	0.386872	Two Sample t-test	-3.99187	0
B7WPE2	EML3	51.9941	51.8157	0.781183	Two Sample t-test	-0.178381	0
B7Z4W5	CCBL1	58.3134	59.6921	0.12336	Two Sample t-test	1.37879	0
B7Z6D5	DDX27	49.9627	50.005	0.900054	Two Sample t-test	0.042266	0
B7Z879	VPS11	48.805	49.5352	0.660415	Two Sample t-test	0.730204	0
B7ZC38	SH3GLB2	50.4994	50.0283	0.225092	Welch Two Sample t-test	-0.471141	0
B8ZZ87	MZT2B;MZT2A	55.7643	56.8923	0.717005	Two Sample t-test	1.12795	0
B8ZZZ1	AP1S3	53.0661	53.5298	0.354998	Two Sample t-test	0.463632	0
B9A018	USP39	53.1035	51.4449	0.386748	Two Sample t-test	-1.65864	0
B9A057	COA5	52.9552	53.7583	0.760538	Two Sample t-test	0.803114	0
B9EGQ5	WIZ	52.35	51.5424	0.391612	Two Sample t-test	-0.807592	0
C9IYN3	HNRNPLL;HNRPLL	48.1847	48.4002	0.315056	Two Sample t-test	0.215463	0
C9J0I9	ZC3HC1	51.8186	51.345	0.256874	Two Sample t-test	-0.473626	0
C9J0J7	PFN2	50.2663	50.2636	0.989486	Two Sample t-test	-0.00272655	0
C9J0K6	SRI	57.7714	57.9803	0.795966	Two Sample t-test	0.208821	0
C9J0Q5	NCOR2	52.2228	52.6422	0.482802	Two Sample t-test	0.419412	0
C9J2P0	UBE2E1	51.0029	50.8854	0.106567	Two Sample t-test	-0.117524	0
C9J2P9	CBLL1	53.1295	52.6339	0.838528	Two Sample t-test	-0.495624	0
C9J2U0	CCNE1	57.0332	57.1993	0.854952	Welch Two Sample t-test	0.166166	0
C9J2Y9	POLR2B	50.4409	51.5886	0.207753	Two Sample t-test	1.1477	0
C9J381	IMPDH1	55.8117	55.2811	0.782299	Two Sample t-test	-0.530603	0
C9J3G2	CBWD2;CBWD1;CBWD5;CBWD3;CBWD7;CBWD6	50.9398	50.4144	0.555636	Two Sample t-test	-0.525434	0
C9J3L8	SSR1	54.6821	53.0026	0.47607	Two Sample t-test	-1.67942	0
C9J494	MKRN2	49.6723	49.1366	0.607888	Two Sample t-test	-0.535679	0
C9J712	PFN2	54.1501	53.5307	0.074296	Two Sample t-test	-0.619435	0
C9J7E5	TNPO3	51.8619	51.4792	0.162644	Two Sample t-test	-0.382703	0
C9J9K3	RPSA	51.225	53.5198	0.310281	Two Sample t-test	2.29482	0
C9JCC6	DRAP1	56.3851	56.4632	0.63063	Two Sample t-test	0.0780748	0
C9JG97	AAMP	60.2146	60.7221	0.283137	Two Sample t-test	0.507458	0
C9JIF9	APEH	60.8047	61.49	0.378679	Two Sample t-test	0.685349	0
C9JJ19	MRPS34	48.8573	49.3162	0.789506	Two Sample t-test	0.458928	0
C9JLB7	OXNAD1	46.0759	46.9312	0.554425	Two Sample t-test	0.855294	0
C9JLU1	POLR2H	52.3745	52.3331	0.902886	Two Sample t-test	-0.0414392	0
C9JME2	FARP1	47.284	47.7127	0.222785	Two Sample t-test	0.428726	0
C9JNE2	OARD1	47.9724	47.4121	0.671682	Two Sample t-test	-0.560326	0
C9JP00	MBNL1	57.2183	57.0397	0.829581	Two Sample t-test	-0.178646	0
C9JQB1	NME6	57.0157	57.3661	0.673978	Two Sample t-test	0.350342	0
C9JQV0	C7orf50	47.7156	50.1307	0.184446	Welch Two Sample t-test	2.41501	0
C9JRZ6	CHCHD3	55.184	53.8026	0.579116	Welch Two Sample t-test	-1.3814	0
C9JXB9	DNAJB2	56.6454	60.6033	0.460534	Two Sample t-test	3.95789	0
C9JYM0	POP7	60.0194	60.3981	0.887076	Two Sample t-test	0.378727	0
D3YTB1	RPL32	55.8431	56.2266	0.649839	Welch Two Sample t-test	0.383488	0
D4Q8H0	pk;ZAK	54.0868	53.373	0.285987	Two Sample t-test	-0.713751	0
D6R938	CAMK2D	50.9569	51.012	0.90666	Two Sample t-test	0.0551219	0
D6RAJ6	FBXO4	49.8874	49.3689	0.0822245	Two Sample t-test	-0.518571	0
D6RB81	AMACR	54.3052	51.007	0.390807	Two Sample t-test	-3.29821	0
D6RBD1	ATG10	53.0834	55.4146	0.271031	Two Sample t-test	2.33116	0
D6RBJ1	ISL1	50.5083	50.7516	0.89665	Two Sample t-test	0.243233	0
D6RBV2	LMAN2	52.321	53.2066	0.180114	Two Sample t-test	0.885664	0
D6REB5	IDUA	52.9733	51.7813	0.558133	Two Sample t-test	-1.19195	0
D6REL5	FAM175A	59.5558	58.264	0.551026	Two Sample t-test	-1.29184	0
D6REX3	SEC31A	52.0621	51.4939	0.0340703	Two Sample t-test	-0.568117	0
D6RFG8	DCK	52.061	52.0055	0.850715	Two Sample t-test	-0.0555508	0
D6RGG3	COL12A1	53.1006	52.6931	0.666559	Welch Two Sample t-test	-0.407443	0
D6RGI3	2020-09-11	53.0269	54.7943	0.547123	Two Sample t-test	1.76733	0
D6RHI9	RNASET2	59.8652	60.7578	0.4327	Two Sample t-test	0.892579	0
D6W601	ADAT3	55.6635	55.0643	0.562236	Two Sample t-test	-0.599264	0
E5KLK1	OPA1	47.5793	46.6525	0.236073	Two Sample t-test	-0.926882	0
E5RFJ1	NSMCE2	52.5078	52.4774	0.979524	Two Sample t-test	-0.0303438	0
E5RFU2	EPHX2	57.4091	57.4498	0.989341	Two Sample t-test	0.0407078	0
E5RG17	TATDN1	59.4555	59.6513	0.768053	Two Sample t-test	0.19585	0
E5RIZ4	MRPL15	49.087	50.5256	0.469401	Two Sample t-test	1.43859	0
E5RJM0	CPEB4	53.1721	51.9147	0.347002	Two Sample t-test	-1.25733	0
E5RK69	ANXA6	49.0714	49.6232	0.488494	Two Sample t-test	0.551786	0
E7EM64	COPS6	54.4899	54.252	0.292904	Two Sample t-test	-0.237878	0
E7EMF1	ITGA2	52.5441	54.2601	0.647922	Two Sample t-test	1.71595	0
E7EMW7	UBR5	54.879	53.6135	0.104198	Two Sample t-test	-1.26554	0
E7EP90	POLR2J3;POLR2J2	51.434	50.9286	0.420277	Two Sample t-test	-0.505373	0
E7EPP7	STXBP4	52.1112	49.2427	0.314252	Two Sample t-test	-2.86854	0
E7EQ69	NAA50	49.4681	49.0721	0.170654	Two Sample t-test	-0.395969	0
E7EQZ4	SMN1;SMN2	54.4917	56.0422	0.762259	Two Sample t-test	1.55046	0
E7ERI8	CLASP2	50.3966	50.0029	0.405785	Two Sample t-test	-0.393733	0
E7ERR0	KLHDC3	52.4986	50.7457	0.0149013	Two Sample t-test	-1.75287	0
E7ESV4	RAP1B	52.9506	56.3856	0.181522	Two Sample t-test	3.43496	0
E7ESY4	MTA1	49.0542	51.6937	0.475431	Two Sample t-test	2.63946	0
E7ET15	U2SURP	53.2375	53.8626	0.689848	Two Sample t-test	0.625101	0
E7ETK0	RPS24	51.5649	55.5043	0.531718	Welch Two Sample t-test	3.93939	0
E7ETU5	RBMS1	52.6212	53.1205	0.807176	Two Sample t-test	0.499249	0
E7EU35	PITPNC1	50.5278	50.3688	0.481316	Two Sample t-test	-0.159015	0
E7EU96	CSNK2A1;CSNK2A3	52.1004	52.2152	0.795306	Two Sample t-test	0.114827	0
E7EUI8	G6PD	51.7876	51.0542	0.675704	Two Sample t-test	-0.733411	0
E7EUU4	EIF4G1	47.2283	47.014	0.283191	Two Sample t-test	-0.214296	0
E7EVX8	PRPF31	44.5072	44.2267	0.652454	Two Sample t-test	-0.280485	0
E7EW69	2020-09-10	55.3342	54.7252	0.0236154	Two Sample t-test	-0.609042	0
E7EWM3	ZMIZ2	59.2077	57.8461	0.705579	Two Sample t-test	-1.36164	0
E7EWW0	C16orf62	49.2641	48.9668	0.156749	Two Sample t-test	-0.297271	0
E7EX90	DCTN1;DKFZp686E0752	49.6961	50.7836	0.518366	Two Sample t-test	1.08747	0
E9PC47	LIMK1	50.2214	49.8823	0.638731	Two Sample t-test	-0.339173	0
E9PC69	MARK2	48.4282	49.4525	0.620909	Welch Two Sample t-test	1.02429	0
E9PC90	CCNB1	53.9881	54.3469	0.615019	Two Sample t-test	0.358844	0
E9PCH4	RAPGEF6	48.1914	48.4624	0.903695	Two Sample t-test	0.271055	0
E9PDF6	MYO1B	46.7715	46.5944	0.566999	Two Sample t-test	-0.177095	0
E9PDK2	UNKL	54.5539	51.2209	0.0762853	Two Sample t-test	-3.333	0
E9PDR0	PCCB	55.0883	55.4735	0.669977	Two Sample t-test	0.385226	0
E9PDU5	WDR6	50.2907	50.6421	0.614228	Two Sample t-test	0.351348	0
E9PER6	PDPK1;PDPK2P	46.6103	46.6713	0.918059	Two Sample t-test	0.0609795	0
E9PF16	ACSF2	48.2285	47.5917	0.657602	Two Sample t-test	-0.636766	0
E9PF18	HADH	47.2258	46.8257	0.332113	Two Sample t-test	-0.400173	0
E9PFK9	RABGEF1	52.8472	52.6488	0.406716	Two Sample t-test	-0.1984	0
E9PG19	FCHSD2	48.6137	48.3631	0.804791	Two Sample t-test	-0.250535	0
E9PGC0	RASA1	49.3343	49.2815	0.783844	Two Sample t-test	-0.0528169	0
E9PGC8	MAP1A	52.0837	51.8959	0.531201	Two Sample t-test	-0.187733	0
E9PGT3	RPS6KA1	46.2191	46.2903	0.757925	Two Sample t-test	0.0711896	0
E9PHV5	SSFA2	56.729	56.6068	0.903626	Two Sample t-test	-0.122157	0
E9PHY8	MROH1	50.3342	50.4859	0.885305	Two Sample t-test	0.151686	0
E9PJ81	UBXN1	59.2216	60.7221	0.387686	Two Sample t-test	1.50056	0
E9PJD7	CYHR1	54.9358	54.5238	0.373589	Welch Two Sample t-test	-0.411957	0
E9PK80	SIRT3	51.2425	52.0842	0.388741	Two Sample t-test	0.841694	0
E9PLK3	NPEPPS	57.0735	57.3978	0.479024	Two Sample t-test	0.324332	0
E9PLL6	RPL27A	52.8394	52.7724	0.813338	Two Sample t-test	-0.066945	0
E9PLX2	RNF141	59.0272	57.9963	0.719804	Two Sample t-test	-1.03092	0
E9PMH5	BIRC2	53.2264	53.0583	0.650265	Two Sample t-test	-0.168041	0
E9PQR4	TUB	52.2705	51.9169	0.04539	Two Sample t-test	-0.353682	0
E9PR44	CRYAB	48.6021	48.7664	0.784079	Two Sample t-test	0.16428	0
E9PS17	SCYL1	52.8696	52.5415	0.143378	Two Sample t-test	-0.328137	0
E9PSH4	MAF1	48.6622	49.0369	0.604525	Two Sample t-test	0.3747	0
F2Z2B9	TUBGCP2	48.3951	46.9758	0.263789	Two Sample t-test	-1.41938	0
F2Z2V1	FGGY	56.5824	56.6322	0.911519	Two Sample t-test	0.0497753	0
F2Z2X4	XPO4	53.5784	53.006	0.012639	Two Sample t-test	-0.572419	0
F5GWN5	PIK3C2B	50.9468	50.1616	0.104723	Two Sample t-test	-0.785208	0
F5GWT4	WNK1	52.2285	52.3942	0.467321	Two Sample t-test	0.165689	0
F5GWX5	CHD4	46.8785	47.4369	0.394011	Welch Two Sample t-test	0.558466	0
F5GX09	FAM76B	54.3093	52.3772	0.267299	Two Sample t-test	-1.93217	0
F5GXE4	ATE1	49.9912	49.8468	0.745101	Welch Two Sample t-test	-0.144431	0
F5GYJ5	SDHAF2	59.1136	59.6405	0.703058	Two Sample t-test	0.526861	0
F5GYR0	ABLIM2	51.9451	57.7122	0.345273	Two Sample t-test	5.76715	0
F5GZ90	DTL	48.7825	48.6739	0.747839	Two Sample t-test	-0.108583	0
F5GZ97	CCDC53	51.5889	50.8466	0.0397538	Two Sample t-test	-0.742292	0
F5GZS6	SLC3A2	49.6124	56.2964	0.588108	Welch Two Sample t-test	6.68404	0
F5GZY7	GABARAPL1	53.1546	52.1764	0.3025	Two Sample t-test	-0.978217	0
F5H070	KDM3A	50.0802	51.9527	0.423442	Two Sample t-test	1.87244	0
F5H0R1	TUT1	47.7235	46.9365	0.475644	Two Sample t-test	-0.786934	0
F5H148	RRN3	49.0288	47.546	0.256083	Two Sample t-test	-1.48287	0
F5H1D6	POLE	49.5043	47.8034	0.519626	Two Sample t-test	-1.70092	0
F5H1Z6	STARD10	56.5135	54.5994	0.26354	Two Sample t-test	-1.91409	0
F5H2X7	CIZ1	55.9764	55.1675	0.226908	Two Sample t-test	-0.808873	0
F5H365	SEC23A	51.2219	50.9477	0.213068	Two Sample t-test	-0.274145	0
F5H4V9	PDCD2	50.944	51.4139	0.320818	Two Sample t-test	0.469884	0
F5H5D3	TUBA1C;TUBA1A	49.3127	49.8691	0.715015	Two Sample t-test	0.556483	0
F5H5I6	GRSF1	48.8115	48.9015	0.419983	Two Sample t-test	0.0900311	0
F5H5P2	BCKDHA	51.7237	52.4422	0.456293	Two Sample t-test	0.71843	0
F5H619	HEATR5A	52.1278	52.4393	0.168789	Two Sample t-test	0.311521	0
F5H8D7	XRCC1	52.2063	50.2262	0.585119	Two Sample t-test	-1.98014	0
F6QMI7	DST	49.0309	48.8662	0.592152	Two Sample t-test	-0.164734	0
F6TDL0	PIK3R3	52.46	53.1189	0.452347	Two Sample t-test	0.658874	0
F6V2D4	LGALS8	51.7144	55.0043	0.250321	Two Sample t-test	3.28992	0
F6VZ39	RBM38;RBM24	55.8662	56.1123	0.740484	Two Sample t-test	0.246157	0
F8VRV0	CEP120	58.2025	54.5315	0.428712	Two Sample t-test	-3.67105	0
F8VSL3	NFYB	58.5504	55.6762	0.325147	Welch Two Sample t-test	-2.87425	0
F8VV52	CNOT2	50.0378	50.2113	0.78694	Two Sample t-test	0.173454	0
F8VV64	TNS2	51.1478	50.6823	0.637534	Two Sample t-test	-0.465478	0
F8VVA7	COPZ1	55.7075	56.3535	0.722339	Welch Two Sample t-test	0.645954	0
F8VWL3	FGD4	48.9177	48.3795	0.337942	Two Sample t-test	-0.538214	0
F8VXY3	OAS1	51.3532	51.3987	0.891188	Two Sample t-test	0.0454096	0
F8VYE8	PPP1CC	56.5645	54.8032	0.420843	Two Sample t-test	-1.76131	0
F8VZX2	PCBP2	52.4102	51.8689	0.258026	Two Sample t-test	-0.541316	0
F8W1A4	AK2	57.8569	58.1236	0.595032	Two Sample t-test	0.26663	0
F8W1I9	ACAD10	50.706	48.5306	0.204908	Two Sample t-test	-2.17537	0
F8W6L3	KLC1	50.2319	49.2475	0.162539	Two Sample t-test	-0.984431	0
F8W717	EML1	52.2344	52.1463	0.842131	Two Sample t-test	-0.0881434	0
F8W8D3	SLBP	52.3698	52.2916	0.745964	Two Sample t-test	-0.0781567	0
F8W8I6	TIA1	58.3753	58.2001	0.860569	Two Sample t-test	-0.175166	0
F8W9A8	PPIP5K1	48.9667	48.7539	0.891595	Two Sample t-test	-0.21286	0
F8W9F9	WNK2	51.1992	51.6496	0.0146031	Two Sample t-test	0.45044	0
F8W9X7	CCDC93	49.1372	48.8565	0.566442	Two Sample t-test	-0.280707	0
F8WA11	CLASP1	48.9251	48.4636	0.0734331	Two Sample t-test	-0.461453	0
F8WA39	MTMR1	46.6897	46.4893	0.830125	Two Sample t-test	-0.200391	0
F8WC89	SAC3D1	47.722	47.8839	0.771765	Two Sample t-test	0.161915	0
F8WEC0	MMADHC	51.1953	51.1869	0.990332	Two Sample t-test	-0.00843464	0
G3V0I5	NDUFV1	49.9888	50.4081	0.0581222	Two Sample t-test	0.419282	0
G3V169	CASP1	52.1141	52.6696	0.307154	Two Sample t-test	0.555559	0
G3V1B4	SERGEF	51.1758	50.9382	0.806932	Two Sample t-test	-0.237628	0
G3V1P3	LOH12CR1	58.3544	61.7419	0.158561	Two Sample t-test	3.3875	0
G3V3G9	DCAF8	52.6753	53.0031	0.514467	Two Sample t-test	0.327858	0
G3V3I4	NFKBIA	51.645	51.0076	0.163436	Two Sample t-test	-0.637417	0
G3V3U8	KLHDC2	51.5109	51.8544	0.817057	Two Sample t-test	0.343473	0
G3V4K3	VIPAS39	49.3239	49.0697	0.355933	Two Sample t-test	-0.254262	0
G3V529	DDX24	51.4989	49.3715	0.191383	Two Sample t-test	-2.12744	0
G3V583	FAM177A1	55.1598	51.5975	0.215524	Two Sample t-test	-3.56234	0
G3V5T0	GSTZ1	51.7413	51.3951	0.175555	Two Sample t-test	-0.346222	0
G3V5T9	CDK2	52.4799	52.2962	0.519075	Two Sample t-test	-0.183738	0
G3XAI2	LAMB1	56.8191	57.1374	0.858076	Two Sample t-test	0.318292	0
G5E975	SMARCB1	46.9807	47.2367	0.83445	Two Sample t-test	0.255907	0
G5E9A6	USP11	47.6411	48.3659	0.400353	Two Sample t-test	0.724756	0
G5E9C5	PDE5A	55.4573	55.2797	0.851309	Two Sample t-test	-0.177527	0
G5E9C8	SOS1	48.316	47.458	0.017162	Two Sample t-test	-0.857977	0
G5E9E7	TJP1	49.3532	49.584	0.650351	Two Sample t-test	0.230742	0
G5E9L0	ARFGAP2	53.5576	52.9118	0.278312	Two Sample t-test	-0.645832	0
G5E9W7	MRPS22	47.4238	48.7297	0.580457	Two Sample t-test	1.30592	0
G5EA30	CELF1	48.3908	47.4261	0.182409	Two Sample t-test	-0.964691	0
G5EA37	WIPI1	57.4603	57.5647	0.984901	Two Sample t-test	0.104432	0
G8JL98	TDG	53.803	54.0462	0.84008	Two Sample t-test	0.243218	0
G8JLB6	HNRNPH1	49.0378	48.8536	0.12649	Two Sample t-test	-0.184262	0
G8JLH2	CDC25B	56.4413	56.1738	0.857346	Two Sample t-test	-0.267484	0
G8JLL2	PPT2;hCG_1999928	53.4539	52.8059	0.473888	Two Sample t-test	-0.648033	0
H0Y507	SH3PXD2A	49.0019	52.5942	0.394472	Two Sample t-test	3.59231	0
H0Y5C6	FLNA	52.1505	52.7745	0.317337	Two Sample t-test	0.623984	0
H0Y6A0	ARFGAP3	54.6902	53.2378	0.312553	Two Sample t-test	-1.45243	0
H0Y9X1	TMA16	53.345	53.509	0.904204	Two Sample t-test	0.164037	0
H0YA68	MAN2B2	52.5135	52.1113	0.63915	Two Sample t-test	-0.402275	0
H0YAB3	SEC31A	52.1947	51.9433	0.134969	Two Sample t-test	-0.251414	0
H0YAR2	PABPC1	51.7303	52.2167	0.612666	Two Sample t-test	0.486409	0
H0YAY3	DENND3	49.4577	48.8654	0.601851	Two Sample t-test	-0.592288	0
H0YC42	NA	63.4753	62.606	0.114802	Two Sample t-test	-0.869303	0
H0YCK3	ADAR	52.6532	52.763	0.902125	Two Sample t-test	0.109738	0
H0YD68	ODF2L	54.7427	52.8883	0.119817	Two Sample t-test	-1.85443	0
H0YD93	RUFY2	48.3855	48.0464	0.511818	Two Sample t-test	-0.339086	0
H0YE88	TEAD1	50.2883	50.4132	0.593113	Two Sample t-test	0.124869	0
H0YIS7	RNASEK-C17orf49;BAP18;C17orf49	57.1105	55.1318	0.27411	Two Sample t-test	-1.9787	0
H0YKD8	RPL28	52.7319	52.4726	0.656174	Two Sample t-test	-0.259307	0
H0YMB1	RMDN3	54.5357	56.2597	0.187961	Two Sample t-test	1.72402	0
H0YN88	RPS17	52.1444	55.6794	0.479901	Welch Two Sample t-test	3.53497	0
H0YNK6	TYRO3	52.0092	52.2984	0.786711	Two Sample t-test	0.2892	0
H0YNW5	DUT	54.4921	54.8003	0.883211	Two Sample t-test	0.308161	0
H1UBN3	CCNB2V;CCNB2	51.8275	50.4788	0.175551	Two Sample t-test	-1.34876	0
H3BLV9	SRPK1	51.5806	48.6837	0.327257	Two Sample t-test	-2.89695	0
H3BLZ3	WWC1	50.5705	50.4025	0.554813	Two Sample t-test	-0.167926	0
H3BLZ8	DDX17	49.4795	48.9938	0.122055	Two Sample t-test	-0.48572	0
H3BM14	NUB1	49.6524	49.5777	0.494837	Two Sample t-test	-0.0746456	0
H3BMQ0	TSC2	50.0302	49.6505	0.667428	Two Sample t-test	-0.379736	0
H3BNK2	LYRM1	54.3118	53.6246	0.339697	Two Sample t-test	-0.687221	0
H3BNT2	COQ9	48.6424	49.1672	0.462525	Two Sample t-test	0.524815	0
H3BNU1	TBC1D24	46.4198	47.4684	0.395793	Two Sample t-test	1.0486	0
H3BPE1	MACF1	50.2181	50.0215	0.272813	Two Sample t-test	-0.196566	0
H3BR42	BLOC1S6	57.018	58.5441	0.0788281	Two Sample t-test	1.52614	0
H3BR94	DCTN5	62.3812	62.9755	0.793083	Two Sample t-test	0.594259	0
H3BRL3	UBFD1	57.1988	57.2016	0.996361	Two Sample t-test	0.00285758	0
H3BRS1	NFATC3	50.0817	51.916	0.133806	Two Sample t-test	1.8343	0
H3BSC1	RAB11A	54.9089	47.1342	0.0969018	Two Sample t-test	-7.77463	0
H3BTL1	MAP1LC3B;MAP1LC3B2	56.2718	55.2205	0.149006	Two Sample t-test	-1.0513	0
H7BXC7	PLEKHG2	52.1425	56.5871	0.0501632	Two Sample t-test	4.44452	0
H7BXD5	GCA	52.8957	52.6038	0.149522	Two Sample t-test	-0.291929	0
H7BXH9	METTL21A	53.0654	54.2485	0.314194	Two Sample t-test	1.1831	0
H7BXZ5	KALRN	48.1067	46.836	0.044678	Two Sample t-test	-1.27065	0
H7BYJ1	RNF34	52.1952	52.3681	0.73064	Two Sample t-test	0.172935	0
H7BYM2	ATG4A	47.7926	47.5018	0.193526	Welch Two Sample t-test	-0.2908	0
H7BYN4	KIF23	52.6293	52.601	0.929012	Welch Two Sample t-test	-0.0283582	0
H7BZJ3	PDIA3	50.9674	50.903	0.885633	Two Sample t-test	-0.06436	0
H7C0A2	BCL3	47.444	46.8693	0.179269	Two Sample t-test	-0.574712	0
H7C144	ACTN4	59.6502	59.5031	0.807775	Two Sample t-test	-0.147055	0
H7C179	BRD8	55.8119	55.8982	0.91957	Two Sample t-test	0.0862888	0
H7C2Q8	EBNA1BP2	51.0896	51.5977	0.505732	Two Sample t-test	0.508178	0
H7C2W9	RPL31	55.2774	54.8547	0.67089	Two Sample t-test	-0.422697	0
H7C3G9	NAGK	56.2883	56.3666	0.803986	Two Sample t-test	0.078312	0
H7C3J6	SAMD11	50.5089	48.8827	0.23188	Two Sample t-test	-1.6262	0
H7C410	GPC1	56.4308	55.2747	0.0673751	Two Sample t-test	-1.15607	0
H7C835	FBXL17	50.3256	49.9804	0.445033	Two Sample t-test	-0.345151	0
H9KV90	SHANK1	52.4286	51.506	0.0178727	Two Sample t-test	-0.922619	0
H9ZYI9	GABPB1	52.2599	51.6927	0.243614	Two Sample t-test	-0.567222	0
I3L0E3	hCG_1984214;MRPS17	48.4619	49.6139	0.643661	Two Sample t-test	1.15208	0
I3L0N3	NSF	49.4986	51.5329	0.39565	Two Sample t-test	2.03423	0
I3L1H5	DPH1	52.6561	53.4136	0.0210322	Two Sample t-test	0.757541	0
I3L2B0	CLUH	50.9204	50.888	0.937766	Two Sample t-test	-0.0324048	0
I3L2J0	CIC	53.1164	54.1357	0.175156	Two Sample t-test	1.01934	0
I3L2J8	CEP131	51.282	49.24	0.192728	Two Sample t-test	-2.042	0
I3L2N2	DVL2	51.2966	50.0268	0.669359	Two Sample t-test	-1.26989	0
I3L448	ATPAF1	58.9061	58.1218	0.0422636	Two Sample t-test	-0.784361	0
I3L4X7	GPS2	52.369	53.4291	0.116353	Two Sample t-test	1.0601	0
I3VM54	KDM2A	49.8987	49.0489	0.143485	Two Sample t-test	-0.849758	0
J3KMZ8	DPF2	59.0051	59.5949	0.555473	Two Sample t-test	0.589795	0
J3KN32	RCOR1	48.8607	48.4513	0.284903	Two Sample t-test	-0.409316	0
J3KN36	NOMO3;NOMO1;NOMO2	53.4043	53.5962	0.604724	Two Sample t-test	0.191837	0
J3KND1	SAAL1	51.7771	52.1874	0.338847	Two Sample t-test	0.410275	0
J3KNG8	FNIP1	50.673	50.9449	0.70804	Two Sample t-test	0.271913	0
J3KNI1	COG4	44.74	48.2094	0.0846054	Welch Two Sample t-test	3.46933	0
J3KNL6	SEC16A	51.7356	51.9946	0.729898	Two Sample t-test	0.258986	0
J3KNN3	PHKG2	47.1403	47.1955	0.962453	Two Sample t-test	0.0552045	0
J3KNQ4	PARVA	50.2938	49.9463	0.276797	Welch Two Sample t-test	-0.347452	0
J3KNZ9	FBRS	51.1171	50.7143	0.0462645	Two Sample t-test	-0.402841	0
J3KP75	PHACTR2	54.891	55.1319	0.449477	Two Sample t-test	0.240903	0
J3KPD3	RBM7	52.1628	52.1187	0.9692	Two Sample t-test	-0.0441339	0
J3KPF9	KIF3A	44.8145	44.6127	0.367387	Two Sample t-test	-0.20175	0
J3KPS0	DNAJB12	49.4282	49.9131	0.350728	Two Sample t-test	0.484938	0
J3KPV1	CHCHD7	62.2775	55.3085	0.0702187	Two Sample t-test	-6.96896	0
J3KQ32	OLA1	47.3368	47.3291	0.975508	Two Sample t-test	-0.00773083	0
J3KQ34	COPS7B	54.7242	54.8555	0.781156	Two Sample t-test	0.131308	0
J3KQJ1	SUMF2	48.4373	48.5671	0.964039	Two Sample t-test	0.129707	0
J3KQU4	TOM1L1	55.4226	54.624	0.120685	Two Sample t-test	-0.798635	0
J3KR44	OTUB1	53.0409	52.8129	0.16102	Two Sample t-test	-0.227974	0
J3KR97	TBCD	49.3992	49.5623	0.50454	Two Sample t-test	0.163065	0
J3KRL7	PER1	52.614	53.1731	0.840778	Two Sample t-test	0.559105	0
J3KS15	ICT1	46.9279	51.5242	0.217992	Two Sample t-test	4.59625	0
J3KTA4	DDX5	50.3206	49.7379	0.0314137	Two Sample t-test	-0.582765	0
J3QK89	CHERP	54.9408	54.1383	0.6521	Two Sample t-test	-0.802544	0
J3QKK3	RAD51C	50.9378	51	0.616942	Two Sample t-test	0.0622156	0
J3QL05	SRSF2	56.4031	55.9398	0.773653	Two Sample t-test	-0.463239	0
J3QL71	SCRN2	53.0265	52.8402	0.405836	Two Sample t-test	-0.186256	0
J3QR09	RPL19	57.8706	55.8893	0.148992	Two Sample t-test	-1.98133	0
J3QR44	CDK11B;CDC2L1;CDK11A	47.8802	47.7942	0.779528	Two Sample t-test	-0.085969	0
J3QT38	EXOC6B	45.4697	44.5298	0.114996	Two Sample t-test	-0.939869	0
J9JIC5	C17orf75	52.7784	53.4673	0.357293	Two Sample t-test	0.688897	0
K4DI92	RWDD4	50.0751	50.2181	0.525419	Two Sample t-test	0.143022	0
K7EIU8	SMAD4	55.0723	55.4521	0.560164	Two Sample t-test	0.379773	0
K7EK07	H3F3B;H3F3A;H3F3C	54.2495	54.1083	0.870243	Two Sample t-test	-0.141252	0
K7EK35	STAT5A	50.7096	50.3066	0.545957	Two Sample t-test	-0.403001	0
K7EKB6	THOP1	51.6716	54.7745	0.351386	Two Sample t-test	3.10291	0
K7EKE6	LONP1	53.9391	54.6037	0.583261	Two Sample t-test	0.664635	0
K7EM02	KATNAL2	62.2169	62.8267	0.820682	Two Sample t-test	0.609755	0
K7EM88	UBALD1;FAM100A	57.8078	56.2125	0.455236	Two Sample t-test	-1.59534	0
K7EMC9	WBP2	64.8142	64.8023	0.99266	Two Sample t-test	-0.0118701	0
K7EMM8	GLYR1	57.0324	56.9662	0.985024	Two Sample t-test	-0.0662044	0
K7ENF0	NARS	50.0749	50.1004	0.775622	Two Sample t-test	0.0254664	0
K7ENV7	ISOC2	52.0822	52.0422	0.987847	Two Sample t-test	-0.0399892	0
K7EPS8	C19orf12	58.0167	60.6861	0.606231	Two Sample t-test	2.66944	0
K7EQ55	DAZAP1	58.2862	59.2934	0.279661	Two Sample t-test	1.00716	0
K7ERI7	RPL22	48.878	48.6632	0.648977	Two Sample t-test	-0.214814	0
K7ES61	MRPL4	51.9706	53.6631	0.73422	Two Sample t-test	1.69252	0
K7ES84	EEF2KMT;FAM86B2;FAM86B1	51.7317	52.8234	0.0240344	Two Sample t-test	1.09174	0
L0R8F8	SMCR7L	56.2914	58.6359	0.132747	Two Sample t-test	2.34441	0
M0QWZ7	SARS2	50.4308	51.061	0.0241972	Two Sample t-test	0.630215	0
M0QZ22	SAMD4B	54.8346	54.3142	0.107043	Two Sample t-test	-0.520388	0
M0QZM1	HNRNPM	46.9831	47.2043	0.489833	Two Sample t-test	0.221241	0
M0R0F0	RPS5	49.4996	53.4893	0.424688	Two Sample t-test	3.9897	0
M0R0N4	AP2S1	53.0079	52.489	0.467703	Welch Two Sample t-test	-0.518858	0
M0R2B7	POLD1	52.2541	52.5096	0.426281	Welch Two Sample t-test	0.255508	0
M0R3D4	RABAC1	55.9193	61.1733	0.20324	Two Sample t-test	5.25406	0
O00116	AGPS	51.1144	50.9805	0.832279	Two Sample t-test	-0.133885	0
O00139	KIF2A	45.1449	46.9309	0.383725	Two Sample t-test	1.786	0
O00142-2	TK2	55.6935	56.7463	0.855992	Two Sample t-test	1.05284	0
O00148	DDX39A	48.184	49.2281	0.533163	Welch Two Sample t-test	1.04406	0
O00154-4	ACOT7	54.6002	55.5536	0.0919197	Two Sample t-test	0.953447	0
O00170	AIP	53.8423	53.7637	0.885298	Two Sample t-test	-0.0785392	0
O00178	GTPBP1	49.0281	49.2839	0.698075	Two Sample t-test	0.255846	0
O00186	STXBP3	48.4244	49.7642	0.351703	Two Sample t-test	1.33983	0
O00203	AP3B1	48.8603	48.5475	0.273019	Two Sample t-test	-0.31288	0
O00231	PSMD11	48.3743	49.9287	0.444929	Two Sample t-test	1.55431	0
O00232	PSMD12	48.3563	49.5709	0.575898	Two Sample t-test	1.21456	0
O00267	SUPT5H	50.9924	51.0613	0.663504	Two Sample t-test	0.0689335	0
O00291-3	HIP1	51.3224	51.2802	0.835076	Two Sample t-test	-0.0422127	0
O00299	CLIC1	53.5801	53.5067	0.502792	Two Sample t-test	-0.0733976	0
O00303	EIF3F	48.7705	49.6218	0.478635	Two Sample t-test	0.851296	0
O00308	WWP2	52.091	53.0631	0.596237	Two Sample t-test	0.972117	0
O00330-3	PDHX	47.1473	48.7516	0.112479	Two Sample t-test	1.60423	0
O00399	DCTN6	58.6752	57.8672	0.651505	Two Sample t-test	-0.80796	0
O00401	WASL	52.0942	51.6196	0.233939	Two Sample t-test	-0.474594	0
O00410	IPO5	55.8865	55.7122	0.179053	Two Sample t-test	-0.174298	0
O00418	EEF2K	46.2907	45.0449	0.231229	Two Sample t-test	-1.24579	0
O00429	DNM1L	48.1199	47.9335	0.75996	Two Sample t-test	-0.186394	0
O00429-2	DNM1L	48.1926	48.1598	0.642412	Two Sample t-test	-0.0328478	0
O00442	RTCA	46.7027	47.29	0.411084	Two Sample t-test	0.587289	0
O00459	PIK3R2	49.7788	48.9488	0.249978	Two Sample t-test	-0.829992	0
O00462	MANBA	52.8464	52.2205	0.0838561	Two Sample t-test	-0.62584	0
O00463	TRAF5	48.2075	49.4902	0.199477	Two Sample t-test	1.28265	0
O00468-6	AGRN	53.6412	53.5291	0.774082	Two Sample t-test	-0.112148	0
O00469-2	PLOD2	49.5088	49.7389	0.415347	Two Sample t-test	0.230185	0
O00487	PSMD14	49.4149	49.8583	0.853832	Two Sample t-test	0.443433	0
O00499-9	BIN1	53.4827	53.0496	0.159292	Two Sample t-test	-0.433095	0
O00505	KPNA3	53.1163	52.8637	0.589657	Two Sample t-test	-0.252615	0
O00522	KRIT1	50.4301	50.0949	0.550856	Two Sample t-test	-0.335159	0
O00560	SDCBP	55.246	55.2632	0.972327	Two Sample t-test	0.0172648	0
O00560-2	SDCBP	55.0147	54.791	0.138671	Two Sample t-test	-0.22372	0
O00562-2	PITPNM1	49.5464	48.4746	0.478126	Two Sample t-test	-1.07183	0
O00625	PIR	53.8538	53.2658	0.475277	Two Sample t-test	-0.588073	0
O00628	PEX7	56.491	57.2925	0.233377	Two Sample t-test	0.801431	0
O00629	KPNA4	55.3164	55.2346	0.84266	Two Sample t-test	-0.0818031	0
O00712-5	NA	55.6911	56.0309	0.7271	Two Sample t-test	0.339788	0
O00762	UBE2C	54.4009	53.4214	0.163411	Two Sample t-test	-0.979463	0
O00764	PDXK	54.4034	54.2182	0.245944	Two Sample t-test	-0.18512	0
O14497	ARID1A	49.0278	49.2035	0.899036	Two Sample t-test	0.175631	0
O14503	BHLHE40	54.2737	53.2514	0.404376	Two Sample t-test	-1.02238	0
O14530	TXNDC9	52.9056	52.1107	0.393984	Two Sample t-test	-0.794966	0
O14578-4	CIT	50.9517	51.1008	0.853241	Two Sample t-test	0.149115	0
O14579	COPE	52.0107	51.8869	0.797261	Two Sample t-test	-0.123773	0
O14617-5	AP3D1	49.4731	49.0071	0.425112	Two Sample t-test	-0.466033	0
O14618	CCS	56.0995	57.0708	0.109311	Two Sample t-test	0.971329	0
O14727-4	APAF1	48.8743	48.7875	0.867343	Two Sample t-test	-0.0868627	0
O14744	PRMT5	53.9421	54.4323	0.307035	Two Sample t-test	0.490166	0
O14757	CHEK1	55.2395	54.5269	0.278526	Two Sample t-test	-0.712514	0
O14772	FPGT	49.2568	49.1834	0.895216	Two Sample t-test	-0.0734089	0
O14773	TPP1	52.5303	51.7202	0.341157	Two Sample t-test	-0.810057	0
O14775-3	GNB5	51.623	51.3654	0.76838	Two Sample t-test	-0.257615	0
O14776-2	TCERG1	47.7413	46.9963	0.0250414	Two Sample t-test	-0.74506	0
O14777	NDC80	46.6735	46.1072	0.204895	Two Sample t-test	-0.566288	0
O14787-2	TNPO2	50.2218	49.6934	0.0102428	Two Sample t-test	-0.528377	0
O14802	POLR3A	47.7333	48.6038	0.161859	Two Sample t-test	0.87044	0
O14828	SCAMP3	55.1387	55.0536	0.964904	Two Sample t-test	-0.0851547	0
O14841	OPLAH	50.8907	50.9058	0.975997	Two Sample t-test	0.0151069	0
O14879	IFIT3	51.064	52.5585	0.0231354	Two Sample t-test	1.49447	0
O14907	TAX1BP3	52.1668	51.7669	0.536289	Two Sample t-test	-0.399972	0
O14908	GIPC1	51.7339	51.611	0.763427	Two Sample t-test	-0.122919	0
O14929	HAT1	57.1336	57.3826	0.770476	Two Sample t-test	0.248909	0
O14936-3	CASK	53.5578	53.6674	0.640285	Two Sample t-test	0.109635	0
O14964	HGS	54.1302	53.7532	0.0893067	Two Sample t-test	-0.376974	0
O14972	DSCR3	49.2824	50	0.406616	Two Sample t-test	0.717565	0
O14974	PPP1R12A	52.7605	52.4321	0.413678	Two Sample t-test	-0.328441	0
O14980	XPO1	50.4494	49.6217	0.0107634	Two Sample t-test	-0.827666	0
O15013-7	ARHGEF10	47.8821	47.4528	0.782151	Two Sample t-test	-0.429292	0
O15020	SPTBN2	49.5378	49.4692	0.90268	Two Sample t-test	-0.0686843	0
O15040	TECPR2	53.6745	53.786	0.944742	Two Sample t-test	0.111525	0
O15056-2	SYNJ2	48.2377	47.5982	0.705448	Two Sample t-test	-0.639512	0
O15066	KIF3B	45.1779	44.7585	0.144907	Two Sample t-test	-0.419347	0
O15067	PFAS	48.3809	48.3751	0.97492	Two Sample t-test	-0.00586972	0
O15083	ERC2	53.701	50.7225	0.0572974	Two Sample t-test	-2.97842	0
O15084	ANKRD28	50.4296	51.3912	0.198247	Two Sample t-test	0.961555	0
O15085	ARHGEF11	48.7059	48.8116	0.64315	Two Sample t-test	0.105692	0
O15143	ARPC1B	57.4258	57.3334	0.696888	Two Sample t-test	-0.0924507	0
O15144	ARPC2	58.0122	58.5082	0.0223701	Two Sample t-test	0.496024	0
O15145	ARPC3	55.5783	56.1628	0.265976	Two Sample t-test	0.584528	0
O15156	ZBTB7B	55.6161	56.2245	0.694988	Two Sample t-test	0.608411	0
O15160	POLR1C	47.0725	46.1668	0.362301	Two Sample t-test	-0.905648	0
O15164-2	TRIM24	49.571	54.2667	0.27659	Two Sample t-test	4.69573	0
O15230	LAMA5	54.7752	54.4556	0.746294	Two Sample t-test	-0.319581	0
O15235	MRPS12	48.6922	49.9841	0.690315	Two Sample t-test	1.2919	0
O15247	CLIC2	49.6814	49.0433	0.130672	Welch Two Sample t-test	-0.638091	0
O15254	ACOX3	49.5379	50.1376	0.415424	Two Sample t-test	0.59963	0
O15294	OGT	46.9373	46.8188	0.426502	Two Sample t-test	-0.118453	0
O15305	PMM2	52.5282	51.6942	0.235341	Two Sample t-test	-0.83407	0
O15327	INPP4B	49.6532	50.2447	0.164026	Two Sample t-test	0.591539	0
O15344	MID1	50.0794	49.8192	0.237126	Two Sample t-test	-0.260195	0
O15347	HMGB3	59.7787	59.9479	0.82424	Two Sample t-test	0.169192	0
O15355	PPM1G	53.8078	54.1033	0.167322	Two Sample t-test	0.295449	0
O15357	INPPL1	47.9037	47.7317	0.576274	Two Sample t-test	-0.171959	0
O15371-3	EIF3D	47.5429	48.5951	0.395366	Two Sample t-test	1.05216	0
O15379	HDAC3	53.3662	53.5892	0.734498	Two Sample t-test	0.223051	0
O15382	BCAT2	57.7911	58.5186	0.0863213	Two Sample t-test	0.727581	0
O15397	IPO8	46.9132	46.4182	0.165371	Two Sample t-test	-0.494968	0
O15460	P4HA2	52.0856	50.813	0.0505937	Two Sample t-test	-1.27261	0
O15498	YKT6	58.5899	59.529	0.273351	Two Sample t-test	0.939041	0
O15511	ARPC5	57.6702	57.5131	0.358509	Two Sample t-test	-0.157082	0
O15516	CLOCK	54.2362	54.7877	0.772098	Two Sample t-test	0.551506	0
O15525	MAFG	50.8252	51.2011	0.630862	Two Sample t-test	0.375881	0
O15540	FABP7	57.1174	57.7203	0.481552	Two Sample t-test	0.60291	0
O43143	DHX15	53.4665	54.3618	0.222538	Two Sample t-test	0.89531	0
O43148	RNMT	53.5371	53.296	0.133419	Two Sample t-test	-0.241111	0
O43149	ZZEF1	50.4139	51.0635	0.682365	Two Sample t-test	0.6496	0
O43150	ASAP2	49.7556	50.4012	0.104443	Two Sample t-test	0.645639	0
O43172	PRPF4	52.6643	52.2463	0.202068	Two Sample t-test	-0.417969	0
O43175	PHGDH	46.1949	45.6994	0.352048	Two Sample t-test	-0.49547	0
O43237	DYNC1LI2	51.257	52.3238	0.172378	Two Sample t-test	1.06683	0
O43242	PSMD3	49.1604	50.5254	0.586721	Two Sample t-test	1.36505	0
O43251-6	RBFOX2;RBFOX1	53.271	58.7154	0.458324	Welch Two Sample t-test	5.44443	0
O43252	PAPSS1	51.6316	51.3581	0.387147	Two Sample t-test	-0.273477	0
O43264	ZW10	48.9892	48.2819	0.452933	Two Sample t-test	-0.707282	0
O43294-2	TGFB1I1	54.9358	53.5296	0.272693	Two Sample t-test	-1.40626	0
O43298	ZBTB43	56.354	57.5386	0.598969	Two Sample t-test	1.18459	0
O43301	HSPA12A	49.8856	50.1925	0.374096	Two Sample t-test	0.306863	0
O43310-2	CTIF	58.2531	58.3156	0.942325	Two Sample t-test	0.062463	0
O43314	PPIP5K2	45.7902	45.7747	0.969238	Two Sample t-test	-0.0154894	0
O43318-2	MAP3K7	51.5762	51.4116	0.365555	Two Sample t-test	-0.16461	0
O43324	EEF1E1;EEF1E1-BLOC1S5	42.3634	43.6996	0.51659	Two Sample t-test	1.33622	0
O43353	RIPK2	57.2912	57.0494	0.760248	Two Sample t-test	-0.241795	0
O43390	HNRNPR	46.6451	47.3395	0.584788	Two Sample t-test	0.694399	0
O43395	PRPF3	52.5679	54.5007	0.251605	Two Sample t-test	1.93284	0
O43396	TXNL1	51.9482	52.5856	0.191969	Two Sample t-test	0.637468	0
O43414	ERI3	53.5406	53.2385	0.42084	Two Sample t-test	-0.302154	0
O43422	PRKRIR	50.5433	50.4871	0.264056	Two Sample t-test	-0.0561892	0
O43427-2	FIBP	48.6359	48.9301	0.586603	Two Sample t-test	0.294166	0
O43447	PPIH	50.7873	50.6978	0.769532	Two Sample t-test	-0.0895374	0
O43482	OIP5	53.4384	52.951	0.732427	Two Sample t-test	-0.487368	0
O43488	AKR7A2	50.3223	50.0274	0.100248	Two Sample t-test	-0.294899	0
O43491	EPB41L2	51.5796	51.1877	0.12502	Two Sample t-test	-0.391856	0
O43513	MED7	58.3327	58.1747	0.910354	Two Sample t-test	-0.157947	0
O43567	RNF13	61.7499	56.7274	0.178783	Two Sample t-test	-5.02253	0
O43592	XPOT	51.0508	50.3311	0.0273843	Two Sample t-test	-0.719707	0
O43598	DNPH1	56.0368	55.6631	0.27586	Two Sample t-test	-0.373752	0
O43615	TIMM44	51.964	51.8384	0.508535	Two Sample t-test	-0.125649	0
O43617	TRAPPC3	62.0392	63.154	0.487461	Two Sample t-test	1.11479	0
O43633	CHMP2A	60.1166	60.4814	0.81931	Two Sample t-test	0.364839	0
O43639	NCK2	50.0358	49.6234	0.572015	Two Sample t-test	-0.412393	0
O43660	PLRG1	51.8522	53.7663	0.0178217	Two Sample t-test	1.9141	0
O43663	PRC1	49.2452	52.1089	0.452409	Two Sample t-test	2.86372	0
O43665-3	RGS10	58.5098	59.8208	0.568712	Two Sample t-test	1.31104	0
O43670-2	ZNF207	59.1721	59.5538	0.309197	Two Sample t-test	0.381745	0
O43684-2	BUB3	52.4701	52.0795	0.514991	Two Sample t-test	-0.390555	0
O43707	ACTN4	59.3958	60.2242	0.134061	Two Sample t-test	0.828445	0
O43708	GSTZ1	51.0413	51.1474	0.803056	Two Sample t-test	0.106092	0
O43709	WBSCR22	53.1744	53.5333	0.549398	Two Sample t-test	0.358921	0
O43719	HTATSF1	53.067	53.289	0.178187	Two Sample t-test	0.221918	0
O43739-2	CYTH3	49.2516	48.7178	0.258077	Two Sample t-test	-0.533763	0
O43741	PRKAB2	51.1819	51.7504	0.381773	Welch Two Sample t-test	0.568432	0
O43747	AP1G1	53.1546	52.941	0.165404	Two Sample t-test	-0.213601	0
O43765	SGTA	55.953	56.3966	0.374725	Two Sample t-test	0.443631	0
O43766	LIAS	56.5773	55.7403	0.73759	Two Sample t-test	-0.837039	0
O43776	NARS	49.8567	50.1998	0.202808	Two Sample t-test	0.343044	0
O43809	NUDT21	54.3158	54.7958	0.588723	Two Sample t-test	0.479971	0
O43813	LANCL1	56.2753	56.7775	0.640611	Two Sample t-test	0.502211	0
O43815	STRN	54.3085	54.6122	0.688057	Two Sample t-test	0.303721	0
O43818	RRP9	56.2942	58.391	0.201829	Two Sample t-test	2.09677	0
O43823	AKAP8	52.6941	54.3139	0.0263554	Two Sample t-test	1.61972	0
O43865	AHCYL1	47.959	48.0824	0.483998	Two Sample t-test	0.12341	0
O43896	KIF1C	44.2735	43.8731	0.704356	Two Sample t-test	-0.400454	0
O43924	PDE6D	54.4816	57.2186	0.098584	Two Sample t-test	2.73708	0
O60216	RAD21	51.5996	51.0373	0.241734	Two Sample t-test	-0.562219	0
O60218	AKR1B10	55.3031	55.1307	0.766295	Two Sample t-test	-0.172349	0
O60220	TIMM8A	56.8642	58.1401	0.507108	Two Sample t-test	1.27589	0
O60231	DHX16	48.4061	47.8845	0.148567	Two Sample t-test	-0.521557	0
O60239	SH3BP5	59.0061	62.121	0.0615123	Two Sample t-test	3.11486	0
O60256	PRPSAP2	57.4592	57.3714	0.860267	Two Sample t-test	-0.0877908	0
O60264	SMARCA5	49.1715	49.0913	0.942884	Two Sample t-test	-0.0801217	0
O60271	SPAG9	53.819	53.9313	0.889273	Two Sample t-test	0.112301	0
O60271-4	SPAG9	54.0436	54.2006	0.424343	Two Sample t-test	0.157081	0
O60294	LCMT2	44.3952	44.8479	0.396735	Two Sample t-test	0.45274	0
O60306	AQR	44.7026	44.55	0.267906	Two Sample t-test	-0.152507	0
O60333-2	KIF1B	50.8108	50.4606	0.0337311	Two Sample t-test	-0.350237	0
O60341	KDM1A	48.8054	49.4527	0.247183	Two Sample t-test	0.647356	0
O60343-2	TBC1D4	51.7477	52.3132	0.0601162	Two Sample t-test	0.565527	0
O60344-4	ECE2	49.3808	50.3047	0.388028	Two Sample t-test	0.923925	0
O60346	PHLPP1	51.6634	53.1205	0.478975	Two Sample t-test	1.45706	0
O60437	PPL	50.1439	49.904	0.330686	Two Sample t-test	-0.239933	0
O60443	DFNA5	55.8176	56.5803	0.371816	Two Sample t-test	0.76266	0
O60488-2	ACSL4	48.3953	50.2044	0.365821	Two Sample t-test	1.80912	0
O60493	SNX3	50.9138	50.3906	0.0755302	Two Sample t-test	-0.523171	0
O60502	MGEA5	52.6925	52.8232	0.26259	Two Sample t-test	0.130678	0
O60504-2	SORBS3	57.8549	58.0486	0.811617	Two Sample t-test	0.193734	0
O60506	SYNCRIP	50.0564	49.7538	0.415156	Welch Two Sample t-test	-0.302582	0
O60506-3	SYNCRIP	52.0141	51.2031	0.68778	Two Sample t-test	-0.810941	0
O60518	RANBP6	49.8006	49.2809	0.367279	Two Sample t-test	-0.519604	0
O60524-4	NEMF	48.7573	48.7634	0.970332	Two Sample t-test	0.00604205	0
O60547	GMDS	48.4363	48.3623	0.875456	Two Sample t-test	-0.0740264	0
O60551	NMT2	50.997	51.9776	0.177019	Two Sample t-test	0.980651	0
O60563	CCNT1	50.3634	50.4495	0.955319	Two Sample t-test	0.0861541	0
O60566	BUB1B	49.0788	49.4645	0.15221	Two Sample t-test	0.385677	0
O60568	PLOD3	51.4382	51.2731	0.352955	Two Sample t-test	-0.165091	0
O60573	EIF4E2	50.4262	51.0803	0.371036	Welch Two Sample t-test	0.654083	0
O60645-3	EXOC3	44.6906	44.7779	0.89893	Two Sample t-test	0.0873409	0
O60678	PRMT3	53.1909	52.6432	0.209566	Two Sample t-test	-0.547713	0
O60684	KPNA6	48.784	48.3813	0.218054	Two Sample t-test	-0.402679	0
O60701	UGDH	48.4629	47.8852	0.290029	Two Sample t-test	-0.577734	0
O60716-5	CTNND1	45.3756	45.0937	0.00449209	Two Sample t-test	-0.281975	0
O60749	SNX2	47.6888	47.2894	0.0610283	Two Sample t-test	-0.399386	0
O60763	USO1	52.4976	52.0209	0.0991541	Two Sample t-test	-0.4767	0
O60784	TOM1	53.3229	53.1693	0.733001	Two Sample t-test	-0.153531	0
O60825	PFKFB2	52.5647	52.8986	0.474045	Two Sample t-test	0.333897	0
O60826	CCDC22	49.8584	49.176	0.0462436	Two Sample t-test	-0.682403	0
O60832	DKC1	54.8201	56.0648	0.21996	Two Sample t-test	1.24463	0
O60841	EIF5B	50.6439	50.465	0.100695	Two Sample t-test	-0.178958	0
O60870-2	KIN	46.9284	47.4767	0.391016	Two Sample t-test	0.548286	0
O60884	DNAJA2	52.5118	52.5911	0.938766	Two Sample t-test	0.0793009	0
O60885	BRD4	48.3199	48.4708	0.907265	Two Sample t-test	0.150895	0
O60907-2	TBL1X	55.6986	55.9399	0.693347	Two Sample t-test	0.241262	0
O60921-2	HUS1	56.4778	54.7905	0.142458	Two Sample t-test	-1.68727	0
O60934	NBN	52.9204	54.6452	0.400873	Two Sample t-test	1.72481	0
O75030-2	MITF	59.5041	57.495	0.540811	Two Sample t-test	-2.00913	0
O75054	IGSF3	57.5075	56.1411	0.193707	Two Sample t-test	-1.36638	0
O75083	WDR1	51.5146	51.4804	0.794066	Two Sample t-test	-0.0341467	0
O75113	N4BP1	51.579	51.8841	0.380394	Welch Two Sample t-test	0.305086	0
O75116	ROCK2	49.7814	49.6205	0.419414	Two Sample t-test	-0.160907	0
O75128-2	COBL	50.6999	49.8754	0.515796	Two Sample t-test	-0.824559	0
O75131	CPNE3	53.2586	53.1632	0.641357	Two Sample t-test	-0.0953649	0
O75143-2	ATG13	56.8455	59.085	0.430275	Two Sample t-test	2.23942	0
O75146	HIP1R	51.2516	50.9867	0.273674	Two Sample t-test	-0.264871	0
O75150	RNF40	46.0361	45.7266	0.136186	Two Sample t-test	-0.309442	0
O75153	CLUH	50.4164	50.5959	0.424182	Welch Two Sample t-test	0.179501	0
O75164	KDM4A	49.4606	49.6674	0.776567	Two Sample t-test	0.206858	0
O75170-4	PPP6R2	54.2757	54.0701	0.822035	Two Sample t-test	-0.20564	0
O75175	CNOT3	52.0418	52.3718	0.437485	Two Sample t-test	0.330025	0
O75179-2	ANKRD17	50.2052	49.9858	0.658706	Welch Two Sample t-test	-0.219345	0
O75190	DNAJB6	54.2456	55.9145	0.178078	Two Sample t-test	1.66894	0
O75191	XYLB	48.7108	48.611	0.936944	Two Sample t-test	-0.0997725	0
O75223	GGCT	57.7975	57.7803	0.93545	Two Sample t-test	-0.017146	0
O75306-2	NDUFS2	50.9646	52.7277	0.065461	Two Sample t-test	1.76307	0
O75312	ZPR1	54.2724	54.7665	0.216486	Two Sample t-test	0.494102	0
O75323	GBAS	48.4951	48.044	0.170026	Two Sample t-test	-0.451152	0
O75330-2	HMMR	54.1296	54.3126	0.666369	Two Sample t-test	0.183076	0
O75340	PDCD6	60.2002	62.8459	0.407635	Two Sample t-test	2.64576	0
O75351	VPS4B	46.101	45.9652	0.551389	Two Sample t-test	-0.135794	0
O75367-3	H2AFY	56.3906	56.4227	0.979657	Two Sample t-test	0.0321894	0
O75369-8	FLNB	53.644	53.7528	0.182156	Two Sample t-test	0.108731	0
O75376	NCOR1	54.7785	54.0735	0.756721	Two Sample t-test	-0.704984	0
O75396	SEC22B	59.3924	58.5132	0.438044	Two Sample t-test	-0.879235	0
O75419-2	CDC45	47.4916	50.0289	0.440985	Welch Two Sample t-test	2.53737	0
O75436	VPS26A	51.9203	51.882	0.906192	Two Sample t-test	-0.0383864	0
O75439	PMPCB	47.504	47.2242	0.45893	Two Sample t-test	-0.279736	0
O75446	SAP30	50.2309	48.3726	0.226639	Two Sample t-test	-1.85833	0
O75449	KATNA1	54.1451	48.7616	0.169592	Two Sample t-test	-5.38352	0
O75475	PSIP1	51.532	52.518	0.0949448	Two Sample t-test	0.986044	0
O75489	NDUFS3	52.4408	52.5395	0.857696	Welch Two Sample t-test	0.0987196	0
O75530	EED	52.3009	51.917	0.345341	Two Sample t-test	-0.383867	0
O75531	BANF1	51.5568	51.9861	0.387035	Two Sample t-test	0.429325	0
O75533	SF3B1	50.8644	51.0646	0.74705	Two Sample t-test	0.200139	0
O75534-2	CSDE1	47.721	47.7457	0.865616	Two Sample t-test	0.0247203	0
O75553-5	DAB1	53.0254	52.8507	0.796136	Two Sample t-test	-0.174702	0
O75600	GCAT	61.2026	63.2958	0.636353	Two Sample t-test	2.09314	0
O75608-2	LYPLA1	56.0227	56.5803	0.638729	Two Sample t-test	0.557656	0
O75643	SNRNP200	48.38	48.5484	0.837345	Two Sample t-test	0.168391	0
O75648	TRMU	48.9513	49.6141	0.188377	Two Sample t-test	0.662827	0
O75663	TIPRL	52.8064	52.7114	0.804353	Two Sample t-test	-0.0949927	0
O75688	PPM1B	55.286	55.1167	0.782893	Two Sample t-test	-0.1693	0
O75694-2	NUP155	44.7157	44.0687	0.271755	Two Sample t-test	-0.647008	0
O75695	RP2	51.1866	52.1708	0.697624	Two Sample t-test	0.98422	0
O75717	WDHD1	49.3359	49.3677	0.918715	Two Sample t-test	0.0318513	0
O75718	CRTAP	46.1726	46.029	0.253193	Two Sample t-test	-0.143666	0
O75792	RNASEH2A	54.3108	52.5656	0.184958	Two Sample t-test	-1.74522	0
O75794	CDC123	50.4263	50.4979	0.424243	Two Sample t-test	0.0715408	0
O75808	CAPN15	53.005	51.0218	0.274731	Welch Two Sample t-test	-1.98319	0
O75815	BCAR3	48.8593	48.0195	0.484302	Two Sample t-test	-0.839731	0
O75821	EIF3G	56.2735	56.8943	0.222294	Two Sample t-test	0.620747	0
O75822	EIF3J	56.6754	56.7867	0.0914805	Two Sample t-test	0.11129	0
O75828	CBR3	51.68	51.082	0.275605	Two Sample t-test	-0.598033	0
O75832	PSMD10	53.1153	52.9136	0.0535328	Two Sample t-test	-0.201708	0
O75843	AP1G2	50.4912	52.5692	0.200857	Two Sample t-test	2.07804	0
O75864	PPP1R37	48.1624	47.9195	0.58156	Two Sample t-test	-0.242914	0
O75874	IDH1	49.0473	48.9784	0.657936	Two Sample t-test	-0.0688838	0
O75884	RBBP9	55.2648	55.4932	0.612333	Two Sample t-test	0.228383	0
O75886	STAM2	53.6857	53.2818	0.302795	Two Sample t-test	-0.403961	0
O75896	TUSC2	53.4561	54.1428	0.651832	Two Sample t-test	0.686736	0
O75909	CCNK	54.1178	53.8351	0.38765	Two Sample t-test	-0.282636	0
O75934	BCAS2	53.6047	52.79	0.358407	Two Sample t-test	-0.814755	0
O75935	DCTN3	51.8673	52.1126	0.810319	Two Sample t-test	0.245296	0
O75937	DNAJC8	57.5265	57.5518	0.986093	Two Sample t-test	0.0253251	0
O75947	ATP5H	56.2299	57.4151	0.746739	Two Sample t-test	1.18519	0
O75962	TRIO	47.8316	47.7824	0.822388	Two Sample t-test	-0.0492394	0
O75970-5	MPDZ	49.6873	51.0613	0.417991	Two Sample t-test	1.37401	0
O76003	GLRX3	55.2737	55.0116	0.638135	Two Sample t-test	-0.262152	0
O76021	RSL1D1	49.0491	49.2884	0.368602	Two Sample t-test	0.239364	0
O76031	CLPX	50.2812	49.4751	0.505979	Two Sample t-test	-0.806114	0
O76054	SEC14L2	54.195	54.4584	0.355732	Welch Two Sample t-test	0.263442	0
O76071	CIAO1	54.0294	53.5704	0.396841	Two Sample t-test	-0.459004	0
O76094	SRP72	46.7259	46.4355	0.479475	Two Sample t-test	-0.290346	0
O77932	DXO	53.9849	54.3303	0.289613	Two Sample t-test	0.345455	0
O94760	DDAH1	57.1723	57.0375	0.823444	Two Sample t-test	-0.134864	0
O94776	MTA2	48.6212	48.4348	0.838474	Two Sample t-test	-0.186422	0
O94782	USP1	52.9242	54.3035	0.599039	Two Sample t-test	1.37931	0
O94788	ALDH1A2	55.8185	58.6305	0.375567	Two Sample t-test	2.81204	0
O94804	STK10	48.2455	48.534	0.175973	Two Sample t-test	0.288496	0
O94808	GFPT2	45.1451	46.5978	0.0717657	Two Sample t-test	1.45271	0
O94817	ATG12	54.7909	54.0397	0.176627	Two Sample t-test	-0.751188	0
O94826	TOMM70A	50.6903	50.4828	0.224587	Two Sample t-test	-0.2075	0
O94829	IPO13	51.5766	50.8478	0.0589225	Two Sample t-test	-0.728733	0
O94830	DDHD2	51.6355	52.3813	0.327289	Two Sample t-test	0.74577	0
O94842-3	TOX4	54.1756	58.3539	0.288064	Two Sample t-test	4.17826	0
O94855	SEC24D	51.9541	51.7183	0.428901	Two Sample t-test	-0.235788	0
O94874	UFL1	50.6908	51.9342	0.693196	Two Sample t-test	1.24336	0
O94875-9	SORBS2	56.4726	55.9051	0.649489	Two Sample t-test	-0.567548	0
O94885	SASH1	51.4974	52.0162	0.414548	Two Sample t-test	0.518877	0
O94888	UBXN7	56.6861	57.0557	0.439791	Welch Two Sample t-test	0.369555	0
O94889	KLHL18	51.3493	51.6032	0.394104	Two Sample t-test	0.253854	0
O94903	PROSC	51.2679	51.5939	0.442298	Two Sample t-test	0.325955	0
O94915	FRYL	50.6756	51.554	0.648961	Two Sample t-test	0.878355	0
O94916	NFAT5	54.4611	53.7351	0.316382	Two Sample t-test	-0.726007	0
O94919	ENDOD1	57.9151	57.063	0.746883	Two Sample t-test	-0.852116	0
O94921	CDK14	50.6477	50.1396	0.667619	Two Sample t-test	-0.508099	0
O94925-3	GLS	44.3863	44.3362	0.663796	Two Sample t-test	-0.0500645	0
O94927	HAUS5	46.8481	46.5487	0.805082	Two Sample t-test	-0.299422	0
O94952-1	FBXO21	50.177	49.1479	0.425942	Two Sample t-test	-1.02918	0
O94966-6	USP19	51.0952	51.0881	0.983463	Two Sample t-test	-0.00712465	0
O94967-2	WDR47	55.4418	56.0401	0.232636	Two Sample t-test	0.598209	0
O94973-2	AP2A2	52.1196	51.5646	0.0476705	Two Sample t-test	-0.554956	0
O94985-2	CLSTN1	54.6567	54.9175	0.795315	Two Sample t-test	0.260813	0
O94991-2	SLITRK5	56.9186	58.213	0.799851	Two Sample t-test	1.29438	0
O95081	AGFG2	50.2401	49.8536	0.697377	Two Sample t-test	-0.386482	0
O95104-2	SCAF4	47.9303	47.286	0.423755	Two Sample t-test	-0.64434	0
O95147	DUSP14	49.7924	49.674	0.82126	Two Sample t-test	-0.11838	0
O95149	SNUPN	50.5272	49.9355	0.267928	Two Sample t-test	-0.591694	0
O95155-2	UBE4B	51.7569	51.1948	0.0760238	Two Sample t-test	-0.562091	0
O95163	IKBKAP	46.6882	47.4115	0.535654	Two Sample t-test	0.723323	0
O95197-2	RTN3	53.5252	53.3734	0.91614	Two Sample t-test	-0.1518	0
O95208-2	EPN2	61.9294	63.5637	0.206765	Two Sample t-test	1.63434	0
O95219	SNX4	46.4974	46.0046	0.31897	Two Sample t-test	-0.492818	0
O95232	LUC7L3	52.7933	52.5517	0.114673	Two Sample t-test	-0.241579	0
O95239	KIF4A	48.3606	50.3825	0.41883	Two Sample t-test	2.02188	0
O95263-4	PDE8B	51.0789	49.9284	0.149774	Two Sample t-test	-1.15051	0
O95273	CCNDBP1	53.4543	53.2895	0.871557	Two Sample t-test	-0.164771	0
O95295	SNAPIN	56.5035	58.0544	0.126011	Two Sample t-test	1.55083	0
O95302	FKBP9	51.272	51.8346	0.0854441	Two Sample t-test	0.562527	0
O95336	PGLS	58.6163	58.3024	0.700872	Two Sample t-test	-0.313934	0
O95340	PAPSS2	48.3067	47.7403	0.156359	Two Sample t-test	-0.566379	0
O95347	SMC2	45.8249	45.4973	0.322776	Two Sample t-test	-0.327526	0
O95352	ATG7	48.53	48.4629	0.861006	Two Sample t-test	-0.0670764	0
O95361	TRIM16	48.0174	47.8809	0.362276	Welch Two Sample t-test	-0.136551	0
O95363	FARS2	46.2162	45.7166	0.0398926	Two Sample t-test	-0.499599	0
O95365	ZBTB7A	53.1129	54.8389	0.382523	Two Sample t-test	1.72599	0
O95372	LYPLA2	56.6877	56.2752	0.442814	Two Sample t-test	-0.412473	0
O95373	IPO7	53.8246	53.4748	0.268206	Two Sample t-test	-0.349878	0
O95376	ARIH2	53.1644	53.0831	0.768515	Two Sample t-test	-0.0813269	0
O95379	TNFAIP8	51.1693	50.5643	0.0170048	Two Sample t-test	-0.604955	0
O95379-3	TNFAIP8	50.7464	50.098	0.161578	Two Sample t-test	-0.648379	0
O95394	PGM3	51.0464	50.9674	0.729117	Two Sample t-test	-0.0790885	0
O95396	MOCS3	47.0989	46.7637	0.654542	Two Sample t-test	-0.335206	0
O95400	CD2BP2	52.0551	52.1264	0.138916	Two Sample t-test	0.0712576	0
O95405-2	ZFYVE9	53.2597	52.9343	0.556916	Two Sample t-test	-0.325324	0
O95433	AHSA1	54.1307	53.863	0.54832	Two Sample t-test	-0.267607	0
O95453-2	PARN	51.7241	51.0173	0.00916787	Two Sample t-test	-0.706855	0
O95455	TGDS	52.0861	52.1374	0.797477	Welch Two Sample t-test	0.0512316	0
O95456	PSMG1	59.214	59.9824	0.209453	Two Sample t-test	0.768356	0
O95466-2	FMNL1	44.1687	44.3386	0.890882	Two Sample t-test	0.169912	0
O95486	SEC24A	50.494	50.3695	0.475146	Two Sample t-test	-0.124438	0
O95487-2	SEC24B	50.1282	49.8735	0.0602732	Two Sample t-test	-0.254699	0
O95551	TDP2	55.5803	55.6341	0.927953	Two Sample t-test	0.0537221	0
O95571	ETHE1	55.6414	56.1263	0.445532	Two Sample t-test	0.484918	0
O95602	POLR1A	49.1578	48.93	0.673997	Two Sample t-test	-0.227853	0
O95613	PCNT	56.6806	52.2331	0.311954	Two Sample t-test	-4.44745	0
O95619	YEATS4	55.0371	55.6838	0.160306	Two Sample t-test	0.646729	0
O95620	DUS4L	55.6852	54.7073	0.347339	Two Sample t-test	-0.977894	0
O95628-8	CNOT4	57.2849	57.4651	0.875982	Two Sample t-test	0.180218	0
O95630	STAMBP	55.3818	55.1709	0.621071	Two Sample t-test	-0.21088	0
O95671-2	ASMTL	49.0564	49.1299	0.766558	Two Sample t-test	0.0734754	0
O95677-2	EYA4	53.2258	53.7145	0.0989218	Two Sample t-test	0.488722	0
O95685	PPP1R3D	56.9395	56.3737	0.572787	Two Sample t-test	-0.565819	0
O95707	POP4	58.2413	57.7494	0.849014	Two Sample t-test	-0.491912	0
O95716	RAB3D	54.3895	54.6318	0.83099	Two Sample t-test	0.242275	0
O95747	OXSR1	45.4745	45.6128	0.681048	Welch Two Sample t-test	0.13824	0
O95749	GGPS1	61.6697	62.9679	0.379668	Two Sample t-test	1.29823	0
O95757	HSPA4L	49.4218	49.6867	0.183174	Two Sample t-test	0.264906	0
O95782-2	AP2A1	53.1153	52.3865	0.113032	Two Sample t-test	-0.728761	0
O95786-2	DDX58	47.6592	47.5726	0.604004	Welch Two Sample t-test	-0.086568	0
O95801	TTC4	50.0236	49.726	0.6505	Two Sample t-test	-0.297585	0
O95816	BAG2	60.9687	61.3954	0.00568067	Two Sample t-test	0.42671	0
O95822	MLYCD	50.1589	51.516	0.113587	Two Sample t-test	1.35702	0
O95825	CRYZL1	59.5467	60.176	0.234253	Two Sample t-test	0.629392	0
O95831-3	AIFM1	59.449	60.8179	0.151393	Two Sample t-test	1.36889	0
O95833	CLIC3	51.0068	51.2577	0.79481	Two Sample t-test	0.250976	0
O95834	EML2	53.1107	52.5968	0.121339	Two Sample t-test	-0.513874	0
O95848	NUDT14	57.644	60.0503	0.446464	Two Sample t-test	2.40628	0
O95861	BPNT1	61.4862	62.94	0.60502	Welch Two Sample t-test	1.45385	0
O95865	DDAH2	57.0427	56.6299	0.532982	Two Sample t-test	-0.412864	0
O95881	TXNDC12	57.534	57.4131	0.943702	Two Sample t-test	-0.120916	0
O95905	ECD	48.9066	49.508	0.412329	Two Sample t-test	0.601449	0
O95983-2	MBD3	48.7965	50.1614	0.136567	Two Sample t-test	1.365	0
O95989	NUDT3	58.5798	60.0321	0.355596	Two Sample t-test	1.45232	0
O95997	PTTG1;PTTG2	54.3542	55.8763	0.43981	Welch Two Sample t-test	1.52205	0
O96006	ZBED1	51.878	51.7619	0.519904	Two Sample t-test	-0.116149	0
O96013	PAK4	48.9362	49.6845	0.113984	Two Sample t-test	0.748269	0
O96017	CHEK2	50.4554	50.4987	0.357749	Two Sample t-test	0.0432811	0
O96019	ACTL6A	51.6541	51.9572	0.360125	Two Sample t-test	0.303076	0
P00167-2	CYB5A	55.5738	55.8147	0.802604	Two Sample t-test	0.240894	0
P00338-3	LDHA	58.4766	59.0408	0.343569	Two Sample t-test	0.56423	0
P00367	GLUD1;GLUD2	52.7501	52.5156	0.534087	Two Sample t-test	-0.234475	0
P00374	DHFR	45.1244	44.7876	0.617366	Two Sample t-test	-0.336793	0
P00387-2	CYB5R3	51.1673	50.906	0.680129	Two Sample t-test	-0.26131	0
P00519	ABL1	48.5333	49.4595	0.0817245	Two Sample t-test	0.926206	0
P00533	EGFR	55.5563	53.965	0.490518	Two Sample t-test	-1.59125	0
P00558	PGK1	51.8193	51.5452	0.453786	Two Sample t-test	-0.274117	0
P00813	ADA	61.8643	61.6147	0.760752	Two Sample t-test	-0.249541	0
P00918	CA2	53.9939	54.6637	0.430768	Two Sample t-test	0.669786	0
P00966	ASS1	49.5716	49.5475	0.954058	Two Sample t-test	-0.0241442	0
P01024	C3	57.0692	57.0733	0.994823	Two Sample t-test	0.00408945	0
P01112	HRAS	56.0236	57.9764	0.260645	Two Sample t-test	1.95282	0
P01116-2	KRAS	55.2467	55.3401	0.8238	Two Sample t-test	0.0933959	0
P01891	HLA-A	54.7648	55.4137	0.852067	Two Sample t-test	0.64891	0
P02458-1	COL2A1	60.1713	58.7756	0.155472	Two Sample t-test	-1.39579	0
P02462	COL4A1	58.8619	57.265	0.397139	Two Sample t-test	-1.59695	0
P02545	LMNA	55.8073	56.0496	0.445272	Two Sample t-test	0.24224	0
P02545-2	LMNA	56.196	53.8538	0.328638	Two Sample t-test	-2.34225	0
P02786	TFRC	53.6349	56.4899	0.31942	Two Sample t-test	2.855	0
P04062-4	GBA	50.1818	50.3431	0.534514	Two Sample t-test	0.161355	0
P04066	FUCA1	58.8091	58.0683	0.145368	Two Sample t-test	-0.740883	0
P04075	ALDOA	62.7799	63.9367	0.46436	Two Sample t-test	1.1568	0
P04083	ANXA1	51.7462	51.3561	0.434564	Two Sample t-test	-0.390082	0
P04181	OAT	48.8432	49.1542	0.29414	Two Sample t-test	0.311037	0
P04183	TK1	52.8419	52.6875	0.137301	Two Sample t-test	-0.154394	0
P04406	GAPDH	49.4754	49.2578	0.731445	Two Sample t-test	-0.217616	0
P04424	ASL	56.1946	56.1437	0.599945	Two Sample t-test	-0.0509309	0
P04792	HSPB1	51.6757	51.968	0.560551	Two Sample t-test	0.29238	0
P04818	TYMS	49.6513	49.9167	0.274495	Two Sample t-test	0.265425	0
P04899	GNAI2	49.1234	49.9592	0.5533	Two Sample t-test	0.835831	0
P05091	ALDH2	50.9418	50.585	0.307649	Two Sample t-test	-0.356825	0
P05121	SERPINE1	54.843	54.22	0.674379	Two Sample t-test	-0.622923	0
P05161	ISG15	54.8585	54.5614	0.466637	Two Sample t-test	-0.297076	0
P05165-2	PCCA	51.0048	51.0076	0.99672	Two Sample t-test	0.00279535	0
P05198	EIF2S1	54.4648	53.9156	0.404608	Two Sample t-test	-0.549218	0
P05388	RPLP0;RPLP0P6	52.726	60.2791	0.437174	Welch Two Sample t-test	7.55305	0
P05455	SSB	50.691	50.6012	0.446632	Two Sample t-test	-0.0898275	0
P05783	KRT18	52.7154	52.5088	0.226958	Two Sample t-test	-0.206668	0
P06132	UROD	59.3196	59.3318	0.990653	Two Sample t-test	0.0122333	0
P06280	GLA	47.9726	48.3808	0.0349788	Two Sample t-test	0.40826	0
P06396-2	GSN	50.8639	50.7121	0.454397	Two Sample t-test	-0.151858	0
P06400	RB1	53.5635	53.7171	0.397076	Two Sample t-test	0.153613	0
P06493	CDK1;CDC2	47.2662	46.939	0.279164	Two Sample t-test	-0.327151	0
P06576	ATP5B	48.1515	48.4698	0.776066	Welch Two Sample t-test	0.3183	0
P06730	EIF4E	47.3488	47.3588	0.967272	Two Sample t-test	0.0100576	0
P06737-2	PYGL	56.3707	56.5346	0.437661	Two Sample t-test	0.163861	0
P06744	GPI	55.3112	55.2509	0.168481	Welch Two Sample t-test	-0.0602753	0
P06756-3	ITGAV	52.0729	56.1033	0.252192	Two Sample t-test	4.03031	0
P06865	HEXA	56.5854	56.8283	0.630859	Two Sample t-test	0.24296	0
P07093-2	SERPINE2	52.4365	53.4948	0.184046	Two Sample t-test	1.05835	0
P07099	EPHX1	50.6451	52.4858	0.489582	Two Sample t-test	1.84063	0
P07195	LDHB	60.3483	61.0668	0.167266	Two Sample t-test	0.718513	0
P07205	PGK2	50.3214	51.3333	0.544811	Two Sample t-test	1.01196	0
P07305	H1F0	54.0974	54.1986	0.819596	Two Sample t-test	0.101231	0
P07311	ACYP1	58.7617	59.3123	0.601168	Two Sample t-test	0.550623	0
P07355	ANXA2;ANXA2P2	53.5973	53.5445	0.831286	Two Sample t-test	-0.0528515	0
P07384	CAPN1	59.7264	60.043	0.436408	Two Sample t-test	0.316521	0
P07686	HEXB	51.82	51.5644	0.518426	Two Sample t-test	-0.255678	0
P07711	CTSL	56.0582	57.893	0.276015	Two Sample t-test	1.83475	0
P07737	PFN1	55.9957	55.7801	0.464529	Two Sample t-test	-0.215657	0
P07738	BPGM	55.0634	54.7802	0.609577	Two Sample t-test	-0.283288	0
P07741	APRT	52.1354	51.7328	0.5201	Two Sample t-test	-0.402586	0
P07814	EPRS	42.9288	44.0256	0.515168	Two Sample t-test	1.0968	0
P07858	CTSB	50.9255	50.2982	0.606369	Two Sample t-test	-0.62729	0
P07900	HSP90AA1	50.7021	50.5547	0.0353387	Two Sample t-test	-0.147374	0
P07902	GALT	56.6049	56.9537	0.540133	Two Sample t-test	0.348782	0
P07954-2	FH	49.7749	49.7065	0.703568	Two Sample t-test	-0.0683476	0
P07992	ERCC1	52.4587	51.771	0.190999	Two Sample t-test	-0.68771	0
P08047	SP1	52.7456	52.756	0.994302	Two Sample t-test	0.0103837	0
P08133	ANXA6	50.4689	50.6347	0.169522	Two Sample t-test	0.165798	0
P08237	PFKM	52.3298	53.0907	0.23692	Two Sample t-test	0.760937	0
P08238	HSP90AB1	50.4423	50.4275	0.936178	Two Sample t-test	-0.0148735	0
P08243-2	ASNS	48.988	49.3618	0.179267	Two Sample t-test	0.373784	0
P08559	PDHA1	46.8314	47.0244	0.469299	Two Sample t-test	0.192935	0
P08572	COL4A2	57.2926	58.3259	0.619764	Two Sample t-test	1.03325	0
P08579	SNRPB2	53.8364	54.9956	0.383155	Two Sample t-test	1.15926	0
P08581	MET	56.915	56.9766	0.966341	Two Sample t-test	0.0615997	0
P08603	CFH	54.7765	53.0654	0.189066	Two Sample t-test	-1.71107	0
P08621	SNRNP70	50.2784	50.2398	0.776724	Two Sample t-test	-0.0385338	0
P08648	ITGA5	50.9412	55.1447	0.485207	Two Sample t-test	4.20354	0
P08651-2	NFIC	57.3977	59.5609	0.0932283	Two Sample t-test	2.16311	0
P08754	GNAI3	49.2759	50.1696	0.466659	Two Sample t-test	0.893639	0
P08758	ANXA5	49.7256	49.8991	0.53291	Two Sample t-test	0.173499	0
P09012	SNRPA	55.6174	54.4349	0.00255623	Two Sample t-test	-1.18257	0
P09038-2	FGF2	57.535	56.3384	0.258541	Two Sample t-test	-1.1966	0
P09110	ACAA1	56.8002	56.1582	0.678373	Two Sample t-test	-0.641977	0
P09211	GSTP1	53.3736	53.2587	0.595574	Two Sample t-test	-0.114869	0
P09417	QDPR	53.7782	53.6275	0.102461	Two Sample t-test	-0.150634	0
P09429	HMGB1;HMGB1P1	56.4999	56.3462	0.824685	Two Sample t-test	-0.153738	0
P09471-2	GNAO1	50.8086	51.5295	0.0417706	Two Sample t-test	0.720907	0
P09488	GSTM1	50.2768	50.3414	0.864314	Two Sample t-test	0.0646214	0
P09525	ANXA4	50.4323	50.4356	0.97376	Two Sample t-test	0.00324201	0
P09543-2	CNP	51.6669	52.1874	0.540914	Welch Two Sample t-test	0.520579	0
P09601	HMOX1	55.6508	55.5519	0.958961	Two Sample t-test	-0.0988034	0
P09651	HNRNPA1;HNRNPA1L2	52.3231	52.1388	0.551192	Two Sample t-test	-0.184278	0
P09661	SNRPA1	53.3314	53.9379	0.28978	Two Sample t-test	0.60645	0
P09874	PARP1	46.8112	46.0957	0.0641195	Two Sample t-test	-0.715528	0
P09914	IFIT1	49.9847	55.3874	0.102016	Two Sample t-test	5.40272	0
P09960	LTA4H	59.3736	60.2407	0.0565341	Two Sample t-test	0.86711	0
P09972	ALDOC	60.7675	62.3461	0.0869517	Two Sample t-test	1.57858	0
P0C7T5	ATXN1L	53.3387	54.5754	0.0679956	Two Sample t-test	1.23671	0
P0C870	JMJD7	59.0935	56.5448	0.22128	Two Sample t-test	-2.54866	0
P0CG13	CHTF8	46.7988	46.4873	0.702037	Two Sample t-test	-0.311498	0
P0CL82	GAGE12I;GAGE12G;GAGE12F;GAGE7;GAGE2E;GAGE4;GAGE1	56.3249	56.8785	0.789648	Two Sample t-test	0.553612	0
P0DI82	TRAPPC2B;TRAPPC2	49.7233	51.14	0.533552	Two Sample t-test	1.41664	0
P0DN76	U2AF1	49.3069	49.6121	0.155175	Two Sample t-test	0.305221	0
P0DN79	CBS	53.085	52.9882	0.340896	Two Sample t-test	-0.0967742	0
P10253	GAA	55.3194	56.0768	0.399759	Two Sample t-test	0.757418	0
P10301	RRAS	52.3044	52.3712	0.887652	Two Sample t-test	0.066806	0
P10316	HLA-A	51.9979	56.8197	0.412227	Two Sample t-test	4.82177	0
P10398	ARAF	48.6174	48.8253	0.775946	Two Sample t-test	0.20789	0
P10412	HIST1H1E	55.3937	54.859	0.180222	Two Sample t-test	-0.534692	0
P10515	DLAT	50.1646	51.928	0.579794	Two Sample t-test	1.7634	0
P10586-2	PTPRF	52.9677	53.1352	0.589725	Two Sample t-test	0.167495	0
P10644	PRKAR1A	52.3887	51.965	0.307214	Two Sample t-test	-0.423763	0
P10746	UROS	50.4498	49.946	0.393135	Two Sample t-test	-0.503763	0
P10768	ESD	53.8733	53.6506	0.645225	Two Sample t-test	-0.22264	0
P10809	HSPD1	49.8455	48.9427	0.0170804	Two Sample t-test	-0.902796	0
P10909-4	CLU	51.9869	54.1006	0.0679381	Two Sample t-test	2.11375	0
P11021	HSPA5	53.5038	53.8943	0.360636	Two Sample t-test	0.390478	0
P11047	LAMC1	51.3713	51.6077	0.460293	Two Sample t-test	0.236445	0
P11117	ACP2	55.3219	55.8662	0.00303889	Two Sample t-test	0.544277	0
P11142	HSPA8	51.1946	51.201	0.794961	Two Sample t-test	0.00633774	0
P11171-2	EPB41	50.0495	50.0581	0.927306	Two Sample t-test	0.00867574	0
P11172	UMPS	47.7942	47.2215	0.0768486	Two Sample t-test	-0.572728	0
P11177-2	PDHB	46.3899	46.7461	0.868483	Two Sample t-test	0.356233	0
P11182	DBT	50.6007	50.7747	0.893695	Two Sample t-test	0.174021	0
P11216	PYGB	55.2268	55.5967	0.113044	Two Sample t-test	0.369884	0
P11233	RALA	57.3963	56.1876	0.622493	Welch Two Sample t-test	-1.20866	0
P11274	BCR	49.2547	48.4662	0.118117	Two Sample t-test	-0.788515	0
P11387	TOP1	45.9688	48.1412	0.200194	Two Sample t-test	2.17241	0
P11413	G6PD	50.4279	50.4124	0.915708	Two Sample t-test	-0.015477	0
P11498	PC	46.5757	46.578	0.984986	Two Sample t-test	0.00227777	0
P11532-5	DMD	51.9147	51.5377	0.293688	Two Sample t-test	-0.37706	0
P11586	MTHFD1	43.6847	43.4566	0.0179233	Two Sample t-test	-0.228124	0
P11717	IGF2R	56.5765	58.8775	0.146561	Two Sample t-test	2.30104	0
P11766	ADH5	59.0501	59.5415	0.336928	Two Sample t-test	0.491406	0
P11802	CDK4	55.4892	56.2126	0.0668537	Two Sample t-test	0.723395	0
P11831	SRF	53.0217	52.6706	0.267028	Two Sample t-test	-0.351035	0
P11908	PRPS2	49.4854	49.7989	0.155106	Two Sample t-test	0.313494	0
P11926	ODC1	61.8772	62.7973	0.27338	Two Sample t-test	0.920139	0
P11940	PABPC1	53.7643	53.544	0.281704	Two Sample t-test	-0.220275	0
P12004	PCNA	52.6472	52.4131	0.265081	Two Sample t-test	-0.234158	0
P12081	HARS	50.9671	51.0147	0.885862	Two Sample t-test	0.0475874	0
P12268	IMPDH2	59.1987	59.3527	0.835653	Two Sample t-test	0.154008	0
P12270	TPR	61.8468	62.5106	0.221864	Two Sample t-test	0.663859	0
P12277	CKB	47.4645	47.3604	0.798186	Two Sample t-test	-0.104118	0
P12429	ANXA3	50.2023	50.1688	0.853588	Two Sample t-test	-0.0335473	0
P12532	CKMT1A;CKMT1B	54.133	58.3432	0.0832592	Two Sample t-test	4.21023	0
P12814-3	ACTN1	59.4742	60.2662	0.179728	Two Sample t-test	0.792007	0
P12931	SRC	52.6223	52.836	0.892835	Two Sample t-test	0.213749	0
P12955	PEPD	59.3354	60.7203	0.167387	Two Sample t-test	1.38486	0
P12956	XRCC6	49.1816	48.9448	0.392592	Two Sample t-test	-0.236803	0
P13010	XRCC5	45.5024	45.8886	0.422781	Two Sample t-test	0.386129	0
P13051	UNG	51.1979	51.1534	0.82432	Two Sample t-test	-0.0445385	0
P13284	IFI30	55.0659	54.7916	0.818787	Two Sample t-test	-0.274251	0
P13489	RNH1	55.4538	55.1802	0.416003	Two Sample t-test	-0.273565	0
P13639	EEF2	53.9251	54.1903	0.314335	Two Sample t-test	0.265237	0
P13667	PDIA4	53.6375	53.6799	0.908983	Two Sample t-test	0.0424017	0
P13674-2	P4HA1	55.0295	54.2609	0.0637974	Two Sample t-test	-0.768615	0
P13797	PLS3	55.9418	56.1124	0.55871	Two Sample t-test	0.170617	0
P13804	ETFA	53.4562	53.7665	0.211848	Two Sample t-test	0.310266	0
P13861	PRKAR2A	51.7519	51.3101	0.146419	Two Sample t-test	-0.4418	0
P13928	ANXA8;ANXA8L1	50.4714	50.5186	0.877374	Two Sample t-test	0.0471842	0
P13984	GTF2F2	52.0908	51.9269	0.745984	Two Sample t-test	-0.163862	0
P13995	MTHFD2	46.845	46.6257	0.626194	Two Sample t-test	-0.219323	0
P14316-2	IRF2	54.4448	52.7099	0.336628	Two Sample t-test	-1.73497	0
P14324	FDPS	52.4251	52.5003	0.757485	Two Sample t-test	0.0751879	0
P14550	AKR1A1	50.1819	50.2893	0.533877	Two Sample t-test	0.107335	0
P14618	PKM	49.8822	49.9507	0.749166	Two Sample t-test	0.0685473	0
P14618-2	PKM	60.1501	60.9191	0.0930983	Two Sample t-test	0.768992	0
P14621	ACYP2	58.1522	59.8927	0.145929	Two Sample t-test	1.74053	0
P14625	HSP90B1	52.2343	52.2275	0.940874	Two Sample t-test	-0.00679742	0
P14735	IDE	50.9399	51.5053	0.0675116	Two Sample t-test	0.565368	0
P14859-5	POU2F1	55.7054	53.731	0.0490767	Two Sample t-test	-1.97442	0
P14866	HNRNPL	46.1843	45.8577	0.0351306	Two Sample t-test	-0.326617	0
P14868	DARS	43.4814	44.8792	0.562353	Two Sample t-test	1.39783	0
P15056	BRAF	49.7999	52.1233	0.413981	Two Sample t-test	2.32344	0
P15104	GLUL	57.3346	57.4017	0.859128	Two Sample t-test	0.0671301	0
P15121	AKR1B1	53.9192	53.9484	0.867495	Welch Two Sample t-test	0.0291766	0
P15170-2	GSPT1	52.6839	52.8935	0.623355	Two Sample t-test	0.209563	0
P15291-2	B4GALT1	54.505	54.7525	0.618293	Two Sample t-test	0.247505	0
P15311	EZR	55.5924	55.9417	0.512285	Two Sample t-test	0.349256	0
P15374	UCHL3	54.4532	54.7401	0.51597	Two Sample t-test	0.286867	0
P15428-5	HPGD	51.5958	49.9968	0.0843808	Two Sample t-test	-1.59899	0
P15531	NME1	61.3488	61.2787	0.919342	Two Sample t-test	-0.070073	0
P15559-2	NQO1	50.075	50.2597	0.318968	Two Sample t-test	0.184691	0
P15880	RPS2	51.8789	52.7212	0.676973	Welch Two Sample t-test	0.842356	0
P15882	CHN1	51.7676	50.585	0.267192	Two Sample t-test	-1.18257	0
P15923-2	TCF3	52.8496	53.4299	0.530838	Two Sample t-test	0.580258	0
P15924	DSP	45.6019	46.8238	0.276172	Two Sample t-test	1.22198	0
P15927	RPA2	55.0076	54.6141	0.304356	Two Sample t-test	-0.393483	0
P16104	H2AFX	53.929	53.8986	0.980658	Two Sample t-test	-0.0303086	0
P16144-4	ITGB4	54.3429	54.4555	0.933518	Two Sample t-test	0.112553	0
P16152	CBR1	54.8677	54.7088	0.593088	Two Sample t-test	-0.158937	0
P16219	ACADS	49.4495	49.0364	0.575389	Two Sample t-test	-0.413158	0
P16278-3	GLB1	47.9013	47.8509	0.916212	Two Sample t-test	-0.0503729	0
P16298	PPP3CB	53.7068	54.8325	0.22695	Two Sample t-test	1.12572	0
P16333	NCK1	49.6915	49.7641	0.818639	Two Sample t-test	0.0726789	0
P16383-3	GCFC2	55.4354	53.4434	0.127517	Two Sample t-test	-1.99198	0
P16401	HIST1H1B	54.4857	54.2173	0.345006	Two Sample t-test	-0.268436	0
P16402	HIST1H1D	53.8459	54.9712	0.235926	Two Sample t-test	1.12526	0
P16403	HIST1H1C	59.2966	57.7115	0.563009	Two Sample t-test	-1.58509	0
P16455	MGMT	51.0528	54.7457	0.191745	Two Sample t-test	3.69292	0
P16591	FER;Pe1Fe10	46.3161	47.1594	0.513552	Two Sample t-test	0.843365	0
P16930	FAH	61.6437	62.2284	0.868759	Two Sample t-test	0.584678	0
P17028	ZNF24	49.8022	51.2276	0.0450487	Two Sample t-test	1.42538	0
P17050	NAGA	57.5994	58.649	0.117956	Two Sample t-test	1.04957	0
P17066	HSPA6;HSPA7	50.8246	51.1364	0.552554	Two Sample t-test	0.311807	0
P17252	PRKCA	47.0859	46.7588	0.109242	Two Sample t-test	-0.327084	0
P17275	JUNB	57.8679	56.8978	0.625812	Two Sample t-test	-0.970135	0
P17342-2	NPR3	50.4973	50.8973	0.548733	Two Sample t-test	0.400047	0
P17405-4	SMPD1	56.7787	58.5138	0.235435	Two Sample t-test	1.73504	0
P17612	PRKACA	52.7592	52.887	0.574282	Two Sample t-test	0.127806	0
P17655	CAPN2	51.2726	50.811	0.220128	Two Sample t-test	-0.461601	0
P17706-2	PTPN2	47.808	44.5145	0.261039	Two Sample t-test	-3.29349	0
P17707	AMD1	51.6915	53.3988	0.0531543	Two Sample t-test	1.70727	0
P17812	CTPS1	49.9534	49.9172	0.920195	Two Sample t-test	-0.0362494	0
P17858	PFKL	49.0016	50.1596	0.405808	Two Sample t-test	1.15806	0
P17931	LGALS3	60.3908	61.4527	0.437249	Two Sample t-test	1.0619	0
P17980	PSMC3	49.4682	49.9989	0.703449	Two Sample t-test	0.53075	0
P17987	TCP1	52.712	54.1045	0.581746	Two Sample t-test	1.39253	0
P18085	ARF4	51.2434	50.7817	0.222436	Two Sample t-test	-0.461724	0
P18440	NAT1	46.2906	46.3648	0.0463834	Two Sample t-test	0.0742109	0
P18463	HLA-B	49.8013	57.1301	0.0677455	Two Sample t-test	7.32879	0
P18615	NELFE	54.7849	53.5745	0.110359	Two Sample t-test	-1.21039	0
P18669	PGAM1	58.0058	59.1219	0.166366	Two Sample t-test	1.11615	0
P18754	RCC1	42.0144	42.0473	0.702898	Two Sample t-test	0.0329421	0
P18858	LIG1	46.291	46.3599	0.766282	Two Sample t-test	0.0689076	0
P18887	XRCC1	46.9691	47.7447	0.164381	Two Sample t-test	0.775645	0
P19174-2	PLCG1	48.5838	48.4593	0.730335	Two Sample t-test	-0.124535	0
P19338	NCL	53.1176	53.0498	0.751316	Two Sample t-test	-0.0678673	0
P19367	HK1	47.2427	47.1378	0.661013	Two Sample t-test	-0.10497	0
P19387	POLR2C	51.8597	51.2066	0.547541	Two Sample t-test	-0.653098	0
P19388	POLR2E	50.3381	49.9146	0.402726	Two Sample t-test	-0.423518	0
P19474	TRIM21	47.7281	47.7526	0.476281	Two Sample t-test	0.0245605	0
P19525	EIF2AK2	45.8733	44.2918	0.155798	Two Sample t-test	-1.58149	0
P19623	SRM	52.3541	51.5742	0.0379255	Two Sample t-test	-0.779939	0
P19784	CSNK2A2	50.5112	50.2605	0.38378	Two Sample t-test	-0.250612	0
P19793	RXRA	51.1395	50.9603	0.466169	Two Sample t-test	-0.179117	0
P19801	AOC1	54.4018	54.2865	0.938549	Two Sample t-test	-0.115269	0
P19838	NFKB1	50.3802	49.9537	0.0023459	Two Sample t-test	-0.426554	0
P19971	TYMP	58.8832	60.3775	0.0353855	Two Sample t-test	1.49432	0
P20042	EIF2S2	53.3641	52.9046	0.0715933	Two Sample t-test	-0.459452	0
P20073-2	ANXA7	52.3457	52.1644	0.540071	Two Sample t-test	-0.181265	0
P20248	CCNA2	59.0679	60.238	0.552743	Two Sample t-test	1.17009	0
P20338	RAB4A	55.3373	55.4635	0.567966	Two Sample t-test	0.126177	0
P20339	RAB5A	55.0812	55.7034	0.123085	Two Sample t-test	0.622219	0
P20340-2	RAB6A	54.6786	54.8015	0.79639	Two Sample t-test	0.122915	0
P20585	MSH3	48.092	47.6736	0.302986	Two Sample t-test	-0.418396	0
P20645	M6PR	50.5283	53.5039	0.576421	Two Sample t-test	2.97566	0
P20933	AGA	52.0022	54.4009	0.476329	Two Sample t-test	2.39868	0
P21266	GSTM3	49.466	49.8562	0.176623	Two Sample t-test	0.390154	0
P21281	ATP6V1B2	56.9815	56.8573	0.874048	Two Sample t-test	-0.124244	0
P21283	ATP6V1C1	52.7118	52.6385	0.4532	Two Sample t-test	-0.0733781	0
P21333	FLNA	52.114	51.9296	0.131955	Two Sample t-test	-0.184325	0
P21359-2	NF1	48.774	48.5013	0.873322	Two Sample t-test	-0.272713	0
P21399	ACO1	50.6561	50.8518	0.265235	Two Sample t-test	0.195718	0
P21580	TNFAIP3	51.3695	51.6915	0.442116	Two Sample t-test	0.321959	0
P21912	SDHB	53.3916	52.8728	0.635829	Two Sample t-test	-0.518771	0
P21953	BCKDHB	53.8921	55.3342	0.268477	Two Sample t-test	1.44203	0
P21964-2	COMT	49.7754	49.3931	0.23453	Two Sample t-test	-0.382262	0
P21980	TGM2	47.0071	47.2238	0.593331	Two Sample t-test	0.21678	0
P22033	MUT	49.5489	49.6719	0.565158	Two Sample t-test	0.122966	0
P22059	OSBP	56.4011	56.52	0.467314	Two Sample t-test	0.118908	0
P22061	PCMT1	55.1089	54.7944	0.578087	Two Sample t-test	-0.314493	0
P22102	GART	48.564	48.6489	0.747787	Welch Two Sample t-test	0.0848689	0
P22304	IDS	56.7716	57.9598	0.110766	Two Sample t-test	1.18813	0
P22314	UBA1	46.5076	46.4018	0.374321	Two Sample t-test	-0.105744	0
P22570-5	FDXR	45.0752	44.3469	0.178607	Welch Two Sample t-test	-0.728361	0
P22626	HNRNPA2B1	52.6598	52.4082	0.715132	Two Sample t-test	-0.251587	0
P22670	RFX1	55.4018	54.3641	0.222354	Two Sample t-test	-1.03778	0
P22681	CBL	56.8676	56.9532	0.842851	Two Sample t-test	0.0855507	0
P22694	PRKACB	51.1353	51.893	0.011014	Two Sample t-test	0.7577	0
P22830	FECH	51.7761	52.2274	0.0389378	Two Sample t-test	0.451231	0
P23025	XPA	51.8352	51.5541	0.51065	Two Sample t-test	-0.281079	0
P23141-3	CES1	57.7796	58.0938	0.809197	Two Sample t-test	0.314169	0
P23142	FBLN1	54.5519	54.3868	0.840328	Two Sample t-test	-0.165071	0
P23142-4	FBLN1	60.6962	60.3467	0.79913	Two Sample t-test	-0.349456	0
P23193	TCEA1	56.5729	56.5791	0.995473	Two Sample t-test	0.00617184	0
P23229-4	ITGA6	47.3078	63.7805	0.136375	Two Sample t-test	16.4726	0
P23246	SFPQ	49.5067	48.6471	0.123253	Two Sample t-test	-0.859561	0
P23258	TUBG1;TUBG2	49.1894	51.5298	0.169189	Two Sample t-test	2.34046	0
P23284	PPIB	52.2357	52.1062	0.589566	Two Sample t-test	-0.12954	0
P23368	ME2	50.338	50.4593	0.751084	Two Sample t-test	0.121233	0
P23396	RPS3	49.5333	53.5774	0.437919	Two Sample t-test	4.04409	0
P23443-3	RPS6KB1	48.0248	47.1119	0.00181379	Two Sample t-test	-0.912916	0
P23508	MCC	56.5224	57.1237	0.304585	Two Sample t-test	0.601333	0
P23526	AHCY	53.518	53.9973	0.433878	Welch Two Sample t-test	0.479275	0
P23634-5	ATP2B4	56.6807	61.2978	0.501823	Two Sample t-test	4.61704	0
P23743	DGKA	45.6859	45.2126	0.755542	Two Sample t-test	-0.473255	0
P23786	CPT2	44.5481	44.473	0.912221	Two Sample t-test	-0.0750288	0
P23919	DTYMK	54.0316	53.4532	0.15214	Two Sample t-test	-0.578384	0
P23921	RRM1	47.2642	47.9857	0.0370004	Two Sample t-test	0.721534	0
P24386	CHM	53.4649	53.7901	0.318993	Two Sample t-test	0.325182	0
P24534	EEF1B2	50.4178	50.1764	0.426658	Two Sample t-test	-0.241442	0
P24666	ACP1	50.1916	50.2745	0.914497	Two Sample t-test	0.0828916	0
P24752	ACAT1	48.4992	48.3155	0.537135	Two Sample t-test	-0.183752	0
P24844	MYL9	53.3039	54.9802	0.60373	Welch Two Sample t-test	1.67635	0
P24928	POLR2A	52.7001	53.2085	0.565217	Two Sample t-test	0.50831	0
P25054-2	APC	54.2298	54.1076	0.620286	Two Sample t-test	-0.122127	0
P25098	ADRBK1	47.7229	48.2049	0.232615	Two Sample t-test	0.482032	0
P25205	MCM3	51.5159	51.2548	0.737261	Two Sample t-test	-0.261048	0
P25325-2	MPST	48.4973	48.1299	0.111582	Two Sample t-test	-0.367464	0
P25490	YY1	51.1574	50.3452	0.18928	Two Sample t-test	-0.812169	0
P25685	DNAJB1	48.633	47.4112	0.00923859	Two Sample t-test	-1.22178	0
P25705	ATP5A1	55.979	58.1404	0.0960936	Two Sample t-test	2.16142	0
P25815	S100P	62.8978	59.3539	0.214192	Two Sample t-test	-3.54383	0
P26038	MSN	56.2354	56.5561	0.39965	Two Sample t-test	0.32072	0
P26196	DDX6	50.8368	50.5176	0.0164263	Two Sample t-test	-0.319186	0
P26358	DNMT1	54.6407	54.7317	0.571017	Two Sample t-test	0.09105	0
P26358-2	DNMT1	54.8099	54.4017	0.420872	Two Sample t-test	-0.408193	0
P26368-2	U2AF2	51.2596	51.5449	0.188198	Two Sample t-test	0.285361	0
P26374	CHML	54.6303	55.3227	0.022052	Two Sample t-test	0.692445	0
P26583	HMGB2	57.4969	59.5425	0.63234	Two Sample t-test	2.04562	0
P26599	PTBP1	47.6092	47.9828	0.248223	Two Sample t-test	0.373652	0
P26639	TARS	51.4689	51.3319	0.26749	Two Sample t-test	-0.136968	0
P26640	VARS	44.221	44.3907	0.754521	Two Sample t-test	0.169636	0
P26641	EEF1G	49.6652	49.851	0.669221	Welch Two Sample t-test	0.185767	0
P27144	AK4	47.6318	47.0207	0.251378	Two Sample t-test	-0.611079	0
P27348	YWHAQ	52.8169	53.3877	0.304941	Two Sample t-test	0.570863	0
P27361	MAPK3	49.9443	50.4012	0.421329	Two Sample t-test	0.456894	0
P27540	ARNT	55.4478	56.6456	0.020664	Two Sample t-test	1.19786	0
P27635	RPL10	53.0819	52.2395	0.117298	Two Sample t-test	-0.842399	0
P27694	RPA1	50.6586	50.3439	0.0921063	Two Sample t-test	-0.314706	0
P27695	APEX1	50.6573	50.6453	0.908188	Two Sample t-test	-0.012061	0
P27708	CAD	46.6295	48.4932	0.596856	Two Sample t-test	1.86372	0
P27797	CALR	46.838	47.1145	0.282994	Two Sample t-test	0.276465	0
P27824	CANX	47.0449	47.5471	0.080949	Two Sample t-test	0.502233	0
P27986	PIK3R1	50.3535	49.6951	0.0634101	Two Sample t-test	-0.658443	0
P28065	PSMB9	60.855	61.3762	0.890208	Two Sample t-test	0.521151	0
P28289	TMOD1	50.2665	49.8547	0.335529	Two Sample t-test	-0.41181	0
P28330	ACADL	53.2443	54.2812	0.0501556	Two Sample t-test	1.03686	0
P28331	NDUFS1	47.2138	46.9709	0.468987	Two Sample t-test	-0.242979	0
P28482	MAPK1	56.0784	56.0349	0.927186	Welch Two Sample t-test	-0.0434378	0
P28702	RXRB	49.6042	49.0561	0.120937	Two Sample t-test	-0.548135	0
P28715	ERCC5	55.5208	56.6331	0.0275755	Two Sample t-test	1.11238	0
P29034	S100A2	56.1852	57.81	0.304725	Two Sample t-test	1.6248	0
P29083	GTF2E1	50.8804	51.705	0.274534	Two Sample t-test	0.824641	0
P29084	GTF2E2	48.6226	48.3893	0.639816	Welch Two Sample t-test	-0.233273	0
P29353-6	SHC1	56.9535	58.1044	0.112604	Two Sample t-test	1.15093	0
P29372-5	MPG	49.7406	49.5543	0.80333	Two Sample t-test	-0.186252	0
P29373	CRABP2	54.8672	55.0524	0.821156	Two Sample t-test	0.185127	0
P29401	TKT	57.0127	58.0338	0.17309	Two Sample t-test	1.02116	0
P29401-2	TKT	54.4279	55.4592	0.144619	Two Sample t-test	1.03128	0
P29590	PML	56.3896	54.9886	0.027118	Two Sample t-test	-1.40098	0
P29692	EEF1D	51.3078	51.4709	0.671328	Two Sample t-test	0.163062	0
P29692-3	EEF1D	51.5912	52.6447	0.413995	Two Sample t-test	1.05352	0
P29992	GNA11	48.1588	49.3626	0.461145	Two Sample t-test	1.20381	0
P30038	ALDH4A1	51.4855	47.0463	0.557986	Welch Two Sample t-test	-4.43918	0
P30039	PBLD	54.9165	53.0143	0.343321	Two Sample t-test	-1.9022	0
P30040	ERP29	53.8456	53.9132	0.925884	Two Sample t-test	0.0675787	0
P30041	PRDX6	54.7964	55.1245	0.594551	Two Sample t-test	0.328097	0
P30043	BLVRB	48.7467	49.1624	0.0630376	Two Sample t-test	0.415649	0
P30044	PRDX5	58.7676	59.381	0.668747	Two Sample t-test	0.61342	0
P30050	RPL12	47.458	46.2739	0.391169	Welch Two Sample t-test	-1.18411	0
P30084	ECHS1	53.6212	53.4604	0.40993	Welch Two Sample t-test	-0.160732	0
P30085	CMPK1	52.3456	52.8418	0.383027	Two Sample t-test	0.496213	0
P30101	PDIA3	50.2638	50.1203	0.733827	Two Sample t-test	-0.143442	0
P30153	PPP2R1A	52.9768	52.488	0.0148571	Two Sample t-test	-0.488782	0
P30154	PPP2R1B	49.3691	48.5948	0.333723	Two Sample t-test	-0.774268	0
P30281	CCND3	56.3416	55.039	0.314857	Two Sample t-test	-1.30261	0
P30291	WEE1	48.3595	47.8575	0.169994	Two Sample t-test	-0.502064	0
P30405	PPIF	54.5682	54.5056	0.879307	Two Sample t-test	-0.0626088	0
P30419	NMT1	48.8635	49.7909	0.31756	Welch Two Sample t-test	0.927362	0
P30464	HLA-B	51.7198	56.4642	0.73818	Welch Two Sample t-test	4.74441	0
P30519	HMOX2	53.857	53.3509	0.270255	Two Sample t-test	-0.506134	0
P30520	ADSS	57.9508	58.604	0.447976	Two Sample t-test	0.653245	0
P30711	GSTT1	56.2457	56.8493	0.897069	Two Sample t-test	0.603597	0
P30740	SERPINB1	53.3029	54.1308	0.284365	Two Sample t-test	0.827894	0
P30837	ALDH1B1	50.4224	50.5488	0.680247	Two Sample t-test	0.126446	0
P30838	ALDH3A1	46.6184	46.6301	0.924235	Two Sample t-test	0.0116651	0
P31040	SDHA	51.4662	51.6665	0.71264	Welch Two Sample t-test	0.200269	0
P31150	GDI1	53.9714	54.1854	0.388701	Two Sample t-test	0.214009	0
P31153	MAT2A	53.9099	54.0504	0.38707	Two Sample t-test	0.140491	0
P31321	PRKAR1B	50.1626	50.2536	0.312398	Two Sample t-test	0.0910718	0
P31327	CPS1	53.6321	53.6307	0.985484	Two Sample t-test	-0.00135243	0
P31350	RRM2	61.8694	62.5763	0.581352	Two Sample t-test	0.706845	0
P31689	DNAJA1	51.4836	51.9608	0.689696	Two Sample t-test	0.477204	0
P31751	AKT2	53.5724	53.3499	0.569652	Two Sample t-test	-0.222428	0
P31930	UQCRC1	45.2118	46.7546	0.370174	Welch Two Sample t-test	1.54278	0
P31937	HIBADH	60.6182	61.1383	0.461827	Two Sample t-test	0.520034	0
P31939	ATIC	46.2572	45.8864	0.065677	Two Sample t-test	-0.37076	0
P31942-2	HNRNPH3	47.8272	48.0356	0.0889641	Two Sample t-test	0.20838	0
P31946	YWHAB	56.4303	56.5315	0.807106	Two Sample t-test	0.101199	0
P31947	SFN	61.4877	61.9115	0.191413	Welch Two Sample t-test	0.423809	0
P32019-4	INPP5B	49.5236	50.0585	0.407551	Two Sample t-test	0.53497	0
P32121	ARRB2;DKFZp686L0365	50.4395	50.3501	0.251218	Two Sample t-test	-0.0893286	0
P32321	DCTD	63.7887	60.7004	0.182708	Two Sample t-test	-3.08827	0
P32322	PYCR1	55.9579	56.5927	0.485257	Two Sample t-test	0.634828	0
P32455	GBP1	50.7118	50.5654	0.396832	Two Sample t-test	-0.146437	0
P32456	GBP2	48.9774	48.9784	0.995387	Welch Two Sample t-test	0.0010587	0
P32754	HPD	54.813	55.4181	0.140449	Two Sample t-test	0.605142	0
P33176	KIF5B	48.6604	48.5362	0.392412	Two Sample t-test	-0.124164	0
P33552	CKS2	54.9432	60.2087	0.455257	Two Sample t-test	5.26555	0
P33991	MCM4	47.4716	47.4496	0.942077	Two Sample t-test	-0.0220073	0
P33992	MCM5	51.5032	51.0378	0.270666	Two Sample t-test	-0.465395	0
P33993	MCM7	47.1807	47.2968	0.75471	Welch Two Sample t-test	0.116014	0
P34896-2	SHMT1	56.7959	56.5955	0.189579	Two Sample t-test	-0.200331	0
P34897-3	SHMT2	54.1533	54.2755	0.46676	Two Sample t-test	0.122193	0
P34932	HSPA4	52.2552	52.0655	0.364585	Two Sample t-test	-0.189637	0
P34949	MPI	48.9557	49.049	0.820472	Welch Two Sample t-test	0.0933802	0
P35221	CTNNA1	54.1454	54.0029	0.467022	Two Sample t-test	-0.142426	0
P35222	CTNNB1	55.8466	56.2796	0.184021	Two Sample t-test	0.432932	0
P35237	SERPINB6	57.9953	58.0686	0.668337	Two Sample t-test	0.0733661	0
P35240	NF2	50.3283	50.0375	0.343394	Two Sample t-test	-0.290751	0
P35241	RDX	62.735	63.0057	0.0176186	Two Sample t-test	0.270747	0
P35244	RPA3	54.9735	54.3318	0.590381	Two Sample t-test	-0.641727	0
P35249	RFC4	49.5169	51.4607	0.0804736	Two Sample t-test	1.94381	0
P35269	GTF2F1	52.4997	52.1108	0.284941	Two Sample t-test	-0.38883	0
P35270	SPR	48.5279	48.59	0.909162	Two Sample t-test	0.062173	0
P35555	FBN1	58.5668	60.2621	0.562416	Two Sample t-test	1.69525	0
P35573	AGL	49.8895	49.8297	0.326947	Two Sample t-test	-0.0598508	0
P35579	MYH9	51.11	50.9961	0.320828	Two Sample t-test	-0.11385	0
P35580	MYH10	52.6245	52.4401	0.530425	Two Sample t-test	-0.184474	0
P35606	COPB2	51.6543	51.4666	0.802309	Two Sample t-test	-0.187667	0
P35612	ADD2	56.5292	56.5903	0.958046	Two Sample t-test	0.0611041	0
P35613-2	BSG	52.3872	61.4449	0.529919	Two Sample t-test	9.05764	0
P35658-2	NUP214	51.6108	51.5594	0.781597	Two Sample t-test	-0.0514476	0
P35659	DEK	49.9994	49.5813	0.494205	Two Sample t-test	-0.418169	0
P35790	CHKA	55.0125	55.1798	0.824098	Two Sample t-test	0.167357	0
P35813	PPM1A	55.1859	55.5693	0.620195	Welch Two Sample t-test	0.383428	0
P35914	HMGCL	51.8842	52.109	0.505311	Two Sample t-test	0.224723	0
P35998	PSMC2	47.9731	49.634	0.481788	Two Sample t-test	1.66091	0
P36404	ARL2;ARL2-SNX15	49.737	48.906	0.0971703	Two Sample t-test	-0.830929	0
P36405	ARL3	55.4845	55.413	0.948678	Two Sample t-test	-0.0714376	0
P36507	MAP2K2	49.0642	48.4359	0.00116497	Two Sample t-test	-0.628244	0
P36542-2	ATP5C1	59.0175	61.8247	0.0740028	Two Sample t-test	2.80718	0
P36543	ATP6V1E1	53.2799	53.3631	0.858146	Two Sample t-test	0.0832252	0
P36551	CPOX	58.485	57.7	0.339685	Two Sample t-test	-0.785004	0
P36639-3	NUDT1	57.274	58.3141	0.29782	Two Sample t-test	1.04008	0
P36871	PGM1	59.0927	60.2974	0.000721	Two Sample t-test	1.20478	0
P36915	GNL1	47.2877	47.0734	0.344283	Two Sample t-test	-0.214335	0
P36952	SERPINB5	51.8747	51.4008	0.336391	Welch Two Sample t-test	-0.473909	0
P37108	SRP14	56.6941	57.6062	0.0783822	Two Sample t-test	0.912117	0
P37198	NUP62	52.0338	53.0092	0.583345	Two Sample t-test	0.975357	0
P37275-5	ZEB1	57.6061	59.5287	0.22904	Two Sample t-test	1.92265	0
P37802	TAGLN2	53.945	54.3476	0.627291	Two Sample t-test	0.402532	0
P37837	TALDO1	48.7031	49.2621	0.402949	Two Sample t-test	0.558944	0
P38117	ETFB	53.9	54.5018	0.248313	Two Sample t-test	0.601804	0
P38571-2	LIPA	53.7648	53.2369	0.295291	Two Sample t-test	-0.527944	0
P38606	ATP6V1A	50.9251	51.2802	0.351966	Two Sample t-test	0.355113	0
P38646	HSPA9	51.7794	52.2353	0.1951	Two Sample t-test	0.455846	0
P38919	EIF4A3	47.2012	47.2501	0.888477	Two Sample t-test	0.0489822	0
P38936	CDKN1A	59.4861	58.5956	0.476332	Two Sample t-test	-0.890496	0
P39019	RPS19	51.9631	59.9277	0.247324	Two Sample t-test	7.9646	0
P39748	FEN1	49.3567	49.3509	0.967675	Two Sample t-test	-0.00576453	0
P39880-3	CUX1	51.4653	51.8514	0.628531	Two Sample t-test	0.386104	0
P40121	CAPG	53.3826	53.1615	0.172961	Two Sample t-test	-0.2211	0
P40123	CAP2	51.1236	50.7408	0.0800844	Two Sample t-test	-0.38278	0
P40227	CCT6A	52.5847	53.7331	0.638077	Two Sample t-test	1.14845	0
P40261	NNMT	54.0232	53.4168	0.0628331	Two Sample t-test	-0.606347	0
P40337-3	VHL	49.3934	48.6853	0.713024	Two Sample t-test	-0.708176	0
P40424-2	PBX1	53.0244	52.0271	0.0818726	Two Sample t-test	-0.997271	0
P40425	PBX2	53.9982	52.4409	0.272678	Two Sample t-test	-1.55736	0
P40616-2	ARL1	57.256	56.7297	0.381805	Two Sample t-test	-0.526306	0
P40763	STAT3	51.0644	50.8259	0.381098	Two Sample t-test	-0.238486	0
P40818	USP8	49.029	48.8025	0.233347	Two Sample t-test	-0.226533	0
P40925-3	MDH1	57.6937	59.0533	0.326563	Two Sample t-test	1.35957	0
P40926	MDH2	57.782	58.3874	0.523528	Two Sample t-test	0.605347	0
P40939	HADHA	51.1437	51.743	0.210196	Two Sample t-test	0.599314	0
P41091	EIF2S3;EIF2S3L	53.4176	53.5999	0.409456	Two Sample t-test	0.182293	0
P41162	ETV3	57.1597	57.4544	0.745007	Two Sample t-test	0.294737	0
P41214	EIF2D	44.5009	44.5988	0.881243	Two Sample t-test	0.0979391	0
P41223	BUD31	52.9568	52.8598	0.769566	Two Sample t-test	-0.0969222	0
P41227	NAA10	52.2063	51.8398	0.448407	Two Sample t-test	-0.366506	0
P41229-2	KDM5C	47.8854	47.7251	0.639276	Two Sample t-test	-0.160288	0
P41240	CSK	49.3186	49.7367	0.437677	Two Sample t-test	0.418188	0
P41250	GARS	59.7979	60.4204	0.0768361	Two Sample t-test	0.62251	0
P41252	IARS	42.4948	43.8178	0.430711	Two Sample t-test	1.32305	0
P41743	PRKCI	50.942	50.9621	0.873934	Two Sample t-test	0.0200457	0
P42025	ACTR1B	54.3746	54.7267	0.877689	Two Sample t-test	0.352169	0
P42224	STAT1	46.0212	45.509	0.0350076	Two Sample t-test	-0.512251	0
P42224-2	STAT1	48.3395	50.3972	0.302094	Two Sample t-test	2.05766	0
P42226	STAT6	50.2723	50.4429	0.393122	Two Sample t-test	0.170612	0
P42285	SKIV2L2	49.5835	49.4988	0.680155	Welch Two Sample t-test	-0.0847756	0
P42330-2	AKR1C3	51.1289	50.9291	0.525663	Two Sample t-test	-0.199839	0
P42336	PIK3CA	51.692	51.7148	0.974372	Two Sample t-test	0.0228218	0
P42345	MTOR	48.3094	48.706	0.210861	Two Sample t-test	0.396641	0
P42566	EPS15	59.7489	60.4164	0.532361	Two Sample t-test	0.667459	0
P42568	MLLT3	51.0051	52.3321	0.429528	Two Sample t-test	1.32692	0
P42575	CASP2	54.9805	52.6718	0.135886	Two Sample t-test	-2.30864	0
P42677	RPS27	51.491	52.3273	0.139314	Two Sample t-test	0.836308	0
P42694	HELZ	52.0766	51.1742	0.215072	Welch Two Sample t-test	-0.902401	0
P42704	LRPPRC	43.9755	44.576	0.249151	Two Sample t-test	0.600512	0
P42766	RPL35	55.0975	53.7819	0.107998	Two Sample t-test	-1.31559	0
P42771	CDKN2A	54.1313	54.1057	0.946733	Two Sample t-test	-0.0255927	0
P42773	CDKN2C	57.3945	55.8319	0.341105	Two Sample t-test	-1.56265	0
P42785	PRCP	55.3898	54.9479	0.0116363	Two Sample t-test	-0.441862	0
P42858	HTT	50.169	49.7809	0.321159	Two Sample t-test	-0.388149	0
P42892-3	ECE1	56.2966	53.9337	0.635077	Two Sample t-test	-2.36288	0
P43034	PAFAH1B1	62.0042	62.7032	0.243449	Two Sample t-test	0.699038	0
P43155-2	CRAT	46.1321	45.929	0.475337	Two Sample t-test	-0.203174	0
P43246	MSH2	45.8862	45.8694	0.9802	Two Sample t-test	-0.0167699	0
P43251-4	BTD	55.238	57.6433	0.0595422	Two Sample t-test	2.40527	0
P43355	MAGEA1	52.2891	51.8284	0.177089	Welch Two Sample t-test	-0.460711	0
P43490	NAMPT	57.7091	57.5649	0.759855	Two Sample t-test	-0.144187	0
P43686	PSMC4	48.5428	49.831	0.554932	Two Sample t-test	1.28817	0
P43897	TSFM	45.5515	45.1513	0.0586733	Two Sample t-test	-0.400178	0
P45877	PPIC	49.8607	50.5235	0.46267	Two Sample t-test	0.662816	0
P45954	ACADSB	49.8486	49.5088	0.880029	Two Sample t-test	-0.339817	0
P45973	CBX5	56.9931	57.4627	0.710322	Welch Two Sample t-test	0.469638	0
P45974-2	USP5	53.7301	53.8646	0.423239	Two Sample t-test	0.134509	0
P45983-3	MAPK8	50.1835	50.5047	0.591685	Two Sample t-test	0.321186	0
P45984-2	MAPK9	54.2331	54.6261	0.204889	Two Sample t-test	0.393026	0
P45985	MAP2K4	45.5934	46.5141	0.00706875	Two Sample t-test	0.920766	0
P46060	RANGAP1	53.1895	52.9414	0.465543	Two Sample t-test	-0.248182	0
P46063	RECQL	50.8918	50.9142	0.877205	Two Sample t-test	0.0223971	0
P46108	CRK	55.8764	56.2693	0.703267	Two Sample t-test	0.392896	0
P46109	CRKL	58.7867	60.241	0.0189827	Two Sample t-test	1.45426	0
P46199	MTIF2	49.6892	47.4669	0.0573537	Two Sample t-test	-2.22235	0
P46736	BRCC3	56.0539	57.9182	0.0748009	Two Sample t-test	1.86427	0
P46777	RPL5	58.4017	58.8484	0.150276	Two Sample t-test	0.446778	0
P46821	MAP1B	56.9322	57.1332	0.27782	Two Sample t-test	0.201002	0
P46926	GNPDA1	59.041	60.5983	0.0673042	Two Sample t-test	1.55731	0
P46934-4	NEDD4	50.3034	50.076	0.227784	Two Sample t-test	-0.227413	0
P46939	UTRN	47.4961	47.3427	0.763495	Two Sample t-test	-0.153463	0
P46940	IQGAP1	46.0228	45.5467	0.153886	Two Sample t-test	-0.476176	0
P47712	PLA2G4A	50.4268	50.3474	0.684613	Two Sample t-test	-0.0793438	0
P47736-4	RAP1GAP	50.7895	50.6753	0.903353	Two Sample t-test	-0.114191	0
P47755	CAPZA2	56.6866	55.7701	0.0015796	Two Sample t-test	-0.916485	0
P47756-2	CAPZB	57.0445	57.4051	0.276238	Two Sample t-test	0.360608	0
P47813	EIF1AX;EIF1AY	57.9592	58.4307	0.756212	Two Sample t-test	0.471479	0
P47895	ALDH1A3	56.3078	57.0907	0.377338	Two Sample t-test	0.782878	0
P47897	QARS	47.4495	48.6473	0.474978	Welch Two Sample t-test	1.19779	0
P47985	UQCRFS1;UQCRFS1P1	55.722	55.808	0.983958	Two Sample t-test	0.0860005	0
P48059-2	LIMS1	58.5009	57.6738	0.0222531	Two Sample t-test	-0.827096	0
P48147	PREP	50.5228	50.6137	0.215788	Two Sample t-test	0.0908877	0
P48163	ME1	59.5287	59.5276	0.997067	Two Sample t-test	-0.00102795	0
P48380	RFX3	51.569	50.7346	0.0860684	Two Sample t-test	-0.834435	0
P48382	RFX5	49.7749	50.6767	0.356602	Two Sample t-test	0.90184	0
P48426	PIP4K2A	49.4469	49.1387	0.551641	Two Sample t-test	-0.308202	0
P48444	ARCN1	52.3824	52.1528	0.508704	Two Sample t-test	-0.229603	0
P48454-2	PPP3CC	53.7118	52.8738	0.593732	Two Sample t-test	-0.838014	0
P48506	GCLC	55.5642	55.993	0.263989	Two Sample t-test	0.4288	0
P48507	GCLM	51.3559	51.1238	0.408626	Two Sample t-test	-0.232039	0
P48553	TRAPPC10	49.9704	49.6759	0.175	Two Sample t-test	-0.294488	0
P48637	GSS	57.336	57.3658	0.942879	Two Sample t-test	0.0298255	0
P48643	CCT5	53.4199	54.1811	0.707802	Two Sample t-test	0.761215	0
P48723	HSPA13	50.4389	49.9594	0.110171	Two Sample t-test	-0.479502	0
P48729	CSNK1A1	48.6525	49.0675	0.305376	Two Sample t-test	0.415015	0
P48730-2	CSNK1D	51.1672	51.4788	0.242269	Two Sample t-test	0.311613	0
P48735	IDH2	44.0722	43.2304	0.0471388	Two Sample t-test	-0.841793	0
P48739	PITPNB	55.9663	55.2561	0.0710112	Two Sample t-test	-0.710254	0
P49005	POLD2	51.221	50.9053	0.490623	Two Sample t-test	-0.315707	0
P49137	MAPKAPK2	51.9121	51.863	0.468522	Two Sample t-test	-0.0491779	0
P49189	ALDH9A1	51.4488	51.1358	0.153893	Two Sample t-test	-0.312981	0
P49327	FASN	49.1465	49.2675	0.654833	Two Sample t-test	0.120973	0
P49354	FNTA	54.4515	54.3962	0.781864	Welch Two Sample t-test	-0.0552552	0
P49356	FNTB	55.2397	52.8751	0.505575	Two Sample t-test	-2.36464	0
P49366	DHPS	58.5282	59.0148	0.187296	Two Sample t-test	0.486571	0
P49368	CCT3	52.4233	53.899	0.530733	Two Sample t-test	1.47567	0
P49406	MRPL19	45.8678	48.3366	0.493169	Two Sample t-test	2.46882	0
P49407-2	ARRB1	53.8224	53.8277	0.9954	Two Sample t-test	0.00525341	0
P49411	TUFM	46.5646	46.2665	0.0865637	Two Sample t-test	-0.298022	0
P49419-2	ALDH7A1	52.459	52.2173	0.392975	Two Sample t-test	-0.241772	0
P49427	CDC34	49.9638	49.6092	0.879279	Two Sample t-test	-0.354602	0
P49441	INPP1	56.7373	56.7661	0.963927	Two Sample t-test	0.0288003	0
P49454	CENPF	54.6008	54.2662	0.782945	Two Sample t-test	-0.334675	0
P49458	SRP9	59.364	61.3214	0.0187168	Two Sample t-test	1.95742	0
P49585	PCYT1A	59.678	59.7754	0.857607	Two Sample t-test	0.0973785	0
P49588	AARS	49.846	49.9363	0.577289	Two Sample t-test	0.090349	0
P49589-3	CARS	51.3976	51.4146	0.857849	Two Sample t-test	0.0169813	0
P49590-2	HARS2	51.9798	52.0477	0.806039	Two Sample t-test	0.0679453	0
P49591	SARS	51.2575	51.6225	0.0702389	Two Sample t-test	0.365046	0
P49593	PPM1F	53.8192	53.603	0.000224	Two Sample t-test	-0.21617	0
P49642	PRIM1	48.8214	48.9279	0.827096	Two Sample t-test	0.10655	0
P49643	PRIM2	49.3588	49.2601	0.78921	Two Sample t-test	-0.0987386	0
P49662	CASP4	50.6803	50.2351	0.600523	Welch Two Sample t-test	-0.445213	0
P49711	CTCF	52.1862	52.0685	0.469835	Two Sample t-test	-0.117693	0
P49736	MCM2	48.3681	48.4957	0.71482	Two Sample t-test	0.127695	0
P49750-4	YLPM1	52.7013	51.7269	0.423436	Two Sample t-test	-0.974427	0
P49756	RBM25	53.232	52.4594	0.0535507	Two Sample t-test	-0.77256	0
P49757-3	NUMB	52.061	52.0706	0.984314	Two Sample t-test	0.00954279	0
P49770	EIF2B2	50.5546	50.5751	0.941245	Two Sample t-test	0.0204806	0
P49773	HINT1	60.3232	59.3696	0.720718	Two Sample t-test	-0.953602	0
P49790	NUP153	55.4771	54.6404	0.327572	Two Sample t-test	-0.83674	0
P49792	RANBP2	51.9539	52.3717	0.399303	Two Sample t-test	0.417744	0
P49840	GSK3A	51.715	51.8171	0.726111	Two Sample t-test	0.102141	0
P49841	GSK3B	51.0286	50.9231	0.159675	Two Sample t-test	-0.105545	0
P49902	NT5C2	53.9974	54.3005	0.295023	Two Sample t-test	0.303109	0
P49914	MTHFS;ST20-MTHFS	50.4658	50.6033	0.828003	Welch Two Sample t-test	0.137481	0
P49915	GMPS	49.568	49.766	0.294784	Two Sample t-test	0.197943	0
P49917	LIG4	48.2318	48.313	0.665087	Two Sample t-test	0.0812419	0
P49959	MRE11A	57.6992	58.384	0.360149	Two Sample t-test	0.684752	0
P50135	HNMT	53.3528	52.8559	0.301856	Two Sample t-test	-0.496919	0
P50213	IDH3A	50.374	50.2385	0.300797	Two Sample t-test	-0.135522	0
P50225	SULT1A1;SULT1A2	48.0014	47.7798	0.108351	Two Sample t-test	-0.221593	0
P50336	PPOX	49.1321	47.7997	0.260982	Two Sample t-test	-1.33238	0
P50395	GDI2	55.054	55.2699	0.462242	Two Sample t-test	0.215886	0
P50452	SERPINB8	55.2181	55.2125	0.988421	Two Sample t-test	-0.00561117	0
P50453	SERPINB9	55.9359	55.9289	0.980158	Welch Two Sample t-test	-0.00708088	0
P50454	SERPINH1	54.9348	55.0369	0.740869	Two Sample t-test	0.102106	0
P50502	ST13;ST13P5	54.36	54.0769	0.359192	Two Sample t-test	-0.283169	0
P50542-2	PEX5	50.6064	50.6793	0.970351	Two Sample t-test	0.0728611	0
P50548	ERF	57.6463	59.172	0.14294	Two Sample t-test	1.52573	0
P50552	VASP	52.4908	51.9731	0.0391154	Two Sample t-test	-0.517687	0
P50570-2	DNM2	46.7427	48.3723	0.184996	Two Sample t-test	1.62964	0
P50570-5	DNM2	47.8923	47.622	0.272625	Two Sample t-test	-0.27031	0
P50583	NUDT2	54.6655	56.4829	0.242699	Two Sample t-test	1.81745	0
P50613	CDK7	54.7501	54.8981	0.87713	Two Sample t-test	0.148062	0
P50747	HLCS	50.3663	50.6923	0.310968	Two Sample t-test	0.326041	0
P50748	KNTC1	47.4054	47.6729	0.69575	Two Sample t-test	0.267499	0
P50750	CDK9	49.7827	50.4507	0.118037	Two Sample t-test	0.668031	0
P50851	LRBA	50.9792	50.5672	0.106661	Two Sample t-test	-0.411981	0
P50897	PPT1	48.7583	48.0367	0.222673	Two Sample t-test	-0.721646	0
P50990	CCT8	52.782	53.8241	0.625051	Two Sample t-test	1.04209	0
P50991	CCT4	52.5079	53.4344	0.707735	Two Sample t-test	0.926567	0
P50995-2	ANXA11	49.8369	49.6913	0.447272	Two Sample t-test	-0.145594	0
P51003	PAPOLA	52.1227	52.188	0.757532	Two Sample t-test	0.0652301	0
P51114	FXR1	47.1656	48.2559	0.276357	Two Sample t-test	1.09031	0
P51116	FXR2	47.3287	48.6085	0.492495	Two Sample t-test	1.27978	0
P51148	RAB5C	55.3372	56.4361	0.299728	Two Sample t-test	1.09886	0
P51149	RAB7A	56.1127	56.7015	0.0793988	Two Sample t-test	0.588852	0
P51151	RAB9A	54.282	54.4781	0.711024	Two Sample t-test	0.196047	0
P51153	RAB13	50.5584	50.8795	0.311449	Two Sample t-test	0.321089	0
P51178	PLCD1	50.1545	49.9914	0.84862	Two Sample t-test	-0.163013	0
P51398	DAP3	48.4432	49.341	0.746146	Two Sample t-test	0.897851	0
P51452	DUSP3	55.8003	55.6626	0.881531	Two Sample t-test	-0.137699	0
P51531-2	SMARCA2	46.5896	47.6784	0.149442	Two Sample t-test	1.08887	0
P51553	IDH3G	52.702	53.3253	0.253664	Two Sample t-test	0.623219	0
P51570	GALK1	48.513	48.1569	0.376067	Two Sample t-test	-0.356191	0
P51572	BCAP31	47.8011	51.3406	0.337198	Two Sample t-test	3.53957	0
P51580	TPMT	56.4331	56.3479	0.697706	Two Sample t-test	-0.0851522	0
P51608-2	MECP2	54.2136	53.8722	0.05672	Two Sample t-test	-0.341417	0
P51610	HCFC1	55.235	56.1688	0.214602	Two Sample t-test	0.933742	0
P51649	ALDH5A1	52.7906	52.7951	0.985575	Two Sample t-test	0.0044672	0
P51659	HSD17B4	52.0468	52.3424	0.120867	Two Sample t-test	0.295559	0
P51665	PSMD7	48.5285	50.4134	0.479388	Two Sample t-test	1.88485	0
P51668	UBE2D1	54.4574	54.1587	0.689472	Two Sample t-test	-0.298669	0
P51692	STAT5B	47.6817	46.8884	0.0268271	Two Sample t-test	-0.793349	0
P51809	VAMP7	50.771	53.6687	0.62158	Two Sample t-test	2.89769	0
P51812	RPS6KA3	47.6513	47.5549	0.648948	Two Sample t-test	-0.0963761	0
P51817	PRKX;PRKY	49.9743	47.7796	0.0828187	Two Sample t-test	-2.19468	0
P51857-2	AKR1D1	51.2214	50.7616	0.562109	Two Sample t-test	-0.459866	0
P51884	LUM	51.7339	50.8295	0.00226886	Two Sample t-test	-0.904415	0
P51911	CNN1	52.9221	52.2231	0.204756	Two Sample t-test	-0.699018	0
P51946	CCNH	54.1667	54.7139	0.217981	Two Sample t-test	0.547285	0
P51948	MNAT1	55.244	55.9427	0.421927	Two Sample t-test	0.698712	0
P51991	HNRNPA3	48.8269	49.9908	0.0142957	Two Sample t-test	1.16388	0
P51991-2	HNRNPA3	50.3973	49.9677	0.29903	Two Sample t-test	-0.429638	0
P52209-2	PGD	52.4757	52.5597	0.496985	Two Sample t-test	0.0839675	0
P52272-2	HNRNPM	47.9103	47.2574	0.144275	Two Sample t-test	-0.652926	0
P52292	KPNA2	45.8833	46.2483	0.0721561	Welch Two Sample t-test	0.364996	0
P52294	KPNA1	49.3156	48.9795	0.41617	Two Sample t-test	-0.336057	0
P52298	NCBP2	51.0717	51.2697	0.172458	Two Sample t-test	0.19797	0
P52306	RAP1GDS1	52.7004	52.8088	0.500842	Two Sample t-test	0.108403	0
P52306-4	RAP1GDS1	51.0039	51.2747	0.231994	Two Sample t-test	0.270746	0
P52564	MAP2K6	47.269	46.6356	0.313747	Two Sample t-test	-0.633433	0
P52565	ARHGDIA	56.3707	56.3377	0.460279	Two Sample t-test	-0.0330132	0
P52566	ARHGDIB	55.6663	55.8014	0.88779	Two Sample t-test	0.135127	0
P52594-2	AGFG1	59.9245	59.8173	0.86319	Two Sample t-test	-0.107239	0
P52597	HNRNPF	51.2828	50.9996	0.432154	Two Sample t-test	-0.283168	0
P52657	GTF2A2	64.2695	64.4378	0.878137	Two Sample t-test	0.168332	0
P52701	MSH6	47.086	47.9384	0.230435	Two Sample t-test	0.85242	0
P52732	KIF11	48.1545	48.17	0.971413	Two Sample t-test	0.0155786	0
P52735-3	VAV2	50.3736	50.1918	0.191354	Two Sample t-test	-0.181781	0
P52747-2	ZNF143	53.3012	53.2525	0.977071	Two Sample t-test	-0.0486736	0
P52756	RBM5	49.0474	50.2494	0.436199	Two Sample t-test	1.20195	0
P52788	SMS	54.7986	54.981	0.587436	Two Sample t-test	0.182362	0
P52888	THOP1	58.2199	58.9134	0.312121	Two Sample t-test	0.69344	0
P52895	AKR1C2	47.995	47.7051	0.477829	Two Sample t-test	-0.289901	0
P52907	CAPZA1	58.0398	57.7711	0.458492	Two Sample t-test	-0.268755	0
P52945	PDX1	49.2263	47.6839	0.168234	Two Sample t-test	-1.54238	0
P52948-6	NUP98	47.7188	48.2511	0.200045	Two Sample t-test	0.532282	0
P53004	BLVRA	49.8358	50.3247	0.492011	Welch Two Sample t-test	0.488925	0
P53041	PPP5C	54.054	53.3087	0.34159	Two Sample t-test	-0.745305	0
P53350	PLK1	51.8795	52.7146	0.331421	Two Sample t-test	0.83508	0
P53367	ARFIP1	50.5129	50.431	0.709507	Two Sample t-test	-0.0818574	0
P53367-2	ARFIP1	50.3126	50.0985	0.471458	Two Sample t-test	-0.214103	0
P53370	NUDT6	56.5806	57.8016	0.513157	Two Sample t-test	1.22104	0
P53384-2	NUBP1	54.1538	53.9603	0.774198	Welch Two Sample t-test	-0.193538	0
P53396	ACLY	48.5257	48.7763	0.415274	Two Sample t-test	0.250633	0
P53396-2	ACLY	48.7445	48.4817	0.221336	Two Sample t-test	-0.262706	0
P53582	METAP1	52.4066	52.3712	0.954344	Two Sample t-test	-0.0353961	0
P53597	SUCLG1	45.686	46.6196	0.375724	Two Sample t-test	0.933548	0
P53602	MVD	51.1906	51.1825	0.956363	Two Sample t-test	-0.00810613	0
P53609	PGGT1B	55.1822	56.0127	0.150062	Two Sample t-test	0.830509	0
P53611	RABGGTB	51.3222	50.898	0.141092	Two Sample t-test	-0.424217	0
P53618	COPB1	51.3817	51.129	0.664436	Two Sample t-test	-0.252664	0
P53621	COPA	50.8684	50.8336	0.957779	Two Sample t-test	-0.0347779	0
P53634	CTSC	55.9663	56.0403	0.940035	Two Sample t-test	0.0739776	0
P53675-2	CLTCL1	48.4986	48.268	0.590016	Two Sample t-test	-0.23052	0
P53816	PLA2G16	55.8552	57.7672	0.102168	Two Sample t-test	1.91202	0
P53990-2	IST1	52.4213	52.0087	0.465543	Two Sample t-test	-0.412621	0
P53992	SEC24C	51.3214	51.0433	0.0162968	Two Sample t-test	-0.278078	0
P53999	SUB1	53.8118	54.0793	0.444235	Two Sample t-test	0.267434	0
P54105	CLNS1A	60.5206	61.9411	0.7553	Two Sample t-test	1.42049	0
P54136	RARS	43.2862	44.128	0.392232	Two Sample t-test	0.841805	0
P54253	ATXN1	54.8587	54.3447	0.596557	Two Sample t-test	-0.513995	0
P54289-4	CACNA2D1	48.6107	61.2715	0.253373	Two Sample t-test	12.6608	0
P54577	YARS	47.5969	47.5387	0.684485	Two Sample t-test	-0.0582411	0
P54578	USP14	52.0181	52.0912	0.642138	Two Sample t-test	0.0731405	0
P54619	PRKAG1	51.5785	51.518	0.713752	Two Sample t-test	-0.0605362	0
P54652	HSPA2	48.1556	48.3316	0.165087	Two Sample t-test	0.176056	0
P54687-4	BCAT1	57.1158	56.2697	0.154476	Two Sample t-test	-0.846085	0
P54802	NAGLU	56.3576	57.3139	0.537279	Two Sample t-test	0.956335	0
P54886-2	ALDH18A1	50.6505	50.4206	0.1482	Two Sample t-test	-0.229967	0
P54920	NAPA	55.2865	55.0562	0.13755	Two Sample t-test	-0.23028	0
P55010	EIF5	53.4596	52.341	0.0164416	Two Sample t-test	-1.11862	0
P55039	DRG2	48.0821	48.33	0.576726	Two Sample t-test	0.247845	0
P55060	CSE1L	52.2044	51.045	0.0302311	Two Sample t-test	-1.1594	0
P55072	VCP	65.1526	64.9357	0.682052	Two Sample t-test	-0.216882	0
P55084	HADHB	51.5457	52.2419	0.11254	Two Sample t-test	0.696178	0
P55209	NAP1L1	56.7545	58.7258	0.184492	Two Sample t-test	1.97124	0
P55210	CASP7	51.7072	52.3367	0.00841352	Two Sample t-test	0.629565	0
P55211	CASP9	50.1546	50.1155	0.811285	Two Sample t-test	-0.0391522	0
P55212	CASP6	49.6693	51.1268	0.427019	Welch Two Sample t-test	1.45749	0
P55263	ADK	51.3306	51.3949	0.864366	Two Sample t-test	0.0642827	0
P55268	LAMB2	54.2797	54.4266	0.833363	Two Sample t-test	0.146862	0
P55290	CDH13	58.2193	59.1153	0.709641	Welch Two Sample t-test	0.895959	0
P55347-2	PKNOX1	55.2239	55.9293	0.209023	Two Sample t-test	0.705411	0
P55735	SEC13	52.7077	52.498	0.414688	Two Sample t-test	-0.209734	0
P55769	NHP2L1	46.8903	47.6256	0.137557	Welch Two Sample t-test	0.735294	0
P55795	HNRNPH2	44.7682	45.3745	0.248684	Two Sample t-test	0.606338	0
P55809	OXCT1	54.7027	54.4628	0.641716	Two Sample t-test	-0.239973	0
P55884	EIF3B	51.0301	51.4482	0.213983	Two Sample t-test	0.418107	0
P56192	MARS	41.9716	43.0023	0.485668	Two Sample t-test	1.03077	0
P56199	ITGA1	50.6349	55.471	0.204594	Two Sample t-test	4.83609	0
P56282	POLE2	48.3031	48.5935	0.441946	Two Sample t-test	0.290457	0
P56377	AP1S2	52.8421	51.8228	0.33492	Two Sample t-test	-1.01927	0
P56524	HDAC4	56.9641	57.2409	0.328561	Two Sample t-test	0.276749	0
P56537	EIF6	59.9326	59.1417	0.45653	Two Sample t-test	-0.790891	0
P56945-8	BCAR1	49.9888	50.1023	0.853247	Welch Two Sample t-test	0.113462	0
P57060	RWDD2B	51.6039	52.7574	0.159756	Two Sample t-test	1.15351	0
P57076	C21orf59	48.6873	48.3706	0.489171	Two Sample t-test	-0.316757	0
P57081	WDR4	53.3156	53.4224	0.724331	Two Sample t-test	0.106807	0
P57086	SCAND1	52.0571	54.4058	0.122839	Two Sample t-test	2.34868	0
P57737-4	CORO7	50.0616	47.3014	0.411112	Two Sample t-test	-2.76016	0
P57740-2	NUP107	49.5073	47.1254	0.10484	Two Sample t-test	-2.38185	0
P57772	EEFSEC	47.9725	46.8094	0.264834	Two Sample t-test	-1.16306	0
P58005	SESN3	47.7516	48.9195	0.0281263	Two Sample t-test	1.16789	0
P58107	EPPK1	42.5526	42.7383	0.59396	Two Sample t-test	0.1857	0
P58546	MTPN	61.6612	63.0375	0.733309	Two Sample t-test	1.37626	0
P59998	ARPC4;ARPC4-TTLL3	56.6433	57.671	0.141424	Two Sample t-test	1.02769	0
P60174	TPI1	62.8777	63.1174	0.151915	Two Sample t-test	0.239693	0
P60228	EIF3E	45.7584	46.735	0.498028	Two Sample t-test	0.976666	0
P60520	GABARAPL2	57.1069	58.0253	0.31613	Two Sample t-test	0.918396	0
P60660	MYL6	56.1337	56.9407	0.762086	Two Sample t-test	0.806995	0
P60660-2	MYL6	56.0643	58.6386	0.207945	Two Sample t-test	2.57431	0
P60709	ACTB	47.9833	47.9954	0.960764	Welch Two Sample t-test	0.0121003	0
P60763	RAC3	54.1501	53.8276	0.870438	Two Sample t-test	-0.322569	0
P60842	EIF4A1	49.2466	49.7384	0.0640165	Two Sample t-test	0.491818	0
P60866	RPS20	50.8657	55.4666	0.397299	Two Sample t-test	4.60095	0
P60891	PRPS1	53.1597	53.5248	0.404746	Two Sample t-test	0.365089	0
P60903	S100A10	53.8399	53.6657	0.785235	Two Sample t-test	-0.174217	0
P60953	CDC42	54.2518	54.5195	0.202376	Two Sample t-test	0.267722	0
P60981	DSTN	53.8697	52.9819	0.400671	Two Sample t-test	-0.887799	0
P61006	RAB8A	54.7571	55.4531	0.397071	Two Sample t-test	0.696017	0
P61011	SRP54	46.6823	45.6554	0.026131	Two Sample t-test	-1.02682	0
P61019	RAB2A	54.7056	54.7203	0.97928	Two Sample t-test	0.0147134	0
P61020	RAB5B	56.3564	56.5509	0.419295	Two Sample t-test	0.194434	0
P61026	RAB10	54.4808	54.7604	0.391264	Two Sample t-test	0.279531	0
P61081	UBE2M	53.9597	53.6079	0.139002	Two Sample t-test	-0.351836	0
P61086	UBE2K	56.6031	58.3174	0.158812	Two Sample t-test	1.71433	0
P61088	UBE2N;UBE2NL	55.9477	56.0304	0.87738	Two Sample t-test	0.0826718	0
P61106	RAB14	55.1145	55.409	0.565172	Two Sample t-test	0.294468	0
P61158	ACTR3	57.1618	58.0062	0.0640541	Two Sample t-test	0.844365	0
P61160	ACTR2	57.5203	57.6129	0.773845	Two Sample t-test	0.0926124	0
P61163	ACTR1A	53.1867	55.2306	0.369855	Two Sample t-test	2.04393	0
P61201	COPS2	53.6873	53.8632	0.739652	Two Sample t-test	0.175872	0
P61204	ARF3	57.9853	57.612	0.177099	Two Sample t-test	-0.373327	0
P61221	ABCE1	56.8085	57.7133	0.195845	Two Sample t-test	0.904842	0
P61247	RPS3A	52.8141	54.7254	0.469285	Welch Two Sample t-test	1.91128	0
P61254	RPL26;RPL26L1	53.9443	53.8503	0.783638	Two Sample t-test	-0.0939857	0
P61326	MAGOH;MAGOHB	51.8982	52.3665	0.481968	Two Sample t-test	0.468271	0
P61353	RPL27	50.3816	51.4581	0.353287	Two Sample t-test	1.07654	0
P61586	RHOA	53.1853	54.0089	0.297216	Two Sample t-test	0.823639	0
P61587	RND3	60.1947	57.0918	0.109104	Welch Two Sample t-test	-3.10291	0
P61599	NAA20	51.7223	51.0039	0.115412	Two Sample t-test	-0.71834	0
P61758	VBP1	64.6787	64.6191	0.973474	Two Sample t-test	-0.0595747	0
P61764	STXBP1	48.0935	48.0295	0.6718	Welch Two Sample t-test	-0.0639575	0
P61769	B2M	60.0343	61.0482	0.705546	Two Sample t-test	1.01395	0
P61927	RPL37	62.0095	62.1011	0.950312	Two Sample t-test	0.0916115	0
P61962	DCAF7	56.0081	55.0011	0.0779333	Two Sample t-test	-1.00702	0
P61964	WDR5	63.1514	63.2424	0.867142	Two Sample t-test	0.0910135	0
P61966	AP1S1	53.4272	52.8794	0.141837	Two Sample t-test	-0.54784	0
P61970	NUTF2	59.2137	62.9348	0.359767	Welch Two Sample t-test	3.72104	0
P61978-3	HNRNPK	49.849	49.8165	0.941258	Two Sample t-test	-0.032582	0
P61981	YWHAG	58.1134	58.1902	0.713826	Two Sample t-test	0.0768175	0
P62070	RRAS2	52.4063	52.2276	0.639713	Two Sample t-test	-0.178782	0
P62081	RPS7	50.4416	54.0498	0.428265	Two Sample t-test	3.60818	0
P62140	PPP1CB	56.0932	56.3224	0.795647	Two Sample t-test	0.229202	0
P62191	PSMC1	47.8276	48.5745	0.649841	Two Sample t-test	0.746877	0
P62195	PSMC5	50.0039	50.8534	0.810746	Two Sample t-test	0.849502	0
P62241	RPS8	52.8865	56.2818	0.318343	Two Sample t-test	3.39528	0
P62249	RPS16;ZNF90	49.1569	53.3107	0.42643	Two Sample t-test	4.15381	0
P62253	UBE2G1	58.0708	57.0689	0.495066	Two Sample t-test	-1.00192	0
P62256	UBE2H	60.4331	61.3486	0.159239	Two Sample t-test	0.915535	0
P62258	YWHAE	58.3571	59.0759	0.331889	Welch Two Sample t-test	0.718764	0
P62263	RPS14	51.4918	54.4166	0.0534509	Two Sample t-test	2.92481	0
P62266	RPS23	52.1332	55.0396	0.412346	Two Sample t-test	2.90641	0
P62269	RPS18	48.8943	53.0851	0.487395	Welch Two Sample t-test	4.1908	0
P62277	RPS13	51.0268	53.362	0.440169	Two Sample t-test	2.33516	0
P62280	RPS11	49.9865	54.2096	0.266287	Two Sample t-test	4.22307	0
P62304	SNRPE	55.5331	55.0351	0.802959	Two Sample t-test	-0.497975	0
P62330	ARF6	53.5229	54.3305	0.556656	Two Sample t-test	0.807585	0
P62380	TBPL1	48.8672	48.626	0.324209	Two Sample t-test	-0.241188	0
P62487	POLR2G	64.9406	65.064	0.956819	Welch Two Sample t-test	0.123445	0
P62495	ETF1	51.149	50.9191	0.235384	Two Sample t-test	-0.229909	0
P62701	RPS4X;RPS4Y1;RPS4Y2	48.7892	52.7209	0.50417	Two Sample t-test	3.93162	0
P62750	RPL23A	57.2099	58.4357	0.369942	Two Sample t-test	1.22577	0
P62753	RPS6	52.1979	54.3665	0.30611	Two Sample t-test	2.16852	0
P62805	HIST1H4A	49.7895	50.5999	0.380535	Welch Two Sample t-test	0.810412	0
P62820	RAB1A	54.349	54.4253	0.903605	Welch Two Sample t-test	0.076219	0
P62829	RPL23	50.5839	51.7035	0.28828	Welch Two Sample t-test	1.11958	0
P62834	RAP1A	52.5985	55.4639	0.48066	Two Sample t-test	2.86535	0
P62837	UBE2D2;UBE2D3	55.6819	56.063	0.639643	Two Sample t-test	0.381099	0
P62851	RPS25	52.4253	56.9673	0.437977	Two Sample t-test	4.54197	0
P62854	RPS26;RPS26P11	54.467	56.5886	0.450715	Two Sample t-test	2.12159	0
P62873	GNB1	50.337	52.6572	0.592258	Two Sample t-test	2.32017	0
P62879	GNB2	52.95	53.4082	0.79935	Two Sample t-test	0.458198	0
P62888	RPL30	47.5159	47.8943	0.470921	Two Sample t-test	0.378391	0
P62913	RPL11	50.4547	51.6798	0.193187	Two Sample t-test	1.22503	0
P62937	PPIA	53.3628	53.1471	0.569396	Two Sample t-test	-0.215714	0
P62937-2	PPIA	53.8715	53.7956	0.956976	Two Sample t-test	-0.0759032	0
P62993	GRB2	56.5733	56.1387	0.400314	Two Sample t-test	-0.434636	0
P62995-3	TRA2B	56.9959	57.6676	0.537926	Two Sample t-test	0.671735	0
P63000	RAC1	55.9814	57.3141	0.17562	Two Sample t-test	1.33276	0
P63010	AP2B1	52.7452	52.212	0.355534	Two Sample t-test	-0.533258	0
P63092	GNAS	48.9207	49.6824	0.525048	Two Sample t-test	0.761706	0
P63096	GNAI1	49.9467	50.4884	0.500028	Two Sample t-test	0.541788	0
P63104	YWHAZ	57.7604	58.2472	0.351205	Two Sample t-test	0.486871	0
P63146	UBE2B	59.9055	60.277	0.579164	Two Sample t-test	0.371532	0
P63151	PPP2R2A	56.0273	55.1937	0.174832	Two Sample t-test	-0.833586	0
P63167	DYNLL1	53.1111	54.3139	0.185872	Two Sample t-test	1.20276	0
P63172	DYNLT1	53.2402	52.7089	0.520906	Two Sample t-test	-0.531324	0
P63241	EIF5A;EIF5AL1	56.4947	55.5954	0.305185	Two Sample t-test	-0.899318	0
P63244	GNB2L1	48.7113	49.2244	0.629211	Two Sample t-test	0.513176	0
P63261	ACTG1	48.516	48.3005	0.777986	Two Sample t-test	-0.215484	0
P63272	SUPT4H1	52.6552	52.0586	0.433543	Two Sample t-test	-0.59659	0
P63279	UBE2I	54.7317	54.49	0.636414	Two Sample t-test	-0.241756	0
P67870	CSNK2B;CSNK2B-LY6G5B-1181;CSNK2B-LY6G5B--991	51.3702	51.5265	0.591906	Two Sample t-test	0.156366	0
P68032	ACTC1;ACTA1	47.5179	47.787	0.576983	Two Sample t-test	0.269157	0
P68104	EEF1A1;EEF1A1P5	48.1924	48.5158	0.544527	Two Sample t-test	0.32346	0
P68363	TUBA1B	47.0913	49.0509	0.0405639	Two Sample t-test	1.95959	0
P68366-2	TUBA4A	48.7755	48.4052	0.837522	Two Sample t-test	-0.370303	0
P68371	TUBB4B	49.6296	49.6219	0.989285	Two Sample t-test	-0.00773305	0
P68402	PAFAH1B2	51.8991	52.6646	0.482393	Two Sample t-test	0.765519	0
P68543	UBXN2A	50.7302	51.309	0.55087	Two Sample t-test	0.578787	0
P78314	SH3BP2	50.8735	50.4582	0.0197676	Two Sample t-test	-0.415374	0
P78318	IGBP1	56.3321	56.2072	0.635374	Two Sample t-test	-0.124882	0
P78332	RBM6	56.7501	52.9594	0.31066	Two Sample t-test	-3.79074	0
P78344	EIF4G2	45.5759	45.2315	0.4033	Welch Two Sample t-test	-0.344384	0
P78345	RPP38	56.2291	57.2392	0.454973	Two Sample t-test	1.0101	0
P78347-2	GTF2I	48.1806	47.9684	0.631588	Two Sample t-test	-0.212267	0
P78356	PIP4K2B	49.8356	49.5682	0.381927	Two Sample t-test	-0.267349	0
P78362	SRPK2	52.8026	51.293	0.0589315	Two Sample t-test	-1.50964	0
P78371	CCT2	52.8421	53.3216	0.767346	Two Sample t-test	0.479546	0
P78406	RAE1	48.8313	48.6784	0.721068	Two Sample t-test	-0.15295	0
P78527	PRKDC	46.4113	46.3384	0.921587	Two Sample t-test	-0.072954	0
P78537	BLOC1S1	55.9795	56.031	0.98336	Two Sample t-test	0.0514894	0
P78560	CRADD	51.4293	53.3996	0.482109	Two Sample t-test	1.97029	0
P80217	IFI35	55.0351	54.8305	0.437434	Two Sample t-test	-0.204598	0
P82663	MRPS25	48.5349	50.8556	0.229713	Two Sample t-test	2.32072	0
P82664	MRPS10	52.1346	53.4443	0.452614	Two Sample t-test	1.30967	0
P82675	MRPS5	47.0502	49.4943	0.354487	Two Sample t-test	2.44411	0
P82912-2	MRPS11	52.2184	53.8	0.00118444	Two Sample t-test	1.58164	0
P82914	MRPS15	46.7684	48.8397	0.590276	Two Sample t-test	2.07128	0
P82932	MRPS6	49.8298	51.628	0.328175	Two Sample t-test	1.79822	0
P82933	MRPS9	47.1317	49.0208	0.340474	Two Sample t-test	1.88907	0
P83436	COG7	46.4079	45.9868	0.497931	Two Sample t-test	-0.421106	0
P83876	TXNL4A	55.189	55.2416	0.965539	Two Sample t-test	0.0526115	0
P84022	SMAD3	47.3691	49.5663	0.0685048	Two Sample t-test	2.19721	0
P84085	ARF5	54.3131	53.7915	0.0772559	Two Sample t-test	-0.521559	0
P84090	ERH	58.7543	58.9934	0.884961	Two Sample t-test	0.239136	0
P84095	RHOG	52.7508	54.0318	0.0916607	Two Sample t-test	1.28099	0
P84103-2	SRSF3	53.9703	53.2226	0.0914872	Two Sample t-test	-0.747667	0
P85037	FOXK1	53.6681	53.6838	0.972849	Two Sample t-test	0.0156831	0
P86791	CCZ1;CCZ1B	51.4924	50.448	0.0663603	Two Sample t-test	-1.04441	0
P98082	DAB2	51.9181	51.6137	0.438994	Two Sample t-test	-0.304407	0
P98160	HSPG2	52.1933	52.7535	0.464669	Two Sample t-test	0.560141	0
P98170	XIAP	55.1937	56.1057	0.0402749	Two Sample t-test	0.912002	0
Q00013	MPP1	51.094	51.2154	0.923643	Two Sample t-test	0.121405	0
Q00059	TFAM	51.7398	51.1353	0.133565	Two Sample t-test	-0.604532	0
Q00169	PITPNA	60.1348	61.6498	0.0697554	Two Sample t-test	1.51504	0
Q00403	GTF2B	46.8019	46.2992	0.338178	Two Sample t-test	-0.502694	0
Q00534	CDK6	57.0157	57.1017	0.648186	Two Sample t-test	0.0860033	0
Q00535	CDK5	47.8484	48.0114	0.791876	Two Sample t-test	0.163051	0
Q00536	CDK16	52.1923	52.0969	0.640687	Two Sample t-test	-0.0954921	0
Q00577	PURA	51.5844	51.343	0.793984	Two Sample t-test	-0.241345	0
Q00610-2	CLTC	48.3557	48.5818	0.580448	Two Sample t-test	0.226172	0
Q00613-2	HSF1	49.6992	49.0416	0.321608	Two Sample t-test	-0.657572	0
Q00653-4	NFKB2	50.2669	49.5684	0.21408	Two Sample t-test	-0.698456	0
Q00688	FKBP3	58.9835	57.5465	0.0486938	Two Sample t-test	-1.437	0
Q00765	REEP5	50.3211	52.4515	0.141081	Two Sample t-test	2.13042	0
Q00796	SORD	60.195	61.0316	0.399328	Two Sample t-test	0.836592	0
Q00839	HNRNPU	51.9055	53.7027	0.128543	Two Sample t-test	1.79719	0
Q01082	SPTBN1	55.1639	55.3069	0.648263	Two Sample t-test	0.142973	0
Q01082-2	SPTBN1	55.2104	55.4905	0.345419	Two Sample t-test	0.280047	0
Q01082-3	SPTBN1	55.4665	53.8079	0.40643	Two Sample t-test	-1.65861	0
Q01085-2	TIAL1	55.2429	53.9583	0.0826924	Two Sample t-test	-1.28469	0
Q01167	FOXK2	50.2913	50.2861	0.991724	Two Sample t-test	-0.00525051	0
Q01415	GALK2	54.9302	54.5565	0.0320778	Two Sample t-test	-0.373708	0
Q01433-2	AMPD2	54.2892	54.6682	0.540165	Two Sample t-test	0.379066	0
Q01459	CTBS	55.0576	55.2964	0.365858	Two Sample t-test	0.238824	0
Q01518	CAP1	54.0847	53.8924	0.392669	Two Sample t-test	-0.192342	0
Q01581	HMGCS1	52.4195	52.6064	0.286808	Two Sample t-test	0.18697	0
Q01664	TFAP4	54.9349	55.6959	0.610519	Two Sample t-test	0.760977	0
Q01780	EXOSC10	46.8995	46.6892	0.629941	Two Sample t-test	-0.210272	0
Q01804	OTUD4	51.3881	50.4361	0.467536	Two Sample t-test	-0.952004	0
Q01813	PFKP	53.3698	53.4994	0.881814	Two Sample t-test	0.129515	0
Q01850	CDR2	56.353	55.2853	0.521252	Two Sample t-test	-1.06777	0
Q01968	OCRL	51.8318	51.1092	0.185566	Two Sample t-test	-0.722661	0
Q01970	PLCB3	52.3286	52.0953	0.24051	Two Sample t-test	-0.233241	0
Q01974	ROR2	51.0705	53.9263	0.33212	Two Sample t-test	2.85577	0
Q01995	TAGLN	56.2668	56.1226	0.72393	Two Sample t-test	-0.144167	0
Q02078-3	MEF2A	53.8571	53.7474	0.941808	Two Sample t-test	-0.109688	0
Q02078-4	MEF2A	54.5483	54.8256	0.696179	Two Sample t-test	0.277384	0
Q02083-2	NAAA	56.8528	56.2515	0.315096	Two Sample t-test	-0.601383	0
Q02156	PRKCE	47.9816	47.8657	0.848238	Two Sample t-test	-0.115888	0
Q02218	OGDH	45.5783	45.4326	0.662258	Two Sample t-test	-0.145716	0
Q02252-2	ALDH6A1	49.8285	49.2878	0.508099	Two Sample t-test	-0.540711	0
Q02388-2	COL7A1	56.8347	62.5717	0.284064	Two Sample t-test	5.737	0
Q02447-3	SP3	52.9949	52.6573	0.494088	Two Sample t-test	-0.337639	0
Q02535	ID3	53.5031	51.7314	0.00730474	Two Sample t-test	-1.77172	0
Q02539	HIST1H1A	56.3292	57.9159	0.389055	Two Sample t-test	1.58674	0
Q02750	MAP2K1	50.705	50.463	0.478612	Two Sample t-test	-0.241966	0
Q02790	FKBP4	51.8009	51.5861	0.514498	Two Sample t-test	-0.21475	0
Q02809	PLOD1	48.7564	48.4559	0.137298	Two Sample t-test	-0.300477	0
Q02878	RPL6	50.4115	50.9812	0.0353919	Two Sample t-test	0.56969	0
Q03111	MLLT1	54.7793	55.2767	0.546132	Two Sample t-test	0.497354	0
Q03169	TNFAIP2	44.4204	44.6688	0.654164	Two Sample t-test	0.248421	0
Q03393	PTS	55.3695	53.7634	0.230591	Two Sample t-test	-1.6061	0
Q03405-2	PLAUR	58.7523	57.4626	0.629034	Two Sample t-test	-1.28972	0
Q03426	MVK	52.8862	52.7338	0.411672	Two Sample t-test	-0.152359	0
Q04206	RELA	51.42	50.9597	0.122566	Two Sample t-test	-0.460392	0
Q04446	GBE1	51.4817	51.2281	0.19867	Two Sample t-test	-0.253654	0
Q04726-5	TLE3	57.6798	57.6939	0.964859	Two Sample t-test	0.0141261	0
Q04727-4	TLE4	57.0565	57.0001	0.940402	Two Sample t-test	-0.0563593	0
Q04828	AKR1C1	47.7401	47.5242	0.249878	Two Sample t-test	-0.215861	0
Q04864-2	REL	50.3911	50.0612	0.690795	Welch Two Sample t-test	-0.329894	0
Q04917	YWHAH	54.8187	54.4673	0.222895	Two Sample t-test	-0.351402	0
Q05048	CSTF1	56.2847	56.9128	0.556408	Two Sample t-test	0.628157	0
Q05086-3	UBE3A	52.2766	52.1463	0.693313	Two Sample t-test	-0.130294	0
Q05209	PTPN12	48.8536	48.7282	0.327138	Two Sample t-test	-0.125325	0
Q05397-7	PTK2	52.0719	51.5693	0.0160977	Two Sample t-test	-0.50269	0
Q05513	PRKCZ	52.4453	52.1044	0.560719	Two Sample t-test	-0.340855	0
Q05519	SRSF11	50.4607	50.4903	0.822761	Two Sample t-test	0.0296148	0
Q05639	EEF1A2	52.1986	52.5312	0.305081	Welch Two Sample t-test	0.332647	0
Q05655	PRKCD	52.3408	52.2865	0.921702	Two Sample t-test	-0.0543046	0
Q05707-2	COL14A1	53.0309	53.8203	0.0532325	Two Sample t-test	0.789472	0
Q05932-3	FPGS	45.411	47.8927	0.32744	Two Sample t-test	2.4817	0
Q06124	PTPN11	50.9681	50.6575	0.203839	Two Sample t-test	-0.310597	0
Q06203	PPAT	61.7843	61.7117	0.886602	Two Sample t-test	-0.0725485	0
Q06210-2	GFPT1	46.6473	46.7461	0.818814	Two Sample t-test	0.0988687	0
Q06265	EXOSC9	61.6206	62.329	0.0807754	Two Sample t-test	0.708337	0
Q06330-4	RBPJ	56.83	56.1618	0.030058	Two Sample t-test	-0.668271	0
Q06546	GABPA	53.6656	54.1543	0.232797	Two Sample t-test	0.488683	0
Q06547-2	GABPB1	51.2821	51.8261	0.0109621	Two Sample t-test	0.544003	0
Q06587	RING1	51.6701	50.9678	0.5185	Two Sample t-test	-0.702332	0
Q07021	C1QBP	59.4481	59.4356	0.976565	Two Sample t-test	-0.0125043	0
Q07352	ZFP36L1	56.1842	57.9576	0.477874	Two Sample t-test	1.77339	0
Q07617	SPAG1	47.8459	47.3554	0.440203	Two Sample t-test	-0.490464	0
Q07666-2	KHDRBS1	49.1226	49.198	0.861195	Two Sample t-test	0.0753805	0
Q07866-6	KLC1	49.3182	49.0597	0.143266	Two Sample t-test	-0.258546	0
Q07954	LRP1	56.5665	56.8409	0.648168	Two Sample t-test	0.274367	0
Q07960	ARHGAP1	57.7523	58.1044	0.0375639	Two Sample t-test	0.352072	0
Q08117	AES	57.7625	56.1325	0.37934	Two Sample t-test	-1.63006	0
Q08209-2	PPP3CA	56.9208	57.0324	0.837919	Two Sample t-test	0.111679	0
Q08211	DHX9	51.155	52.0997	0.195094	Two Sample t-test	0.94474	0
Q08257	CRYZ	54.351	53.9897	0.389838	Two Sample t-test	-0.36134	0
Q08378	GOLGA3	58.9809	59.2634	0.604296	Welch Two Sample t-test	0.282507	0
Q08499-10	PDE4D	56.9212	60.2159	0.115021	Two Sample t-test	3.2947	0
Q08499-6	PDE4D	57.6894	58.0222	0.00852538	Two Sample t-test	0.3328	0
Q08554-2	DSC1	45.553	48.5785	0.468741	Two Sample t-test	3.02544	0
Q08623	HDHD1	60.7085	60.2162	0.03125	Two Sample t-test	-0.492277	0
Q08752	PPID	49.4971	49.2661	0.480617	Two Sample t-test	-0.231029	0
Q08945	SSRP1	52.5889	52.7804	0.660839	Two Sample t-test	0.191542	0
Q08AD1-2	CAMSAP2	51.5512	51.5764	0.951146	Two Sample t-test	0.0251957	0
Q08AE8-2	SPIRE1	49.9097	50.6503	0.136759	Two Sample t-test	0.740606	0
Q08AM6	VAC14	52.5308	52.7644	0.685284	Two Sample t-test	0.233616	0
Q08J23	NSUN2	44.9754	44.7095	0.561304	Welch Two Sample t-test	-0.265895	0
Q09161	NCBP1	48.2101	48.3675	0.681449	Two Sample t-test	0.157413	0
Q09472	EP300	48.7484	48.1118	0.541536	Two Sample t-test	-0.636538	0
Q0JRZ9	FCHO2	51.7667	51.5798	0.402005	Two Sample t-test	-0.186836	0
Q0VDF9	HSPA14	45.6886	45.542	0.635053	Two Sample t-test	-0.146574	0
Q0VDG4	SCRN3	55.2737	54.7202	0.297811	Two Sample t-test	-0.553556	0
Q0VG06-3	FAAP100	53.0438	53.0543	0.954999	Two Sample t-test	0.0104939	0
Q10471	GALNT2	51.2881	51.8567	0.35807	Two Sample t-test	0.568542	0
Q10567-2	AP1B1	54.2515	53.918	0.280796	Two Sample t-test	-0.333542	0
Q10567-3	AP1B1	54.607	54.4199	0.700363	Two Sample t-test	-0.187072	0
Q10570	CPSF1	51.2403	51.3374	0.721782	Two Sample t-test	0.0971201	0
Q10589-2	BST2	48.7096	55.4119	0.54975	Welch Two Sample t-test	6.70231	0
Q10713	PMPCA	49.6381	49.6632	0.221321	Two Sample t-test	0.0251691	0
Q12765	SCRN1	54.9973	55.04	0.920264	Two Sample t-test	0.0426627	0
Q12768	KIAA0196	50.3988	49.9922	0.095085	Two Sample t-test	-0.406619	0
Q12769	NUP160	48.9181	48.065	0.492951	Two Sample t-test	-0.853158	0
Q12774	ARHGEF5	52.8012	52.9099	0.968485	Two Sample t-test	0.108713	0
Q12792	TWF1	55.9862	55.7554	0.622038	Two Sample t-test	-0.230758	0
Q12797-10	ASPH	50.1324	50.77	0.303352	Two Sample t-test	0.637573	0
Q12800	TFCP2	47.9066	47.9476	0.961634	Two Sample t-test	0.041053	0
Q12802	AKAP13	52.8816	53.8903	0.102894	Two Sample t-test	1.00872	0
Q12805-2	EFEMP1	56.2325	54.8797	0.17864	Two Sample t-test	-1.3528	0
Q12872	SFSWAP	52.3786	52.6536	0.443361	Two Sample t-test	0.275019	0
Q12874	SF3A3	48.6801	47.872	0.0290845	Two Sample t-test	-0.808172	0
Q12882	DPYD	52.1532	52.3259	0.0651466	Two Sample t-test	0.172726	0
Q12888	TP53BP1	53.7819	54.3495	0.0773629	Two Sample t-test	0.567567	0
Q12899	TRIM26	52.8685	49.0666	0.217779	Two Sample t-test	-3.80195	0
Q12904	AIMP1	42.568	44.3555	0.345228	Two Sample t-test	1.78753	0
Q12905	ILF2	54.448	55.1453	0.241485	Two Sample t-test	0.697265	0
Q12906-7	ILF3	54.9741	55.2022	0.600953	Two Sample t-test	0.228024	0
Q12929	EPS8	49.5122	49.1737	0.241332	Two Sample t-test	-0.338497	0
Q12931	TRAP1	53.9734	54.0482	0.390383	Two Sample t-test	0.0747371	0
Q12933-3	TRAF2	50.4388	50.0962	0.219942	Two Sample t-test	-0.342648	0
Q12955	ANK3	54.2877	53.1771	0.0663685	Two Sample t-test	-1.11055	0
Q12959-4	DLG1	53.0848	52.789	0.0561926	Two Sample t-test	-0.295872	0
Q12962	TAF10	54.7655	56.7884	0.061794	Two Sample t-test	2.02294	0
Q12965	MYO1E	53.9294	54.2703	0.18786	Welch Two Sample t-test	0.340853	0
Q12972	PPP1R8	52.0423	51.6562	0.276743	Two Sample t-test	-0.386153	0
Q12974	PTP4A2	56.6743	57.4296	0.489208	Two Sample t-test	0.755217	0
Q12979-2	ABR	50.13	50.0975	0.926047	Two Sample t-test	-0.0325292	0
Q12986	NFX1	53.9679	53.9859	0.972548	Two Sample t-test	0.0180551	0
Q12996	CSTF3	50.856	50.5299	0.0632101	Two Sample t-test	-0.326171	0
Q13011	ECH1	53.4955	53.3738	0.749695	Two Sample t-test	-0.121756	0
Q13017-2	ARHGAP5	49.4138	49.4071	0.95969	Two Sample t-test	-0.00668612	0
Q13033	STRN3	54.6251	55.2332	0.504893	Two Sample t-test	0.608162	0
Q13043	STK4	49.8525	50.3743	0.134112	Welch Two Sample t-test	0.521835	0
Q13045	FLII	49.0291	49.589	0.155914	Two Sample t-test	0.559835	0
Q13057	COASY	43.8659	44.6709	0.304271	Welch Two Sample t-test	0.805025	0
Q13085	ACACA	45.678	45.5598	0.890725	Two Sample t-test	-0.118217	0
Q13098-7	GPS1	53.545	53.7061	0.769932	Two Sample t-test	0.161135	0
Q13107-2	USP4	45.5638	46.1284	0.44556	Two Sample t-test	0.56461	0
Q13111	CHAF1A	51.1078	52.614	0.267626	Two Sample t-test	1.5062	0
Q13112	CHAF1B	57.7807	57.272	0.375698	Two Sample t-test	-0.508724	0
Q13131	PRKAA1	51.8063	51.3309	0.450079	Two Sample t-test	-0.475383	0
Q13136	PPFIA1	50.564	50.6162	0.751299	Two Sample t-test	0.0521728	0
Q13137-4	CALCOCO2	54.0915	54.1841	0.633553	Two Sample t-test	0.092562	0
[truncated: 2,184 more rows]

## Sheet: PARP10
The identified interactions for PARP10 (two-sided Student t-test; no adjustment for multiple comparisons was performed)
UniProt ID	Gene names	Mean PARP10 Tm	Mean Control Tm	P value	Test	Tm difference PARP10 vs. control	Hit or not
A0A087WSW9	TXNRD1	62.057	53.5353	0.0125929	Two Sample t-test	-8.52176	1
A0A087WVS8	MOB2	48.1531	45.9529	0.0364421	Two Sample t-test	-2.20021	1
A0A087WW77	LLGL1	53.3222	46.2229	0.00929076	Two Sample t-test	-7.09931	1
A0A087X020	SBDS	51.616	54.439	0.0326939	Two Sample t-test	2.82301	1
A0A087X1Z3	PSME2	59.156	61.4405	0.0459326	Two Sample t-test	2.28448	1
A0A0A6YYC7	ZFP91-CNTF;ZFP91	52.3769	48.9279	0.0153091	Two Sample t-test	-3.44904	1
A0A0A6YYJ8	LUC7L2;C7orf55	51.6048	47.5787	0.00781327	Two Sample t-test	-4.02615	1
A0A0C4DGV9	LIG4	48.017	45.4976	0.0266481	Two Sample t-test	-2.51939	1
A0A0G2JIW1	HSPA1B;HSPA1A	48.3484	52.5158	0.00188421	Two Sample t-test	4.16747	1
A0A0G2JNZ7	DDR1	59.179	50.7924	0.0237402	Two Sample t-test	-8.38668	1
A0A182DWF2	TXNRD2	56.6424	52.0324	0.0339478	Two Sample t-test	-4.60996	1
A0A1B0GTU4	PXN	56.7767	50.5914	0.000437	Two Sample t-test	-6.18531	1
A0A1B0GTW1	TJP2	50.4183	48.3599	0.0352054	Two Sample t-test	-2.05846	1
A0MZ66	KIAA1598	53.4414	51.3924	0.0104193	Two Sample t-test	-2.04901	1
A6NEM2	HCFC1	54.3258	56.5961	0.00148438	Two Sample t-test	2.27022	1
A6NIH7	UNC119B	52.7905	50.7757	0.0028935	Two Sample t-test	-2.01476	1
A8MXB7	SNX24	48.4298	50.6865	0.0224553	Two Sample t-test	2.25673	1
B4DZS0	DFFB	53.9302	50.513	0.0339648	Two Sample t-test	-3.41719	1
E5RFJ1	NSMCE2	54.9356	52.6943	0.0257911	Two Sample t-test	-2.24137	1
E7ERS3	ZC3H18	59.487	53.4187	0.00900745	Two Sample t-test	-6.06831	1
E7ETZ4	BZW2	49.9535	52.1344	0.0153041	Two Sample t-test	2.18088	1
E9PB61	ALYREF	54.5233	56.5291	0.0421155	Two Sample t-test	2.00577	1
E9PES6	HMGB3	58.0441	64.1308	0.0453668	Two Sample t-test	6.08677	1
E9PFK5	NOP14	53.0214	45.958	0.00439352	Two Sample t-test	-7.06342	1
E9PLK3	NPEPPS	60.418	57.8285	0.0226395	Two Sample t-test	-2.58954	1
F5GXE4	ATE1	50.1026	48.0273	0.0473406	Two Sample t-test	-2.07528	1
F5H702	MRPL48	49.2265	46.0839	0.0427512	Two Sample t-test	-3.14259	1
F8VXG7	SCAF11	56.0842	53.8085	0.0459328	Two Sample t-test	-2.27575	1
H0YA80	UBE2B	57.0814	60.7884	0.0252317	Two Sample t-test	3.70694	1
H0YJ75	PPP2R5C	50.9667	48.0954	0.0102553	Two Sample t-test	-2.8713	1
H3BLX4	ZNF462	54.7751	49.6822	0.0412252	Two Sample t-test	-5.09297	1
H7BXH9	METTL21A	56.2404	54.2156	0.0376233	Welch Two Sample t-test	-2.02479	1
J3KMZ8	DPF2	50.665	47.6057	0.0217159	Two Sample t-test	-3.05932	1
J3KPP4	LUC7L3	52.3238	47.9103	0.00717124	Two Sample t-test	-4.41345	1
K7ENF0	NARS	50.0345	52.0501	0.0124135	Two Sample t-test	2.01561	1
K7EP90	RBM42	53.697	49.7588	0.0263148	Two Sample t-test	-3.93818	1
O00515	LAD1	50.3228	53.315	0.0271272	Two Sample t-test	2.99222	1
O15511	ARPC5	57.0044	59.7588	0.0250649	Two Sample t-test	2.75441	1
O43670-2	ZNF207	57.9965	55.3867	0.0419852	Two Sample t-test	-2.60988	1
O60231	DHX16	47.6347	50.1279	0.0141519	Two Sample t-test	2.49325	1
O60353-2	FZD6	59.7356	55.8307	0.047055	Two Sample t-test	-3.90481	1
O60504-2	SORBS3	51.9089	54.1142	0.0194096	Two Sample t-test	2.2053	1
O75818	RPP40	59.7002	62.7819	0.00458522	Two Sample t-test	3.08166	1
O75821	EIF3G	54.2807	57.7259	0.0111222	Two Sample t-test	3.44519	1
O95104-2	SCAF4	52.8965	49.2073	0.0320734	Two Sample t-test	-3.68919	1
O95865	DDAH2	57.8483	55.7175	0.0419858	Two Sample t-test	-2.13082	1
P00367	GLUD1;GLUD2	53.1556	56.1529	0.00974315	Two Sample t-test	2.99732	1
P00918	CA2	53.4526	50.2792	0.0188124	Two Sample t-test	-3.17336	1
P00966	ASS1	48.2731	46.0577	0.0102283	Two Sample t-test	-2.21542	1
P02545	LMNA	55.0252	58.1264	0.00309303	Two Sample t-test	3.10117	1
P05198	EIF2S1	54.1132	51.9879	0.0214422	Two Sample t-test	-2.12525	1
P08237	PFKM	52.3452	49.1041	0.0209081	Two Sample t-test	-3.24102	1
P08621	SNRNP70	51.3823	49.3671	8.93e-05	Two Sample t-test	-2.01527	1
P09104	ENO2	58.8336	62.4324	0.00627675	Two Sample t-test	3.59877	1
P0DN76	U2AF1	48.5227	45.0388	0.00347498	Two Sample t-test	-3.48388	1
P10644	PRKAR1A	48.7268	51.6178	0.0337217	Two Sample t-test	2.89109	1
P11021	HSPA5	52.9048	55.7432	0.0151259	Two Sample t-test	2.83831	1
P11142	HSPA8	50.5566	52.7157	0.00327496	Two Sample t-test	2.15908	1
P12268	IMPDH2	56.6126	49.7946	0.0464818	Two Sample t-test	-6.818	1
P14618	PKM	60.3931	62.5587	0.00805214	Two Sample t-test	2.16556	1
P14854	COX6B1	55.3553	53.115	0.0493749	Two Sample t-test	-2.24039	1
P18615	NELFE	50.1936	52.291	0.00918682	Two Sample t-test	2.09738	1
P20042	EIF2S2	53.1355	50.9304	0.00564953	Two Sample t-test	-2.20511	1
P20338	RAB4A	55.9089	57.9233	0.0174688	Two Sample t-test	2.01444	1
P22626	HNRNPA2B1	51.0181	53.9907	0.0190294	Two Sample t-test	2.97262	1
P23193	TCEA1	55.4954	59.5563	0.0498553	Two Sample t-test	4.06082	1
P23246	SFPQ	48.2985	51.3535	0.0203845	Two Sample t-test	3.05501	1
P30622-2	CLIP1	61.8298	65.2816	0.0393426	Two Sample t-test	3.45182	1
P33176	KIF5B	45.7277	49.3589	0.00554133	Two Sample t-test	3.63125	1
P35269	GTF2F1	52.442	54.5521	0.00131979	Two Sample t-test	2.11007	1
P35658-2	NUP214	50.3792	48.3091	0.00950397	Two Sample t-test	-2.0701	1
P36776-2	LONP1	47.2154	50.31	0.0436635	Welch Two Sample t-test	3.09463	1
P40222	TXLNA	54.1766	56.6312	0.0116379	Two Sample t-test	2.45462	1
P41223	BUD31	49.9277	47.5174	0.00214779	Two Sample t-test	-2.41036	1
P46063	RECQL	51.7015	48.7198	0.0182647	Two Sample t-test	-2.98172	1
P49427	CDC34	47.278	50.0374	0.00746017	Two Sample t-test	2.75936	1
P49711	CTCF	53.165	47.5276	0.0463312	Two Sample t-test	-5.63745	1
P49748	ACADVL	56.8088	59.143	0.0102145	Two Sample t-test	2.33415	1
P49792	RANBP2	51.5477	47.7897	0.0186494	Two Sample t-test	-3.75799	1
P50552	VASP	50.5583	53.3	0.0359558	Welch Two Sample t-test	2.74166	1
P52209	PGD	53.6734	55.8365	0.000112	Two Sample t-test	2.16311	1
P52594-2	AGFG1	55.9136	52.3015	0.0267073	Two Sample t-test	-3.61214	1
P52888	THOP1	53.9164	48.2173	0.0210444	Two Sample t-test	-5.69911	1
P53597	SUCLG1	49.5057	46.8094	0.0167253	Two Sample t-test	-2.69631	1
P53990-2	IST1	50.2284	52.3301	0.0121073	Two Sample t-test	2.10179	1
P54619-2	PRKAG1	49.1611	51.415	0.0489934	Two Sample t-test	2.25387	1
P56945-5	BCAR1	51.9438	49.8555	0.0120178	Two Sample t-test	-2.08831	1
P61018	RAB4B	52.9737	56.3032	0.0377396	Two Sample t-test	3.32946	1
P61221	ABCE1	56.2259	58.6812	0.0162026	Two Sample t-test	2.45533	1
P61978-2	HNRNPK	51.6322	54.5796	0.0227401	Two Sample t-test	2.94746	1
P62995-3	TRA2B	52.5119	56.0153	0.0339128	Two Sample t-test	3.50347	1
P80188	LCN2	65.0953	60.5353	0.0466802	Two Sample t-test	-4.56	1
P84077	ARF1	59.6283	62.0192	0.0301806	Welch Two Sample t-test	2.39087	1
Q00839	HNRNPU	50.7837	47.1559	0.0428193	Two Sample t-test	-3.62775	1
Q01433-2	AMPD2	54.4713	51.7345	0.0105938	Two Sample t-test	-2.7368	1
Q01581	HMGCS1	49.7657	52.6984	0.0112708	Two Sample t-test	2.93273	1
Q01780	EXOSC10	48.0503	44.3348	0.00271059	Two Sample t-test	-3.71548	1
Q03154	ACY1;ABHD14A-ACY1	62.1667	56.1861	0.0490319	Two Sample t-test	-5.98058	1
Q06547-2	GABPB1	50.8337	46.2749	0.0201528	Two Sample t-test	-4.55884	1
Q07866-6	KLC1	46.9408	49.7464	0.000442	Two Sample t-test	2.80567	1
Q08257	CRYZ	56.3849	58.7391	0.0171107	Two Sample t-test	2.35421	1
Q10570	CPSF1	53.1405	49.4808	0.0101706	Two Sample t-test	-3.65969	1
Q13011	ECH1	54.1742	58.6276	0.00481956	Two Sample t-test	4.4534	1
Q13263	TRIM28	50.0761	47.3573	0.023734	Two Sample t-test	-2.71875	1
Q14694	USP10	51.3422	48.9916	0.00599917	Two Sample t-test	-2.35056	1
Q15424	SAFB	55.9362	66.7881	0.0018782	Two Sample t-test	10.8519	1
Q15631	TSN	64.6405	61.0993	0.00863314	Two Sample t-test	-3.5412	1
Q15648	MED1	56.6392	52.0866	0.00946102	Two Sample t-test	-4.55257	1
Q15828	CST6	57.7417	54.807	0.0328448	Two Sample t-test	-2.93471	1
Q16630-2	CPSF6	54.0723	51.968	0.00317538	Two Sample t-test	-2.10433	1
Q16698-2	DECR1	50.5675	48.3121	0.0119368	Two Sample t-test	-2.25545	1
Q53FA7	TP53I3	60.664	63.454	0.0455423	Two Sample t-test	2.78992	1
Q5JRX3	PITRM1	48.6499	46.4435	0.035959	Two Sample t-test	-2.20637	1
Q6P161	MRPL54	59.7437	64.9448	0.00603198	Two Sample t-test	5.20118	1
Q6P1R4	DUS1L	48.3237	45.9351	0.00212574	Two Sample t-test	-2.38863	1
Q6P597	KLC3	45.1862	48.1051	0.0225579	Two Sample t-test	2.91894	1
Q6UXH1	CRELD2	63.2203	49.6476	0.00124821	Two Sample t-test	-13.5727	1
Q6XQN6	NAPRT	55.1961	52.781	0.0403808	Two Sample t-test	-2.41503	1
Q6ZRP7	QSOX2	54.7876	51.9886	0.0326176	Two Sample t-test	-2.79898	1
Q6ZVM7	TOM1L2	51.8877	54.0325	0.0294053	Two Sample t-test	2.14478	1
Q7L1Q6	BZW1	47.553	49.8142	0.00601462	Two Sample t-test	2.26121	1
Q86UA6	RPAIN	52.4952	49.4866	0.0336064	Two Sample t-test	-3.00861	1
Q8IV08	PLD3	50.3905	48.2324	0.0327357	Two Sample t-test	-2.15812	1
Q8IWW6-2	ARHGAP12	48.7517	50.975	0.00123328	Two Sample t-test	2.22332	1
Q8IWZ3	ANKHD1	49.7242	46.2293	0.0208569	Two Sample t-test	-3.49492	1
Q8IYS1	PM20D2	50.5824	45.6083	0.0151529	Two Sample t-test	-4.9741	1
Q8IZ73	RPUSD2	56.1153	53.4679	0.037455	Two Sample t-test	-2.64734	1
Q8N573-5	OXR1	56.4531	53.9344	0.0335353	Two Sample t-test	-2.51873	1
Q8N806	UBR7	59.9496	57.0033	0.00542044	Two Sample t-test	-2.94636	1
Q8NBJ5	COLGALT1	47.3339	45.1719	0.000642	Two Sample t-test	-2.16203	1
Q8NBS9	TXNDC5	61.3195	59.1594	0.0332563	Two Sample t-test	-2.16015	1
Q8NFD5	ARID1B	49.2417	57.317	0.033381	Two Sample t-test	8.07537	1
Q8TB52	FBXO30	50.8336	48.3803	0.0469697	Two Sample t-test	-2.45328	1
Q8WXF1	PSPC1	49.1734	51.6845	0.0237246	Two Sample t-test	2.51101	1
Q92520	FAM3C	58.533	56.3407	0.018862	Two Sample t-test	-2.19234	1
Q92522	H1FX	52.6641	49.8847	0.0138279	Two Sample t-test	-2.77938	1
Q92747	ARPC1A	56.5184	59.8105	0.042013	Two Sample t-test	3.29213	1
Q92889	ERCC4	51.1323	47.6124	0.012309	Two Sample t-test	-3.51986	1
Q92979	EMG1	51.4184	49.0439	0.0464911	Two Sample t-test	-2.37444	1
Q93052	LPP	55.2457	52.3698	0.0161942	Two Sample t-test	-2.87582	1
Q96AJ9-1	VTI1A	61.762	56.3889	0.00271077	Two Sample t-test	-5.37312	1
Q96B97-2	SH3KBP1	56.675	62.5018	0.0377064	Two Sample t-test	5.82683	1
Q96C36	PYCR2	58.6725	61.8977	0.0196401	Two Sample t-test	3.22513	1
Q96JH7	VCPIP1	49.011	44.5166	0.0286918	Two Sample t-test	-4.49441	1
Q96M27	PRRC1	58.4836	62.848	0.016106	Two Sample t-test	4.36442	1
Q9BRT3	MIEN1	63.9897	58.3438	0.02026	Two Sample t-test	-5.64593	1
Q9BTW9	TBCD	49.8389	47.3906	0.00377336	Two Sample t-test	-2.44827	1
Q9H074	PAIP1	56.7779	59.5725	0.0111023	Two Sample t-test	2.79461	1
Q9H0B6	KLC2	45.2468	48.681	0.0134384	Two Sample t-test	3.43417	1
Q9H1A4	ANAPC1	52.6553	49.3962	0.0457146	Two Sample t-test	-3.25903	1
Q9H4A4	RNPEP	55.0066	52.483	0.0305696	Two Sample t-test	-2.52358	1
Q9H6F5	CCDC86	56.8646	54.0055	0.0250644	Two Sample t-test	-2.85908	1
Q9H777	ELAC1	62.023	57.823	0.0149573	Two Sample t-test	-4.2	1
Q9H814	PHAX	55.5635	61.1653	0.0128081	Two Sample t-test	5.60179	1
Q9HAT2	SIAE	61.1703	63.959	0.0211651	Two Sample t-test	2.78872	1
Q9NPQ8	RIC8A	48.641	51.2635	0.0163031	Two Sample t-test	2.62258	1
Q9NQ29	LUC7L	51.8659	49.4064	0.0312803	Two Sample t-test	-2.45958	1
Q9NQT5	EXOSC3	51.1129	48.2421	0.0269433	Two Sample t-test	-2.87081	1
Q9NRL3	STRN4	51.5762	48.9076	0.0477088	Two Sample t-test	-2.66861	1
Q9NTM9	CUTC	57.6615	55.5674	0.0297704	Two Sample t-test	-2.09408	1
Q9NTZ6	RBM12	49.962	51.9801	0.0300805	Two Sample t-test	2.01807	1
Q9NVS9	PNPO	52.1326	56.0146	0.0062843	Two Sample t-test	3.88191	1
Q9NZQ3-3	NCKIPSD	51.7237	47.7897	0.0403005	Two Sample t-test	-3.93397	1
Q9UBD5	ORC3	47.7657	45.4932	0.0152014	Two Sample t-test	-2.27248	1
Q9UBR2	CTSZ	63.9118	54.6509	0.00171516	Two Sample t-test	-9.26092	1
Q9UBS8	RNF14	51.3617	47.3958	0.00142493	Two Sample t-test	-3.96581	1
Q9UGI8-2	TES	54.4674	50.9283	0.00604343	Two Sample t-test	-3.53909	1
Q9UGK8	SERGEF	49.4901	51.7886	0.00150734	Two Sample t-test	2.29849	1
Q9UHB6	LIMA1	54.3564	52.3387	0.0107095	Two Sample t-test	-2.0177	1
Q9UHN1	POLG2	56.6493	61.6265	0.0399198	Two Sample t-test	4.97724	1
Q9UHR4	BAIAP2L1	54.214	57.4579	0.0383111	Two Sample t-test	3.24392	1
Q9UKX7	NUP50	55.8524	58.1904	0.0483302	Two Sample t-test	2.33797	1
Q9UL25	RAB21	55.9916	61.3753	0.0260918	Two Sample t-test	5.38368	1
Q9ULC4	MCTS1	56.1823	53.8519	0.015078	Two Sample t-test	-2.33033	1
Q9UQB8-2	BAIAP2	49.7321	51.7519	0.0322245	Two Sample t-test	2.01983	1
Q9Y2W2	WBP11	54.5509	57.6076	0.00766093	Two Sample t-test	3.05668	1
Q9Y2Z4	YARS2	46.1878	48.2013	0.0350853	Two Sample t-test	2.01356	1
Q9Y314	NOSIP	47.4871	49.7474	0.0154678	Two Sample t-test	2.26029	1
Q9Y383	LUC7L2	50.5883	47.6247	0.00653258	Two Sample t-test	-2.96365	1
Q9Y3B4	SF3B6	52.9862	50.6322	0.0274523	Two Sample t-test	-2.35403	1
Q9Y5K6	CD2AP	55.6055	59.1072	0.0240005	Two Sample t-test	3.50161	1
S4R3H4	ACIN1	55.3118	52.6849	0.0126353	Two Sample t-test	-2.62693	1
A0A024R4E5	HDLBP	46.0217	47.4222	0.00944341	Two Sample t-test	1.40043	0
A0A024R6X1	CES2	54.4122	54.3152	0.936113	Two Sample t-test	-0.0969717	0
A0A024RCR6	BAT3;BAG6	52.4054	53.7203	0.387033	Two Sample t-test	1.31485	0
A0A075B730	EPPK1	44.8603	44.2481	0.301732	Two Sample t-test	-0.612164	0
A0A087WUB9	CTNNBL1	46.0829	46.1305	0.886999	Two Sample t-test	0.047631	0
A0A087WUD1	ZNF787	56.219	55.5855	0.50474	Two Sample t-test	-0.633511	0
A0A087WUF6	FGF2	56.0478	56.8428	0.737486	Two Sample t-test	0.795083	0
A0A087WUQ6	GPX1	60.7853	65.2743	0.183107	Welch Two Sample t-test	4.48898	0
A0A087WUT6	EIF5B	49.8361	50.7876	0.134064	Two Sample t-test	0.951428	0
A0A087WUV8	BSG	54.7205	55.6633	0.652781	Two Sample t-test	0.942778	0
A0A087WV05	MYCBP	57.7584	54.8554	0.378555	Two Sample t-test	-2.90301	0
A0A087WV25	FGFR1OP	54.9379	54.4172	0.554035	Two Sample t-test	-0.520765	0
A0A087WV46	LAMTOR4	53.5899	50.7743	0.465047	Two Sample t-test	-2.81558	0
A0A087WVF7	ITSN2	49.7305	50.4738	0.172896	Two Sample t-test	0.743304	0
A0A087WVQ6	CLTC	50.0254	49.9394	0.130857	Two Sample t-test	-0.0860006	0
A0A087WW40	SH3GLB1	49.2168	48.8303	0.260248	Two Sample t-test	-0.386482	0
A0A087WWA3	KIF1B;KIF1Bbeta	49.0604	48.1382	0.184972	Two Sample t-test	-0.92227	0
A0A087WWF1	SELM	57.03	57.3855	0.969486	Two Sample t-test	0.355487	0
A0A087WXL6	VPS11	49.2446	49.4423	0.670503	Two Sample t-test	0.197765	0
A0A087WY00	MYO5A	47.973	48.4696	0.188224	Two Sample t-test	0.496666	0
A0A087WY55	VTA1	50.6499	51.7894	0.140687	Two Sample t-test	1.13951	0
A0A087WY61	NUMA1	54.4347	53.3309	0.223862	Two Sample t-test	-1.10378	0
A0A087WY71	AP2M1	51.5362	53.2668	0.00890137	Two Sample t-test	1.73065	0
A0A087WY85	UBE2D3	52.1791	53.1626	0.442759	Two Sample t-test	0.983513	0
A0A087WYH0	SPATA33	60.8398	57.7922	0.622811	Two Sample t-test	-3.04762	0
A0A087WYN9	DHX29	51.118	52.0229	0.00221494	Two Sample t-test	0.904864	0
A0A087WYU2	C16orf13	49.7807	50.2535	0.656719	Two Sample t-test	0.472759	0
A0A087WZ13	RAVER1	47.9236	47.7184	0.826571	Two Sample t-test	-0.205205	0
A0A087WZG4	ARHGEF18	48.7076	47.2727	0.10331	Two Sample t-test	-1.43495	0
A0A087X0H9	RBM26	47.5639	47.5685	0.96574	Two Sample t-test	0.00459769	0
A0A087X0K9	TJP1	52.5749	49.7953	0.0817755	Two Sample t-test	-2.77958	0
A0A087X0M4	SLC4A1AP	52.1846	53.8455	0.044857	Two Sample t-test	1.66094	0
A0A087X0Q9	SELO	47.2613	46.6189	0.873298	Two Sample t-test	-0.642421	0
A0A087X0R6	SNX12	52.1862	54.3601	0.106526	Welch Two Sample t-test	2.17393	0
A0A087X0S5	COL6A1	50.9607	50.7148	0.833741	Two Sample t-test	-0.245866	0
A0A087X1A5	STAU1	53.9592	51.7732	0.289391	Two Sample t-test	-2.18608	0
A0A087X1E4	ARFIP2	52.2897	52.6097	0.806127	Two Sample t-test	0.320005	0
A0A087X1F5	SYNJ2BP-COX16;SYNJ2BP	57.934	57.6606	0.96278	Two Sample t-test	-0.273475	0
A0A087X203	NEK3	51.8212	52.2193	0.867334	Two Sample t-test	0.398111	0
A0A087X211	KIAA1524	48.9657	48.3315	0.732389	Two Sample t-test	-0.634118	0
A0A087X256	KIAA1033	51.0885	49.4357	0.0328813	Two Sample t-test	-1.65285	0
A0A087X2D8	SPAG9	52.9064	52.599	0.0777102	Two Sample t-test	-0.307471	0
A0A087X2I1	PSMC6	50.2296	47.7063	0.198553	Two Sample t-test	-2.52331	0
A0A087X2I2	GPX4	54.73	57.4885	0.0796938	Two Sample t-test	2.7585	0
A0A088AWN8	NARF	52.4506	52.1333	0.812528	Two Sample t-test	-0.317325	0
A0A096LNH6	DOCK1	47.4186	48.1322	0.215116	Two Sample t-test	0.713554	0
A0A096LP10	ALG13	54.9835	53.5096	0.388563	Two Sample t-test	-1.47391	0
A0A096LP25	AAK1	50.1995	51.5	0.349806	Two Sample t-test	1.30051	0
A0A096LP75	WASH3P;WASH2P	52.4403	52.8134	0.698905	Two Sample t-test	0.373024	0
A0A0A0MQR1	MAP4K5	51.6038	51.25	0.839271	Two Sample t-test	-0.353822	0
A0A0A0MQR2	RTFDC1	51.7253	50.6511	0.385163	Two Sample t-test	-1.07423	0
A0A0A0MQS1	PYCRL	55.9516	57.274	0.641909	Two Sample t-test	1.3224	0
A0A0A0MQT4	DCAF10	54.1004	53.0545	0.373713	Two Sample t-test	-1.04586	0
A0A0A0MR05	MLST8	52.3717	51.3226	0.450845	Two Sample t-test	-1.04916	0
A0A0A0MR66	RBM10	53.2078	52.553	0.424054	Two Sample t-test	-0.654753	0
A0A0A0MR88	FAM21C	53.8723	51.0891	0.160825	Two Sample t-test	-2.78316	0
A0A0A0MRC4	GPSM1	45.2527	46.6926	0.0717298	Two Sample t-test	1.43991	0
A0A0A0MRE5	ASAP1	49.9073	50.8623	0.422742	Welch Two Sample t-test	0.955004	0
A0A0A0MRE6	WDR47	52.785	52.3032	0.787898	Two Sample t-test	-0.481745	0
A0A0A0MRF6	AKAP9	51.1405	49.7808	0.702986	Two Sample t-test	-1.35968	0
A0A0A0MRJ6	PCMT1	54.537	54.7625	0.640888	Two Sample t-test	0.225524	0
A0A0A0MRM8	MYO6	49.1617	48.1966	0.00958449	Two Sample t-test	-0.965173	0
A0A0A0MRP2	FPGT	50.9346	51.4408	0.52763	Two Sample t-test	0.506256	0
A0A0A0MRY0	TBC1D22A	55.9425	57.6656	0.146663	Two Sample t-test	1.7231	0
A0A0A0MS52	CAMK2G	49.9937	50.357	0.60033	Two Sample t-test	0.363318	0
A0A0A0MS70	MYD88	48.627	48.3859	0.802282	Two Sample t-test	-0.241134	0
A0A0A0MSB4	OSBP2	51.231	49.8038	0.189159	Two Sample t-test	-1.42715	0
A0A0A0MSB8	EXOC7	47.8896	48.2916	0.288645	Two Sample t-test	0.402003	0
A0A0A0MSG0	WIPF3	59.9195	59.0817	0.731398	Welch Two Sample t-test	-0.837871	0
A0A0A0MSK6	ARHGAP5	49.0724	49.0697	0.997044	Two Sample t-test	-0.00265339	0
A0A0A0MT32	LIPA	53.9699	52.7739	0.3105	Two Sample t-test	-1.19607	0
A0A0A0MTH3	ILK	48.279	47.0712	0.217078	Two Sample t-test	-1.20779	0
A0A0A0MTH9	BTAF1	50.0645	48.169	0.164235	Two Sample t-test	-1.89556	0
A0A0A0MTN0	CUL2	53.1012	52.6292	0.110961	Two Sample t-test	-0.472035	0
A0A0A6YYH1	C15orf38-AP3S2;ARPIN	57.8526	58.1352	0.704335	Two Sample t-test	0.282613	0
A0A0A6YYL2	SULT1A4;SULT1A3	50.4345	48.9831	0.175264	Two Sample t-test	-1.45148	0
A0A0A6YYL4	CORO7-PAM16;CORO7;PAM16	48.6307	53.6961	0.243839	Two Sample t-test	5.06541	0
A0A0B4J1R7	C10orf32-ASMT;C10orf32	59.579	59.7731	0.96206	Two Sample t-test	0.194114	0
A0A0B4J1S8	PI4KB	52.3868	52.041	0.803236	Two Sample t-test	-0.345798	0
A0A0B4J1W3	NAA15	52.9428	52.5987	0.42991	Two Sample t-test	-0.34415	0
A0A0B4J1Z1	SRSF7	54.3408	54.2724	0.955101	Two Sample t-test	-0.0684911	0
A0A0B4J294	TRAPPC2L	52.0211	52.652	0.554418	Two Sample t-test	0.630888	0
A0A0B4J2A0	TRPV1;SHPK	49.6827	50.8466	0.0420116	Two Sample t-test	1.16386	0
A0A0B4J2G4	LRRC41	48.1475	48.3546	0.920274	Two Sample t-test	0.207137	0
A0A0C4DFN8	FDXR	44.3125	44.6946	0.355881	Two Sample t-test	0.382114	0
A0A0C4DFR8	UXT	55.9815	53.4742	0.289932	Two Sample t-test	-2.50727	0
A0A0C4DFT3	DLG1	52.368	51.5894	0.518075	Two Sample t-test	-0.778594	0
A0A0C4DFX9	NELFA	46.2356	46.2104	0.974481	Two Sample t-test	-0.0251631	0
A0A0C4DG44	HTRA2	59.106	61.4857	0.278681	Two Sample t-test	2.37972	0
A0A0C4DG89	DDX46	45.6523	45.7079	0.885768	Two Sample t-test	0.055617	0
A0A0C4DGA2	ECI2	46.7409	47.4952	0.417126	Welch Two Sample t-test	0.754292	0
A0A0C4DGB9	PPA2	54.95	53.9029	0.087658	Two Sample t-test	-1.04703	0
A0A0C4DGE6	ARHGAP27	49.7827	51.3652	0.0485237	Two Sample t-test	1.58252	0
A0A0C4DGP0	PITPNC1	52.4471	52.1599	0.448262	Two Sample t-test	-0.287164	0
A0A0D9SEI0	C6orf203	48.527	51.6019	0.0944694	Two Sample t-test	3.07488	0
A0A0D9SEI3	CDK11B;CDC2L1;CDK11A	52.0007	49.1163	0.109228	Two Sample t-test	-2.88442	0
A0A0D9SEJ5	FAM120B	47.4334	47.5927	0.828719	Two Sample t-test	0.159249	0
A0A0D9SEU5	RANBP10	52.619	49.3893	0.135427	Two Sample t-test	-3.2297	0
A0A0D9SFB3	DDX3X;DDX3Y	44.9523	44.9688	0.947073	Two Sample t-test	0.016535	0
A0A0D9SFK2	MYO18A	50.6045	49.4643	0.149917	Two Sample t-test	-1.14019	0
A0A0D9SFL2	PNKP	44.2272	46.0407	0.146128	Two Sample t-test	1.8135	0
A0A0D9SG71	UBE2A	54.8231	55.0298	0.967143	Two Sample t-test	0.206652	0
A0A0G2JH68	DIAPH1	50.4434	49.8605	0.252758	Two Sample t-test	-0.582937	0
A0A0G2JHC2	PPP1R18	51.3471	52.4284	0.149103	Two Sample t-test	1.08136	0
A0A0G2JMG8	NLRP2	49.2118	49.7832	0.244202	Two Sample t-test	0.571398	0
A0A0G2JMS7	SCRIB	48.0761	50.5158	0.532539	Two Sample t-test	2.43973	0
A0A0G2JNZ5	GBA	51.7689	52.434	0.144687	Two Sample t-test	0.665039	0
A0A0J9YWL0	AIM1	50.465	49.3921	0.106011	Welch Two Sample t-test	-1.07291	0
A0A0R4J2E8	MATR3	47.0984	45.3973	0.0609332	Two Sample t-test	-1.70111	0
A0A0U1RQK7	EIF4G3	48.7313	49.9854	0.352147	Two Sample t-test	1.25409	0
A0A0U1RR32	HIST1H2AJ;HIST1H2AH;H2AFJ;HIST1H2AC;HIST3H2A;HIST1H2AD;HIST1H2AG;HIST1H2AB;H2AFX;HIST2H2AC;HIST2H2AB;HIST2H2AA3;HIST1H2AA	51.7453	51.3613	0.789724	Two Sample t-test	-0.383966	0
A0A0U1RR63	PTEN	49.7019	49.3892	0.0197964	Two Sample t-test	-0.312754	0
A0A0U1RRB6	EXOC6B	47.6135	47.972	0.210714	Two Sample t-test	0.358461	0
A0A0U1RRL8	SPATA20	50.6968	50.3168	0.435617	Two Sample t-test	-0.379984	0
A0A0X1KG71	NELFB	48.8906	50.3171	0.00134446	Two Sample t-test	1.42654	0
A0A140T955	HLA-A;HLA-C;HLA-B	53.5745	53.72	0.944863	Welch Two Sample t-test	0.145496	0
A0A140TA40	VARS2	50.8724	51.3822	0.730269	Two Sample t-test	0.509854	0
A0A1B0GUA3	KIAA1279	46.1424	46.9707	0.0852889	Two Sample t-test	0.828277	0
A0A1B0GV47	KIF21A	50.8741	51.1963	0.442089	Two Sample t-test	0.322244	0
A0A1B0GVD5	CTSD	50.2862	50.2166	0.838716	Two Sample t-test	-0.0695944	0
A0A1B0GVV3	RILPL1	50.5872	49.5579	0.220572	Two Sample t-test	-1.02933	0
A0A1B0GWI2	CLN5	53.3758	53.1725	0.826627	Two Sample t-test	-0.203339	0
A0A1C7CYX9	DPYSL2	56.5626	55.0799	0.142844	Two Sample t-test	-1.48273	0
A0AVT1	UBA6	46.489	46.808	0.148616	Two Sample t-test	0.318995	0
A0JNW5	UHRF1BP1L	54.1584	54.2522	0.916423	Two Sample t-test	0.0938203	0
A1A4S6	ARHGAP10	51.3305	49.9073	0.371888	Two Sample t-test	-1.42318	0
A1X283	SH3PXD2B	50.1427	50.5758	0.128272	Two Sample t-test	0.433151	0
A2A274	ACO2	52.032	52.594	0.140532	Two Sample t-test	0.562053	0
A2A2F0	RALGAPB	50.796	50.0058	0.655542	Two Sample t-test	-0.790221	0
A2A2Q9	AAR2	52.4038	50.805	0.110758	Two Sample t-test	-1.59889	0
A2RUC4	TYW5	50.2727	49.1561	0.0979458	Two Sample t-test	-1.11662	0
A3KFL2	EXOSC2	61.8084	59.9827	0.341544	Welch Two Sample t-test	-1.82569	0
A3KN83-2	SBNO1	51.446	51.5306	0.769608	Two Sample t-test	0.0845973	0
A4D104	LOC401307;UMAD1	55.1437	55.0144	0.747437	Welch Two Sample t-test	-0.129316	0
A5YKK6	CNOT1	49.6957	49.9675	0.38552	Two Sample t-test	0.271746	0
A6NDG6	PGP	65.1639	65.3249	0.936594	Two Sample t-test	0.16102	0
A6NDU8	C5orf51	49.8847	51.1816	0.21633	Two Sample t-test	1.29687	0
A6NGJ0	DYNLT3	54.0486	53.6988	0.915811	Two Sample t-test	-0.349743	0
A6NHR9	SMCHD1	43.7978	44.708	0.0149259	Two Sample t-test	0.910191	0
A6NHX0	GATSL2	57.6611	57.5632	0.966447	Two Sample t-test	-0.0979261	0
A6NHZ5	LRRC14B	56.8628	57.8599	0.864097	Two Sample t-test	0.997117	0
A6NL54	ZMYM3	57.8394	55.8709	0.35431	Welch Two Sample t-test	-1.96851	0
A6NMH6	2020-09-08	57.8507	57.1638	0.55095	Two Sample t-test	-0.686914	0
A6NML8	DIAPH2	47.9764	48.5379	0.19151	Two Sample t-test	0.561527	0
A6NMQ1	POLA1	51.0986	49.7028	0.0671329	Two Sample t-test	-1.39581	0
A8K070	GPS1	54.9459	55.0226	0.849718	Two Sample t-test	0.0766765	0
A8MQ02	MLLT4	49.6048	50.8112	0.253079	Two Sample t-test	1.20647	0
A8MUM1	TSSC1	53.7804	53.5679	0.733884	Two Sample t-test	-0.212472	0
A8MVZ6	BICD1	49.528	48.8925	0.0756325	Two Sample t-test	-0.635442	0
A8MXV4	NUDT19	55.5765	55.8996	0.501192	Two Sample t-test	0.323063	0
A9UHW6	MIF4GD	52.2376	52.0977	0.938499	Two Sample t-test	-0.139904	0
B0QY89	EIF3L	53.3297	53.0884	0.068573	Two Sample t-test	-0.241311	0
B0QYF8	MB	55.6546	55.9558	0.888952	Two Sample t-test	0.301225	0
B1AHD1	NHP2L1	50.1141	50.0692	0.904737	Two Sample t-test	-0.0448402	0
B1AHR1	2020-09-03	52.8961	52.7068	0.550174	Two Sample t-test	-0.189281	0
B1AJY7	PSMD10	51.2484	51.3009	0.957521	Two Sample t-test	0.0525369	0
B1AKC9	EPHB2	49.9826	49.962	0.988535	Two Sample t-test	-0.0206101	0
B1AKJ5	NRD1	49.7742	49.2167	0.454653	Two Sample t-test	-0.557516	0
B1AKN7	NFIA	54.983	56.4251	0.686193	Two Sample t-test	1.44212	0
B1AL69	CDC37L1	53.9312	55.2089	0.0147558	Two Sample t-test	1.27771	0
B1ALK7	ARHGEF7	47.7111	48.6129	0.104901	Two Sample t-test	0.901845	0
B1AMS2	2020-09-06	57.2895	56.9671	0.15201	Two Sample t-test	-0.32241	0
B1AMU3	EXOSC1	49.2382	48.1083	0.0412079	Two Sample t-test	-1.12997	0
B1ANH0	GUK1	46.3095	46.7124	0.18145	Two Sample t-test	0.402822	0
B1AQP1	USF1	53.7374	54.5539	0.85191	Two Sample t-test	0.816503	0
B2R5W2	HNRNPC	50.4895	49.6294	0.411297	Two Sample t-test	-0.860138	0
B2RA97	HEMK2;N6AMT1	50.8113	51.2266	0.850735	Welch Two Sample t-test	0.41526	0
B2WTI3	JMJD6	47.5993	47.6028	0.98936	Two Sample t-test	0.00352719	0
B3KS98	EIF3H	53.3441	55.1613	0.144219	Two Sample t-test	1.81725	0
B3KTM8	MORF4L1	50.1934	51.2579	0.200673	Two Sample t-test	1.06454	0
B4DEH8	PABPN1	51.2138	50.6285	0.0929631	Two Sample t-test	-0.585301	0
B4DGM3	SMARCE1	49.4963	48.2448	0.171338	Two Sample t-test	-1.25149	0
B4DHE8	MSI2	49.8463	48.6116	0.296234	Two Sample t-test	-1.23476	0
B4DJL6	VWA9	52.8214	52.4319	0.618306	Two Sample t-test	-0.389564	0
B4DJV2	CS	50.6576	53.1748	0.0723032	Two Sample t-test	2.51723	0
B4DKV7	EPS8L1	50.918	50.5084	0.810079	Two Sample t-test	-0.40958	0
B4DQA8	GOSR1	54.48	58.0058	0.52428	Two Sample t-test	3.52582	0
B4DUA7	IXL;MED29	54.6375	53.3526	0.679328	Two Sample t-test	-1.28491	0
B4DUT8	CNN2	52.7894	54.3032	0.119049	Two Sample t-test	1.51372	0
B4DWR3	VBP1	54.1911	54.1662	0.991799	Two Sample t-test	-0.0248798	0
B4E0T2	PEX5	51.0396	51.0583	0.976829	Two Sample t-test	0.0186774	0
B5MCF9	PES1	47.9099	46.4999	0.471928	Two Sample t-test	-1.40998	0
B5MD46	TBC1D10A	45.9777	47.3865	0.420821	Two Sample t-test	1.40876	0
B6VEX4	ABI1	52.682	52.8741	0.486635	Two Sample t-test	0.19205	0
B7WPE2	EML3	51.0431	51.4504	0.494056	Two Sample t-test	0.407309	0
B7Z4W5	CCBL1	59.1716	56.4894	0.181239	Two Sample t-test	-2.68217	0
B7Z9C2	NAP1L1	53.119	50.9043	0.67878	Two Sample t-test	-2.21476	0
B7Z9I1	ACADM	48.9828	49.657	0.0634036	Two Sample t-test	0.674137	0
B7ZAX5	GALK2	53.9816	54.4168	0.160737	Two Sample t-test	0.435209	0
B7ZBQ3	MED20	52.0697	52.0502	0.985288	Two Sample t-test	-0.0195527	0
B7ZC38	SH3GLB2	49.9679	50.4124	0.230281	Two Sample t-test	0.444513	0
B7ZM87	SRGAP2	50.6068	50.7059	0.827373	Two Sample t-test	0.0991188	0
B8ZZ87	MZT2B;MZT2A	53.0847	52.8393	0.838728	Two Sample t-test	-0.245322	0
B8ZZD4	TAX1BP1	52.0123	51.255	0.317442	Two Sample t-test	-0.757278	0
B8ZZU6	ATF2	54.2484	53.1409	0.316657	Two Sample t-test	-1.10755	0
B9A018	USP39	52.5598	50.772	0.0278946	Two Sample t-test	-1.78787	0
B9ZVM7	ICA1;ICAp69	51.3574	49.6679	0.116595	Two Sample t-test	-1.68944	0
C9IY65	FBXO9	50.7604	48.0656	0.120425	Two Sample t-test	-2.69474	0
C9IYN3	HNRNPLL;HNRPLL	48.0533	47.5125	0.136574	Two Sample t-test	-0.540773	0
C9J0K6	SRI	57.5541	57.9287	0.731125	Two Sample t-test	0.37458	0
C9J1X0	WDR91	52.7755	49.5343	0.0737409	Two Sample t-test	-3.24127	0
C9J2U0	CCNE1	55.5319	54.945	0.863267	Two Sample t-test	-0.586856	0
C9J2Y9	POLR2B	51.9312	50.3483	0.121766	Two Sample t-test	-1.58285	0
C9J381	IMPDH1	52.0607	49.3499	0.238072	Two Sample t-test	-2.71081	0
C9J3D9	ZNF440	48.4072	50.3667	0.440884	Two Sample t-test	1.95949	0
C9J4W5	EIF5A2	51.3446	51.7315	0.785454	Two Sample t-test	0.38687	0
C9J5C3	PDCD10	49.9171	51.039	0.286687	Two Sample t-test	1.12181	0
C9J8T0	EEFSEC	51.1149	47.1245	0.0936068	Two Sample t-test	-3.99038	0
C9J9P8	UBE2F;UBE2F-SCLY	52.8083	52.3031	0.530908	Welch Two Sample t-test	-0.505219	0
C9JCC6	DRAP1	57.706	61.5978	0.195733	Two Sample t-test	3.8918	0
C9JEL3	EIF4E2	49.3781	49.9244	0.371583	Two Sample t-test	0.546366	0
C9JEZ4	CDC42EP3	53.0961	50.7841	0.452	Two Sample t-test	-2.31201	0
C9JF58	OSCP1	49.1361	47.2288	0.192094	Two Sample t-test	-1.90723	0
C9JG87	MRPL39	48.9829	48.0936	0.396331	Two Sample t-test	-0.889305	0
C9JG97	AAMP	52.2811	53.4442	0.281707	Two Sample t-test	1.16318	0
C9JJ19	MRPS34	49.7785	47.1051	0.130711	Two Sample t-test	-2.67349	0
C9JJN9	VPS8	48.7375	50.8404	0.200239	Two Sample t-test	2.10282	0
C9JLU1	POLR2H	52.4177	52.4519	0.926748	Two Sample t-test	0.0341304	0
C9JP00	MBNL1	48.5191	47.8375	0.426171	Two Sample t-test	-0.681651	0
C9JQB1	NME6	53.8417	52.5822	0.810382	Two Sample t-test	-1.25957	0
C9JRJ5	LIMD1	51.2926	51.4217	0.773575	Two Sample t-test	0.129093	0
C9JXK0	LBR	54.0369	53.7608	0.541527	Two Sample t-test	-0.276047	0
C9JYM0	POP7	60.1272	61.0339	0.548736	Two Sample t-test	0.906713	0
C9JZR2	CTNND1	46.4323	45.6628	0.241763	Two Sample t-test	-0.769575	0
D3DQ30	TTC39A	47.245	48.1921	0.0964883	Two Sample t-test	0.947109	0
D3DTX6	PPP1R9B	51.9989	53.3449	0.494227	Two Sample t-test	1.34595	0
D3VVH9	ATXN3	51.5518	52.3726	0.0779721	Two Sample t-test	0.820802	0
D3YTC1	MRPL35	51.6269	50.2458	0.271754	Two Sample t-test	-1.38111	0
D4Q8H0	pk;ZAK	53.1129	52.5737	0.242647	Two Sample t-test	-0.539168	0
D6R9K7	RBM4;RBM4B	53.0178	51.7982	0.372612	Two Sample t-test	-1.21954	0
D6RAC5	SSBP2;SSBP3;SSBP4	51.811	52.1262	0.74008	Two Sample t-test	0.315195	0
D6RAG0	POLR2J3;POLR2J;POLR2J2	51.6355	50.0313	0.0761414	Two Sample t-test	-1.60417	0
D6RBV2	LMAN2	52.0012	50.8533	0.559555	Two Sample t-test	-1.14794	0
D6REX3	SEC31A	51.1403	52.0477	0.445729	Welch Two Sample t-test	0.907446	0
D6RFG8	DCK	50.8649	51.6874	0.137899	Two Sample t-test	0.82257	0
D6RGI3	2020-09-11	61.5422	61.0373	0.65929	Two Sample t-test	-0.504937	0
D6RHI9	RNASET2	59.0717	52.5476	0.050451	Two Sample t-test	-6.52411	0
D6W601	ADAT3	53.0911	52.2231	0.533421	Two Sample t-test	-0.868057	0
E5KLK1	OPA1	47.5634	47.7392	0.411308	Two Sample t-test	0.175797	0
E5RG17	TATDN1	58.4006	57.4477	0.66094	Two Sample t-test	-0.952909	0
E5RK69	ANXA6	49.9164	51.366	0.575137	Two Sample t-test	1.44958	0
E7EM64	COPS6	54.7914	55.7113	0.185929	Welch Two Sample t-test	0.919861	0
E7EM93	NUDT12	51.2327	50.693	0.584535	Two Sample t-test	-0.539707	0
E7EMA9	ATHL1	53.9063	55.7537	0.477219	Two Sample t-test	1.84742	0
E7EMM4	ASAH1	63.5339	63.3773	0.945114	Two Sample t-test	-0.156634	0
E7EMW7	UBR5	52.5333	52.9676	0.886735	Two Sample t-test	0.434306	0
E7EMZ9	TACC2	57.9871	59.7296	0.341752	Two Sample t-test	1.74248	0
E7EN86	ZNF143	52.3008	52.289	0.986197	Two Sample t-test	-0.0117667	0
E7ENN3	SYNE1	47.7096	47.8803	0.716857	Two Sample t-test	0.170641	0
E7EPN9	PRRC2C	60.4435	60.2846	0.877148	Two Sample t-test	-0.15895	0
E7EPT4	NDUFV2	57.4644	61.669	0.251058	Two Sample t-test	4.20468	0
E7EQ69	NAA50	50.8799	51.6177	0.112513	Two Sample t-test	0.737836	0
E7ESC7	MAEA	52.1403	49.8881	0.235071	Two Sample t-test	-2.25218	0
E7ESK7	YWHAZ	57.3023	57.4544	0.903483	Two Sample t-test	0.152171	0
E7ESY0	INPP5B	50.7452	48.7004	0.0652285	Welch Two Sample t-test	-2.04483	0
E7EU96	CSNK2A1;CSNK2A3	53.6508	53.1887	0.347824	Two Sample t-test	-0.462103	0
E7EUI8	G6PD	50.4881	49.1977	0.422068	Two Sample t-test	-1.29046	0
E7EUY3	PCCB	55.5923	55.085	0.745729	Two Sample t-test	-0.507281	0
E7EV93	PCM1	52.6655	52.1379	0.919029	Two Sample t-test	-0.527633	0
E7EV99	ADD1	53.6033	52.5959	0.255119	Two Sample t-test	-1.00741	0
E7EVC7	ATG16L1	54.3072	55.7686	0.103179	Two Sample t-test	1.46138	0
E7EVJ5	CYFIP2	53.6385	54.7928	0.43593	Two Sample t-test	1.15428	0
E7EVX8	PRPF31	45.9944	45.5455	0.249482	Two Sample t-test	-0.448918	0
E7EW15	TNIP1	52.7507	52.1313	0.805757	Two Sample t-test	-0.619332	0
E7EW69	2020-09-10	53.9378	55.0401	0.17162	Two Sample t-test	1.10236	0
E7EW77	ABI2	53.0588	53.6522	0.369609	Two Sample t-test	0.593341	0
E7EWM3	ZMIZ2	57.1184	57.4063	0.916957	Two Sample t-test	0.28788	0
E7EWW0	C16orf62	50.7776	50.0345	0.0451341	Two Sample t-test	-0.743116	0
E7EX90	DCTN1;DKFZp686E0752	49.9168	48.5242	0.164277	Two Sample t-test	-1.3926	0
E9PC47	LIMK1	50.5405	50.2973	0.919755	Two Sample t-test	-0.243226	0
E9PC90	CCNB1	52.1642	52.156	0.970921	Two Sample t-test	-0.00827708	0
E9PCT1	SRRM1	52.6064	51.0222	0.0171826	Two Sample t-test	-1.5842	0
E9PD53	SMC4	48.3649	47.0014	0.281266	Two Sample t-test	-1.36357	0
E9PDF6	MYO1B	48.2415	47.1032	0.2647	Two Sample t-test	-1.13829	0
E9PF18	HADH	47.8603	49.2306	0.0850286	Two Sample t-test	1.37038	0
E9PFH7	MAPK8IP3	51.228	50.896	0.269155	Two Sample t-test	-0.331965	0
E9PFK9	RABGEF1	51.2412	51.6491	0.459912	Two Sample t-test	0.407905	0
E9PGC0	RASA1	49.5081	49.461	0.910057	Two Sample t-test	-0.0470622	0
E9PGT3	RPS6KA1	47.7263	46.7881	0.528159	Two Sample t-test	-0.938127	0
E9PH18	DNAJB6	54.9511	52.2612	0.232334	Two Sample t-test	-2.68993	0
E9PHA2	NCAPH	47.4434	46.1329	0.0940319	Two Sample t-test	-1.31058	0
E9PHC0	INPP4B	51.346	51.5135	0.941273	Two Sample t-test	0.167529	0
E9PHF7	MCCC1	49.6606	49.8863	0.72407	Two Sample t-test	0.225734	0
E9PHM2	LARS2	48.6039	49.2466	0.423458	Two Sample t-test	0.642706	0
E9PHM6	DST	50.3497	48.5965	0.444379	Two Sample t-test	-1.75328	0
E9PHV5	SSFA2	52.9909	52.931	0.981206	Two Sample t-test	-0.0598137	0
E9PHY8	MROH1	51.4573	51.7817	0.85794	Two Sample t-test	0.324328	0
E9PJ81	UBXN1	56.9337	60.9983	0.0891901	Two Sample t-test	4.06455	0
E9PJD7	CYHR1	51.0787	50.5151	0.207073	Two Sample t-test	-0.563606	0
E9PJM3	FBXO3	52.2661	51.7979	0.414855	Two Sample t-test	-0.468161	0
E9PL57	NEDD8-MDP1	63.5501	58.7885	0.248525	Two Sample t-test	-4.76158	0
E9PLI6	EIF1AD	62.6553	60.3899	0.510581	Two Sample t-test	-2.26537	0
E9PLX2	RNF141	55.1737	54.9334	0.918219	Two Sample t-test	-0.240258	0
E9PMH5	BIRC2	52.9458	51.8765	0.241112	Two Sample t-test	-1.06933	0
E9PMJ2	FAM118B	50.2941	50.7185	0.208407	Two Sample t-test	0.424454	0
E9PMR6	ARHGEF12	49.4314	47.7214	0.309007	Welch Two Sample t-test	-1.70993	0
E9PN48	ARFGAP2	51.1158	50.8472	0.452777	Two Sample t-test	-0.268633	0
E9PNP3	AAMDC	61.4838	61.7947	0.884121	Two Sample t-test	0.310977	0
E9PNU1	NME7	50.7278	49.067	0.0428437	Two Sample t-test	-1.66084	0
E9PNV3	RDX	51.316	52.0803	0.634101	Two Sample t-test	0.764302	0
E9PS17	SCYL1	51.3772	51.911	0.211558	Two Sample t-test	0.53382	0
E9PSD3	FIBP	49.9608	48.9466	0.1082	Two Sample t-test	-1.01416	0
F1T0I1	SEC16A	53.3355	52.6244	0.260155	Two Sample t-test	-0.711116	0
F2Z357	RAP1GAP	50.0026	49.0883	0.633043	Two Sample t-test	-0.914351	0
F5GWA4	KCTD10	54.0274	51.7918	0.608879	Two Sample t-test	-2.23568	0
F5GWT4	WNK1	53.7473	53.4851	0.840031	Two Sample t-test	-0.262217	0
F5GWX5	CHD4	47.8552	47.4738	0.0206104	Two Sample t-test	-0.381422	0
F5GYJ5	SDHAF2	54.7213	56.1335	0.200599	Two Sample t-test	1.41222	0
F5GZ97	CCDC53	55.9483	59.1762	0.296047	Two Sample t-test	3.22783	0
F5GZK9	DCP1B	52.4252	48.624	0.180217	Two Sample t-test	-3.8012	0
F5GZS6	SLC3A2	54.1444	55.1694	0.651853	Two Sample t-test	1.02501	0
F5GZY7	GABARAPL1	54.6761	53.514	0.494472	Two Sample t-test	-1.16214	0
F5H070	KDM3A	50.0109	50.7535	0.204271	Two Sample t-test	0.742583	0
F5H0C4	PAAF1	56.1627	57.2288	0.694341	Two Sample t-test	1.06603	0
F5H0F9	ANAPC5	52.1636	51.5963	0.624128	Welch Two Sample t-test	-0.567333	0
F5H1N7	KIAA1211	61.7212	56.1381	0.305047	Two Sample t-test	-5.58317	0
F5H4Q5	VPS37C	51.8845	52.8655	0.167823	Two Sample t-test	0.981025	0
F5H5D3	TUBA1C	50.5536	50.9756	0.753603	Two Sample t-test	0.422001	0
F5H5R8	NAT1	48.1692	47.1449	0.563116	Two Sample t-test	-1.02429	0
F5H7P7	PPWD1	50.676	51.1461	0.208697	Two Sample t-test	0.470092	0
F5H8H2	MVK	52.7951	52.7705	0.987684	Two Sample t-test	-0.0246165	0
F6TDL0	PIK3R3	46.0268	48.7839	0.16126	Two Sample t-test	2.75706	0
F8U8C0	TNFRSF10A	54.7007	61.2563	0.0809103	Two Sample t-test	6.55558	0
F8VPD4	CAD	50.292	49.6781	0.777511	Two Sample t-test	-0.613864	0
F8VRH0	PCBP2	50.8619	52.08	0.440523	Two Sample t-test	1.21807	0
F8VV52	CNOT2	49.5665	51.0052	0.0712755	Two Sample t-test	1.43867	0
F8VVA0	ATG101	52.9564	51.6418	0.489889	Two Sample t-test	-1.31461	0
F8VVA7	COPZ1	54.0121	56.2821	0.348891	Two Sample t-test	2.26992	0
F8VW96	CSRP2	62.2138	60.1934	0.28082	Two Sample t-test	-2.02046	0
F8VY35	NAP1L1	56.3617	55.6618	0.254046	Two Sample t-test	-0.699904	0
F8W1A4	AK2	59.2022	59.5289	0.638534	Two Sample t-test	0.32672	0
F8W1I9	ACAD10	48.4958	48.735	0.935087	Two Sample t-test	0.239134	0
F8W6I7	HNRNPA1;HNRNPA1L2	52.058	53.3134	0.0431548	Two Sample t-test	1.2554	0
F8W8I6	TIA1	55.0409	56.8729	0.122192	Two Sample t-test	1.83198	0
F8W9X7	CCDC93	50.9259	50.3795	0.503841	Two Sample t-test	-0.546419	0
F8WA39	MTMR1	49.486	49.3988	0.759335	Two Sample t-test	-0.087196	0
F8WBW1	COMMD2	51.1937	51.9471	0.427713	Two Sample t-test	0.753407	0
F8WC89	SAC3D1	50.0972	50.352	0.5981	Two Sample t-test	0.254836	0
F8WCF6	ARPC4-TTLL3;ARPC4	58.8092	59.6439	0.217178	Two Sample t-test	0.83464	0
F8WDV1	POLR3H	50.5189	50.8648	0.775526	Two Sample t-test	0.345929	0
G3V1A6	GSDMD	49.716	49.4009	0.588806	Two Sample t-test	-0.315108	0
G3V1P3	LOH12CR1	53.9067	53.4885	0.428008	Welch Two Sample t-test	-0.418268	0
G3V1V4	GTSF1	62.5683	62.1629	0.859886	Welch Two Sample t-test	-0.405439	0
G3V2C0	WARS	55.2506	52.8212	0.286591	Two Sample t-test	-2.42939	0
G3V3G9	DCAF8	53.6499	53.0646	0.676356	Two Sample t-test	-0.585374	0
G3V4A5	MED6	49.2086	46.6024	0.126564	Two Sample t-test	-2.6062	0
G3V4K3	VIPAS39	48.7627	48.8746	0.538744	Two Sample t-test	0.111979	0
G3V5B9	THTPA	52.1849	53.3532	0.325825	Two Sample t-test	1.16827	0
G3V5E1	CCNK	51.7322	53.5461	0.0051954	Two Sample t-test	1.81389	0
G3V5T0	GSTZ1	49.0801	49.4696	0.415125	Two Sample t-test	0.389476	0
G3XAH0	2020-09-05	54.1981	52.6415	0.203439	Two Sample t-test	-1.55668	0
G3XAI2	LAMB1	53.8379	50.9743	0.0633173	Two Sample t-test	-2.86353	0
G5E948	MAP4K4	49.2269	48.145	0.641058	Two Sample t-test	-1.0819	0
G5E975	SMARCB1	47.6759	46.6056	0.352615	Two Sample t-test	-1.07031	0
G5E9A6	USP11	46.6209	45.1258	0.28997	Two Sample t-test	-1.49506	0
G5E9C8	SOS1	48.6433	48.3325	0.548535	Two Sample t-test	-0.310854	0
G5E9L0	ARFGAP2	50.214	50.3004	0.425984	Two Sample t-test	0.0864051	0
G5E9Q6	PFN2	49.9376	50.4599	0.491139	Two Sample t-test	0.522389	0
G5E9W7	MRPS22	49.6999	46.1125	0.113286	Two Sample t-test	-3.58746	0
G5EA36	CDC27	52.0454	51.5323	0.721503	Welch Two Sample t-test	-0.513155	0
G5EA44	C12orf43	60.3229	59.9603	0.935315	Two Sample t-test	-0.362558	0
G8JLB6	HNRNPH1	49.4093	49.6211	0.0983081	Two Sample t-test	0.211818	0
G8JLQ3	BLOC1S1	53.3129	54.8789	0.00230656	Two Sample t-test	1.56602	0
H0Y400	DDX39B	52.9832	54.5775	0.0147918	Two Sample t-test	1.59432	0
H0Y4B0	ERI3	50.4767	50.5649	0.922414	Two Sample t-test	0.0882315	0
H0Y6A0	ARFGAP3	51.6849	52.106	0.707806	Two Sample t-test	0.421038	0
H0Y6K2	BRD2	47.0938	47.9989	0.0756027	Two Sample t-test	0.905103	0
H0Y7A7	CALM2;CALM1	57.3141	56.1495	0.784468	Two Sample t-test	-1.16457	0
H0Y8R1	GRSF1	49.0368	50.1331	0.178855	Two Sample t-test	1.09638	0
H0Y8X4	DNPH1	56.6204	58.3418	0.154889	Two Sample t-test	1.72137	0
H0Y9X1	TMA16	52.829	51.9549	0.456087	Two Sample t-test	-0.874149	0
H0YB13	STC2	59.4111	59.6384	0.931926	Two Sample t-test	0.227317	0
H0YBI6	TXNRD3	54.723	52.1047	0.296931	Welch Two Sample t-test	-2.61828	0
H0YBP1	PTK2	51.3614	51.6096	0.315243	Two Sample t-test	0.248246	0
H0YC42	NA	55.2393	54.4254	0.623735	Two Sample t-test	-0.81394	0
H0YH69	ETNK1	53.2961	55.362	0.106749	Two Sample t-test	2.06586	0
H0YIV9	GATC	53.6627	55.9642	0.243961	Two Sample t-test	2.30146	0
H0YKT5	TLE3	54.5702	53.3178	0.0624721	Two Sample t-test	-1.25245	0
H0YM11	KNSTRN	54.7639	59.7662	0.517876	Two Sample t-test	5.0023	0
H0YM23	ANKRD17	49.6782	50.6889	0.542473	Two Sample t-test	1.01072	0
H3BLZ8	DDX17	48.9444	48.8537	0.735468	Two Sample t-test	-0.0907212	0
H3BM14	NUB1	49.5303	49.4449	0.856539	Two Sample t-test	-0.0854171	0
H3BNK2	LYRM1	50.9467	49.1677	0.239343	Two Sample t-test	-1.77903	0
H3BNT4	MPHOSPH6	54.5632	53.532	0.517868	Two Sample t-test	-1.03121	0
H3BNU1	TBC1D24	47.1514	47.5844	0.524225	Two Sample t-test	0.432998	0
H3BNX8	COX5A	57.0694	52.9078	0.297388	Two Sample t-test	-4.16158	0
H3BP20	HEXA	54.799	54.1232	0.600568	Two Sample t-test	-0.675808	0
H3BP77	TK2	53.1284	53.1382	0.997427	Two Sample t-test	0.00974106	0
H3BPE1	MACF1	50.9872	50.8077	0.0696966	Two Sample t-test	-0.179486	0
H3BQF6	NA	48.2918	48.5383	0.544732	Two Sample t-test	0.246495	0
H3BRF9	ZFYVE19	58.5295	54.6611	0.0618566	Two Sample t-test	-3.86843	0
H3BRL3	UBFD1	55.3037	56.1968	0.212905	Two Sample t-test	0.893112	0
H3BRN4	ABAT	57.2482	56.7128	0.872376	Two Sample t-test	-0.535418	0
H3BS42	ZNF768	54.5499	52.576	0.0524972	Two Sample t-test	-1.9739	0
H3BSM5	GABARAPL2	53.32	54.7519	0.107866	Two Sample t-test	1.43193	0
H3BST1	BLOC1S6	53.3579	53.8834	0.587574	Two Sample t-test	0.525553	0
H3BTB7	EARS2	46.2474	47.165	0.369328	Two Sample t-test	0.917592	0
H3BTL1	MAP1LC3B;MAP1LC3B2;MAP1LC3A	52.7624	55.6964	0.340047	Two Sample t-test	2.93397	0
H3BUF6	ATXN2L	50.0561	53.6565	0.350054	Two Sample t-test	3.60044	0
H7BXD5	GCA	51.5426	52.0717	0.22928	Two Sample t-test	0.529081	0
H7BXH2	PPP6R3	54.5603	53.5214	0.0632463	Two Sample t-test	-1.0389	0
H7BYD9	PAM	55.6846	54.9587	0.408173	Two Sample t-test	-0.7259	0
H7BYN4	KIF23	49.4311	51.2385	0.343154	Two Sample t-test	1.80739	0
H7BZJ3	PDIA3	49.8045	50.7578	0.245963	Two Sample t-test	0.953222	0
H7C0G7	NHEJ1	54.3805	54.19	0.82311	Two Sample t-test	-0.190427	0
H7C128	BRD8	54.0443	55.4712	0.25611	Two Sample t-test	1.42686	0
H7C2Q8	EBNA1BP2	53.3588	55.2413	0.133442	Two Sample t-test	1.88244	0
H7C3G9	NAGK	54.6591	55.6405	0.440203	Two Sample t-test	0.98142	0
H7C5Q2	ACOT9	49.9546	47.8047	0.397712	Two Sample t-test	-2.14991	0
I3L0E3	hCG_1984214;MRPS17	51.3663	47.3831	0.0887553	Two Sample t-test	-3.98322	0
I3L0N3	NSF	49.4707	47.97	0.273322	Two Sample t-test	-1.50076	0
I3L1H5	DPH1	52.7402	52.5138	0.496297	Two Sample t-test	-0.226354	0
I3L1Q3	ELP5	61.7539	57.7347	0.327013	Two Sample t-test	-4.01919	0
I3L448	ATPAF1	54.313	56.2397	0.131539	Two Sample t-test	1.92671	0
J3KMX2	SMARCD2	47.7379	47.4489	0.781248	Two Sample t-test	-0.28898	0
J3KMY5	NPC2	63.6291	65.6943	0.0765214	Two Sample t-test	2.06522	0
J3KMZ9	LDLR	53.1959	56.8937	0.578397	Two Sample t-test	3.69784	0
J3KN32	RCOR1	48.924	48.4088	0.0116018	Two Sample t-test	-0.515264	0
J3KN59	BNIP2	50.9553	49.06	0.126522	Two Sample t-test	-1.89529	0
J3KN67	TPM3	54.6077	51.645	0.530981	Two Sample t-test	-2.96271	0
J3KN75	TBC1D8B	51.7899	51.2339	0.725191	Two Sample t-test	-0.55601	0
J3KN87	CHEK1	51.9759	52.6532	0.488453	Two Sample t-test	0.677312	0
J3KNB8	MAP3K4	50.9312	51.7167	0.885356	Two Sample t-test	0.785523	0
J3KND1	SAAL1	51.1088	50.4829	0.585952	Two Sample t-test	-0.625975	0
J3KNF4	CCS	55.8134	54.843	0.226592	Two Sample t-test	-0.970357	0
J3KNF8	CYB5B	54.6878	54.9167	0.855564	Two Sample t-test	0.228818	0
J3KNN7	BRAP	50.8408	49.5945	0.0897494	Two Sample t-test	-1.24632	0
J3KNQ4	PARVA	48.9308	49.4119	0.375209	Two Sample t-test	0.481173	0
J3KQ32	OLA1	47.2769	47.611	0.0117113	Two Sample t-test	0.334102	0
J3KQU4	TOM1L1	52.4514	52.9098	0.5587	Two Sample t-test	0.458434	0
J3KR44	OTUB1	52.0764	52.66	0.540568	Two Sample t-test	0.583561	0
J3KRA9	SMG1	48.2745	47.1712	0.721526	Two Sample t-test	-1.10332	0
J3KS15	ICT1	51.0201	51.6988	0.672866	Two Sample t-test	0.678708	0
J3KTA4	DDX5	49.4826	47.6922	0.0410382	Two Sample t-test	-1.79038	0
J3KTL2	SRSF1	53.9327	55.5841	0.180327	Two Sample t-test	1.65138	0
J3QL05	SRSF2	55.8149	52.6486	0.0733705	Two Sample t-test	-3.16637	0
J3QL56	SCO1	49.0845	48.714	0.490489	Two Sample t-test	-0.370443	0
J3QL71	SCRN2	52.5242	51.7456	0.159645	Two Sample t-test	-0.7786	0
J3QLS3	MRPS7	51.716	50.8805	0.455042	Two Sample t-test	-0.835454	0
J3QQW9	SUZ12	50.7222	49.332	0.523786	Two Sample t-test	-1.39025	0
J3QTA2	BAG1	55.6331	57.0331	0.619536	Two Sample t-test	1.40002	0
K4DI92	RWDD4	49.6855	49.3751	0.82302	Two Sample t-test	-0.31038	0
K4DI93	CUL4B	54.8319	54.4379	0.384793	Two Sample t-test	-0.393915	0
K7EIE8	MBD3	49.469	47.9228	0.125174	Two Sample t-test	-1.54615	0
K7EIU8	SMAD4	53.233	52.8786	0.384237	Two Sample t-test	-0.354362	0
K7EJH0	SPC24	51.0448	49.4214	0.151014	Welch Two Sample t-test	-1.62338	0
K7EJH8	ACTN4	58.9159	59.1475	0.907325	Two Sample t-test	0.231629	0
K7EK07	H3F3B;H3F3A;H3F3C	51.0599	51.3993	0.88989	Two Sample t-test	0.339428	0
K7EKI0	EVPL	51.6002	49.6552	0.119143	Two Sample t-test	-1.94501	0
K7EKI8	PPL	50.2846	50.0365	0.200171	Two Sample t-test	-0.248049	0
K7EL81	PPP1R12C	47.6385	49.5615	0.082169	Two Sample t-test	1.92297	0
K7ELY0	WIPI1	60.0111	58.3937	0.215771	Two Sample t-test	-1.61741	0
K7EM38	ACTG1	47.6329	50.7697	0.109252	Two Sample t-test	3.13671	0
K7EMC9	WBP2	57.4113	58.8348	0.367298	Two Sample t-test	1.42352	0
K7EP59	STK11	53.6667	53.8933	0.925329	Two Sample t-test	0.226611	0
K7EQ02	DAZAP1	56.8951	60.4593	0.067153	Two Sample t-test	3.56425	0
K7ERD7	POP4	55.8648	52.8498	0.298196	Two Sample t-test	-3.01502	0
K7ES11	UBE2O	52.7643	50.9468	0.0370266	Two Sample t-test	-1.81755	0
K7ES61	MRPL4	52.7038	51.4199	0.277889	Two Sample t-test	-1.28393	0
M0QWZ7	SARS2	49.9248	50.9379	0.157812	Two Sample t-test	1.01313	0
M0QY97	ZC3H4	57.543	54.6242	0.143012	Two Sample t-test	-2.91876	0
M0QZM1	HNRNPM	46.3468	47.3622	0.173814	Two Sample t-test	1.01541	0
M0R0N4	AP2S1	52.0041	53.2558	0.0398133	Two Sample t-test	1.25172	0
M0R2B7	POLD1	55.3586	54.9361	0.7829	Two Sample t-test	-0.422553	0
M0R2K9	FKBP8	48.9994	48.7973	0.810851	Two Sample t-test	-0.202144	0
M0R300	MYO9B	48.1391	46.386	0.0442521	Two Sample t-test	-1.75307	0
O00139	KIF2A	48.2989	45.9711	0.0575205	Two Sample t-test	-2.3278	0
O00148	DDX39A	49.1882	47.0343	0.186685	Two Sample t-test	-2.15383	0
O00154-4	ACOT7	60.962	61.1473	0.944814	Welch Two Sample t-test	0.185289	0
O00159-3	MYO1C	43.9315	43.502	0.509664	Two Sample t-test	-0.429415	0
O00170	AIP	52.3148	52.002	0.554178	Two Sample t-test	-0.312768	0
O00178	GTPBP1	49.7102	50.32	0.575437	Two Sample t-test	0.609779	0
O00203	AP3B1	49.536	50.0962	0.0226943	Two Sample t-test	0.560188	0
O00231	PSMD11	51.1811	50.8996	0.644625	Two Sample t-test	-0.281557	0
O00232	PSMD12	51.6227	51.5368	0.876023	Two Sample t-test	-0.0859043	0
O00267	SUPT5H	51.3236	51.9189	0.087659	Two Sample t-test	0.595299	0
O00291	HIP1	51.4736	51.4327	0.475384	Two Sample t-test	-0.0408715	0
O00299	CLIC1	54.4228	55.0638	0.188013	Two Sample t-test	0.640963	0
O00303	EIF3F	50.2496	49.6684	0.465685	Welch Two Sample t-test	-0.581165	0
O00330-3	PDHX	52.0427	49.0483	0.309374	Welch Two Sample t-test	-2.99441	0
O00399	DCTN6	57.0594	58.5989	0.304179	Two Sample t-test	1.53942	0
O00401	WASL	50.5902	51.7104	0.0636049	Two Sample t-test	1.12018	0
O00408-4	PDE2A	51.4457	50.8134	0.174269	Two Sample t-test	-0.632268	0
O00410	IPO5	58.3086	57.9729	0.248653	Two Sample t-test	-0.335745	0
O00418	EEF2K	45.8303	43.9226	0.206685	Two Sample t-test	-1.9077	0
O00429-3	DNM1L	49.0076	49.6892	0.0305079	Two Sample t-test	0.681596	0
O00429-4	DNM1L	47.4889	49.1787	0.334293	Two Sample t-test	1.68981	0
O00442	RTCA	50.8004	55.6639	0.17626	Two Sample t-test	4.86345	0
O00459	PIK3R2	49.1877	49.4081	0.437348	Two Sample t-test	0.220413	0
O00462	MANBA	54.4544	54.9878	0.772757	Two Sample t-test	0.533405	0
O00471	EXOC5	48.4435	49.0548	0.259646	Two Sample t-test	0.611268	0
O00487	PSMD14	51.1199	51.1396	0.981726	Two Sample t-test	0.0197308	0
O00499-6	BIN1	52.0206	52.4441	0.346587	Two Sample t-test	0.423512	0
O00505	KPNA3	54.0679	54.2084	0.900845	Two Sample t-test	0.140578	0
O00512	BCL9	54.6199	56.3644	0.0196277	Two Sample t-test	1.74456	0
O00560-2	SDCBP	53.1966	53.0026	0.607125	Two Sample t-test	-0.194045	0
O00562-2	PITPNM1	48.4596	47.9292	0.486984	Two Sample t-test	-0.530389	0
O00592-2	PODXL	55.6464	59.2023	0.162416	Two Sample t-test	3.55587	0
O00625	PIR	51.0819	49.4424	0.146823	Two Sample t-test	-1.63954	0
O00629	KPNA4	55.6977	55.4814	0.830064	Two Sample t-test	-0.216344	0
O00743	PPP6C	56.9575	55.5488	0.373869	Two Sample t-test	-1.40865	0
O00764	PDXK	53.5747	53.7955	0.592547	Two Sample t-test	0.220764	0
O14497	ARID1A	48.3676	48.3958	0.94737	Two Sample t-test	0.0282173	0
O14519-2	CDK2AP1;CDK2AP2	51.4997	50.396	0.66785	Two Sample t-test	-1.10373	0
O14530	TXNDC9	52.1627	52.7631	0.599492	Welch Two Sample t-test	0.600389	0
O14545	TRAFD1	55.115	49.4757	0.0976161	Welch Two Sample t-test	-5.63926	0
O14579	COPE	52.0641	52.164	0.778871	Two Sample t-test	0.099861	0
O14593	RFXANK	49.483	48.6131	0.585956	Two Sample t-test	-0.869893	0
O14617-5	AP3D1	49.4768	49.8588	0.0116595	Two Sample t-test	0.382025	0
O14639-6	ABLIM1	51.9809	51.7349	0.882346	Two Sample t-test	-0.246047	0
O14640	DVL1;DVL1P1	46.1566	44.8306	0.300109	Two Sample t-test	-1.32595	0
O14744	PRMT5	54.3551	54.0814	0.646443	Welch Two Sample t-test	-0.273671	0
O14773-2	TPP1	50.9714	51.3085	0.81469	Two Sample t-test	0.337073	0
O14776-2	TCERG1	47.9485	48.7995	0.160651	Two Sample t-test	0.850964	0
O14787-2	TNPO2	51.0024	50.7154	0.768865	Two Sample t-test	-0.287039	0
O14802	POLR3A	50.4244	48.1686	0.0613561	Two Sample t-test	-2.25585	0
O14810	CPLX1	58.9427	56.4433	0.370687	Two Sample t-test	-2.49933	0
O14841	OPLAH	52.9097	50.5684	0.0539432	Two Sample t-test	-2.34128	0
O14867	BACH1	54.1275	53.8174	0.869418	Two Sample t-test	-0.310051	0
O14896	IRF6	50.0028	50.7543	0.113187	Two Sample t-test	0.751451	0
O14907	TAX1BP3	49.8339	50.8388	0.118409	Two Sample t-test	1.0049	0
O14908	GIPC1	50.0526	50.0367	0.945919	Two Sample t-test	-0.0159502	0
O14929	HAT1	50.3983	50.2803	0.776328	Two Sample t-test	-0.118052	0
O14933	UBE2L6	51.6618	52.2269	0.630421	Two Sample t-test	0.565075	0
O14936-3	CASK	52.5059	52.7301	0.462379	Two Sample t-test	0.224157	0
O14950	MYL12B	53.2478	53.7115	0.314963	Welch Two Sample t-test	0.463673	0
O14964	HGS	53.1059	52.8438	0.423718	Welch Two Sample t-test	-0.262174	0
O14972	DSCR3	49.6062	51.5205	0.108335	Two Sample t-test	1.91421	0
O14974	PPP1R12A	48.7145	50.1405	0.0109061	Two Sample t-test	1.42599	0
O14980	XPO1	50.5125	50.465	0.883083	Two Sample t-test	-0.0475642	0
O15013-7	ARHGEF10	48.6227	47.7041	0.26765	Two Sample t-test	-0.918667	0
O15040-2	TECPR2	53.7745	53.8469	0.976206	Two Sample t-test	0.0723819	0
O15042-2	U2SURP	48.6989	49.4194	0.370612	Two Sample t-test	0.720448	0
O15047	SETD1A	48.9272	48.3337	0.750897	Two Sample t-test	-0.593411	0
O15056	SYNJ2	48.241	47.2729	0.196206	Two Sample t-test	-0.968028	0
O15067	PFAS	50.0664	49.6767	0.544181	Two Sample t-test	-0.389714	0
O15084	ANKRD28	52.435	55.2774	0.485844	Two Sample t-test	2.84245	0
O15116	LSM1	63.4376	64.2545	0.541267	Two Sample t-test	0.816882	0
O15143	ARPC1B	57.0869	58.0405	0.548052	Two Sample t-test	0.953576	0
O15144	ARPC2	58.0619	60.6793	0.0768752	Two Sample t-test	2.61738	0
O15145	ARPC3	57.3892	58.7143	0.134186	Two Sample t-test	1.32517	0
O15151	MDM4;DKFZp781B1423;DKFZp686B01123	56.4382	54.9683	0.440108	Two Sample t-test	-1.46993	0
O15156	ZBTB7B	58.5662	58.2867	0.953676	Two Sample t-test	-0.279419	0
O15160	POLR1C	47.2852	46.7259	0.126015	Two Sample t-test	-0.559302	0
O15231-3	ZNF185	60.1013	58.8494	0.0886311	Two Sample t-test	-1.25188	0
O15235	MRPS12	49.2792	48.6319	0.573572	Two Sample t-test	-0.647309	0
O15240	VGF	55.8136	61.4702	0.38667	Two Sample t-test	5.65657	0
O15264	MAPK13	52.1515	52.7362	0.504156	Two Sample t-test	0.584709	0
O15294	OGT	46.9782	46.9714	0.955152	Two Sample t-test	-0.00686086	0
O15305	PMM2	51.9396	52.6923	0.0670827	Two Sample t-test	0.752717	0
O15344	MID1	50.3039	48.7828	0.232304	Two Sample t-test	-1.52109	0
O15355	PPM1G	51.5247	50.7219	0.284934	Two Sample t-test	-0.802786	0
O15357	INPPL1	48.5873	49.568	0.189913	Two Sample t-test	0.980702	0
O15371-2	EIF3D	47.8576	47.7878	0.844789	Two Sample t-test	-0.0698185	0
O15382	BCAT2	58.7472	56.9837	0.194998	Two Sample t-test	-1.76345	0
O15397	IPO8	48.7385	48.031	0.109577	Two Sample t-test	-0.707506	0
O15498	YKT6	59.5739	61.3307	0.0336792	Two Sample t-test	1.75676	0
O15514	POLR2D	61.9128	62.991	0.382633	Two Sample t-test	1.07817	0
O15530-3	PDPK1;PDPK2P	46.8394	46.7847	0.915065	Two Sample t-test	-0.054711	0
O43143	DHX15	52.4961	53.8514	0.0544078	Two Sample t-test	1.3553	0
O43148	RNMT	53.4752	52.7568	0.0117023	Two Sample t-test	-0.718407	0
O43150-2	ASAP2	51.035	50.3861	0.163988	Two Sample t-test	-0.648832	0
O43172-2	PRPF4	51.6211	51.8016	0.772774	Two Sample t-test	0.180533	0
O43175	PHGDH	53.8735	56.5441	0.0633218	Two Sample t-test	2.6706	0
O43237	DYNC1LI2	50.1976	50.3278	0.856124	Two Sample t-test	0.130239	0
O43242	PSMD3	51.3027	50.9716	0.65808	Two Sample t-test	-0.331149	0
O43252	PAPSS1	51.0826	51.7049	0.51135	Two Sample t-test	0.622256	0
O43264	ZW10	48.5844	48.9588	0.294682	Two Sample t-test	0.374407	0
O43278-2	SPINT1	53.9082	50.6343	0.218205	Two Sample t-test	-3.27395	0
O43290	SART1	55.4567	53.1144	0.0573797	Two Sample t-test	-2.34229	0
O43301	HSPA12A	49.6928	48.2132	0.172702	Two Sample t-test	-1.47953	0
O43310	CTIF	55.2482	54.3284	0.490368	Two Sample t-test	-0.919851	0
O43314-2	PPIP5K2	46.9328	47.3275	0.831248	Two Sample t-test	0.394671	0
O43318	MAP3K7;DKFZp586F0420	49.7861	49.987	0.503582	Two Sample t-test	0.200965	0
O43324	EEF1E1	47.4006	45.9893	0.109416	Two Sample t-test	-1.41127	0
O43353	RIPK2	56.5036	56.9111	0.782049	Two Sample t-test	0.407432	0
O43390	HNRNPR	50.0263	48.9303	0.55968	Two Sample t-test	-1.09596	0
O43395	PRPF3	47.4242	47.2364	0.378839	Two Sample t-test	-0.187833	0
O43396	TXNL1	51.6207	52.9009	0.0683965	Two Sample t-test	1.28017	0
O43399-4	TPD52L2	57.8415	59.0893	0.783745	Two Sample t-test	1.2478	0
O43422	PRKRIR	49.884	48.6439	0.26845	Two Sample t-test	-1.24006	0
O43447	PPIH	50.1592	51.1127	0.377309	Two Sample t-test	0.953458	0
O43488	AKR7A2	52.7586	52.148	0.132904	Two Sample t-test	-0.610555	0
O43491	EPB41L2	52.8514	52.9851	0.811721	Two Sample t-test	0.133755	0
O43504	LAMTOR5	59.8339	58.1587	0.726756	Two Sample t-test	-1.67511	0
O43513	MED7	58.3918	57.5321	0.329637	Two Sample t-test	-0.859686	0
O43524	FOXO3	51.5283	51.4535	0.979744	Two Sample t-test	-0.074795	0
O43592	XPOT	50.617	50.5166	0.718834	Welch Two Sample t-test	-0.100356	0
O43615	TIMM44	52.4452	52.8175	0.234259	Two Sample t-test	0.372347	0
O43617	TRAPPC3	62.6009	63.4169	0.524226	Welch Two Sample t-test	0.816012	0
O43633	CHMP2A	56.7637	58.7318	0.0537629	Two Sample t-test	1.96805	0
O43639	NCK2	49.0022	47.9243	0.337545	Two Sample t-test	-1.07791	0
O43660	PLRG1	51.6515	54.5012	0.0585023	Two Sample t-test	2.84973	0
O43665-3	RGS10	57.2124	57.5863	0.809715	Two Sample t-test	0.373897	0
O43678	NDUFA2	52.9113	53.8792	0.344467	Two Sample t-test	0.967966	0
O43681	ASNA1	49.1059	49.7479	0.246202	Two Sample t-test	0.641947	0
O43684-2	BUB3	52.5102	51.7479	0.25001	Two Sample t-test	-0.76227	0
O43709	WBSCR22	51.8687	50.1532	0.222735	Two Sample t-test	-1.71547	0
O43719	HTATSF1	51.8767	52.2584	0.714477	Two Sample t-test	0.381712	0
O43747	AP1G1	52.1555	52.9982	0.132598	Two Sample t-test	0.842701	0
O43765	SGTA	54.1639	55.0599	0.157045	Two Sample t-test	0.896056	0
O43766	LIAS	58.0728	54.1305	0.43344	Welch Two Sample t-test	-3.94227	0
O43776	NARS	50.69	52.4171	0.0142557	Two Sample t-test	1.72711	0
O43809	NUDT21	55.8005	55.8069	0.989989	Two Sample t-test	0.00647082	0
O43813	LANCL1	55.2722	54.2456	0.197616	Two Sample t-test	-1.02656	0
O43815	STRN	52.9514	49.6817	0.0831833	Two Sample t-test	-3.26962	0
O43818	RRP9	58.3216	56.4577	0.0895865	Two Sample t-test	-1.86385	0
O43865	AHCYL1	49.963	49.5877	0.441957	Two Sample t-test	-0.375277	0
O43924	PDE6D	52.411	53.0225	0.699316	Two Sample t-test	0.611437	0
O60216	RAD21	52.1974	52.3637	0.80065	Two Sample t-test	0.166308	0
O60220	TIMM8A	58.5246	57.4407	0.598678	Two Sample t-test	-1.08384	0
O60239-2	SH3BP5	54.9661	54.6019	0.413068	Two Sample t-test	-0.364244	0
O60244	MED14	51.6636	51.4344	0.949972	Two Sample t-test	-0.229143	0
O60256	PRPSAP2	58.0833	56.762	0.412291	Two Sample t-test	-1.32132	0
O60271	SPAG9	52.2717	52.2785	0.991372	Welch Two Sample t-test	0.00679359	0
O60306	AQR	46.0362	45.227	0.370843	Two Sample t-test	-0.809181	0
O60341	KDM1A	49.2618	49.1045	0.547251	Two Sample t-test	-0.157294	0
O60343-2	TBC1D4	51.3128	50.5212	0.0951072	Two Sample t-test	-0.791611	0
O60443	DFNA5	54.9913	55.6252	0.538623	Two Sample t-test	0.633874	0
O60447	EVI5	54.2191	52.1149	0.667854	Two Sample t-test	-2.10424	0
O60493	SNX3	49.0521	49.964	0.190735	Two Sample t-test	0.911853	0
O60502	MGEA5	54.6354	55.3352	0.229857	Two Sample t-test	0.699816	0
O60506	SYNCRIP	51.8057	51.5523	0.672399	Two Sample t-test	-0.25346	0
O60506-3	SYNCRIP	51.0307	51.5203	0.422468	Two Sample t-test	0.48958	0
O60508	CDC40	51.918	52.0535	0.60378	Two Sample t-test	0.135577	0
O60518	RANBP6	49.355	48.8933	0.422357	Two Sample t-test	-0.461677	0
O60524-4	NEMF	50.1569	48.9233	0.1195	Two Sample t-test	-1.23367	0
O60563	CCNT1	49.3812	48.4364	0.421391	Two Sample t-test	-0.944802	0
O60568	PLOD3	51.6014	50.6068	0.00764638	Two Sample t-test	-0.994582	0
O60645-2	EXOC3	48.2253	48.7503	0.0980147	Two Sample t-test	0.525015	0
O60664-4	PLIN3	63.5531	65.3791	0.226247	Two Sample t-test	1.82602	0
O60671	RAD1	55.6169	54.4158	0.709343	Two Sample t-test	-1.20106	0
O60678	PRMT3	53.099	52.7905	0.484154	Two Sample t-test	-0.30847	0
O60684	KPNA6	49.164	48.7221	0.519775	Two Sample t-test	-0.441886	0
O60701	UGDH	48.0283	47.402	0.000309	Two Sample t-test	-0.626239	0
O60739	EIF1B	60.8632	63.0817	0.474041	Two Sample t-test	2.21848	0
O60749	SNX2	49.7222	50.7922	0.24056	Welch Two Sample t-test	1.06996	0
O60763	USO1	52.1689	53.1066	0.0128004	Two Sample t-test	0.937634	0
O60783	MRPS14	48.0018	45.6197	0.0501046	Two Sample t-test	-2.38202	0
O60784	TOM1	51.9928	51.8855	0.465598	Two Sample t-test	-0.107345	0
O60825	PFKFB2	49.9963	51.2442	0.136574	Two Sample t-test	1.24792	0
O60826	CCDC22	50.899	50.0928	0.226821	Two Sample t-test	-0.806153	0
O60832	DKC1	54.4783	54.4808	0.997754	Two Sample t-test	0.00250862	0
O60870	KIN	46.1966	47.77	0.0625562	Two Sample t-test	1.57338	0
O60884	DNAJA2	54.4724	53.6972	0.151091	Two Sample t-test	-0.775165	0
O60885	BRD4	47.1622	49.1243	0.240454	Two Sample t-test	1.96207	0
O60921-2	HUS1	53.9404	52.9927	0.334689	Two Sample t-test	-0.947714	0
O60934	NBN	47.839	46.5052	0.137932	Welch Two Sample t-test	-1.33386	0
O60942	RNGTT	47.5361	47.4342	0.786999	Two Sample t-test	-0.101963	0
O75052-3	NOS1AP	52.82	55.6553	0.131334	Two Sample t-test	2.83535	0
O75083	WDR1	52.1616	51.7804	0.647066	Two Sample t-test	-0.381196	0
O75113	N4BP1	50.8343	50.9408	0.893988	Two Sample t-test	0.106535	0
O75116	ROCK2	49.8191	49.4889	0.283977	Two Sample t-test	-0.330245	0
O75131	CPNE3	52.2602	52.9045	0.143648	Two Sample t-test	0.644321	0
O75143-2	ATG13	53.6515	51.223	0.70208	Two Sample t-test	-2.42856	0
O75146	HIP1R	50.8465	51.4099	0.0160447	Two Sample t-test	0.563479	0
O75150	RNF40	46.088	46.1539	0.605575	Two Sample t-test	0.0659137	0
O75152	ZC3H11A	53.9143	53.7968	0.904289	Two Sample t-test	-0.117542	0
O75153	CLUH	49.7924	48.4868	0.0189891	Two Sample t-test	-1.30555	0
O75157-2	TSC22D2	59.4602	60.446	0.818734	Two Sample t-test	0.985771	0
O75164	KDM4A	49.0136	47.9359	0.448934	Welch Two Sample t-test	-1.07765	0
O75170-4	PPP6R2	52.5655	51.9924	0.0119109	Two Sample t-test	-0.573111	0
O75175	CNOT3	51.3384	51.7847	0.312834	Welch Two Sample t-test	0.446233	0
O75191	XYLB	50.2441	48.7148	0.392692	Two Sample t-test	-1.52925	0
O75208	COQ9	49.464	48.9158	0.107041	Two Sample t-test	-0.548119	0
O75223	GGCT	56.4156	58.079	0.114655	Two Sample t-test	1.66335	0
O75312	ZPR1	53.4574	53.1608	0.593503	Two Sample t-test	-0.29661	0
O75323	GBAS	50.9357	51.024	0.810838	Two Sample t-test	0.0882968	0
O75340	PDCD6	56.6276	58.7717	0.271619	Two Sample t-test	2.14414	0
O75348	ATP6V1G1	53.2617	56.2028	0.432081	Two Sample t-test	2.94107	0
O75351	VPS4B	45.785	46.5192	0.0401029	Two Sample t-test	0.734228	0
O75369-2	FLNB	53.3404	53.3908	0.942975	Two Sample t-test	0.0503621	0
O75369-8	FLNB	54.2973	54.6899	0.114228	Two Sample t-test	0.392589	0
O75396	SEC22B	54.8697	57.4987	0.140344	Two Sample t-test	2.62896	0
O75400-3	PRPF40A	49.5809	48.0594	0.0228902	Two Sample t-test	-1.52154	0
O75410	TACC1	55.9104	54.2675	0.32112	Two Sample t-test	-1.64296	0
O75436	VPS26A	54.7047	55.786	0.254816	Two Sample t-test	1.08123	0
O75439	PMPCB	46.5413	45.3384	0.0243381	Two Sample t-test	-1.20287	0
O75475	PSIP1	50.6845	51.2011	0.415731	Two Sample t-test	0.516647	0
O75530-3	EED	50.9455	50.8453	0.481625	Two Sample t-test	-0.100284	0
O75533	SF3B1	53.285	51.4162	0.0537253	Two Sample t-test	-1.86882	0
O75534	CSDE1	46.4614	47.0328	0.119987	Two Sample t-test	0.571401	0
O75582	RPS6KA5	49.2093	47.1155	0.0652301	Two Sample t-test	-2.09383	0
O75608-2	LYPLA1	52.9897	54.1411	0.0681363	Two Sample t-test	1.15147	0
O75643	SNRNP200	49.6817	50.6701	0.0832081	Two Sample t-test	0.988326	0
O75648	TRMU	49.0994	48.0937	0.436592	Two Sample t-test	-1.00567	0
O75663	TIPRL	52.3694	52.3602	0.987215	Two Sample t-test	-0.00917741	0
O75688	PPM1B	53.6981	53.1614	0.340333	Two Sample t-test	-0.536722	0
O75694-2	NUP155	46.6286	45.6191	0.305922	Two Sample t-test	-1.00952	0
O75717	WDHD1	49.3249	49.3312	0.98557	Two Sample t-test	0.00629135	0
O75781	PALM	56.608	55.9492	0.503723	Two Sample t-test	-0.658759	0
O75792	RNASEH2A	50.321	50.5035	0.866958	Two Sample t-test	0.18252	0
O75822	EIF3J	55.9905	56.5495	0.205075	Two Sample t-test	0.558989	0
O75828	CBR3	53.7381	51.3632	0.119374	Two Sample t-test	-2.37484	0
O75843	AP1G2	50.8788	51.6809	0.696802	Two Sample t-test	0.802086	0
O75874	IDH1	50.4656	51.0099	0.739673	Welch Two Sample t-test	0.544277	0
O75884	RBBP9	54.4713	54.1179	0.741811	Two Sample t-test	-0.353415	0
O75886	STAM2	52.6907	52.9654	0.63645	Two Sample t-test	0.27468	0
O75896	TUSC2	54.0771	54.0657	0.993982	Two Sample t-test	-0.0113357	0
O75934	BCAS2	53.8588	52.4166	0.143366	Two Sample t-test	-1.44214	0
O75935-3	DCTN3	50.923	49.8087	0.100879	Two Sample t-test	-1.11428	0
O76003	GLRX3	52.77	54.0616	0.145692	Two Sample t-test	1.29159	0
O76021	RSL1D1	52.6143	51.2565	0.12317	Two Sample t-test	-1.35783	0
O76041-2	NEBL	56.3391	59.3843	0.172851	Two Sample t-test	3.04517	0
O76054	SEC14L2	53.4467	53.3935	0.924059	Two Sample t-test	-0.0531672	0
O76071	CIAO1	51.9596	52.8342	0.464229	Two Sample t-test	0.874568	0
O76074	PDE5A	52.3916	51.1938	0.677544	Two Sample t-test	-1.19773	0
O76094	SRP72	46.8558	47.5794	0.0151487	Two Sample t-test	0.723641	0
O94760	DDAH1	57.3653	57.0078	0.176432	Two Sample t-test	-0.35746	0
O94763-3	URI1	57.9751	54.9034	0.0824017	Two Sample t-test	-3.07168	0
O94776	MTA2	49.871	48.4443	0.105036	Welch Two Sample t-test	-1.42668	0
O94804	STK10	47.332	46.5929	0.171497	Welch Two Sample t-test	-0.739124	0
O94811	TPPP	57.1479	57.7701	0.908635	Two Sample t-test	0.622183	0
O94817	ATG12	53.7709	54.4779	0.444144	Two Sample t-test	0.707045	0
O94819	KBTBD11	51.0889	52.7041	0.161317	Two Sample t-test	1.6152	0
O94826	TOMM70A	49.43	49.9031	0.033611	Two Sample t-test	0.473069	0
O94829	IPO13	52.0425	50.5511	0.0626439	Two Sample t-test	-1.49137	0
O94842-3	TOX4	50.7114	52.1343	0.0981899	Two Sample t-test	1.42289	0
O94855	SEC24D	51.6073	52.4756	0.174722	Two Sample t-test	0.868357	0
O94874	UFL1	51.8523	49.6618	0.109636	Two Sample t-test	-2.19049	0
O94888	UBXN7	56.5676	58.6493	0.11018	Two Sample t-test	2.08177	0
O94903	PROSC	50.569	50.2405	0.518942	Two Sample t-test	-0.328487	0
O94915	FRYL	52.3026	50.8061	0.224153	Two Sample t-test	-1.49647	0
O94916-2	NFAT5	51.0284	51.8797	0.387195	Two Sample t-test	0.851369	0
O94919	ENDOD1	55.7841	56.516	0.622783	Two Sample t-test	0.731828	0
O94925-3	GLS	44.9531	44.2158	0.349409	Welch Two Sample t-test	-0.737277	0
O94966-6	USP19	50.4776	50.2259	0.517741	Two Sample t-test	-0.251737	0
O94973	AP2A2	50.946	51.8973	0.174374	Two Sample t-test	0.9513	0
O95059	RPP14	57.7169	59.9554	0.19774	Two Sample t-test	2.23852	0
O95149	SNUPN	51.6281	51.7783	0.793755	Two Sample t-test	0.150223	0
O95155-2	UBE4B	51.6177	51.671	0.672198	Two Sample t-test	0.0533095	0
O95163	IKBKAP	53.1404	54.3703	0.171428	Two Sample t-test	1.22985	0
O95208-2	EPN2	55.2783	56.8888	0.0434206	Two Sample t-test	1.61052	0
O95219	SNX4	47.8883	47.4542	0.713565	Two Sample t-test	-0.434074	0
O95260	ATE1	51.2167	49.2165	0.16121	Two Sample t-test	-2.00029	0
O95273	CCNDBP1	52.7663	51.9509	0.437083	Two Sample t-test	-0.815374	0
O95292	VAPB	56.4923	59.4009	0.259266	Two Sample t-test	2.9086	0
O95295	SNAPIN	54.9406	54.8941	0.955429	Two Sample t-test	-0.0464625	0
O95302	FKBP9	50.9047	49.844	0.0907978	Two Sample t-test	-1.06076	0
O95336	PGLS	59.9064	59.3626	0.333009	Two Sample t-test	-0.543861	0
O95340	PAPSS2	49.2279	49.5219	0.541751	Two Sample t-test	0.293979	0
O95347-2	SMC2	47.4336	47.0031	0.0636315	Two Sample t-test	-0.430531	0
O95352	ATG7	48.832	50.0075	0.0730388	Two Sample t-test	1.17551	0
O95361	TRIM16	49.1056	47.8984	0.0116231	Two Sample t-test	-1.20721	0
O95363	FARS2	46.7873	47.0262	0.916689	Two Sample t-test	0.238949	0
O95365	ZBTB7A	55.524	53.2246	0.0744553	Two Sample t-test	-2.29939	0
O95372	LYPLA2	57.7098	56.2145	0.0555205	Two Sample t-test	-1.49534	0
O95373	IPO7	55.9542	55.8873	0.740924	Two Sample t-test	-0.0669283	0
O95376	ARIH2	50.677	49.7751	0.270128	Two Sample t-test	-0.901906	0
O95379-3	TNFAIP8	50.3735	51.4596	0.0540104	Two Sample t-test	1.08611	0
O95394	PGM3	50.9496	50.7688	0.181633	Two Sample t-test	-0.1808	0
O95400	CD2BP2	52.4544	55.2937	0.153503	Two Sample t-test	2.83928	0
O95429	BAG4	52.9651	51.369	0.0178936	Two Sample t-test	-1.59614	0
O95433	AHSA1	53.4253	54.3446	0.0340661	Welch Two Sample t-test	0.91929	0
O95453-2	PARN	50.0259	52.0058	0.0106197	Two Sample t-test	1.97998	0
O95456	PSMG1	61.5164	61.3115	0.79526	Two Sample t-test	-0.20495	0
O95486	SEC24A	49.6439	50.257	0.354819	Two Sample t-test	0.613138	0
O95487-2	SEC24B	48.114	48.1702	0.842405	Two Sample t-test	0.0561269	0
O95544	NADK	64.574	61.7949	0.489994	Two Sample t-test	-2.7791	0
O95551	TDP2	50.8156	51.4376	0.475322	Two Sample t-test	0.622018	0
O95571	ETHE1	60.5186	61.4446	0.686099	Two Sample t-test	0.925991	0
O95628-3	CNOT4	54.3526	51.9778	0.227226	Two Sample t-test	-2.37479	0
O95630	STAMBP	51.8102	50.4654	0.0492323	Two Sample t-test	-1.34483	0
O95671-2	ASMTL	49.9897	48.7863	0.0503977	Two Sample t-test	-1.20343	0
O95721	SNAP29	59.9774	59.2498	0.37006	Two Sample t-test	-0.727535	0
O95747	OXSR1	49.149	44.6955	0.0719551	Two Sample t-test	-4.45353	0
O95749	GGPS1	57.3436	55.1014	0.183797	Two Sample t-test	-2.24224	0
O95757	HSPA4L	49.3426	47.8559	0.00183808	Two Sample t-test	-1.48672	0
O95782-2	AP2A1	51.8469	52.5559	0.139254	Two Sample t-test	0.708984	0
O95801	TTC4	49.3163	49.3689	0.687074	Welch Two Sample t-test	0.0526772	0
O95816	BAG2	57.1725	56.0112	0.0853863	Two Sample t-test	-1.16127	0
O95822	MLYCD	52.355	51.2254	0.562533	Two Sample t-test	-1.12957	0
O95825	CRYZL1	60.1606	60.5597	0.557472	Welch Two Sample t-test	0.399092	0
O95831-3	AIFM1	56.1269	56.3325	0.710703	Two Sample t-test	0.205608	0
O95833	CLIC3	50.9712	50.8387	0.900678	Two Sample t-test	-0.132553	0
O95834-2	EML2	54.2664	53.8313	0.344578	Two Sample t-test	-0.435064	0
O95861	BPNT1	61.2114	59.6786	0.125639	Two Sample t-test	-1.5329	0
O95881	TXNDC12	58.486	58.8754	0.586685	Two Sample t-test	0.389387	0
O95926	SYF2	59.7946	61.2034	0.787102	Two Sample t-test	1.40882	0
O95999	BCL10	55.4809	59.8373	0.291239	Two Sample t-test	4.35635	0
O96007	MOCS2	59.8745	62.2334	0.439302	Two Sample t-test	2.35887	0
O96013	PAK4	47.0558	47.9906	0.204185	Two Sample t-test	0.934872	0
O96017	CHEK2	50.4539	48.8071	0.0244338	Two Sample t-test	-1.64677	0
O96019	ACTL6A	51.8536	51.5303	0.5835	Two Sample t-test	-0.323331	0
O96033	MOCS2	57.1989	57.8274	0.411389	Two Sample t-test	0.628539	0
P00338-3	LDHA	63.2604	62.44	0.0524813	Two Sample t-test	-0.820316	0
P00374	DHFR	50.7899	48.9043	0.37679	Two Sample t-test	-1.88561	0
P00387-2	CYB5R3	51.5642	51.9722	0.804505	Two Sample t-test	0.407976	0
P00558	PGK1	52.2048	52.6788	0.273615	Welch Two Sample t-test	0.474015	0
P00813	ADA	61.7652	62.9423	0.19032	Two Sample t-test	1.17708	0
P02786	TFRC	55.0324	54.2681	0.454968	Two Sample t-test	-0.764314	0
P04040	CAT	62.5099	63.0301	0.262197	Two Sample t-test	0.520215	0
P04066	FUCA1	57.2823	56.6588	0.729934	Two Sample t-test	-0.623435	0
P04083	ANXA1	51.0582	51.3484	0.0528038	Two Sample t-test	0.290194	0
P04181	OAT	50.8574	49.9302	0.232017	Two Sample t-test	-0.927191	0
P04350	TUBB4A	49.9333	49.2066	0.513435	Two Sample t-test	-0.726734	0
P04406	GAPDH	58.5021	58.3372	0.820716	Two Sample t-test	-0.164941	0
P04424	ASL	55.5917	57.0418	0.0129316	Two Sample t-test	1.45005	0
P04632	CAPNS1	58.7968	59.184	0.722187	Two Sample t-test	0.387201	0
P04792	HSPB1	55.8624	56.7864	0.537221	Two Sample t-test	0.924033	0
P04899	GNAI2;GNAI3	51.8811	49.8993	0.450629	Two Sample t-test	-1.98179	0
P05091	ALDH2	51.1466	50.8588	0.614479	Two Sample t-test	-0.287798	0
P05161	ISG15	51.3731	52.6874	0.192929	Two Sample t-test	1.3143	0
P05165-2	PCCA	52.093	52.0586	0.908218	Two Sample t-test	-0.0343851	0
P05423	POLR3D	50.8877	49.8226	0.635816	Two Sample t-test	-1.06503	0
P05455	SSB	53.3948	52.4286	0.0912605	Two Sample t-test	-0.966228	0
P05556	ITGB1	55.34	58.4898	0.397077	Two Sample t-test	3.14978	0
P05783	KRT18	53.9962	55.3125	0.0200252	Two Sample t-test	1.31629	0
P06132	UROD	61.263	62.0218	0.720526	Two Sample t-test	0.758875	0
P06280	GLA	48.2913	48.7958	0.59498	Two Sample t-test	0.504566	0
P06400	RB1	48.3586	47.5183	0.1805	Two Sample t-test	-0.840294	0
P06493	CDK1;CDC2	46.8463	46.8844	0.91028	Two Sample t-test	0.0381379	0
P06576	ATP5B	48.2957	46.4471	0.0442218	Two Sample t-test	-1.84861	0
P06730	EIF4E	53.0887	52.739	0.743286	Two Sample t-test	-0.349707	0
P06737-2	PYGL	58.4435	57.3575	0.15291	Two Sample t-test	-1.08607	0
P06744	GPI	53.2391	53.5438	0.535586	Two Sample t-test	0.304736	0
P06746	POLB	47.6385	47.3597	0.884925	Welch Two Sample t-test	-0.278813	0
P07195	LDHB	64.5907	63.2324	0.402488	Two Sample t-test	-1.35833	0
P07305	H1F0	53.5389	52.9132	0.503314	Two Sample t-test	-0.62565	0
P07355	ANXA2;ANXA2P2	54.724	54.5643	0.779687	Two Sample t-test	-0.159714	0
P07384	CAPN1	61.6319	61.6228	0.991865	Two Sample t-test	-0.00904206	0
P07686	HEXB	58.2382	59.6081	0.00172468	Two Sample t-test	1.36991	0
P07711	CTSL;CTSL3P	58.331	59.1091	0.621672	Two Sample t-test	0.778135	0
P07737	PFN1	54.6515	55.3803	0.308364	Welch Two Sample t-test	0.728859	0
P07738	BPGM	50.7822	49.7132	0.115654	Two Sample t-test	-1.06903	0
P07814	EPRS	47.8443	46.4202	0.189466	Two Sample t-test	-1.42408	0
P07858	CTSB	48.6958	49.0116	0.907214	Two Sample t-test	0.315787	0
P07900	HSP90AA1	52.6843	51.7524	0.297662	Two Sample t-test	-0.931914	0
P07902	GALT	54.5334	54.2064	0.700876	Two Sample t-test	-0.326975	0
P07954-2	FH	49.8688	50.7914	0.195179	Two Sample t-test	0.922568	0
P07992	ERCC1	50.3352	49.9226	0.356816	Two Sample t-test	-0.412602	0
P08047	SP1	50.3078	49.2815	0.747433	Two Sample t-test	-1.02632	0
P08133	ANXA6	50.0962	49.154	0.0248932	Two Sample t-test	-0.942189	0
P08236	GUSB	60.6935	65.9588	0.0564336	Two Sample t-test	5.26532	0
P08238	HSP90AB1	51.9568	51.3361	0.285709	Two Sample t-test	-0.620675	0
P08243	ASNS	51.8002	52.208	0.00856465	Two Sample t-test	0.407781	0
P08559	PDHA1	45.7211	44.5077	0.00973945	Two Sample t-test	-1.21336	0
P08579	SNRPB2	59.0687	57.2397	0.0175404	Two Sample t-test	-1.82906	0
P08581	MET	50.9525	50.0703	0.433944	Two Sample t-test	-0.882262	0
P08651-2	NFIC	54.265	55.3181	0.452016	Welch Two Sample t-test	1.05311	0
P08758	ANXA5	49.9995	49.8663	0.25803	Two Sample t-test	-0.133173	0
P09012	SNRPA	56.9542	58.7142	0.346488	Two Sample t-test	1.76	0
P09110	ACAA1	54.4917	55.4171	0.312985	Two Sample t-test	0.925379	0
P09132	SRP19	47.9066	48.5518	0.365698	Two Sample t-test	0.645155	0
P09211	GSTP1	49.7173	49.6621	0.883626	Two Sample t-test	-0.0551764	0
P09417	QDPR	55.5808	55.1627	0.540819	Two Sample t-test	-0.41811	0
P09455	RBP1	54.0112	54.4963	0.242956	Two Sample t-test	0.485088	0
P09525	ANXA4	50.0391	50.1598	0.805555	Two Sample t-test	0.120682	0
P09543-2	CNP	51.4758	52.1431	0.0496662	Two Sample t-test	0.667359	0
P09661	SNRPA1	57.4115	56.0894	0.080644	Two Sample t-test	-1.3221	0
P09874	PARP1	47.0545	45.4638	0.016089	Two Sample t-test	-1.5907	0
P09960	LTA4H	61.4528	62.4929	0.547292	Welch Two Sample t-test	1.04014	0
P09972	ALDOC	60.852	62.2452	0.310926	Two Sample t-test	1.39319	0
P0C870	JMJD7	55.8563	55.1127	0.68767	Two Sample t-test	-0.74368	0
P0CG12	CHTF8	55.2019	52.8136	0.447981	Two Sample t-test	-2.38831	0
P0CG13	CHTF8	46.8671	47.4675	0.356469	Two Sample t-test	0.600353	0
P10253	GAA	54.8806	56.058	0.351394	Two Sample t-test	1.17744	0
P10301	RRAS	50.0435	51.403	0.192049	Two Sample t-test	1.35951	0
P10412	HIST1H1E;HIST1H1D	54.4294	54.8832	0.8277	Two Sample t-test	0.453849	0
P10586-2	PTPRF	52.8368	52.9754	0.835823	Two Sample t-test	0.138637	0
P10606	COX5B	65.2459	57.7572	0.28679	Two Sample t-test	-7.48877	0
P10746	UROS	50.8906	51.6958	0.164841	Two Sample t-test	0.80528	0
P10768	ESD	53.5587	54.5302	0.172481	Two Sample t-test	0.971534	0
P10809	HSPD1	52.0593	50.9479	0.0291521	Two Sample t-test	-1.11143	0
P11047	LAMC1	52.0016	49.5225	0.259487	Two Sample t-test	-2.47906	0
P11137-4	MAP2	52.6261	53.7132	0.584616	Two Sample t-test	1.08708	0
P11171-2	EPB41	50.3806	50.9775	0.163834	Two Sample t-test	0.59692	0
P11172	UMPS	48.5325	48.4859	0.79007	Two Sample t-test	-0.0465682	0
P11177-2	PDHB	48.5653	47.4115	0.590248	Two Sample t-test	-1.15381	0
P11182	DBT	52.3729	53.6264	0.251962	Two Sample t-test	1.25353	0
P11216	PYGB	54.5263	54.4331	0.897088	Two Sample t-test	-0.093237	0
P11274-2	BCR	47.5439	48.2161	0.556171	Two Sample t-test	0.672168	0
P11387	TOP1	47.69	47.2376	0.842121	Welch Two Sample t-test	-0.452336	0
P11413	G6PD	50.3629	50.3426	0.956765	Two Sample t-test	-0.020246	0
P11498	PC	45.5311	47.8503	0.49532	Two Sample t-test	2.31915	0
P11586	MTHFD1	46.132	44.8003	0.000583	Two Sample t-test	-1.33166	0
P11717	IGF2R	54.9452	53.4438	0.537061	Two Sample t-test	-1.50138	0
P11802	CDK4	51.5702	49.666	0.104374	Two Sample t-test	-1.90421	0
P11908	PRPS2	52.0919	50.8371	0.34974	Welch Two Sample t-test	-1.25474	0
P11940-2	PABPC1;PABPC3	52.9559	52.7971	0.679596	Two Sample t-test	-0.158777	0
P12004	PCNA	56.4799	56.748	0.395858	Two Sample t-test	0.268092	0
P12081	HARS	46.5571	47.9898	0.00227688	Two Sample t-test	1.43278	0
P12270	TPR	58.1249	60.354	0.253927	Welch Two Sample t-test	2.22908	0
P12277	CKB	48.7184	48.4812	0.381221	Two Sample t-test	-0.237281	0
P12429	ANXA3	51.038	51.1587	0.581986	Two Sample t-test	0.120711	0
P12532	CKMT1A;CKMT1B	52.1477	56.111	0.350985	Welch Two Sample t-test	3.96324	0
P12830	CDH1	56.1649	56.5641	0.398676	Two Sample t-test	0.399225	0
P12931	SRC	50.796	50.7258	0.559804	Two Sample t-test	-0.0701896	0
P12955	PEPD	59.9788	59.3414	0.507447	Two Sample t-test	-0.637338	0
P12956	XRCC6	50.7841	50.4985	0.495181	Two Sample t-test	-0.285551	0
P13010	XRCC5	47.2247	45.4701	0.058906	Welch Two Sample t-test	-1.75454	0
P13051	UNG	49.9734	50.4354	0.405872	Two Sample t-test	0.462007	0
P13051-2	UNG;DKFZp781L1143	49.3244	51.9652	0.356011	Two Sample t-test	2.64087	0
P13284	IFI30	52.5225	54.2325	0.236159	Two Sample t-test	1.70996	0
P13473-2	LAMP2	56.8545	56.991	0.969522	Two Sample t-test	0.136545	0
P13489	RNH1	55.7232	56.2389	0.195763	Two Sample t-test	0.515687	0
P13521	SCG2	53.689	52.4177	0.507338	Two Sample t-test	-1.27131	0
P13667	PDIA4	53.8104	54.6287	0.0602579	Two Sample t-test	0.818249	0
P13797	PLS3	55.8772	56.2972	0.0220398	Two Sample t-test	0.419998	0
P13804	ETFA	53.5202	50.8551	0.0533462	Two Sample t-test	-2.66504	0
P13807-2	GYS1	45.7624	44.9934	0.450975	Two Sample t-test	-0.76907	0
P13861-2	PRKAR2A	50.9321	50.0506	0.0400169	Two Sample t-test	-0.881463	0
P13984	GTF2F2	53.2371	54.0196	0.555185	Two Sample t-test	0.782516	0
P13995	MTHFD2	47.2966	46.5163	0.040464	Two Sample t-test	-0.780296	0
P14324-2	FDPS	50.3463	50.4852	0.688503	Two Sample t-test	0.138961	0
P14550	AKR1A1	50.3621	50.7214	0.28085	Two Sample t-test	0.359321	0
P14625	HSP90B1	53.9631	53.7296	0.759996	Two Sample t-test	-0.23349	0
P14735	IDE	49.2071	48.4868	0.0195316	Two Sample t-test	-0.720333	0
P14859-4	POU2F1;POU2F3	50.4452	50.6489	0.423249	Two Sample t-test	0.203686	0
P14866	HNRNPL	45.808	47.6515	0.0273515	Two Sample t-test	1.84344	0
P14868	DARS	48.0352	47.7279	0.303977	Two Sample t-test	-0.307362	0
P14923	JUP	51.8473	51.3731	0.593634	Two Sample t-test	-0.474154	0
P15056	BRAF	48.1621	47.5201	0.182466	Two Sample t-test	-0.64195	0
P15104	GLUL	56.2884	57.2559	0.0886443	Two Sample t-test	0.96753	0
P15121	AKR1B1	53.494	52.8965	0.0270026	Two Sample t-test	-0.597447	0
P15170-2	GSPT1	52.223	53.7875	0.0520408	Welch Two Sample t-test	1.56449	0
P15311	EZR	56.1174	55.303	0.28084	Two Sample t-test	-0.814343	0
P15374	UCHL3	54.9231	53.9303	0.107581	Two Sample t-test	-0.99278	0
P15559-2	NQO1	51.4505	51.2882	0.683014	Two Sample t-test	-0.162335	0
P15586	GNS	59.9351	58.3929	0.519309	Two Sample t-test	-1.54218	0
P15924	DSP	46.3923	47.6856	0.268632	Two Sample t-test	1.29329	0
P15927	RPA2	55.2237	56.1612	0.252276	Two Sample t-test	0.937498	0
P16083	NQO2	60.637	58.4013	0.0996377	Two Sample t-test	-2.23566	0
P16144-4	ITGB4	52.2827	53.1016	0.402311	Two Sample t-test	0.818917	0
P16219	ACADS	48.8677	49.028	0.832319	Two Sample t-test	0.160303	0
P16278-3	GLB1	49.0719	50.4659	0.103769	Welch Two Sample t-test	1.39404	0
P16298	PPP3CB	54.2609	54.4544	0.399838	Two Sample t-test	0.193569	0
P16333	NCK1	47.934	49.3123	0.00568202	Two Sample t-test	1.37831	0
P16383-2	GCFC2	51.3992	52.8973	0.717064	Welch Two Sample t-test	1.49808	0
P16435	POR	51.2032	48.7284	0.348141	Two Sample t-test	-2.4748	0
P16885	PLCG2	47.774	47.659	0.496891	Two Sample t-test	-0.115004	0
P16930	FAH	62.1029	63.154	0.595317	Two Sample t-test	1.05118	0
P16989	YBX3	55.0137	54.2936	0.078324	Two Sample t-test	-0.720055	0
P17050	NAGA	53.9851	55.8058	0.181861	Two Sample t-test	1.82062	0
P17066	HSPA6;HSPA7	48.4039	51.5796	0.0879011	Welch Two Sample t-test	3.17565	0
P17252	PRKCA	46.6131	47.936	0.212395	Two Sample t-test	1.32284	0
P17275	JUNB	55.2855	55.2115	0.983852	Two Sample t-test	-0.0739464	0
P17544-4	ATF7	53.3264	52.7488	0.348901	Two Sample t-test	-0.577609	0
P17612	PRKACA	50.7412	49.2214	0.100568	Two Sample t-test	-1.51975	0
P17655	CAPN2	55.456	55.8452	0.372811	Two Sample t-test	0.389131	0
P17706-2	PTPN2	48.7028	49.502	0.0960845	Two Sample t-test	0.799201	0
P17707	AMD1	52.4635	51.7121	0.474379	Two Sample t-test	-0.751426	0
P17812	CTPS1	50.0878	48.909	0.0536354	Two Sample t-test	-1.17876	0
P17858	PFKL	49.4621	46.5352	0.0558905	Two Sample t-test	-2.92692	0
P17931	LGALS3	59.0664	60.9867	0.0204745	Two Sample t-test	1.92037	0
P17987	TCP1	55.7388	56.7001	0.260773	Two Sample t-test	0.961391	0
P18031	PTPN1	49.9804	51.5321	0.360915	Two Sample t-test	1.55169	0
P18065	IGFBP2	57.251	58.3432	0.732616	Two Sample t-test	1.09227	0
P18085	ARF4	48.5317	49.3445	0.33163	Two Sample t-test	0.812837	0
P18433-4	PTPRA	50.6295	51.0083	0.856536	Two Sample t-test	0.378797	0
P18669	PGAM1	57.8839	57.2979	0.12035	Two Sample t-test	-0.586008	0
P18754	RCC1	44.6089	44.0961	0.0886108	Two Sample t-test	-0.512763	0
P18858	LIG1	48.325	48.2145	0.611139	Welch Two Sample t-test	-0.110545	0
P18887	XRCC1	49.2772	49.937	0.707957	Two Sample t-test	0.659742	0
P19174	PLCG1	49.2766	49.1857	0.883733	Two Sample t-test	-0.0908869	0
P19338	NCL	54.1566	56.5865	0.152058	Two Sample t-test	2.42994	0
P19367-4	HK1	48.8621	49.5258	0.0524075	Two Sample t-test	0.663631	0
P19387	POLR2C	52.0536	49.7333	0.0634881	Two Sample t-test	-2.32023	0
P19388	POLR2E	51.1534	49.368	0.310037	Two Sample t-test	-1.78535	0
P19474	TRIM21	47.1416	47.5991	0.535092	Two Sample t-test	0.457516	0
P19623	SRM	49.6935	50.3708	0.38469	Two Sample t-test	0.677228	0
P19784	CSNK2A2	50.8622	50.086	0.0608898	Two Sample t-test	-0.77626	0
P19838	NFKB1	49.593	47.915	0.000612	Two Sample t-test	-1.67796	0
P19971	TYMP	60.9912	61.8874	0.315883	Two Sample t-test	0.896244	0
P20073-2	ANXA7	51.9586	52.0957	0.755856	Two Sample t-test	0.1371	0
P20340-2	RAB6A	55.2294	56.8712	0.17637	Two Sample t-test	1.64179	0
P20700	LMNB1	54.8777	54.5969	0.789269	Two Sample t-test	-0.280844	0
P21281	ATP6V1B2	54.338	53.6814	0.308014	Two Sample t-test	-0.656623	0
P21283	ATP6V1C1	51.2531	52.5702	0.160496	Two Sample t-test	1.31708	0
P21333-2	FLNA	52.0021	52.4104	0.329359	Two Sample t-test	0.408242	0
P21399	ACO1	51.5094	50.3561	0.0265043	Two Sample t-test	-1.15327	0
P21583-2	KITLG	58.3046	55.5552	0.285662	Two Sample t-test	-2.74937	0
P21964-2	COMT	47.6068	48.3527	0.203694	Two Sample t-test	0.7459	0
P21980	TGM2	47.6829	47.6413	0.773636	Welch Two Sample t-test	-0.0416079	0
P22033	MUT	52.4962	53.4771	0.0756937	Two Sample t-test	0.980863	0
P22059	OSBP	56.2368	55.4011	0.543383	Two Sample t-test	-0.835668	0
P22102	GART	48.6639	48.5903	0.841884	Two Sample t-test	-0.0736139	0
P22223	CDH3	57.4923	58.8704	0.700938	Two Sample t-test	1.37811	0
P22314	UBA1	48.0176	47.8867	0.41981	Two Sample t-test	-0.130933	0
P22670	RFX1	53.9169	54.0015	0.914425	Two Sample t-test	0.0846381	0
P22676	CALB2	62.6587	62.6006	0.932998	Two Sample t-test	-0.0580336	0
P22681	CBL	54.8529	54.8399	0.978438	Two Sample t-test	-0.0129938	0
P22694	PRKACB	51.3059	51.9964	0.0794318	Two Sample t-test	0.690537	0
P22830	FECH	51.0407	51.1368	0.900398	Two Sample t-test	0.0960923	0
P23025	XPA	49.2834	48.8233	0.705738	Two Sample t-test	-0.460077	0
P23258	TUBG1;TUBG2	49.0669	49.9819	0.799648	Two Sample t-test	0.915025	0
P23284	PPIB	51.8705	52.8417	0.00115095	Two Sample t-test	0.97127	0
P23368	ME2	52.2338	54.0872	0.00525927	Two Sample t-test	1.85337	0
P23497	SP100	58.6578	64.4292	0.153989	Two Sample t-test	5.77134	0
P23508	MCC	52.1664	52.6651	0.704922	Two Sample t-test	0.498689	0
P23511-2	NFYA	59.471	58.0071	0.642302	Two Sample t-test	-1.46394	0
P23526	AHCY	61.9249	60.5848	0.0049568	Two Sample t-test	-1.34008	0
P23919	DTYMK	46.2238	47.0102	0.320234	Two Sample t-test	0.786367	0
P23921	RRM1	50.1873	52.0983	0.0709876	Two Sample t-test	1.91107	0
P24385	CCND1	51.0456	50.5429	0.246757	Two Sample t-test	-0.502646	0
P24386	CHM	52.7106	54.111	0.118693	Two Sample t-test	1.40045	0
P24666	ACP1	52.517	54.0342	0.069266	Welch Two Sample t-test	1.51728	0
P24752	ACAT1	50.5307	50.6181	0.887008	Two Sample t-test	0.0873412	0
P24928	POLR2A	51.9994	50.3726	0.092145	Two Sample t-test	-1.62676	0
P24941	CDK2	52.5404	53.4003	0.407267	Two Sample t-test	0.859854	0
P25098	ADRBK1	48.5528	48.5024	0.859135	Two Sample t-test	-0.0504344	0
P25205	MCM3	51.0033	51.5007	0.633927	Two Sample t-test	0.497395	0
P25208	NFYB	57.8213	57.1284	0.716048	Two Sample t-test	-0.692913	0
P25325-2	MPST	49.9893	50.5721	0.153814	Two Sample t-test	0.582801	0
P25490	YY1	49.5831	48.3431	0.261126	Two Sample t-test	-1.24001	0
P25685	DNAJB1	48.0733	49.6709	0.0553742	Two Sample t-test	1.59757	0
P25705	ATP5A1	53.6486	52.2383	0.538639	Two Sample t-test	-1.41028	0
P25815	S100P	56.1748	56.9471	0.846294	Two Sample t-test	0.772336	0
P26038	MSN	55.6448	54.0608	0.0482851	Two Sample t-test	-1.58397	0
P26196	DDX6	50.4894	51.7714	0.00938401	Two Sample t-test	1.28201	0
P26358	DNMT1	53.2639	51.3262	0.00205364	Two Sample t-test	-1.93766	0
P26368-2	U2AF2	52.3651	51.5848	0.0892945	Two Sample t-test	-0.780275	0
P26599	PTBP1	47.5767	48.5104	0.0731768	Two Sample t-test	0.933624	0
P26639	TARS	52.4309	51.7067	0.536291	Two Sample t-test	-0.724202	0
P26640	VARS	47.0547	47.5783	0.218439	Two Sample t-test	0.523679	0
P26641	EEF1G	51.2471	49.3661	0.228131	Two Sample t-test	-1.88102	0
P26885	FKBP2	56.3116	60.1547	0.236878	Two Sample t-test	3.84302	0
P27144	AK4	47.1548	48.0091	0.0788937	Two Sample t-test	0.854267	0
P27348	YWHAQ	54.2523	54.0356	0.825343	Two Sample t-test	-0.216688	0
P27361	MAPK3	47.1714	47.168	0.99529	Welch Two Sample t-test	-0.00333505	0
P27694	RPA1	50.0913	49.5129	0.125763	Two Sample t-test	-0.578442	0
P27695	APEX1	51.4508	50.9486	0.611378	Two Sample t-test	-0.502149	0
P27797	CALR	48.4798	48.2608	0.875858	Two Sample t-test	-0.218994	0
P27815-2	PDE4A	59.0133	54.2358	0.303579	Two Sample t-test	-4.77743	0
P27824	CANX	46.1919	44.5641	0.0148702	Two Sample t-test	-1.62782	0
P27986	PIK3R1	51.6912	49.9539	0.357459	Two Sample t-test	-1.73735	0
P28065	PSMB9	55.0066	52.64	0.531767	Two Sample t-test	-2.36666	0
P28289	TMOD1	47.9481	48.7526	0.783289	Two Sample t-test	0.804489	0
P28482	MAPK1	55.3184	55.808	0.36221	Two Sample t-test	0.489647	0
P28702	RXRB	50.6046	48.6717	0.473179	Two Sample t-test	-1.9329	0
P29083	GTF2E1	51.0982	51.3059	0.195467	Two Sample t-test	0.207688	0
P29084	GTF2E2	49.0478	48.4659	0.216174	Two Sample t-test	-0.581914	0
P29350	PTPN6	46.5822	46.9358	0.574554	Two Sample t-test	0.35356	0
P29353-6	SHC1	54.9743	54.5566	0.50826	Two Sample t-test	-0.417766	0
P29373	CRABP2	56.125	56.2805	0.80366	Two Sample t-test	0.155447	0
P29590	PML	51.615	52.0635	0.689001	Two Sample t-test	0.448509	0
P29692	EEF1D	52.2068	51.4462	0.494375	Two Sample t-test	-0.760574	0
P29692-3	EEF1D	50.9862	50.5942	0.27229	Two Sample t-test	-0.392028	0
P30038	ALDH4A1	44.2563	43.9676	0.525327	Two Sample t-test	-0.288697	0
P30040	ERP29	55.2862	55.7835	0.599287	Two Sample t-test	0.497243	0
P30041	PRDX6	56.8953	56.1553	0.0136225	Two Sample t-test	-0.739935	0
P30043	BLVRB	49.2817	50.1441	0.0314629	Two Sample t-test	0.862397	0
P30049	ATP5D	55.2006	54.2749	0.467458	Two Sample t-test	-0.925739	0
P30084	ECHS1	52.8479	53.0884	0.620916	Two Sample t-test	0.24044	0
P30085	CMPK1	49.8206	50.3256	0.288963	Two Sample t-test	0.504999	0
P30101	PDIA3	52.0074	52.2693	0.0224148	Two Sample t-test	0.261888	0
P30153	PPP2R1A	52.8445	51.4215	0.209765	Two Sample t-test	-1.423	0
P30154	PPP2R1B	50.1438	45.871	0.177408	Two Sample t-test	-4.27282	0
P30405	PPIF	53.123	53.3343	0.351397	Two Sample t-test	0.211247	0
P30419	NMT1	50.7349	51.083	0.124823	Two Sample t-test	0.348046	0
P30519	HMOX2	52.2569	54.5246	0.133546	Two Sample t-test	2.26768	0
P30520	ADSS	56.0429	54.8191	0.0576355	Two Sample t-test	-1.22389	0
P30740	SERPINB1	54.435	54.2267	0.576	Two Sample t-test	-0.208236	0
P30837	ALDH1B1	51.497	50.7531	0.113459	Two Sample t-test	-0.743931	0
P31040	SDHA	55.5389	54.1015	0.147306	Two Sample t-test	-1.43743	0
P31146	CORO1A	51.017	49.0582	0.0329372	Two Sample t-test	-1.95881	0
P31150	GDI1	54.902	55.5609	0.19279	Two Sample t-test	0.658866	0
P31153	MAT2A	56.7413	55.8356	0.648609	Welch Two Sample t-test	-0.905612	0
P31323	PRKAR2B	49.2064	48.1864	0.143661	Two Sample t-test	-1.01997	0
P31327	CPS1	53.8667	53.6457	0.43782	Two Sample t-test	-0.220958	0
P31350	RRM2	59.1578	57.1013	0.174048	Two Sample t-test	-2.05652	0
P31689	DNAJA1	54.688	54.6526	0.96057	Two Sample t-test	-0.0353968	0
P31749	AKT1	50.3383	49.512	0.0417838	Two Sample t-test	-0.826287	0
P31751	AKT2	50.8906	51.958	0.172196	Two Sample t-test	1.06742	0
P31939	ATIC	47.0933	47.2373	0.744712	Two Sample t-test	0.144016	0
P31942-2	HNRNPH3	46.4297	46.8201	0.106504	Two Sample t-test	0.390378	0
P31946-2	YWHAB	56.4471	58.0449	0.192032	Two Sample t-test	1.59783	0
P31947	SFN	60.9271	60.4313	0.594262	Two Sample t-test	-0.495737	0
P32119	PRDX2	56.0789	57.1175	0.0201795	Two Sample t-test	1.03861	0
P32121	ARRB2	50.2239	51.2578	0.0340616	Two Sample t-test	1.03393	0
P32321-2	DCTD	57.0042	55.8226	0.441698	Two Sample t-test	-1.18163	0
P32322	PYCR1	60.1654	62.9471	0.0882183	Two Sample t-test	2.78176	0
P33240-2	CSTF2	64.6487	65.1188	0.432826	Two Sample t-test	0.470127	0
P33316	DUT	56.4854	57.7294	0.49283	Two Sample t-test	1.24396	0
P33316-2	DUT	57.3153	56.5231	0.721215	Two Sample t-test	-0.792214	0
P33764	S100A3	57.9085	58.1214	0.907283	Two Sample t-test	0.21298	0
P33991	MCM4	46.1986	46.3378	0.439891	Two Sample t-test	0.13916	0
P33992	MCM5	50.0003	49.282	0.173654	Two Sample t-test	-0.718272	0
P33993	MCM7	46.1284	45.5196	0.0133082	Two Sample t-test	-0.608832	0
P34059	GALNS	62.6449	64.7377	0.390926	Two Sample t-test	2.09278	0
P34896-2	SHMT1	56.6065	58.5404	0.227261	Two Sample t-test	1.93394	0
P34897-3	SHMT2	56.3318	57.7993	0.0163271	Two Sample t-test	1.46749	0
P34913	EPHX2	59.1432	60.7324	0.277313	Two Sample t-test	1.58926	0
P34932	HSPA4	51.9829	51.3643	0.175239	Two Sample t-test	-0.618613	0
P34949	MPI	45.9124	45.9028	0.990116	Two Sample t-test	-0.00964622	0
P35080	PFN2	51.3576	51.177	0.852675	Two Sample t-test	-0.180614	0
P35221	CTNNA1	54.4029	56.3885	0.00432092	Two Sample t-test	1.98563	0
P35222	CTNNB1	55.1096	55.2288	0.787275	Two Sample t-test	0.119124	0
P35237	SERPINB6	58.7284	58.9757	0.623966	Two Sample t-test	0.247356	0
P35240	NF2	50.6717	48.4276	0.339917	Two Sample t-test	-2.24407	0
P35244	RPA3	54.7951	55.287	0.244966	Two Sample t-test	0.491827	0
P35270	SPR	48.9268	50.0122	0.0882497	Two Sample t-test	1.08534	0
P35573	AGL	50.0942	49.857	0.0782093	Two Sample t-test	-0.23717	0
P35579	MYH9	52.1868	53.2583	0.0514716	Two Sample t-test	1.07151	0
P35580	MYH10	51.4374	52.6124	0.0171907	Two Sample t-test	1.17508	0
P35606	COPB2	52.3174	52.466	0.681398	Two Sample t-test	0.148596	0
P35659	DEK	50.7028	49.2258	0.117625	Two Sample t-test	-1.47701	0
P35790-2	CHKA	51.1546	51.5029	0.816769	Two Sample t-test	0.348304	0
P35813	PPM1A	52.5972	51.826	0.14922	Two Sample t-test	-0.771208	0
P35914	HMGCL	49.1373	49.9004	0.578832	Two Sample t-test	0.76307	0
P35998	PSMC2	49.7405	48.0472	0.223416	Two Sample t-test	-1.69333	0
P36404	ARL2;ARL2-SNX15	48.7013	47.9323	0.0947974	Two Sample t-test	-0.76899	0
P36405	ARL3	54.8955	57.4281	0.287853	Two Sample t-test	2.53263	0
P36507	MAP2K2	47.5628	47.8554	0.39359	Two Sample t-test	0.292625	0
P36543	ATP6V1E1	51.5581	50.9698	0.051634	Two Sample t-test	-0.588235	0
P36551	CPOX	60.0395	60.2891	0.796211	Two Sample t-test	0.249594	0
P36639-4	NUDT1	53.7804	56.066	0.0804667	Two Sample t-test	2.28564	0
P36871	PGM1	58.2643	57.1099	0.305564	Two Sample t-test	-1.15438	0
P36873	PPP1CC	52.5682	51.4333	0.0226806	Two Sample t-test	-1.13491	0
P36915	GNL1	46.3413	47.4659	0.0148855	Two Sample t-test	1.12464	0
P36952	SERPINB5	51.731	52.3125	0.0317293	Two Sample t-test	0.581524	0
P36954	POLR2I	57.8037	61.6754	0.155488	Two Sample t-test	3.87167	0
P36959	GMPR	57.0652	60.5643	0.323902	Two Sample t-test	3.49904	0
P37198	NUP62	52.8692	52.5073	0.771176	Two Sample t-test	-0.361857	0
P37235	HPCAL1;HPCA	66.615	63.8442	0.374564	Two Sample t-test	-2.77084	0
P37802	TAGLN2	55.6488	57.7399	0.254983	Two Sample t-test	2.09112	0
P37837	TALDO1	52.5986	51.6809	0.512782	Two Sample t-test	-0.917669	0
P38117	ETFB	52.8404	52.6721	0.790354	Two Sample t-test	-0.168353	0
P38159	RBMX;RBMXL1	50.6645	51.2258	0.825541	Two Sample t-test	0.561311	0
P38606	ATP6V1A	52.8289	51.7262	0.161173	Two Sample t-test	-1.10267	0
P38646	HSPA9	52.2152	53.2358	0.157187	Two Sample t-test	1.02053	0
P38919	EIF4A3	46.1229	48.0333	0.109675	Two Sample t-test	1.91046	0
P38936	CDKN1A	55.4408	54.9673	0.433238	Two Sample t-test	-0.473509	0
P39748	FEN1	49.1352	49.162	0.960168	Two Sample t-test	0.026793	0
P40121	CAPG	52.7298	52.7064	0.976615	Two Sample t-test	-0.0233192	0
P40227	CCT6A	55.1524	56.089	0.126189	Two Sample t-test	0.936604	0
P40337-3	VHL	48.6194	49.1871	0.763252	Welch Two Sample t-test	0.56771	0
P40616-2	ARL1	53.023	54.1936	0.670634	Two Sample t-test	1.17057	0
P40763-3	STAT3	50.1028	49.5834	0.294139	Two Sample t-test	-0.519386	0
P40818	USP8	48.9657	48.3981	0.215612	Two Sample t-test	-0.567628	0
P40855	PEX19	59.5453	64.8744	0.159335	Two Sample t-test	5.32911	0
P40926	MDH2	60.2037	61.1415	0.448834	Two Sample t-test	0.937806	0
P40939	HADHA	51.3591	49.6469	0.148149	Two Sample t-test	-1.71222	0
P41091	EIF2S3;EIF2S3L	54.9421	53.8066	0.23803	Two Sample t-test	-1.13548	0
P41214	EIF2D	45.5024	46.7283	0.000677	Two Sample t-test	1.22582	0
P41227	NAA10	52.5148	52.7961	0.0858598	Two Sample t-test	0.281357	0
P41240	CSK	49.1478	49.411	0.298846	Two Sample t-test	0.263212	0
P41252	IARS	47.618	46.4824	0.116631	Two Sample t-test	-1.13559	0
P41743	PRKCI	51.3449	51.5096	0.923597	Two Sample t-test	0.164685	0
P42025	ACTR1B	53.6159	54.7526	0.587548	Two Sample t-test	1.13673	0
P42166	TMPO	48.8183	50.0999	0.0307578	Two Sample t-test	1.28162	0
P42224	STAT1	45.8521	46.0274	0.561604	Two Sample t-test	0.175377	0
P42226	STAT6	50.6696	49.9274	0.376062	Two Sample t-test	-0.74226	0
P42285	SKIV2L2	52.6259	52.1497	0.525129	Two Sample t-test	-0.476258	0
P42336	PIK3CA	48.9946	50.1963	0.484941	Two Sample t-test	1.20172	0
P42338	PIK3CB	49.3721	49.0559	0.583594	Two Sample t-test	-0.316135	0
P42345	MTOR	49.8506	47.8897	0.023518	Two Sample t-test	-1.96088	0
P42566	EPS15	57.9306	57.7864	0.746273	Two Sample t-test	-0.14414	0
P42574	CASP3	62.3048	63.6045	0.273285	Two Sample t-test	1.29968	0
P42695	NCAPD3	48.2444	48.903	0.81831	Two Sample t-test	0.658623	0
P42704	LRPPRC	45.8301	45.6719	0.554946	Two Sample t-test	-0.158259	0
P42765	ACAA2	59.7246	59.2662	0.807486	Two Sample t-test	-0.458389	0
P42785	PRCP	56.5401	55.8499	0.777936	Two Sample t-test	-0.690257	0
P43034	PAFAH1B1	61.3424	59.7642	0.0099143	Two Sample t-test	-1.57814	0
P43155-2	CRAT	46.5204	46.5711	0.92356	Two Sample t-test	0.050706	0
P43490	NAMPT	58.5467	58.6486	0.538953	Two Sample t-test	0.10194	0
P43686	PSMC4	52.1785	50.2871	0.0795505	Two Sample t-test	-1.89139	0
P43897	TSFM	45.0487	45.0372	0.963929	Two Sample t-test	-0.0115238	0
P45877	PPIC	48.9526	49.7916	0.403552	Two Sample t-test	0.838905	0
P45954	ACADSB	49.1074	48.1701	0.334581	Two Sample t-test	-0.937307	0
P45973	CBX5	51.8391	53.1872	0.0527044	Two Sample t-test	1.34816	0
P45974-2	USP5	54.3208	53.3322	0.262654	Two Sample t-test	-0.988617	0
P45983-3	MAPK8	48.779	45.5628	0.0930772	Two Sample t-test	-3.21619	0
P45984-2	MAPK9	53.788	52.1422	0.128776	Two Sample t-test	-1.64576	0
P45985	MAP2K4	49.9861	47.8176	0.213113	Two Sample t-test	-2.16856	0
P46060	RANGAP1	51.8691	51.5832	0.054576	Two Sample t-test	-0.285877	0
P46108	CRK	52.764	53.017	0.461619	Two Sample t-test	0.252967	0
P46109	CRKL	56.2402	56.3927	0.831404	Two Sample t-test	0.152465	0
P46531	NOTCH1	54.7027	53.3994	0.631834	Two Sample t-test	-1.30339	0
P46736-2	BRCC3	56.068	59.0616	0.130939	Two Sample t-test	2.99357	0
P46821	MAP1B	52.3613	52.6426	0.173673	Two Sample t-test	0.281297	0
P46926	GNPDA1	63.0563	65.0733	0.141986	Two Sample t-test	2.01701	0
P46934-4	NEDD4	50.1727	51.2525	0.378209	Two Sample t-test	1.07979	0
P46939	UTRN	51.8739	50.0185	0.148835	Two Sample t-test	-1.85538	0
P46940	IQGAP1	47.9023	47.9394	0.909568	Two Sample t-test	0.0370418	0
P46976-2	GYG1	56.3635	56.1528	0.031417	Two Sample t-test	-0.210725	0
P47712	PLA2G4A	51.8084	51.1732	0.657038	Two Sample t-test	-0.635274	0
P47755	CAPZA2	56.9865	57.1183	0.760738	Two Sample t-test	0.131758	0
P47756-2	CAPZB	58.6324	59.7788	0.0724241	Two Sample t-test	1.1464	0
P47813	EIF1AX	56.2082	56.9128	0.734317	Two Sample t-test	0.704672	0
P47895	ALDH1A3	53.4567	54.9386	0.00355942	Two Sample t-test	1.48186	0
P47897	QARS	47.7233	47.0148	0.467037	Two Sample t-test	-0.708471	0
P47985	UQCRFS1	54.0205	55.5294	0.364997	Two Sample t-test	1.50895	0
P48059	LIMS1	52.8491	49.745	0.0642568	Two Sample t-test	-3.1041	0
P48147	PREP	51.0488	50.5959	0.423207	Two Sample t-test	-0.452864	0
P48163	ME1	59.8216	59.3325	0.579565	Two Sample t-test	-0.48907	0
P48426	PIP4K2A	50.2006	49.9291	0.299313	Two Sample t-test	-0.27154	0
P48436	SOX9	56.5245	58.1353	0.30636	Two Sample t-test	1.61077	0
P48444	ARCN1	51.828	51.6322	0.681964	Welch Two Sample t-test	-0.195769	0
P48506	GCLC	52.6811	50.9307	0.0303953	Two Sample t-test	-1.75043	0
P48507	GCLM	51.833	51.7553	0.926954	Two Sample t-test	-0.0777302	0
P48634	PRRC2A	57.1083	56.7204	0.090145	Two Sample t-test	-0.38789	0
P48637	GSS	59.1479	60.2121	0.172602	Welch Two Sample t-test	1.06419	0
P48643	CCT5	55.5665	56.8851	0.129654	Two Sample t-test	1.31857	0
P48723	HSPA13	48.9642	49.7119	0.627537	Two Sample t-test	0.747626	0
P48729	CSNK1A1	47.9052	48.0318	0.803183	Two Sample t-test	0.126607	0
P48730-2	CSNK1D;CSNK1E	48.9738	48.4175	0.280761	Two Sample t-test	-0.55632	0
P48735	IDH2	45.1953	45.8335	0.28937	Two Sample t-test	0.638259	0
P48739	PITPNB	55.8693	56.2683	0.761953	Two Sample t-test	0.399048	0
P49005	POLD2	52.8259	53.2693	0.601662	Two Sample t-test	0.44341	0
P49137	MAPKAPK2	51.1974	51.2044	0.996407	Two Sample t-test	0.00698054	0
P49189	ALDH9A1	52.335	51.0415	0.041142	Two Sample t-test	-1.29345	0
P49321	NASP	64.3592	63.3909	0.690015	Two Sample t-test	-0.968286	0
P49327	FASN	49.3584	48.6645	0.0422331	Welch Two Sample t-test	-0.693913	0
P49336-2	CDK8	53.5972	53.6754	0.927964	Two Sample t-test	0.078206	0
P49354	FNTA	48.5139	48.1676	0.593387	Two Sample t-test	-0.346311	0
P49356	FNTB;CHURC1-FNTB	49.5513	49.3687	0.715351	Two Sample t-test	-0.182598	0
P49366	DHPS	60.647	59.9454	0.666366	Two Sample t-test	-0.701589	0
P49368	CCT3	55.5409	56.2474	0.21715	Two Sample t-test	0.706473	0
P49406	MRPL19	45.8119	44.6086	0.0383394	Two Sample t-test	-1.20337	0
P49407-2	ARRB1	53.0597	53.8573	0.504578	Two Sample t-test	0.797637	0
P49411	TUFM	45.7415	47.2302	0.0513371	Two Sample t-test	1.48874	0
P49419-2	ALDH7A1	50.9517	50.3493	0.178118	Two Sample t-test	-0.602399	0
P49441	INPP1	52.5994	52.8383	0.769578	Two Sample t-test	0.23895	0
P49458	SRP9	58.8811	58.4369	0.903577	Two Sample t-test	-0.444167	0
P49585	PCYT1A	55.1058	52.9767	0.0896478	Two Sample t-test	-2.12912	0
P49588	AARS	50.3767	51.2888	0.284273	Two Sample t-test	0.912101	0
P49589-3	CARS	52.4506	51.9453	0.455693	Two Sample t-test	-0.50527	0
P49590-2	HARS2	51.7965	55.4953	0.144272	Welch Two Sample t-test	3.69878	0
P49593	PPM1F	52.5105	51.0883	0.372244	Two Sample t-test	-1.4222	0
P49642	PRIM1	49.2171	47.5606	0.0104171	Two Sample t-test	-1.65654	0
P49643	PRIM2	50.413	48.5285	0.172565	Two Sample t-test	-1.88449	0
P49662-2	CASP4	50.4567	50.9826	0.251034	Two Sample t-test	0.525928	0
P49736	MCM2	48.7897	48.1584	0.0135374	Two Sample t-test	-0.63135	0
P49750-4	YLPM1	50.8653	52.1362	0.0356036	Two Sample t-test	1.27095	0
P49754-3	VPS41	50.942	49.8106	0.409948	Two Sample t-test	-1.13143	0
P49756	RBM25	50.2333	50.4516	0.363194	Two Sample t-test	0.218336	0
P49757-4	NUMB	50.9148	52.5699	0.0179253	Two Sample t-test	1.65511	0
P49770	EIF2B2	50.4628	49.3471	0.0444497	Two Sample t-test	-1.11568	0
P49773	HINT1	58.491	61.5042	0.0851673	Two Sample t-test	3.01318	0
P49790	NUP153	52.8847	54.8592	0.104072	Two Sample t-test	1.97452	0
P49840	GSK3A	50.1917	50.1762	0.96374	Two Sample t-test	-0.0154698	0
P49841	GSK3B	50.5965	49.8844	0.286582	Two Sample t-test	-0.712125	0
P49902	NT5C2	56.9769	57.3054	0.0231046	Two Sample t-test	0.328435	0
P49914	MTHFS;ST20-MTHFS	46.6977	45.8456	0.327116	Two Sample t-test	-0.852111	0
P49915	GMPS	50.1563	51.4982	0.0281882	Two Sample t-test	1.34193	0
P49959	MRE11A	53.868	52.2902	0.290141	Two Sample t-test	-1.57782	0
P50213	IDH3A	47.8985	47.3444	0.196307	Two Sample t-test	-0.554089	0
P50225	SULT1A1	47.8196	47.7652	0.935888	Two Sample t-test	-0.0544048	0
P50395	GDI2	56.7767	57.3948	0.175831	Two Sample t-test	0.618177	0
P50402	EMD	59.4627	61.642	0.519754	Two Sample t-test	2.17928	0
P50452	SERPINB8	56.6298	56.8156	0.877258	Two Sample t-test	0.185783	0
P50453	SERPINB9	56.8468	57.6233	0.137969	Two Sample t-test	0.776444	0
P50454	SERPINH1	54.4713	53.8091	0.174161	Two Sample t-test	-0.66219	0
P50502	ST13;ST13P4;ST13P5	55.5018	56.054	0.393271	Two Sample t-test	0.552168	0
P50570	DNM2	47.7053	48.6961	2.43e-05	Two Sample t-test	0.990865	0
P50579	METAP2	60.6632	61.733	0.41994	Two Sample t-test	1.06978	0
P50583	NUDT2	50.1208	50.7738	0.463604	Two Sample t-test	0.653052	0
P50613	CDK7	56.225	55.032	0.297427	Two Sample t-test	-1.193	0
P50747	HLCS	50.5426	48.976	0.292032	Two Sample t-test	-1.5666	0
P50748	KNTC1	51.1671	47.1173	0.0597758	Two Sample t-test	-4.04984	0
P50750	CDK9	49.9373	49.8781	0.763651	Two Sample t-test	-0.0591781	0
P50851	LRBA	51.1541	50.5675	0.0844706	Two Sample t-test	-0.586521	0
P50851-2	LRBA	50.6537	50.4129	0.45122	Two Sample t-test	-0.240823	0
P50990	CCT8	55.312	56.1639	0.262127	Two Sample t-test	0.851923	0
P50991	CCT4	55.1755	56.0766	0.354242	Two Sample t-test	0.901106	0
P50995-2	ANXA11	48.7983	49.006	0.137396	Two Sample t-test	0.207639	0
P51003	PAPOLA	50.0492	49.4251	0.0967342	Two Sample t-test	-0.62412	0
P51114	FXR1	46.9234	47.944	0.379554	Two Sample t-test	1.02055	0
P51148	RAB5C	55.7005	55.9777	0.746144	Two Sample t-test	0.277153	0
P51149	RAB7A	57.6872	56.6327	0.21377	Two Sample t-test	-1.05452	0
P51153	RAB13	49.5447	47.6105	0.0605599	Two Sample t-test	-1.93419	0
P51161-2	FABP6	63.4639	62.399	0.345678	Two Sample t-test	-1.06488	0
P51398-2	DAP3	50.4334	48.1891	0.0986256	Two Sample t-test	-2.24438	0
P51452	DUSP3	54.9639	55.5015	0.259599	Two Sample t-test	0.537673	0
P51570	GALK1	48.5641	48.8254	0.61443	Two Sample t-test	0.261307	0
P51572	BCAP31	53.4649	53.2061	0.936737	Two Sample t-test	-0.258775	0
P51580	TPMT	55.9699	56.0121	0.981491	Two Sample t-test	0.0422445	0
P51649	ALDH5A1	54.1267	55.5731	0.144543	Two Sample t-test	1.44647	0
P51659	HSD17B4	50.591	51.0389	0.217543	Two Sample t-test	0.447892	0
P51665	PSMD7	51.3565	51.5252	0.774911	Two Sample t-test	0.168779	0
P51668	UBE2D1;UBE2D4	50.7226	51.2073	0.760246	Two Sample t-test	0.484768	0
P51687	SUOX	57.5417	57.7797	0.807034	Two Sample t-test	0.238041	0
P51812	RPS6KA3	46.07	46.0924	0.864968	Two Sample t-test	0.0223306	0
P51946	CCNH	55.6753	52.9309	0.297758	Two Sample t-test	-2.74434	0
P51948	MNAT1	56.2833	54.8527	0.0413692	Two Sample t-test	-1.43059	0
P51965	UBE2E1	49.8355	50.6444	0.613824	Two Sample t-test	0.808961	0
P51991	HNRNPA3	49.7287	51.3009	0.0463989	Two Sample t-test	1.57218	0
P52272	HNRNPM	47.7885	48.1056	0.618856	Two Sample t-test	0.317118	0
P52292	KPNA2	46.5598	46.2218	0.500072	Two Sample t-test	-0.338009	0
P52294	KPNA1	50.1409	49.034	0.434194	Welch Two Sample t-test	-1.10685	0
P52298	NCBP2	51.1233	49.3627	0.0775569	Two Sample t-test	-1.76061	0
P52306	RAP1GDS1	50.6163	51.0834	0.714825	Two Sample t-test	0.467111	0
P52306-4	RAP1GDS1	52.3292	52.891	0.218067	Two Sample t-test	0.561822	0
P52565	ARHGDIA	56.1985	54.9149	0.379993	Two Sample t-test	-1.28366	0
P52597	HNRNPF	50.8997	51.339	0.351653	Two Sample t-test	0.439235	0
P52630-4	STAT2	49.5759	47.3071	0.331797	Two Sample t-test	-2.26875	0
P52655	GTF2A1	60.5313	56.0311	0.570274	Two Sample t-test	-4.50017	0
P52732	KIF11	49.4051	47.6275	0.0358685	Two Sample t-test	-1.77763	0
P52735-3	VAV2	49.4757	49.3109	0.646532	Two Sample t-test	-0.164852	0
P52788	SMS	58.4065	57.1484	0.104934	Two Sample t-test	-1.25809	0
P52907	CAPZA1	58.6033	60.4199	0.04014	Two Sample t-test	1.81662	0
P52926	HMGA2	58.867	57.7906	0.213418	Two Sample t-test	-1.07642	0
P52948-6	NUP98	48.4723	47.3118	0.0487691	Two Sample t-test	-1.1605	0
P53004	BLVRA	51.1882	52.8679	0.0561805	Two Sample t-test	1.67968	0
P53041	PPP5C	55.1289	56.681	0.0255703	Two Sample t-test	1.55203	0
P53367	ARFIP1	49.7096	50.3429	0.139899	Two Sample t-test	0.633311	0
P53367-2	ARFIP1	49.9565	50.643	0.554199	Two Sample t-test	0.686482	0
P53370	NUDT6	57.4215	54.5713	0.344435	Two Sample t-test	-2.85027	0
P53384-2	NUBP1	50.1008	51.9946	0.191696	Two Sample t-test	1.89377	0
P53396	ACLY	50.2718	49.6551	0.0367372	Two Sample t-test	-0.616711	0
P53582	METAP1	46.7955	46.264	0.422114	Two Sample t-test	-0.531554	0
P53602	MVD	51.0146	51.7279	0.197841	Two Sample t-test	0.71326	0
P53609	PGGT1B	49.4331	48.9815	0.279072	Two Sample t-test	-0.451647	0
P53611	RABGGTB	50.3918	51.0978	0.094883	Welch Two Sample t-test	0.706025	0
P53618	COPB1	51.9055	51.8128	0.634127	Two Sample t-test	-0.092761	0
P53621	COPA	51.8403	52.2205	0.31586	Two Sample t-test	0.380173	0
P53634	CTSC	54.2087	54.4866	0.917231	Two Sample t-test	0.277877	0
P53675-2	CLTCL1	49.825	50.583	0.375941	Two Sample t-test	0.757994	0
P53677	AP3M2	49.595	50.9964	0.123955	Two Sample t-test	1.40145	0
P53778-2	MAPK12	52.845	50.0531	0.0506905	Two Sample t-test	-2.79185	0
P53803	POLR2K	55.5016	56.1033	0.715414	Two Sample t-test	0.60175	0
P53992	SEC24C	49.9085	49.8808	0.880981	Two Sample t-test	-0.0276073	0
P53999	SUB1	53.3485	54.0339	0.626195	Two Sample t-test	0.685367	0
P54105	CLNS1A	61.7988	64.487	0.239829	Two Sample t-test	2.68824	0
P54136	RARS	46.7792	46.1366	0.155799	Two Sample t-test	-0.64256	0
P54577	YARS	46.519	47.4276	0.0896435	Two Sample t-test	0.908583	0
P54578	USP14	52.1378	52.3436	0.528431	Two Sample t-test	0.20575	0
P54802	NAGLU	55.5873	54.2953	0.0811012	Two Sample t-test	-1.29206	0
P54886-2	ALDH18A1	46.9424	46.818	0.337546	Two Sample t-test	-0.124414	0
P55010	EIF5	51.2465	52.1478	0.197257	Two Sample t-test	0.901343	0
P55036	PSMD4	62.7345	63.3459	0.223764	Two Sample t-test	0.611424	0
P55039	DRG2	48.6006	50.3781	0.160608	Two Sample t-test	1.77748	0
P55060	CSE1L	51.1532	51.2496	0.764239	Two Sample t-test	0.0964679	0
P55084	HADHB	50.6514	49.0879	0.124432	Two Sample t-test	-1.56356	0
P55199	ELL	46.597	49.942	0.0855249	Two Sample t-test	3.34495	0
P55210	CASP7	51.9348	51.7516	0.466977	Two Sample t-test	-0.183222	0
P55212	CASP6	58.2408	59.6178	0.48935	Two Sample t-test	1.37693	0
P55263	ADK	51.4302	52.0541	0.410401	Two Sample t-test	0.623948	0
P55735	SEC13	51.9823	52.2645	0.878889	Two Sample t-test	0.282204	0
P55789	GFER	57.0829	57.3108	0.856895	Two Sample t-test	0.227926	0
P55795	HNRNPH2	46.5321	46.1595	0.597382	Two Sample t-test	-0.372657	0
P55809	OXCT1	53.7436	52.7546	0.367659	Welch Two Sample t-test	-0.989013	0
P55884	EIF3B	50.5164	49.1729	0.0877334	Two Sample t-test	-1.3435	0
P56192	MARS	47.3565	46.1791	0.271021	Two Sample t-test	-1.17738	0
P56524	HDAC4	54.5807	52.7391	0.0318204	Two Sample t-test	-1.84153	0
P57076	C21orf59	46.5354	47.6014	0.0565293	Two Sample t-test	1.06604	0
P57081	WDR4	53.7189	53.0914	0.166937	Two Sample t-test	-0.62754	0
P57740	NUP107	47.511	48.0996	0.373304	Two Sample t-test	0.588557	0
P60174-1	TPI1	63.0284	62.9905	0.312629	Two Sample t-test	-0.0378648	0
P60228	EIF3E	47.3968	47.6682	0.363866	Two Sample t-test	0.271443	0
P60510	PPP4C	53.1435	53.5495	0.760998	Two Sample t-test	0.405958	0
P60709	ACTB	47.2093	48.6474	0.272502	Two Sample t-test	1.43814	0
P60763	RAC3	52.7251	52.7724	0.937227	Two Sample t-test	0.0473009	0
P60842	EIF4A1	50.7326	52.1328	0.251619	Two Sample t-test	1.40017	0
P60891	PRPS1	55.3262	55.4729	0.757626	Two Sample t-test	0.146683	0
P60903	S100A10	53.049	53.628	0.759655	Two Sample t-test	0.578946	0
P60953	CDC42	54.0261	54.2322	0.169731	Two Sample t-test	0.206071	0
P60981	DSTN	53.55	54.5571	0.374537	Two Sample t-test	1.00707	0
P61006	RAB8A	53.4899	53.4311	0.886902	Two Sample t-test	-0.0587706	0
P61011	SRP54	46.7662	47.6526	0.258635	Two Sample t-test	0.886381	0
P61019	RAB2A	55.714	56.1189	0.855938	Two Sample t-test	0.404908	0
P61020	RAB5B	56.9563	55.303	0.411554	Two Sample t-test	-1.65334	0
P61024	CKS1B	55.3566	58.5896	0.447483	Two Sample t-test	3.23297	0
P61026	RAB10	54.7358	56.3818	0.152073	Welch Two Sample t-test	1.646	0
P61081	UBE2M	53.2099	53.5138	0.689124	Two Sample t-test	0.303996	0
P61086	UBE2K	56.0119	58.4029	0.0611559	Two Sample t-test	2.39105	0
P61106	RAB14	54.8259	56.7434	0.0471639	Two Sample t-test	1.91749	0
P61158	ACTR3	58.0305	59.695	0.0513236	Two Sample t-test	1.66451	0
P61160	ACTR2	58.2794	59.6406	0.054577	Two Sample t-test	1.36119	0
P61163	ACTR1A	55.0307	56.7454	0.434256	Two Sample t-test	1.71461	0
P61201	COPS2	55.5015	55.7438	0.738728	Two Sample t-test	0.242229	0
P61201-2	COPS2	52.5485	53.93	0.205465	Two Sample t-test	1.38149	0
P61204	ARF3	55.4407	51.8691	0.543809	Two Sample t-test	-3.57154	0
P61224	RAP1B;RAP1A	55.2072	56.9255	0.313284	Two Sample t-test	1.71828	0
P61326	MAGOH;MAGOHB	52.2101	51.8811	0.788432	Two Sample t-test	-0.329023	0
P61586	RHOA	53.487	54.4237	0.271854	Two Sample t-test	0.936674	0
P61599	NAA20	51.6091	52.6495	0.111457	Two Sample t-test	1.04047	0
P61764	STXBP1	48.8346	48.9849	0.694422	Two Sample t-test	0.150254	0
P61962	DCAF7	52.2396	54.1658	0.527617	Welch Two Sample t-test	1.92623	0
P61964	WDR5	56.5923	60.9914	0.108298	Two Sample t-test	4.39903	0
P61966	AP1S1	51.7848	52.1321	0.653636	Two Sample t-test	0.347232	0
P61981	YWHAG	59.27	58.9826	0.458689	Two Sample t-test	-0.287464	0
P62070	RRAS2	49.4725	51.3971	0.0483085	Two Sample t-test	1.92457	0
P62072	TIMM10	60.6903	57.1577	0.0664305	Two Sample t-test	-3.53261	0
P62136	PPP1CA	52.7692	52.1854	0.191524	Two Sample t-test	-0.583869	0
P62140	PPP1CB	53.2763	53.4264	0.816136	Two Sample t-test	0.150143	0
P62166-2	NCS1	57.0447	60.6945	0.313338	Two Sample t-test	3.64981	0
P62191	PSMC1	50.1981	48.759	0.237328	Two Sample t-test	-1.43909	0
P62195	PSMC5	50.6036	49.2274	0.436612	Two Sample t-test	-1.37625	0
P62253	UBE2G1	56.7067	58.326	0.157178	Two Sample t-test	1.61934	0
P62256	UBE2H	58.8989	60.3296	0.242489	Two Sample t-test	1.43071	0
P62258	YWHAE	59.4018	61.6586	0.159933	Two Sample t-test	2.25687	0
P62312	LSM6	65.3457	66.279	0.552684	Two Sample t-test	0.933333	0
P62330	ARF6	50.7234	50.854	0.927784	Two Sample t-test	0.130657	0
P62380	TBPL1	49.1267	48.8178	0.678291	Two Sample t-test	-0.3089	0
P62487	POLR2G	64.4403	63.7032	0.164578	Two Sample t-test	-0.737113	0
P62491	RAB11A	52.2048	53.7751	0.395173	Two Sample t-test	1.57027	0
P62495	ETF1	51.1283	52.8033	0.0508367	Two Sample t-test	1.67496	0
P62699	YPEL5	52.1391	49.4605	0.205179	Two Sample t-test	-2.67857	0
P62714	PPP2CB	54.6881	55.8999	0.512036	Two Sample t-test	1.21173	0
P62760	VSNL1	65.1989	62.6868	0.304818	Two Sample t-test	-2.51207	0
P62805	HIST1H4A	49.4633	49.9391	0.194938	Two Sample t-test	0.475835	0
P62820	RAB1A	55.7746	57.2716	0.0336253	Two Sample t-test	1.49694	0
P62873-2	GNB1	52.7807	51.677	0.518355	Two Sample t-test	-1.10373	0
P62877	RBX1	56.4853	54.5888	0.472554	Two Sample t-test	-1.89651	0
P62937	PPIA	52.8313	53.7912	0.378695	Two Sample t-test	0.959952	0
P62993	GRB2	56.0711	56.6899	0.474916	Two Sample t-test	0.618795	0
P63000	RAC1	56.6673	56.3489	0.693504	Two Sample t-test	-0.318457	0
P63010	AP2B1	51.5274	53.3624	0.0171595	Two Sample t-test	1.83503	0
P63104	YWHAZ	59.2419	59.246	0.986189	Two Sample t-test	0.00407312	0
P63151	PPP2R2A	55.5216	55.9349	0.457768	Two Sample t-test	0.413254	0
P63167	DYNLL1	52.558	52.9811	0.771539	Two Sample t-test	0.423132	0
P63172	DYNLT1	50.7121	51.6619	0.195111	Two Sample t-test	0.949828	0
P63241	EIF5A;EIF5AL1	55.9855	57.653	0.00960625	Two Sample t-test	1.66748	0
P63261	ACTG1	49.1819	51.0517	0.00142441	Two Sample t-test	1.86981	0
P63272	SUPT4H1	51.4377	51.3008	0.58783	Two Sample t-test	-0.136843	0
P63279	UBE2I	54.5223	56.8067	0.334546	Two Sample t-test	2.2844	0
P67775	PPP2CA	55.9671	58.3298	0.3494	Two Sample t-test	2.36266	0
P67809	YBX1	56.1251	55.0197	0.154523	Two Sample t-test	-1.10546	0
P67870	CSNK2B;CSNK2B-LY6G5B-1181;CSNK2B-LY6G5B--991	53.1814	53.5919	0.754274	Two Sample t-test	0.410415	0
P68032	ACTC1;ACTG2;ACTA1;ACTA2	48.4829	51.0371	0.305073	Welch Two Sample t-test	2.55417	0
P68104	EEF1A1;EEF1A1P5	50.0938	50.0399	0.965295	Two Sample t-test	-0.053845	0
P68106	FKBP1B	61.2976	61.4861	0.940545	Two Sample t-test	0.188509	0
P68363	TUBA1B	52.3734	53.9007	0.173612	Two Sample t-test	1.52727	0
P68366-2	TUBA4A	50.8043	51.2384	0.60038	Two Sample t-test	0.434074	0
P68371	TUBB4B	51.376	52.946	0.23427	Two Sample t-test	1.57001	0
P68402	PAFAH1B2	51.2829	53.1779	0.351667	Two Sample t-test	1.89505	0
P78314	SH3BP2	48.9019	48.6323	0.743082	Two Sample t-test	-0.269566	0
P78318	IGBP1	56.8451	57.0562	0.810509	Two Sample t-test	0.211099	0
P78330	PSPH	64.8852	66.1179	0.134206	Two Sample t-test	1.23271	0
P78344	EIF4G2	44.7066	45.6793	0.0517184	Two Sample t-test	0.972701	0
P78345	RPP38	53.7069	53.4062	0.755329	Two Sample t-test	-0.300686	0
P78346	RPP30	61.6723	60.2037	0.500564	Two Sample t-test	-1.46861	0
P78347-2	GTF2I	45.6649	45.7752	0.696623	Two Sample t-test	0.110329	0
P78356	PIP4K2B	50.0804	49.5129	0.00173798	Two Sample t-test	-0.567537	0
P78371	CCT2	55.3437	55.8248	0.602812	Two Sample t-test	0.481109	0
P78406	RAE1	49.2696	48.1445	0.437672	Two Sample t-test	-1.12512	0
P78527	PRKDC	47.6716	46.9434	0.0311897	Two Sample t-test	-0.728219	0
P78540	ARG2	57.2654	55.6702	0.487166	Two Sample t-test	-1.59526	0
P78560	CRADD	51.5867	51.198	0.715017	Two Sample t-test	-0.388642	0
P80217	IFI35	54.9797	55.2623	0.845186	Two Sample t-test	0.282616	0
P82094	TMF1	58.5807	59.091	0.805316	Welch Two Sample t-test	0.51029	0
P82663	MRPS25	50.1759	47.4112	0.248073	Two Sample t-test	-2.76473	0
P82664	MRPS10	51.9947	51.9822	0.99116	Two Sample t-test	-0.0124838	0
P82673	MRPS35	50.848	50.1536	0.639339	Two Sample t-test	-0.694349	0
P82675	MRPS5	49.6531	47.9967	0.405906	Two Sample t-test	-1.65638	0
P82912-2	MRPS11	51.668	49.4652	0.20602	Two Sample t-test	-2.20271	0
P82914	MRPS15	49.6628	46.04	0.0948577	Two Sample t-test	-3.62281	0
P82932	MRPS6	51.4303	49.0182	0.158216	Two Sample t-test	-2.4121	0
P82933	MRPS9	50.1389	46.5428	0.0767189	Two Sample t-test	-3.59608	0
P83436	COG7	47.3206	47.0523	0.506583	Two Sample t-test	-0.268303	0
P83876	TXNL4A	57.0599	58.1822	0.0218463	Two Sample t-test	1.1223	0
P83916	CBX1	58.4112	60.0034	0.154688	Two Sample t-test	1.59219	0
P84022	SMAD3	50.9692	50.2279	0.361305	Two Sample t-test	-0.741282	0
P84085	ARF5	51.8204	53.3972	0.0336941	Two Sample t-test	1.57683	0
P84095	RHOG	52.7271	53.7742	0.511478	Two Sample t-test	1.04711	0
P84103-2	SRSF3	54.9215	53.4744	0.166497	Two Sample t-test	-1.4471	0
P86791	CCZ1;CCZ1B	50.8554	51.3593	0.268135	Two Sample t-test	0.503851	0
P98170	XIAP	53.6271	51.7427	0.227612	Two Sample t-test	-1.88443	0
P98171	ARHGAP4	46.9689	47.7782	0.0777236	Two Sample t-test	0.809216	0
P98179	RBM3	53.9222	56.8964	0.224699	Two Sample t-test	2.97428	0
Q00059	TFAM	51.9578	50.8711	0.184646	Two Sample t-test	-1.08668	0
Q00169	PITPNA	60.9063	60.5533	0.639233	Two Sample t-test	-0.352953	0
Q00403	GTF2B	47.8624	48.0976	0.831937	Two Sample t-test	0.235262	0
Q00534	CDK6	53.2624	51.7974	0.372762	Two Sample t-test	-1.46503	0
Q00535	CDK5	46.3466	46.6156	0.490072	Two Sample t-test	0.268958	0
Q00577	PURA	52.6226	53.4213	0.124775	Two Sample t-test	0.798746	0
Q00613-2	HSF1	48.3342	48.0704	0.766903	Two Sample t-test	-0.263838	0
Q00653	NFKB2	47.7291	46.1599	0.0189581	Two Sample t-test	-1.56919	0
Q01082	SPTBN1	55.2126	55.7632	0.334989	Two Sample t-test	0.550644	0
Q01082-3	SPTBN1	55.0802	55.627	0.77839	Two Sample t-test	0.546797	0
Q01085-2	TIAL1	53.5509	55.8501	0.233104	Two Sample t-test	2.29925	0
Q01201	RELB	47.2615	45.9543	0.0452283	Two Sample t-test	-1.30718	0
Q01432	AMPD3	50.2423	47.4036	0.211999	Welch Two Sample t-test	-2.83875	0
Q01459	CTBS	52.4476	49.7816	0.313332	Two Sample t-test	-2.66598	0
Q01518	CAP1	54.2811	55.6406	0.0208214	Two Sample t-test	1.3595	0
Q01804	OTUD4	49.9931	50.8101	0.428053	Welch Two Sample t-test	0.817002	0
Q01813	PFKP	51.721	50.4516	0.0770337	Two Sample t-test	-1.26934	0
Q01968	OCRL	51.2542	50.5908	0.669605	Two Sample t-test	-0.663393	0
Q01970	PLCB3	51.7187	50.9524	0.0410248	Two Sample t-test	-0.766291	0
Q02078-4	MEF2A;MEF2C	52.6888	53.6386	0.225387	Two Sample t-test	0.949729	0
Q02083-2	NAAA	55.2735	56.2176	0.614054	Two Sample t-test	0.944079	0
Q02218	OGDH	44.7328	44.6166	0.563612	Two Sample t-test	-0.11623	0
Q02252-2	ALDH6A1	48.307	48.0736	0.66065	Two Sample t-test	-0.233455	0
Q02750	MAP2K1	50.8332	51.5604	0.101935	Two Sample t-test	0.727189	0
Q02790	FKBP4	51.7188	51.7871	0.894569	Two Sample t-test	0.0683726	0
Q02809	PLOD1	48.8112	48.7504	0.950323	Two Sample t-test	-0.060758	0
Q02952-2	AKAP12	52.2361	49.7577	0.405559	Two Sample t-test	-2.47837	0
Q03111	MLLT1	52.7672	53.3924	0.629032	Two Sample t-test	0.625255	0
Q03252	LMNB2	52.831	52.0925	0.440915	Two Sample t-test	-0.738455	0
Q03393	PTS	51.6673	51.2415	0.170571	Two Sample t-test	-0.425738	0
Q04206	RELA	50.5017	50.1861	0.683294	Two Sample t-test	-0.315585	0
Q04446	GBE1	50.0304	49.4932	0.174858	Two Sample t-test	-0.537199	0
Q04637-5	EIF4G1	47.7134	47.8234	0.813848	Two Sample t-test	0.109925	0
Q04724	TLE1;TLE4	51.1048	51.3505	0.897102	Two Sample t-test	0.245681	0
Q04864-2	REL	50.2783	51.6821	0.0405021	Two Sample t-test	1.40384	0
Q04917	YWHAH	54.4518	54.8619	0.492709	Two Sample t-test	0.410023	0
Q05048	CSTF1	54.9824	54.9141	0.949533	Two Sample t-test	-0.0682283	0
Q05086-3	UBE3A	52.6396	53.9193	0.0570552	Two Sample t-test	1.27977	0
Q05209	PTPN12	50.8206	51.3436	0.00593467	Two Sample t-test	0.522961	0
Q05519-2	SRSF11	51.9407	50.2129	0.0843089	Two Sample t-test	-1.7278	0
Q05639	EEF1A2	51.2342	52.9231	0.275391	Two Sample t-test	1.6889	0
Q05655	PRKCD	49.4902	52.5636	0.0718606	Two Sample t-test	3.07344	0
Q06124	PTPN11	52.1674	52.6589	0.136629	Two Sample t-test	0.491516	0
Q06203	PPAT	64.0465	65.0306	0.267813	Two Sample t-test	0.984098	0
Q06210-2	GFPT1	49.7129	48.4479	0.0170497	Two Sample t-test	-1.26492	0
Q06265	EXOSC9	60.5016	58.8511	0.304061	Two Sample t-test	-1.6505	0
Q06330-4	RBPJ	54.816	53.96	0.60393	Welch Two Sample t-test	-0.855997	0
Q06546	GABPA	51.9601	50.1808	0.0406879	Two Sample t-test	-1.77932	0
Q06587	RING1	51.7208	51.0656	0.212458	Two Sample t-test	-0.655281	0
Q06830	PRDX1	55.0462	55.4935	0.129604	Two Sample t-test	0.44733	0
Q07065	CKAP4	52.2431	48.8375	0.515321	Two Sample t-test	-3.40564	0
Q07666	KHDRBS1	49.4947	50.9514	0.0291983	Two Sample t-test	1.45665	0
Q07812-5	BAX	64.3764	63.4408	0.739064	Two Sample t-test	-0.935602	0
Q07866-3	KLC1	45.8126	49.3796	0.133892	Two Sample t-test	3.56698	0
Q07960	ARHGAP1	53.8204	53.9809	0.897549	Two Sample t-test	0.160457	0
Q08209-2	PPP3CA	57.7464	57.9303	0.851172	Two Sample t-test	0.183932	0
Q08211	DHX9	52.5323	50.6163	0.0495474	Two Sample t-test	-1.91597	0
Q08378	GOLGA3	56.446	57.3822	0.53947	Two Sample t-test	0.936107	0
Q08426	EHHADH	49.9027	49.3077	0.295131	Two Sample t-test	-0.59499	0
Q08495	DMTN	54.9328	57.2602	0.340946	Two Sample t-test	2.32743	0
Q08623	HDHD1	55.714	56.4489	0.421982	Two Sample t-test	0.73491	0
Q08752	PPID	49.0701	49.1516	0.813311	Welch Two Sample t-test	0.0814475	0
Q08945	SSRP1	51.6816	52.4264	0.0142684	Two Sample t-test	0.744823	0
Q08AD1-2	CAMSAP2	51.7703	51.3468	0.636781	Two Sample t-test	-0.423432	0
Q08AM6	VAC14	52.7327	54.5293	0.0644756	Two Sample t-test	1.79662	0
Q08J23	NSUN2	48.4836	47.1096	0.0453307	Two Sample t-test	-1.37398	0
Q09028-3	RBBP4	61.1605	59.9989	0.381557	Two Sample t-test	-1.16161	0
Q09161	NCBP1	50.957	49.4438	0.0049058	Two Sample t-test	-1.51316	0
Q09666-2	AHNAK	53.5724	54.9954	0.569228	Two Sample t-test	1.42295	0
Q0JRZ9	FCHO2	50.2229	51.1236	0.211472	Two Sample t-test	0.900711	0
Q0PNE2	ELP6	59.9683	59.9509	0.996004	Two Sample t-test	-0.0173287	0
Q0VDF9	HSPA14	45.225	46.3994	0.0750145	Two Sample t-test	1.17445	0
Q10567-3	AP1B1	53.4329	53.6179	0.0400314	Two Sample t-test	0.185044	0
Q10713	PMPCA	48.3811	47.4126	0.0154334	Two Sample t-test	-0.968519	0
Q12765	SCRN1	54.0173	53.0002	0.00483052	Two Sample t-test	-1.01708	0
Q12768	KIAA0196	50.6824	49.8505	0.107714	Two Sample t-test	-0.831886	0
Q12769	NUP160	49.3242	50.2033	0.73175	Two Sample t-test	0.879109	0
Q12792	TWF1	53.981	55.7556	0.0421403	Two Sample t-test	1.77453	0
Q12797-10	ASPH	51.8435	51.7786	0.867328	Two Sample t-test	-0.0648486	0
Q12802-4	AKAP13	53.7898	49.9894	0.0769035	Two Sample t-test	-3.80038	0
Q12830-4	BPTF	50.7766	45.7573	0.121509	Two Sample t-test	-5.01936	0
Q12851-2	MAP4K2	51.2028	49.8437	0.18193	Two Sample t-test	-1.35912	0
Q12872	SFSWAP	51.856	49.9202	0.0543979	Two Sample t-test	-1.93576	0
Q12874	SF3A3	51.5852	49.95	0.106558	Two Sample t-test	-1.63516	0
Q12888	TP53BP1	52.3871	52.4582	0.900764	Two Sample t-test	0.0711144	0
Q12904	AIMP1	47.5013	46.8855	0.710958	Two Sample t-test	-0.615803	0
Q12905	ILF2	57.6573	56.3488	0.252915	Two Sample t-test	-1.3085	0
Q12906-7	ILF3	57.16	56.2924	0.21399	Two Sample t-test	-0.867655	0
Q12929	EPS8	48.5452	50.1606	0.0447713	Two Sample t-test	1.61542	0
Q12931	TRAP1	53.5095	53.4218	0.762473	Two Sample t-test	-0.0876586	0
Q12955	ANK3	50.377	49.7024	0.451284	Two Sample t-test	-0.674603	0
Q12962	TAF10	55.8258	57.5378	0.134269	Two Sample t-test	1.71201	0
Q12965	MYO1E	49.9043	48.2861	0.0187052	Two Sample t-test	-1.61821	0
Q12972	PPP1R8	51.0245	52.4954	0.136867	Two Sample t-test	1.47086	0
Q12974	PTP4A2	52.1257	53.0949	0.168866	Two Sample t-test	0.969283	0
Q12979-2	ABR	50.2017	50.4401	0.0473816	Two Sample t-test	0.238408	0
Q12996	CSTF3	51.3591	50.281	0.0862451	Two Sample t-test	-1.07809	0
Q13033-2	STRN3	53.2346	51.3771	0.152216	Two Sample t-test	-1.85745	0
Q13042-3	CDC16	52.4105	52.7142	0.799924	Two Sample t-test	0.303677	0
Q13045	FLII	47.4976	48.0005	0.216285	Two Sample t-test	0.5029	0
Q13057	COASY	47.2037	46.9619	0.526409	Two Sample t-test	-0.24181	0
Q13085	ACACA	46.6049	46.8922	0.195559	Two Sample t-test	0.287273	0
Q13098-7	GPS1	54.3314	54.7114	0.584217	Two Sample t-test	0.379999	0
Q13107-2	USP4	46.1862	46.2656	0.0509148	Two Sample t-test	0.0794187	0
Q13112	CHAF1B	56.5494	55.6062	0.372332	Two Sample t-test	-0.943271	0
Q13123	IK	47.515	47.0721	0.552531	Two Sample t-test	-0.442964	0
Q13131	PRKAA1	48.9353	51.1727	0.0879356	Two Sample t-test	2.23739	0
Q13136	PPFIA1	49.4838	49.475	0.983803	Welch Two Sample t-test	-0.00876901	0
Q13137	CALCOCO2	53.1529	53.3495	0.730648	Two Sample t-test	0.196615	0
Q13144	EIF2B5	50.558	49.6759	0.59466	Two Sample t-test	-0.88206	0
Q13148	TARDBP	45.6253	46.236	0.223702	Two Sample t-test	0.610693	0
Q13153	PAK1	56.8903	55.9513	0.328427	Two Sample t-test	-0.939004	0
Q13155	AIMP2	47.4802	45.6824	0.153316	Two Sample t-test	-1.79785	0
Q13158	FADD	52.7985	53.6837	0.50187	Two Sample t-test	0.885201	0
Q13164-3	MAPK7	48.2808	48.9924	0.868611	Two Sample t-test	0.711579	0
Q13177	PAK2	58.0366	57.7639	0.417128	Two Sample t-test	-0.272697	0
Q13185	CBX3	57.7704	57.1089	0.702639	Two Sample t-test	-0.661563	0
Q13188-2	STK3	50.2384	50.0675	0.779469	Two Sample t-test	-0.170881	0
Q13200	PSMD2	50.3766	48.9607	0.283182	Two Sample t-test	-1.41597	0
Q13217	DNAJC3	47.1114	47.1774	0.901923	Two Sample t-test	0.0659757	0
Q13232	NME3	57.3103	56.1612	0.614612	Two Sample t-test	-1.14913	0
Q13243	SRSF5	52.8499	52.1143	0.182848	Two Sample t-test	-0.735643	0
Q13257	MAD2L1	54.7307	55.0732	0.205821	Two Sample t-test	0.342442	0
Q13283	G3BP1	52.3091	51.977	0.275066	Two Sample t-test	-0.332145	0
Q13287	NMI	54.7207	55.6394	0.580624	Two Sample t-test	0.91869	0
Q13303-4	KCNAB2	57.8468	60.0508	0.691599	Two Sample t-test	2.20403	0
Q13308	PTK7	54.1231	53.7297	0.500063	Two Sample t-test	-0.393431	0
Q13310-3	PABPC4	50.0483	49.2569	0.184698	Two Sample t-test	-0.791439	0
Q13325	IFIT5	47.0777	46.2289	0.399008	Two Sample t-test	-0.848739	0
Q13330-3	MTA1	51.0673	48.3003	0.155891	Two Sample t-test	-2.76696	0
Q13347	EIF3I	47.2778	46.4363	0.141048	Two Sample t-test	-0.841503	0
Q14232	EIF2B1	54.2935	56.1321	0.0274321	Two Sample t-test	1.83859	0
Q14240	EIF4A2	55.9826	56.5194	0.182486	Two Sample t-test	0.536839	0
Q14244-3	MAP7	62.3267	62.614	0.957813	Two Sample t-test	0.287247	0
Q14249	ENDOG	49.1449	49.838	0.378499	Two Sample t-test	0.69311	0
Q14257	RCN2	46.6692	46.0792	0.284499	Two Sample t-test	-0.59006	0
Q14258	TRIM25	48.1389	46.0142	0.0979959	Two Sample t-test	-2.12466	0
Q14315-2	FLNC	55.1651	56.0264	0.164747	Two Sample t-test	0.861339	0
Q14320	FAM50A	51.6457	52.8765	0.0623785	Two Sample t-test	1.23079	0
Q14331	FRG1	52.3566	50.8396	0.129767	Two Sample t-test	-1.51696	0
Q14353	GAMT	54.2	52.3956	0.151006	Two Sample t-test	-1.80439	0
Q14376	GALE	45.2206	46.4586	0.0684803	Two Sample t-test	1.23797	0
Q14457	BECN1	51.231	50.7063	0.447207	Two Sample t-test	-0.524718	0
Q14498-2	RBM39	50.7396	49.5693	0.16767	Two Sample t-test	-1.17024	0
Q14554	PDIA5	52.0975	53.3837	0.0559062	Two Sample t-test	1.28623	0
[truncated: 1,542 more rows]
