# Supplementary material for: System-wide identification and prioritization of enzyme substrates by thermal analysis
Source: Nat Commun. 2021 Feb 26;12:1296. doi: 10.1038/s41467-021-21540-6 (PMC7910609; doi:10.1038/s41467-021-21540-6)
Supplement: Supplementary file 10 — Supplementary Data 7 [file 41467_2021_21540_MOESM10_ESM.xlsx]

## Sheet: Sheet 1
Supplementary Data 7. Proteins identified in the pulldown experiment identifying PARP10 interacting proteins in HCT116 cells (two-tailed Student t-test; no adjustment for multiple comparisons was performed)
UniProt ID	Gene names	No. of peptides	No. of missing values	P value	Method	Fold change	Significant in pulldown (0=no, 1=yes)	Significant in SIESTA (0=no, 1=yes)	Significant in both pulldown and SIESTA (0=no, 1=yes)
P10644;P10644-2;K7EPB2	PRKAR1A	11	0	0.0193517	Two Sample t-test	0.511556	1	1	1
P12268	IMPDH2	57	0	2.78676e-08	Two Sample t-test	3.72665	1	1	1
P49748-2;P49748;P49748-3	ACADVL	31	0	0.0362423	Welch Two Sample t-test	0.930943	1	1	1
Q16698-2;Q16698	DECR1	19	0	1.51107e-09	Two Sample t-test	3.77844	1	1	1
Q9NPQ8-4;Q9NPQ8;Q9NPQ8-3;Q9NPQ8-2	RIC8A	16	0	0.0174061	Two Sample t-test	0.598935	1	1	1
Q9Y2Z4;H0YHS6	YARS2	7	3	0.0143934	Two Sample t-test	2.17854	1	1	1
A0A024QZP7;P06493;A0A087WZZ9;P06493-2;E5RIU6	CDC2;CDK1	17	0	0.886889	Two Sample t-test	-0.0150022	0	0	0
A0A024R4E5;Q00341;Q00341-2;H0Y394	HDLBP	68	0	0.00867529	Two Sample t-test	-0.222051	0	0	0
A0A024R4M0;P46781;B5MCT8;C9JM19	RPS9	26	0	0.0743715	Two Sample t-test	-0.314861	0	0	0
A0A024R571;Q9H4M9;C9JC03;C9J2Z4	EHD1	34	0	0.103717	Two Sample t-test	-0.172565	0	0	0
A0A024R7W5;A0A087X0Q1;A0A087WY31;Q7Z739	YTHDF3	8	0	0.851006	Two Sample t-test	-0.0316727	0	0	0
A0A024RA52;P25787	PSMA2	7	1	0.11345	Welch Two Sample t-test	-1.46765	0	0	0
A0A024RAC6;Q14241	TCEB3	21	0	0.00127237	Two Sample t-test	-0.840022	0	0	0
A0A024RCR6;A0A0G2JK23;P46379-2;P46379;P46379-3;A0A0G2JL47;P46379-5;P46379-4;X6REW1;A0A0G2JJM1;F6S6P2	BAT3;BAG6	24	0	0.587833	Two Sample t-test	0.0626557	0	0	0
A0A075B6E4;A0A0A6YYI5;G5E9M7;Q14135-2;Q14135;Q14135-4;G5E9M9;Q14135-5;Q14135-6;F8W708;E7ERW0;E7EQU6;E7EWF5	VGLL4	5	0	0.464703	Two Sample t-test	0.240452	0	0	0
A0A075B6T4;Q9NVX7;Q9NVX7-2	KBTBD4	27	0	0.00150195	Two Sample t-test	-0.547384	0	0	0
A0A075B746;P82921	MRPS21	3	2	0.0643068	Two Sample t-test	-0.774478	0	0	0
A0A087WSY9;Q16881;E2QRB9;E9PIR7;F8W809;A0A087WSW9;A0A182DWI3;Q16881-7;Q16881-5;Q16881-2;Q16881-4;Q16881-3;Q16881-6	TXNRD1	8	4	0.581412	Two Sample t-test	0.402101	0	1	0
A0A087WT20;Q9NV06;B3KME9	DCAF13	24	0	0.00132171	Two Sample t-test	-0.823425	0	0	0
A0A087WT21;Q9BXF3-3;Q9BXF3;B7WPH3;A0A0R4J2E1	CECR2	4	4	0.207363	Two Sample t-test	-0.459917	0	0	0
A0A087WTP3;Q92945;M0R0I5	KHSRP	28	0	0.221864	Two Sample t-test	-0.23578	0	0	0
A0A087WTT6;P62273;P62273-2	RPS29	2	1	0.436813	Welch Two Sample t-test	1.24883	0	0	0
A0A087WTZ5;E9PRQ7;Q04323;E9PJ81;Q04323-2	UBXN1	3	3	0.0240614	Two Sample t-test	1.24831	1	0	0
A0A087WU64;A6NMQ1;P09884	POLA1	3	1	0.540912	Welch Two Sample t-test	-0.816978	0	0	0
A0A087WU78;A0A087WWC4;Q6T4R5-4;Q6T4R5-3;Q6T4R5-2;Q6T4R5	NHS	8	0	0.925285	Two Sample t-test	-0.0376303	0	0	0
A0A087WUB9;Q8WYA6;Q8WYA6-4;Q8WYA6-3;Q8WYA6-2	CTNNBL1	17	0	0.139575	Two Sample t-test	-0.193977	0	0	0
A0A087WUD1;Q6DD87	ZNF787	9	0	0.160646	Two Sample t-test	-0.387343	0	0	0
A0A087WUL2;P49720;A0A087WXQ8;A0A087WY10	PSMB3	6	2	0.127454	Two Sample t-test	-1.26983	0	0	0
A0A087WUT6;O60841	EIF5B	53	0	7.29699e-05	Two Sample t-test	-0.514356	0	0	0
A0A087WV05;Q99417	MYCBP	3	2	0.832562	Two Sample t-test	0.209985	0	0	0
A0A087WV90;E9PDN5;A0A087WTU7;A0A075B6G3;P11532-4;P11532;Q4G0X0;P11532-3;P11532-2	DMD	2	4	6.58828e-05	Two Sample t-test	2.93735	1	0	0
A0A087WVF7;Q9NZM3-2;Q9NZM3;Q9NZM3-4;Q9NZM3-3	ITSN2	5	1	0.837243	Two Sample t-test	0.0591919	0	0	0
A0A087WVP1;Q14517	FAT1	11	1	0.146975	Welch Two Sample t-test	-0.940734	0	0	0
A0A087WVQ6;Q00610-2;Q00610	CLTC	120	0	0.100314	Two Sample t-test	0.169354	0	0	0
A0A087WVR3;A0A087WTW0;Q96T88;Q96T88-2;A0A087WWG9	UHRF1	17	0	0.0571847	Two Sample t-test	-0.303198	0	0	0
A0A087WVZ9;A0A0A0MQR7;P19388;A0A087WWX0	POLR2E	4	2	0.809807	Two Sample t-test	0.261278	0	0	0
A0A087WW40;Q9Y371;Q9Y371-2;Q9Y371-3	SH3GLB1	7	1	0.0416042	Two Sample t-test	1.01032	1	0	0
A0A087WW76;Q5T5U3;E7ESW5;F8W9U9;A0A1B0GV73;Q5T5U3-3	ARHGAP21	4	4	0.65714	Two Sample t-test	0.273168	0	0	0
A0A087WWF6;P49005;F8W8R3	POLD2	7	1	0.512977	Welch Two Sample t-test	-0.429573	0	0	0
A0A087WWP4;Q96T37-4;Q96T37-2;Q96T37-3;Q96T37	RBM15	13	0	0.904049	Two Sample t-test	-0.0146426	0	0	0
A0A087WWP8;A0A0C4DGT8;Q5VWQ0	RSBN1	20	0	6.42095e-05	Two Sample t-test	-0.996819	0	0	0
A0A087WWS1;Q96FV9	THOC1	17	0	0.00141027	Two Sample t-test	-0.681519	0	0	0
A0A087WXC5;E7ESZ7;O95299;O95299-2;Q8N1B9;C9J6X0	NDUFA10	5	0	0.00469586	Two Sample t-test	-0.713248	0	0	0
A0A087WXI5;P12830;P12830-2;A0A087WX17;A0A087WU43	CDH1	5	0	0.603127	Two Sample t-test	-0.10121	0	0	0
A0A087WXK8;Q9H4H8-2;Q9H4H8	FAM83D	5	2	0.0623027	Two Sample t-test	0.720952	0	0	0
A0A087WXL6;Q9H270;B7Z879;A0A0G2JS92	VPS11	9	0	0.237369	Two Sample t-test	-0.152228	0	0	0
A0A087WXM6;J3QQT2;J3KRX5;A0A0A6YYL6;P18621;P18621-3;J3QLC8;A0A0A0MRF8;P18621-2;J3KRB3;A0A087WWH0;J3QS96;A0A087WY81	RPL17;RPL17-C18orf32	13	0	0.0388359	Welch Two Sample t-test	-0.729606	0	0	0
A0A087WXS7;O43681	ASNA1	11	0	0.692102	Two Sample t-test	0.0617291	0	0	0
A0A087WY00;G3V394;F8WE88;F8W6H6;Q9Y4I1-2;Q9Y4I1;Q9Y4I1-3	MYO5A	20	0	0.955682	Two Sample t-test	-0.00997449	0	0	0
A0A087WY55;Q9NP79;Q5TGM0;Q9NP79-2	VTA1	8	0	0.518742	Two Sample t-test	0.145886	0	0	0
A0A087WY71;E9PFW3;Q96CW1-2;Q96CW1;C9JJ47	AP2M1	19	0	0.0076006	Two Sample t-test	-0.549285	0	0	0
A0A087WY75;A0A075B7F8;A8CG34-2;A8CG34;A6NF01	POM121C;POM121B	6	2	0.0457162	Two Sample t-test	1.51352	1	0	0
A0A087WY85;P61077;P61077-2;P61077-3;D6RFM0;D6RAH7;H9KV45;A0A0A0MQU3;P62837-2;P62837;D6RAW0;D6RA11	UBE2D3;UBE2D2	4	0	0.0206226	Two Sample t-test	0.894047	1	0	0
A0A087WYF6;F8W7U3;J3KP36;E7ESD2;A0A0A0MR88;A0A096LPC5;Q9Y4E1-5;Q9Y4E1-3;Q9Y4E1-6;Q9Y4E1-2;Q9Y4E1;Q9Y4E1-4;Q641Q2-2;Q641Q2	FAM21A;FAM21C	4	3	0.0281597	Two Sample t-test	-1.40764	0	0	0
A0A087WYN9;Q7Z478	DHX29	41	0	0.0111594	Two Sample t-test	-0.409259	0	0	0
A0A087WYP2;Q8IZQ5;H0YE28	C11orf31;SELH	9	0	0.931429	Welch Two Sample t-test	-0.0289123	0	0	0
A0A087WYR0;P09132;A0A087WWU9;D6RBG4;P09132-2	SRP19	4	0	0.209192	Two Sample t-test	-0.279994	0	0	0
A0A087WYT3;Q15185-4;Q15185;Q15185-3;B4DDC6	PTGES3	10	0	0.216488	Two Sample t-test	-0.215074	0	0	0
A0A087WZ13;E9PAU2;Q8IY67-2	RAVER1	38	0	0.232263	Two Sample t-test	-0.280586	0	0	0
A0A087WZG4;Q6ZSZ5-2;Q6ZSZ5;M0QZS0	ARHGEF18	6	0	0.748229	Two Sample t-test	-0.0384087	0	0	0
A0A087WZN1;O43837;A0A087X2E5;O43837-2	IDH3B	17	0	0.184821	Two Sample t-test	-0.211192	0	0	0
A0A087WZV0;O43314-2;O43314	PPIP5K2	26	0	0.133302	Welch Two Sample t-test	-0.74563	0	0	0
A0A087WZX0;Q86UU0-4;Q86UU0-2;Q86UU0;Q86UU0-3	BCL9L	17	0	0.474137	Two Sample t-test	-0.101603	0	0	0
A0A087X020;Q9Y3A5	SBDS	9	0	0.0852431	Welch Two Sample t-test	0.607915	0	1	0
A0A087X0G7;A0A087WUW6;A0A087X1B1;Q9Y6K9;Q9Y6K9-2;Q9Y6K9-3;C9JN51;A0A087WV30;C9J2V2	IKBKG	8	0	0.144026	Two Sample t-test	-0.486416	0	0	0
A0A087X0Q9;Q9BVL4	SELO	5	3	0.277878	Two Sample t-test	-0.571217	0	0	0
A0A087X0R6;Q9UMY4-2;Q9UMY4;Q9UMY4-3	SNX12	5	2	0.14957	Two Sample t-test	0.936817	0	0	0
A0A087X1E4;P53365-2;P53365-3;P53365	ARFIP2	5	4	0.968783	Two Sample t-test	0.03677	0	0	0
A0A087X1H5;Q15057	ACAP2	5	2	0.824775	Two Sample t-test	0.0874868	0	0	0
A0A087X1I3;D6RFM5;P31040-3;P31040-2;P31040;H0Y8X1	SDHA	2	4	0.0255385	Two Sample t-test	0.845717	1	0	0
A0A087X1U6;A0A075B730	EPPK1	138	0	0.447244	Two Sample t-test	0.146169	0	0	0
A0A087X1Z3;Q9UL46;H0YM70	PSME2	13	0	0.253887	Welch Two Sample t-test	0.182563	0	1	0
A0A087X211;Q8TCG1;Q8TCG1-2	KIAA1524	8	0	0.577	Two Sample t-test	-0.0929741	0	0	0
A0A087X295;Q9NNW5;E9PDU5	WDR6	17	0	0.113971	Two Sample t-test	-0.793354	0	0	0
A0A087X2D0;P84103-2;P84103	SRSF3	9	0	0.00133227	Two Sample t-test	-1.13103	0	0	0
A0A087X2D8;O60271-4;O60271-2;O60271;O60271-5;O60271-3;O60271-9	SPAG9	12	0	0.54714	Two Sample t-test	-0.190443	0	0	0
A0A087X2H1;Q9ULT8;H0YJP0	HECTD1	42	0	0.742329	Two Sample t-test	0.0205362	0	0	0
A0A087X2I1;P62333;H0YJC0	PSMC6	22	0	0.414874	Two Sample t-test	0.0795618	0	0	0
A0A096LNH6;Q14185	DOCK1	22	0	0.277355	Two Sample t-test	-0.23535	0	0	0
A0A096LPI6;A0A0B4J2H4;H7C1F6;A0A0B4J2D5;P30042-2;P30042	C21orf33	5	4	0.00126777	Two Sample t-test	-2.07422	0	0	0
A0A0A0MQR2;Q9BY42;A2A2L5;A2A2L6	RTFDC1	4	0	0.0181502	Two Sample t-test	-0.330245	0	0	0
A0A0A0MQS1;Q53H96;Q53H96-2	PYCRL	11	0	0.0636571	Two Sample t-test	-0.30204	0	0	0
A0A0A0MR05;Q9BVC4;H3BPT1;H3BN58;H3BSZ4;H3BM50;H3BPU5;H3BR25;Q9BVC4-4;Q9BVC4-5	MLST8	7	1	0.645045	Welch Two Sample t-test	-0.321099	0	0	0
A0A0A0MR09;P43378	PTPN9	6	2	0.421266	Two Sample t-test	-0.404327	0	0	0
A0A0A0MR66;P98175-2;P98175;P98175-4;P98175-3	RBM10	21	0	0.000454072	Two Sample t-test	-0.735143	0	0	0
A0A0A0MRE5;Q9ULH1;Q9ULH1-2;H0YBF7	ASAP1	33	0	0.0411343	Two Sample t-test	-0.434311	0	0	0
A0A0A0MRJ0;Q5VT25-3;Q5VT25-4;Q5VT25-5;Q5VT25;Q5VT25-2;Q5VT25-6;H0Y5V1;A0A0A0MRJ1;H0Y7V8	CDC42BPA	30	0	0.00144617	Two Sample t-test	-0.418287	0	0	0
A0A0A0MRJ3;Q8NEY1-7;Q8NEY1-4;Q8NEY1-2;Q8NEY1-3;Q8NEY1;Q8NEY1-5	NAV1	5	1	0.205589	Welch Two Sample t-test	-0.599552	0	0	0
A0A0A0MRJ6;H7BY58;P22061;P22061-2;F6S8N6	PCMT1	14	0	0.15105	Two Sample t-test	-0.126354	0	0	0
A0A0A0MRM8;Q9UM54-6;A0A0D9SGC1;E7EW20;Q9UM54-5;Q9UM54-2;Q9UM54-4;Q9UM54-1;Q9UM54	MYO6	34	0	0.00655458	Two Sample t-test	0.434116	0	0	0
A0A0A0MRM9;Q14978-2;Q14978	NOLC1	23	0	2.9275e-05	Two Sample t-test	-0.781784	0	0	0
A0A0A0MRN5;Q9NZT2-2;Q9NZT2	OGFR	6	0	0.179844	Two Sample t-test	0.339575	0	0	0
A0A0A0MRP0;Q8IWC1-2;Q8IWC1;Q8IWC1-4;Q8IWC1-3	MAP7D3	10	2	0.0874705	Welch Two Sample t-test	1.19669	0	0	0
A0A0A0MRP6;B7ZLQ5;P28370-2;P28370	SMARCA1	30	0	0.772729	Two Sample t-test	-0.0547869	0	0	0
A0A0A0MRR1;Q5VV50;Q5VV52-2;Q5VV52;Q5VV52-3;Q5VV51	ZNF691	6	1	0.169087	Welch Two Sample t-test	-1.7383	0	0	0
A0A0A0MRR7;P09234	SNRPC	3	0	0.148832	Welch Two Sample t-test	-1.00748	0	0	0
A0A0A0MRV0;Q9P2E9-3;Q9P2E9-2;Q9P2E9;A0A087WVV2;F8W7S5	RRBP1	21	0	0.00351513	Two Sample t-test	-0.505362	0	0	0
A0A0A0MS45;J3KNI1;Q9H9E3;Q9H9E3-3;Q9H9E3-2	COG4	10	0	0.105497	Two Sample t-test	0.2309	0	0	0
A0A0A0MS52;A0A0A0MT11;Q13555-4;Q13555-2;Q13555-8;Q13555;Q13555-6;Q8WU40;Q5SWX3;Q13555-10;Q13555-3;Q13555-5;Q13555-7;Q13555-9;H0Y6G2	CAMK2G	10	1	0.0212856	Two Sample t-test	-0.992192	0	0	0
A0A0A0MS70;H0Y4G9;A0A0A0MST0;Q99836-5;Q99836;Q99836-6;A0A0A0MSI9;Q99836-2;Q99836-3	MYD88	7	0	0.978883	Two Sample t-test	0.00747141	0	0	0
A0A0A0MSA7;A0A0U1RQK7;O43432;O43432-3;O43432-4	EIF4G3	21	0	0.438692	Two Sample t-test	0.130043	0	0	0
A0A0A0MSB8;Q9UPT5-2;Q9UPT5-5;Q9UPT5-1;Q9UPT5-6;Q9UPT5;A0A0A0MRE1;B4DJ07	EXOC7	15	0	0.297535	Two Sample t-test	-0.0694937	0	0	0
A0A0A0MSF9;Q8N954;Q8N954-2	GPATCH11	4	0	0.00851386	Two Sample t-test	-0.896455	0	0	0
A0A0A0MSK6;Q13017-2;Q13017	ARHGAP5	17	1	0.341749	Welch Two Sample t-test	-0.715009	0	0	0
A0A0A0MSW4;P48739;P48739-2;P48739-3;B3KYB6;B3KYB7	PITPNB	10	0	0.771351	Two Sample t-test	0.068754	0	0	0
A0A0A0MT23;P27448-3;P27448-4;P27448;A0A0A0MQR8;A0A0A0MSZ1;J3KNR0;P27448-6;P27448-2;A0A0A0MST9;P27448-8;P27448-7;H0YIY6	MARK3	17	0	0.0552535	Two Sample t-test	-0.380711	0	0	0
A0A0A0MT33;Q9UPN6;Q9UPN6-2	SCAF8	8	3	0.0454021	Welch Two Sample t-test	-2.01238	0	0	0
A0A0A0MT60;Q5T1M5-2;Q5T1M5	FKBP15	9	0	0.261233	Two Sample t-test	-0.246348	0	0	0
A0A0A0MT83;P26440;P26440-2;H7C4G6	IVD	12	0	0.00308772	Two Sample t-test	0.51315	1	0	0
A0A0A0MTB8;Q8NI36	WDR36	25	0	0.0038163	Two Sample t-test	-0.451192	0	0	0
A0A0A0MTB9;H0YAK8;P09455;A0A0A0MQT0;P09455-2;P09455-3	RBP1	5	1	0.637305	Welch Two Sample t-test	-0.269681	0	0	0
A0A0A0MTD1;F8VPI7;E7EPX0;E7EVJ4;E9PH62;A0A0A0MTC5;Q9NUL3-8;Q9NUL3-3;Q9NUL3-2;Q9NUL3;A0A0A0MTC4;A0A0A0MTC6;Q9NUL3-6;Q9NUL3-7;H0YBY0;E5RFK1;G5EA18;E5RJN7;E7EVI1;Q9NUL3-4	STAU2	4	3	0.047553	Welch Two Sample t-test	-1.29428	0	0	0
A0A0A0MTH3;Q13418;Q13418-3;Q13418-2	ILK	16	0	0.0178065	Two Sample t-test	-0.592755	0	0	0
A0A0A0MTH9;O14981	BTAF1	22	0	0.4833	Two Sample t-test	-0.0719245	0	0	0
A0A0A0MTN0;Q13617;Q13617-2;Q5T2B5	CUL2	25	0	0.366925	Two Sample t-test	0.182269	0	0	0
A0A0A0MTP6;O15357-2;O15357	INPPL1	6	2	0.603805	Two Sample t-test	0.425925	0	0	0
A0A0A0MTR7;A0A0A0MTC1;Q63HN8;Q63HN8-4	RNF213	8	1	0.427597	Welch Two Sample t-test	-0.406047	0	0	0
A0A0A6YYC7;Q96JP5-2;Q96JP5	ZFP91-CNTF;ZFP91	6	0	0.0197621	Two Sample t-test	-0.408943	0	1	0
A0A0A6YYI3;A0A0B4J1V8;Q9NQ55-2;Q9NQ55;Q9NQ55-3;A8MV53	PPAN-P2RY11;PPAN	15	0	0.010932	Two Sample t-test	-0.681907	0	0	0
A0A0A6YYL2;P0DMN0;P0DMM9;P0DMM9-3	SULT1A4;SULT1A3	13	0	0.718872	Two Sample t-test	-0.059546	0	0	0
A0A0B4J1S8;Q9UBF8-3;Q9UBF8-2;Q9UBF8;F8W860	PI4KB	3	4	0.183113	Two Sample t-test	-0.625284	0	0	0
A0A0B4J1W0;O75448-2;O75448;F5H5K2;B4DDR8	MED24	39	0	0.190466	Welch Two Sample t-test	0.336642	0	0	0
A0A0B4J220	C11orf98	6	0	0.0170934	Two Sample t-test	-1.01134	0	0	0
A0A0B4J2E5;Q15269	PWP2	19	0	0.0822094	Welch Two Sample t-test	0.426384	0	0	0
A0A0B4J2F8;F6S314;E2QRJ6;P52435;D6RAG0;E7EP90;A0A0B4J1Z8;A6NFM0;E7EWC6;Q9H1A7;Q9GZM3;H0Y980	POLR2J3;POLR2J;POLR2J2	6	0	0.0839062	Two Sample t-test	-0.429677	0	0	0
A0A0C4DFN8;A0A0A0MSZ4;A0A0A0MT64;P22570;P22570-7;P22570-3;A0A0A0MTN9;J3QQX3;A0A0A0MTR6;P22570-4;P22570-6;P22570-5;A0A0C4DGN7;P22570-2	FDXR	26	0	0.00845485	Two Sample t-test	0.338692	0	0	0
A0A0C4DFT3;Q12959-8;Q12959-9;Q12959-5;Q12959-3;Q12959-6;Q12959-4;Q12959;Q12959-7;Q12959-2;E7EQD7;H7C166	DLG1	6	0	0.000131459	Two Sample t-test	0.926336	1	0	0
A0A0C4DFV9;Q01105-3;Q01105-4;Q01105-2;Q01105;A0A087X027;P0DME0	SET;SETSIP	8	0	0.0614892	Welch Two Sample t-test	-1.57952	0	0	0
A0A0C4DG54;Q5R372-2;Q5R372-4;Q5R372;Q5R372-3	RABGAP1L	3	3	0.0865401	Two Sample t-test	-0.743609	0	0	0
A0A0C4DG89	DDX46	68	0	0.00547162	Two Sample t-test	-0.5167	0	0	0
A0A0C4DGA2;O75521-2;O75521;F8WAW4;F1LLU7;C9JB63	ECI2	12	0	0.83352	Two Sample t-test	-0.0322496	0	0	0
A0A0C4DGA6;Q14527;Q14527-2	HLTF	43	0	0.0108454	Two Sample t-test	-0.241797	0	0	0
A0A0C4DGH3;Q9Y6R0;M0QYC2	NUMBL	12	0	0.496835	Two Sample t-test	0.104219	0	0	0
A0A0C4DGQ5;P04632;A0A075B7C0;K7ELJ7;U3KQE2;K7EIV0;K7EM73;K7EKD8	CAPNS1	10	0	0.531222	Two Sample t-test	-0.154181	0	0	0
A0A0C4DGS0;P56556;R4GN43	NDUFA6	5	1	0.275769	Two Sample t-test	0.648006	0	0	0
A0A0C4DGS5;Q08379;Q08379-2;B7ZC06	GOLGA2	4	3	0.515282	Two Sample t-test	-0.213087	0	0	0
A0A0C4DGT3;A0A087WWK8;Q6DN90-2;Q6DN90	IQSEC1	5	1	0.319311	Welch Two Sample t-test	-1.05201	0	0	0
A0A0C4DGZ1;Q8N5P1	ZC3H8	7	0	0.0599178	Welch Two Sample t-test	-0.552657	0	0	0
A0A0D9SEM4;Q08170	SRSF4	12	0	0.000879184	Two Sample t-test	-1.18549	0	0	0
A0A0D9SFB3;A0A0D9SG12;A0A0D9SF53;O00571;O00571-2	DDX3X	52	0	0.00831825	Two Sample t-test	-0.317173	0	0	0
A0A0D9SG77;A0A1B0GVL3;Q05086-2;Q05086-3;Q05086	UBE3A	6	4	0.414197	Two Sample t-test	-0.32944	0	0	0
A0A0G2JIW1;P0DMV9;P0DMV8;P0DMV8-2;V9GZ37	HSPA1B;HSPA1A	46	0	0.0262024	Two Sample t-test	-0.200154	0	1	0
A0A0G2JK44;P25440;P25440-2;H0Y6K2;A0A140T9E9;P25440-3;U3KQA6;A0A0G2JHL0;A0A140T9V2;P25440-4;A0A140T9F7;E9PIQ3	BRD2	18	0	0.188774	Two Sample t-test	-0.465486	0	0	0
A0A0G2JMG8;A0A0G2JPQ2;Q9NX02-5;Q9NX02;J3KN39;A0A0G2JLX3;Q9NX02-2;Q9NX02-4;A0A0G2JNC8;A0A0G2JPB6;Q9NX02-3;A0A0G2JP37;A0A0G2JLQ8	NLRP2	23	0	0.311379	Two Sample t-test	0.131729	0	0	0
A0A0G2JMS5;A0A087WU62;A0A087X2D5;Q9BRJ2	MRPL45	6	0	0.298624	Two Sample t-test	-0.211668	0	0	0
A0A0G2JNZ2;A0A0G2JPP5;Q14160;Q14160-3;A0A0G2JMS7;Q14160-2	SCRIB	31	0	0.361129	Two Sample t-test	-0.138302	0	0	0
A0A0G2JPD5;A0A0G2JMX7;P10636;P10636-9;A0A0G2JQJ7;A0A0G2JS76	MAPT	22	0	0.04752	Welch Two Sample t-test	-0.883613	0	0	0
A0A0G2JQ41;A0A1C7CYZ0;Q12979-4;Q12979-2;Q12979;B7Z683	ABR	5	1	0.290856	Welch Two Sample t-test	-0.430698	0	0	0
A0A0J9YWL0;Q9Y4K1	AIM1	42	0	0.00134817	Two Sample t-test	-0.365185	0	0	0
A0A0J9YX88;E9PJ24;B7ZM65;F8WEF5;A0A0J9YYB5;A0A0J9YWD5;Q9P1Y6-2;Q9P1Y6-3;Q9P1Y6	PHRF1	4	1	0.153047	Welch Two Sample t-test	-1.17814	0	0	0
A0A0R4J2E8;P43243;A8MXP9;D6REM6;D6R991	MATR3	35	0	0.0589232	Two Sample t-test	-0.142301	0	0	0
A0A0U1RRB6;Q9Y2D4;J3QT38;Q9Y2D4-2	EXOC6B	6	1	0.664536	Welch Two Sample t-test	-0.182166	0	0	0
A0A0U1RRM1;Q8WXI9	GATAD2B	7	0	0.0560856	Two Sample t-test	-0.533117	0	0	0
A0A0U1RRM4;P26599;P26599-2;P26599-3;A6NLN1	PTBP1	29	0	0.0518627	Two Sample t-test	-0.373976	0	0	0
A0A0X1KG71;Q8WX92	NELFB	17	0	0.176005	Two Sample t-test	0.161049	0	0	0
A0A140T8Z0;A0A0G2JH68;O60610-2;O60610-3;O60610;H9KV28	DIAPH1	61	0	0.876806	Two Sample t-test	-0.0113443	0	0	0
A0A1B0GTL5;Q9BXF6	RAB11FIP5	31	0	0.000603708	Two Sample t-test	-0.397464	0	0	0
A0A1B0GTU4;P49023-2;P49023;P49023-3;F5GZ78;P49023-4	PXN	24	0	0.0254072	Two Sample t-test	-0.26418	0	1	0
A0A1B0GTW1;Q9UDY2-6;Q9UDY2-3;Q9UDY2;Q9UDY2-7;Q9UDY2-4;Q9UDY2-2;Q9UDY2-5	TJP2	34	0	0.0315486	Two Sample t-test	-0.26753	0	1	0
A0A1B0GUA3;Q96EK5	KIAA1279	23	0	0.675343	Two Sample t-test	-0.047119	0	0	0
A0A1B0GUI1;Q6GYQ0;Q6GYQ0-7;Q6GYQ0-5;Q6GYQ0-2;Q6GYQ0-6;Q6GYQ0-4;H0YJB5	RALGAPA1	30	0	0.0244937	Welch Two Sample t-test	-0.84508	0	0	0
A0A1B0GV47;Q7Z4S6-6;Q7Z4S6-5;Q7Z4S6-2;Q7Z4S6;Q7Z4S6-4;Q7Z4S6-3	KIF21A	16	0	0.636533	Two Sample t-test	0.0489144	0	0	0
A0A1B0GV70;Q96N21-2;Q96N21	ENTHD2	2	2	0.0903164	Two Sample t-test	0.503739	0	0	0
A0A1B0GWF2;A0A1B0GVQ5;A0A0D9SG72;A0A1B0GTP9;P61764;P61764-2;A0A1B0GW76;A0A0D9SFQ7;A0A0D9SFW6	STXBP1	14	0	0.12601	Two Sample t-test	-0.323408	0	0	0
A0AVT1;A0AVT1-2	UBA6	24	0	0.511635	Two Sample t-test	0.12541	0	0	0
A0MZ66;A0MZ66-3;A0MZ66-4;A0MZ66-5;A0MZ66-6;A0MZ66-8;A0MZ66-2	KIAA1598	11	0	0.136749	Two Sample t-test	-0.21201	0	1	0
A1A4S6;H0Y8W5	ARHGAP10	20	0	0.209453	Two Sample t-test	-0.560834	0	0	0
A1L390;A1L390-3;G3V311;A1L390-2	PLEKHG3	13	0	0.73858	Two Sample t-test	-0.0722373	0	0	0
A1X283	SH3PXD2B	5	2	0.252262	Welch Two Sample t-test	-0.788347	0	0	0
A2A2Q9;Q9Y312	AAR2	7	2	0.227512	Two Sample t-test	-0.545533	0	0	0
A3KMH1-3;A3KMH1;A3KMH1-2	VWA8	6	4	0.043656	Welch Two Sample t-test	-0.848128	0	0	0
A3KN83-3;A3KN83-2;A3KN83;A3KN83-4	SBNO1	12	0	0.557918	Two Sample t-test	-0.122267	0	0	0
A4D1E9;A4D1E9-2	GTPBP10	12	0	0.0204023	Two Sample t-test	-0.250492	0	0	0
A5YKK6;A5YKK6-4	CNOT1	91	0	0.542607	Welch Two Sample t-test	-0.111437	0	0	0
A6ND36	FAM83G	17	0	0.00580846	Two Sample t-test	-0.303623	0	0	0
A6NDU8;A0A0C4DGW6	C5orf51	5	0	0.0397755	Two Sample t-test	0.346618	0	0	0
A6NEM2;P51610-2;P51610;P51610-4	HCFC1	22	0	0.415533	Two Sample t-test	0.123659	0	1	0
A6NFX8;Q9UKK9;A6NJU6	NUDT5	11	1	0.273886	Welch Two Sample t-test	-1.35718	0	0	0
A6NGP5;H3BMV3;Q9H910;Q9H910-3;H3BMT0;H3BTV5;H3BU16;Q9H910-2	HN1L	6	0	0.0798558	Two Sample t-test	0.444159	0	0	0
A6NGQ3;Q5VST9-3;Q5VST9;Q5VST9-2;Q5VST9-6;Q5VST9-5	OBSCN	4	4	0.038218	Two Sample t-test	-1.48141	0	0	0
A6NHR9;A6NHR9-2;J3KTL8	SMCHD1	41	0	0.130145	Two Sample t-test	-0.163909	0	0	0
A6NJ78;A0A0U1RR76;A6NJ78-2;P0C7V9;A6NJ78-4	METTL15;METTL15P1	10	0	0.36526	Two Sample t-test	-0.299551	0	0	0
A6NKD9	CCDC85C	9	0	0.679574	Welch Two Sample t-test	0.133136	0	0	0
A6NL93;A6NEL0;P05114	HMGN1	4	0	0.651369	Two Sample t-test	-0.186827	0	0	0
A6NMH6;Q92599-2;Q92599-4;Q92599;A6NFQ9;F8W8I8;Q92599-3;A0A087X142	2020-09-08	14	0	0.0635031	Two Sample t-test	-0.462237	0	0	0
A6NML8;C9J6U3;O60879-2;K4DI95;O60879-3;O60879	DIAPH2	31	0	0.0717851	Welch Two Sample t-test	-0.273546	0	0	0
A6NP24;Q08257-3;Q08257;C9JH92;Q08257-2	CRYZ	5	4	0.145201	Two Sample t-test	-1.29507	0	1	0
A6QL63;A6QL63-2;A6QL63-5;A6QL63-3	BTBD11	18	0	0.0536066	Welch Two Sample t-test	-0.542494	0	0	0
A8DPD7;Q9C0D3	ZYG11B	3	4	0.87311	Two Sample t-test	-0.0468234	0	0	0
A8MVZ6;Q96G01-4;Q96G01-3;Q96G01	BICD1	6	0	0.229043	Two Sample t-test	0.146872	0	0	0
A9Z1X7;Q8IYB3-2;Q8IYB3;E9PCT1	SRRM1	19	0	0.00273843	Two Sample t-test	-0.727856	0	0	0
B0QY89;Q9Y262;Q9Y262-2;B0QY90	EIF3L	34	0	0.0376497	Two Sample t-test	0.358882	0	0	0
B0QYK0;Q01844-6;Q01844-3;Q01844;Q01844-5;A0A0D9SFL3;C9JGE3;Q01844-2;H7BY36	EWSR1	8	0	0.685473	Two Sample t-test	0.0789669	0	0	0
B1AHD1;P55769	NHP2L1	9	0	0.937916	Two Sample t-test	-0.00564043	0	0	0
B1AKL4;Q9NRA8;Q9NRA8-3;Q9NRA8-2	EIF4ENIF1	9	0	0.0101238	Two Sample t-test	-0.405181	0	0	0
B1ALK7;Q14155-1;Q14155-5;Q14155-6;Q14155-2;Q14155-3;Q14155;E7EUY6;E9PDQ5	ARHGEF7	54	0	3.5077e-06	Two Sample t-test	-0.879196	0	0	0
B1ANR0;Q13310-2;Q13310;Q13310-3;H0Y5F5	PABPC4	32	0	0.000551447	Welch Two Sample t-test	-0.948638	0	0	0
B2R5W2;G3V4C1;P07910-2;G3V4W0;B4DY08;G3V2Q1;P07910;G3V576;P07910-4;G3V555;G3V575;G3V251;G3V5X6;G3V3K6;P07910-3;B4DSU6	HNRNPC	23	0	1.01916e-05	Two Sample t-test	-0.895975	0	0	0
B3KPJ4;A0A0A0MSI2;Q8IXK0-2;Q8IXK0-4;Q8IXK0;Q8IXK0-5;Q8IXK0-3	PHC2	9	0	0.00044972	Two Sample t-test	-0.667613	0	0	0
B3KS98;O15372;A0A087WZK9;E5RJT0	EIF3H	15	0	0.800041	Two Sample t-test	0.0241895	0	0	0
B3KTM8;Q9UBU8-2;H0YMJ0;H0YLJ3;Q9UBU8;Q9UBU8-3;H0YM21;H0YLV1;H0YMT8;H0YNE0	MORF4L1	13	0	0.212395	Two Sample t-test	0.337143	0	0	0
B4DDF4;B4DUT8;Q99439;A0A087X271;Q99439-2;H3BVI6;K7ES69;A0A087X1X5	CNN2	9	0	0.0458701	Welch Two Sample t-test	0.414247	0	0	0
B4DHE8;Q96DH6-2;Q96DH6;B4DM51;Q96DH6-3;J3KTC1	MSI2	8	0	0.171893	Two Sample t-test	0.433864	0	0	0
B4DJV2;O75390;A0A0C4DGI3;F8VRP1;F8VX68;F8VWQ5;F8VRI6;F8VPF9;F8VPA1;F8W1S4;F8W4S1;H0YH82	CS	5	1	0.485388	Two Sample t-test	0.63924	0	0	0
B4DJV5;Q13610	PWP1	6	1	0.382233	Two Sample t-test	0.674819	0	0	0
B4DKY1;P49589-2;P49589;P49589-3	CARS	15	0	0.395281	Two Sample t-test	-0.233855	0	0	0
B4DL54	CHURC1-FNTB	6	0	0.384372	Two Sample t-test	-0.208757	0	0	0
B4DR80;Q9Y6E0-2;Q9Y6E0;H0Y630;Q5JV98	STK24	19	0	0.486448	Two Sample t-test	0.108742	0	0	0
B4DRX9;Q8WU58	FAM222B	6	1	0.350387	Welch Two Sample t-test	-0.599065	0	0	0
B4DTS2;Q9BZL6;Q9BZL6-2	PRKD2	11	0	0.0143256	Two Sample t-test	-0.589065	0	0	0
B4DUA7;Q9NX70;M0R3F3;Q9NX70-2	IXL;MED29	3	1	0.0324227	Two Sample t-test	0.74956	1	0	0
B4DUC8;Q13126;Q13126-4;Q13126-3;Q13126-2;J3QSB7;Q13126-7;Q13126-6;Q13126-5	MTAP	16	0	0.00395058	Two Sample t-test	-1.11272	0	0	0
B4E0Y9;Q9P289;Q9P289-2;Q8NBY1;Q9P289-3	STK26	14	0	0.510246	Two Sample t-test	-0.102602	0	0	0
B5MCF9;O00541;O00541-2;B3KXD6	PES1	14	0	0.157687	Two Sample t-test	-0.236212	0	0	0
B5MDF5;P62826;J3KQE5;F5H018;B4DV51	RAN	15	0	0.523844	Welch Two Sample t-test	-0.227515	0	0	0
B6VEX4;A0A0A0MRT6;Q8IZP0-10;Q8IZP0-8;Q8IZP0-7;Q8IZP0-2;Q8IZP0-4;Q8IZP0-3;Q8IZP0-5;Q8IZP0-6;Q8IZP0-9;Q8IZP0;Q8IZP0-12;Q8IZP0-11	ABI1	10	0	0.766415	Welch Two Sample t-test	-0.0638487	0	0	0
B7Z2Y2;Q14746-2;Q14746	COG2	10	0	0.221844	Two Sample t-test	0.164486	0	0	0
B7Z493;E9PJX4;F8VWL3;Q96M96;F8W1R0	FGD4	17	0	0.0646275	Two Sample t-test	-0.284771	0	0	0
B7Z574;A0A0C4DGB5;P20810-4;P20810-8;P20810;P20810-9;P20810-10;P20810-7;P20810-6;E7ES10;E9PCH5;P20810-2;P20810-5;E9PDE4;P20810-3;H0Y7F0;E7EQ12;E7EQA0	CAST	20	0	0.0168286	Two Sample t-test	-0.563144	0	0	0
B7Z6D5;Q96GQ7	DDX27	21	0	0.00192307	Two Sample t-test	-0.658655	0	0	0
B7Z7F3;Q9H6Z4-3;Q9H6Z4-2;Q9H6Z4	RANBP3	5	2	0.513298	Two Sample t-test	-0.58763	0	0	0
B7ZC38;Q9NR46;B7ZC39;Q9NR46-2;F8WFB9	SH3GLB2	8	1	0.130323	Two Sample t-test	0.747021	0	0	0
B7ZL25;A0A140TA45;A0A140TA40;A0A0A0MTG1;B4E0K6;A0A140T8Y0;A0A0G2JIA5;A0A140TA36;A0A140TA35;A0A0G2JL52;Q5ST30;Q5ST30-4;Q5ST30-3	VARS2	12	0	0.0192912	Welch Two Sample t-test	-0.412044	0	0	0
B7ZM87;A0A075B7B5;P0DMP2	SRGAP2;SRGAP2B	40	0	0.0758649	Two Sample t-test	-0.52375	0	0	0
B7ZM99;Q6UB35;A0A087WVM4	MTHFD1L	45	0	0.00236391	Two Sample t-test	-0.187474	0	0	0
B7ZVY7;P21127-8;P21127-3;P21127-2;A0A0D9SEI3;A0A0D9SER5;A0A0D9SEN2;J3QR44;P21127;J3QR29;P21127-6;P21127-9;P21127-10;P21127-5;P21127-12;P21127-4;Q9UQ88-9	CDC2L1;CDK11B;CDK11A	55	0	0.00910452	Welch Two Sample t-test	-0.844815	0	0	0
B8ZWD1;A0A0A0MTI5;P07108;P07108-3;P07108-2;P07108-4;P07108-5	DBI	4	1	0.092217	Welch Two Sample t-test	-2.46012	0	0	0
B8ZZN6;P63165;B8ZZ67;P63165-2	SUMO1	6	0	0.0374939	Welch Two Sample t-test	-2.6387	0	0	0
B8ZZQ6;P06454-2;P06454	PTMA	4	2	0.827352	Two Sample t-test	0.504381	0	0	0
B8ZZW5;Q8NBF6;Q8NBF6-2;H7C0I1	AVL9	18	0	0.792408	Two Sample t-test	0.0597944	0	0	0
B9ZVN9;O95602	POLR1A	17	0	0.626429	Two Sample t-test	-0.0471923	0	0	0
B9ZVT1;Q8IXT5	RBM12B	22	0	0.268495	Welch Two Sample t-test	-0.738329	0	0	0
C9J050;C9JEJ2;P49585;H7C1T3;C9J2E1	PCYT1A	11	0	0.461647	Two Sample t-test	-0.2209	0	0	0
C9J0I9;Q86WB0;Q86WB0-2;Q86WB0-3	ZC3HC1	15	0	0.458428	Two Sample t-test	0.102078	0	0	0
C9J0J7;G5E9Q6;P35080-2;C9J712;C9JQ45;P35080	PFN2	3	0	0.817347	Two Sample t-test	0.0903638	0	0	0
C9J0K6;P30626-3;P30626-2;P30626;B4DHQ6	SRI	6	0	0.516744	Welch Two Sample t-test	0.18693	0	0	0
C9J1X0;A4D1P6-2;A4D1P6	WDR91	4	3	0.343716	Two Sample t-test	0.335806	0	0	0
C9J2C4;A0A0J9YX62;O75190-2;O75190-3;O75190;C9JDR7;C9JDX6;F8WCZ4;C9J2P2;E9PH18;C9JB42;O75190-4	DNAJB6	4	1	0.793294	Welch Two Sample t-test	-0.243237	0	0	0
C9J2Y9;P30876;C9J4M6	POLR2B	32	0	7.52623e-05	Two Sample t-test	-0.282922	0	0	0
C9J384;Q9BQ75-2;Q9BQ75	CMSS1	8	0	0.000775851	Two Sample t-test	-0.541469	0	0	0
C9J4Z3;P61513;M0R0A1;Q6P4E4;E9PEL3;M0R2L6	RPL37A	4	0	0.0505217	Two Sample t-test	-0.501565	0	0	0
C9J5C3;Q9BUL8;H7C5M9;C9JSA3;C9JND6;C9J6F3;C9J932;C9J363	PDCD10	4	4	0.0058244	Welch Two Sample t-test	3.21101	1	0	0
C9J5N1;Q9BTE6;Q9BTE6-2;Q9BTE6-3	PTGES3L-AARSD1;AARSD1	7	2	0.159028	Welch Two Sample t-test	1.48565	0	0	0
C9J7E5;Q9Y5L0;Q9Y5L0-1;Q9Y5L0-3;E9PFH4;Q9Y5L0-5	TNPO3	26	0	0.582569	Two Sample t-test	0.0960966	0	0	0
C9J8D0;C9JA69;Q8WY36-2;Q8WY36	BBX	3	2	0.405958	Two Sample t-test	-0.344908	0	0	0
C9J8U1;F8WAN1;Q69YQ0-2;Q69YQ0	SPECC1L;SPECC1L-ADORA2A	2	4	0.282135	Two Sample t-test	-0.220105	0	0	0
C9J9K3;A0A0C4DG17;P08865	RPSA	20	0	0.0473466	Two Sample t-test	-0.211432	0	0	0
C9JA08;Q96D46	NMD3	27	0	0.0600485	Two Sample t-test	0.441992	0	0	0
C9JBE1;E7ETB3;Q9ULA0;E7EMB6	DNPEP	5	4	0.66663	Two Sample t-test	0.307401	0	0	0
C9JBI3;P78330	PSPH	5	0	0.0698929	Welch Two Sample t-test	-0.338562	0	0	0
C9JE98;C9J0Q5;Q9Y618-5;Q9Y618-4;Q9Y618;C9JFD3;Q9Y618-3;C9J7T7;C9JQE8	NCOR2	72	0	0.00624404	Two Sample t-test	-0.32216	0	0	0
C9JEH7;P22090	RPS4Y1	20	3	0.563606	Two Sample t-test	-0.305197	0	0	0
C9JFE4;Q13098-5;Q13098;Q13098-7;A0A096LP07;A0A096LPJ3;A8K070;Q13098-6;J3KSA5	GPS1	13	0	0.6958	Two Sample t-test	0.110056	0	0	0
C9JFR7;P99999	CYCS	5	2	0.000505803	Two Sample t-test	-2.14734	0	0	0
C9JIF9;P13798	APEH	9	0	0.714376	Welch Two Sample t-test	0.0714975	0	0	0
C9JJ19;P82930	MRPS34	10	0	0.63323	Two Sample t-test	-0.119891	0	0	0
C9JJU7;Q9NSI2-2;Q9NSI2	FAM207A	5	1	0.647278	Welch Two Sample t-test	-0.202413	0	0	0
C9JLU1;P52434;P52434-3;P52434-2;P52434-4	POLR2H	4	0	0.5506	Two Sample t-test	0.135504	0	0	0
C9JN15;Q13427-2;Q13427;C9JM79;E9PG73	PPIG	7	1	0.149638	Welch Two Sample t-test	-1.23043	0	0	0
C9JP00;A0A0A0MQX8;Q9NR56;Q9NR56-7;Q86VM6	MBNL1	12	0	0.926209	Two Sample t-test	0.014656	0	0	0
C9JQX9;B3KSB0;P52298-2;P52298;P52298-3	NCBP2	2	2	0.197707	Two Sample t-test	0.798095	0	0	0
C9JRJ5;Q9UGP4	LIMD1	5	2	0.931343	Two Sample t-test	0.0630792	0	0	0
C9JXB8;C9JNW5;P83731	RPL24	7	0	0.00216544	Two Sample t-test	-0.683899	0	0	0
C9JYA6;O75319-2;O75319;H7C0E6	DUSP11	5	1	0.105988	Welch Two Sample t-test	-1.65109	0	0	0
C9JYQ9;H0Y8C2;Q6P5R6	RPL22L1	10	0	0.0116476	Two Sample t-test	-0.67783	0	0	0
D3DTX6;Q96SB3	PPP1R9B	16	0	0.310083	Two Sample t-test	-0.100249	0	0	0
D3YTB1;F8W727;P62910	RPL32	13	0	0.000862119	Two Sample t-test	-1.22917	0	0	0
D6R938;Q13557-8;Q13557-12;Q13557-10;Q13557;Q13557-6;Q13557-11;E9PBG7;E9PF82;Q13557-9;Q13557-5;Q13557-3;Q13557-4;H0Y9J2	CAMK2D	16	0	0.16972	Two Sample t-test	-0.193155	0	0	0
D6R9D6;A0AV96-2;A0AV96;B7Z8Z7;D6REZ6;D6RBS9	RBM47	5	1	0.129232	Two Sample t-test	0.341741	0	0	0
D6R9P3;D6RD18;D6RBZ0;Q99729-3;Q99729-2;Q99729-4;Q99729	HNRNPAB	12	0	0.0711251	Two Sample t-test	-0.419458	0	0	0
D6R9P4;P46926;D6RAY7;D6RFF8;D6RB13;P46926-2;D6R917	GNPDA1	7	2	0.669302	Two Sample t-test	-0.27676	0	0	0
D6RAN8;H7C5U8;Q9P0M9	MRPL27	3	1	0.249921	Two Sample t-test	-0.395686	0	0	0
D6RB01;Q9Y6X4	FAM169A	9	0	0.115623	Two Sample t-test	-0.429611	0	0	0
D6RBD7;C9J1V9;O43324-2;O43324;H0YAL7	EEF1E1;EEF1E1-BLOC1S5	7	0	0.00390672	Two Sample t-test	-0.516024	0	0	0
D6REA1;Q9H173;A0RZB6	SIL1	2	3	0.222205	Two Sample t-test	1.0736	0	0	0
D6REW7;E7ESC7;Q7L5Y9;D6RDW4;D6RIB6;B4DVN3;Q7L5Y9-5;Q7L5Y9-4;Q7L5Y9-3;Q7L5Y9-2;D6RE80;B4DQT1	MAEA	5	3	0.153641	Two Sample t-test	-0.928976	0	0	0
D6REX3;O94979;O94979-3;O94979-4;O94979-9;O94979-2;O94979-8;O94979-6;O94979-10;H7BXG7;O94979-7;D6RHZ5	SEC31A	28	0	0.394912	Two Sample t-test	0.124547	0	0	0
D6RGI3;D6RER5;Q9NVA2;Q9NVA2-2;D6RDU5	2020-09-11	28	0	0.205111	Welch Two Sample t-test	-0.151927	0	0	0
D6RIY6;Q06265;Q06265-2;D6R905;D6RAP4;D6RA17	EXOSC9	5	1	0.427576	Two Sample t-test	0.38957	0	0	0
D6RJ07;Q9UL40-3;Q9UL40;Q9UL40-2;B7Z4J8	ZNF346	5	0	0.0154907	Two Sample t-test	-0.549816	0	0	0
D6W592;Q8WVV9;B7WPG3;C9IYN3;Q8WVV9-5;Q8WVV9-4	HNRPLL;HNRNPLL	19	0	0.0135305	Two Sample t-test	-0.535473	0	0	0
E2GH26;Q9NQB0-7;Q9NQB0-3;A0A0D9SGH8;Q9NQB0-13;Q9NQB0-5;Q9NQB0;C6ZRK5;Q9NQB0-4;Q9NQB0-2;Q9NQB0-16;Q9NQB0-8;Q5VVR7;C6ZRJ7;Q9NQB0-12;C6ZRJ6	TCF7L2	10	0	0.0848639	Two Sample t-test	-0.339136	0	0	0
E5KLK1;E5KLJ9;E5KLJ5;O60313-2;E5KLJ6;O60313	OPA1	27	0	0.469978	Welch Two Sample t-test	0.0891927	0	0	0
E5RGN0;Q00536;Q00536-3;Q00536-2;A0A087WZU2;F5H6Z0;Q00537-2;Q00537	CDK16;CDK17	7	1	0.179237	Welch Two Sample t-test	-1.14199	0	0	0
E5RIH5;Q6NXR4	TTI2	8	4	0.011663	Two Sample t-test	-2.57698	0	0	0
E5RIK9;Q96E29-3;Q96E29-2;Q96E29;E5RIY4	MTERF3	5	0	0.340921	Two Sample t-test	0.387284	0	0	0
E5RIW3;E5RJD8;O75347;E5RHG6;E5RIX8;O75347-2	TBCA	11	0	0.0001144	Two Sample t-test	-1.09712	0	0	0
E7EM64;Q7L5N1	COPS6	11	0	0.0997666	Two Sample t-test	0.256418	0	0	0
E7EMP6;Q96FZ2;D6R9T3;D6RAI0;D6RGK7;D6RAZ3	HMCES	4	0	0.107636	Two Sample t-test	0.227808	0	0	0
E7EMW7;O95071-2;O95071	UBR5	31	0	0.196395	Two Sample t-test	0.222565	0	0	0
E7ENV7;Q86YQ8;Q86YQ8-2	CPNE8	10	1	0.836482	Two Sample t-test	0.121141	0	0	0
E7EPB3;P50914	RPL14	10	0	0.00173508	Two Sample t-test	-0.663982	0	0	0
E7EPN9;Q9Y520-4;Q9Y520-5;Q9Y520;Q9Y520-7;Q9Y520-3;Q9Y520-6;Q9Y520-2	PRRC2C	59	0	0.00115771	Two Sample t-test	-0.31587	0	0	0
E7EQ52;O95271	TNKS	9	2	0.266098	Welch Two Sample t-test	-0.728842	0	0	0
E7EQ69	NAA50	9	0	0.259468	Welch Two Sample t-test	-0.409924	0	0	0
E7EQA9;Q92844;H7C3L4;E7EMT6;E7ENY2;E7EVA2	TANK	8	0	0.0822863	Two Sample t-test	-0.454223	0	0	0
E7EQB3;Q9BSV6;B0V3J0;A9C4B9;A0A0G2JNK5	TSEN34	4	2	0.725667	Two Sample t-test	-0.118644	0	0	0
E7EQR4;P15311	EZR	44	0	0.103165	Two Sample t-test	-0.702803	0	0	0
E7EQZ4;Q16637-4;Q16637-2;Q16637-3;Q16637;B4DP61	SMN1;SMN2	6	0	0.00981741	Two Sample t-test	-0.391152	0	0	0
E7ERI8;E7EW49;O75122-3;E3W994;A0A0U1RQI6;J3KR49;O75122	CLASP2	29	0	0.0013162	Two Sample t-test	0.56668	1	0	0
E7ERS3;Q86VM9;Q86VM9-2;H3BP01	ZC3H18	10	0	0.00567462	Two Sample t-test	-0.495106	0	1	0
E7ES33;E7EPK1;Q16181-2;Q16181;G3V1Q4	2020-09-07	27	0	0.348606	Welch Two Sample t-test	-0.240672	0	0	0
E7ESL0;J3KQY1;Q9NWU5-2;Q9NWU5-3;Q9NWU5	MRPL22	4	3	0.0584545	Welch Two Sample t-test	-1.90426	0	0	0
E7ESS2;E7EN19	MAP4K4	34	0	0.0925863	Two Sample t-test	-0.368695	0	0	0
E7ESY4;Q13330-3;Q13330;Q13330-2;H0Y4T7	MTA1	19	0	0.250457	Two Sample t-test	-0.200394	0	0	0
E7ET40;P00749-2;P00749	PLAU	9	0	0.786385	Two Sample t-test	-0.045637	0	0	0
E7ETK0;A0A087WUS0;P62847-2;P62847-3;P62847;P62847-4	RPS24	8	0	0.0332071	Two Sample t-test	-0.420591	0	0	0
E7EU35;A0A0C4DGP0;Q9UKF7-2;Q9UKF7	PITPNC1	4	2	0.859299	Two Sample t-test	-0.16325	0	0	0
E7EU96;P68400;Q8NEV1;P68400-2	CSNK2A1;CSNK2A3	18	0	0.139052	Welch Two Sample t-test	-0.568229	0	0	0
E7EV99;E7ENY0;P35611-2;P35611-6;P35611-4;P35611;P35611-3;H0Y9H2;A0A0A0MSR2;P35611-5	ADD1	4	0	0.00790344	Two Sample t-test	-0.59427	0	0	0
E7EVB6;O60941-6;O60941-7;O60941;E9PEY4;O60941-3;O60941-4;O60941-5;O60941-2	DTNB	5	0	0.239399	Two Sample t-test	0.226618	0	0	0
E7EW69;B5ME97;Q9P0V9;Q9P0V9-2;E7EX04;Q9P0V9-3	2020-09-10	18	0	0.386302	Two Sample t-test	-0.0866268	0	0	0
E7EWR4;P33240-2;P33240;E9PID8;Q9H0L4;A0A0A0MT56	CSTF2;CSTF2T	11	0	0.473054	Two Sample t-test	0.345604	0	0	0
E7EWW0;Q7Z3J2;F5H7K1;C9J7I2;Q7Z3J2-2;H3BV68;H3BVG8	C16orf62	9	4	0.126521	Two Sample t-test	0.922653	0	0	0
E7EX17;P23588;F8VX11;F8VYE9;F8VSC7;F8VP89;P23588-2;F8W0K0;F8VRU1	EIF4B	10	0	0.0674492	Two Sample t-test	-0.804196	0	0	0
E7EX44;Q05682-5;Q05682-4;Q05682-3;Q05682-6;Q05682-2;Q05682;E9PGZ1;C9J813	CALD1	8	1	0.354947	Welch Two Sample t-test	-0.518786	0	0	0
E7EX73;E9PGM1;E7EUU4;Q04637-8;Q04637-7	EIF4G1	73	0	0.417709	Two Sample t-test	-0.10979	0	0	0
E7EX90;Q14203-3;Q14203-4;Q14203-6;Q14203;Q14203-5;Q14203-2;Q6AWB1	DCTN1;DKFZp686E0752	51	0	0.142413	Two Sample t-test	-0.0809033	0	0	0
E7EXA6;A0A0D9SF58;Q8WVB6;Q8WVB6-2;F8WCC1	CHTF18	14	0	0.145354	Two Sample t-test	-0.185455	0	0	0
E9PBG3;Q9NQ86-4;Q9NQ86	TRIM36	4	3	0.465998	Two Sample t-test	0.426355	0	0	0
E9PC69;Q7KZI7-16;Q7KZI7-15;Q7KZI7-14;Q7KZI7-8;Q7KZI7;Q7KZI7-13;Q7KZI7-4;Q7KZI7-9;Q7KZI7-11;E7ETY4;Q7KZI7-5;Q7KZI7-3;Q7KZI7-6;Q7KZI7-7;Q7KZI7-2;Q7KZI7-12;Q7KZI7-10	MARK2	30	0	0.759736	Two Sample t-test	-0.0320824	0	0	0
E9PCH4;Q8TEU7;Q8TEU7-4;Q8TEU7-5;Q8TEU7-3;Q8TEU7-2;D6RE77;B7Z7Y1	RAPGEF6	40	0	0.00804878	Two Sample t-test	-0.263635	0	0	0
E9PCM6;E7EQN5;P98171;P98171-2;A0A0B4J1X7	ARHGAP4	8	2	0.0359182	Two Sample t-test	-0.885383	0	0	0
E9PD53;Q9NTJ3;Q9NTJ3-2	SMC4	41	0	0.0336443	Two Sample t-test	-0.14197	0	0	0
E9PER6;O15530-3;O15530;Q6A1A2;O15530-4;O15530-5;O15530-2	PDPK1;PDPK2P	5	4	0.452237	Two Sample t-test	0.231539	0	0	0
E9PEZ7;E7EW77;E7EP65;A0A0C4DG21;F8WAL6;Q9NYB9-2;Q9NYB9-4;Q9NYB9	ABI2	8	0	0.164914	Two Sample t-test	0.253452	0	0	0
E9PGT3;Q15418-4;Q15418;Q15418-2;Q15418-3	RPS6KA1	29	0	0.630786	Two Sample t-test	0.0642285	0	0	0
E9PH64;Q9Y6M9;E7EWZ0;E9PF49	NDUFB9	6	0	0.179818	Two Sample t-test	0.25436	0	0	0
E9PH99;Q9Y4E5-2;Q9Y4E5	ZNF451	14	0	0.0582195	Two Sample t-test	-0.601293	0	0	0
E9PHA2;Q15003;C9J470;Q15003-2	NCAPH	16	0	0.146076	Two Sample t-test	-0.229689	0	0	0
E9PHM6;F6QMI7;Q03001;E7ERU0;F8W9J4;Q03001-8	DST	50	0	0.743822	Two Sample t-test	0.0295991	0	0	0
E9PHS0;O43813;F8WDS9	LANCL1	5	1	0.274192	Welch Two Sample t-test	0.839961	0	0	0
E9PHY5;O43491-4;E9PK52;O43491-3;E9PII3;O43491-2	EPB41L2	31	0	0.498998	Two Sample t-test	-0.0631629	0	0	0
E9PHY8;Q8NDA8;Q8NDA8-3;Q8NDA8-2	MROH1	6	2	0.23739	Two Sample t-test	0.528055	0	0	0
E9PIJ1;H0YCL9;H0Y360;Q01433-5;Q01433-2;Q01433;E9PJF6;Q01433-3;Q01433-4	AMPD2	4	3	0.427551	Two Sample t-test	0.411664	0	1	0
E9PJF5;H0YCF7;G5E9I4;Q9HCU9	BRMS1	4	4	0.806795	Two Sample t-test	-0.043151	0	0	0
E9PK67;Q53GL7;E9PNI7;E9PPE7	PARP10	105	0	0.000759536	Welch Two Sample t-test	9.083	1	0	0
E9PK91;Q9NYF8-3;E9PK09;E9PQN2;E9PKI6	BCLAF1	32	3	0.673434	Two Sample t-test	0.416668	0	0	0
E9PL17;Q92989;Q92989-2	CLP1	6	1	0.363289	Welch Two Sample t-test	-0.656685	0	0	0
E9PLD2;Q9H019-3;Q9H019;E9PPF9	MTFR1L	3	4	0.748497	Two Sample t-test	0.111641	0	0	0
E9PLK3;P55786;P55786-2	NPEPPS	15	0	0.0636558	Welch Two Sample t-test	0.834403	0	1	0
E9PM92;O00193	C11orf58;SMAP	5	0	0.405718	Two Sample t-test	0.143154	0	0	0
E9PNL8;Q13574-6;Q13574-2;Q13574-4;Q13574-7;Q13574-5;Q13574-3;Q13574	DGKZ	6	2	0.211297	Welch Two Sample t-test	-0.926981	0	0	0
E9PNT2;E9PIR1;A0A0G2JRG8;A0A0G2JNY3;Q6ZUM4-2;Q6ZUM4;A0A0C4DGE6;Q6ZUM4-3	ARHGAP27	4	0	0.683828	Two Sample t-test	-0.164242	0	0	0
E9PP00;Q9C0D7;Q9C0D7-2	ZC3H12C	6	1	0.131119	Welch Two Sample t-test	-0.741936	0	0	0
E9PPJ5;E9PLM6;P21741	MDK	5	0	0.0282966	Two Sample t-test	-0.879626	0	0	0
E9PQ57;P78406;E9PPG9	RAE1	14	0	0.88677	Two Sample t-test	0.01456	0	0	0
E9PQA6;Q96EY5-2;Q96EY5-3;Q96EY5;E9PLL0;M0QZK6;E9PLZ8	MVB12A	2	4	0.896084	Two Sample t-test	0.0390975	0	0	0
E9PQH6;Q5JR08;P08134;Q5JR07;Q5JR05;C9JNR4;C9JX21;E9PLA2;Q5JR06;E9PN11;U3KQA9;U3KQV3	RHOC;RHOA	6	0	0.914799	Two Sample t-test	-0.0127612	0	0	0
E9PQP6;P49354;P49354-2;B3KVN2	FNTA	5	0	0.248072	Two Sample t-test	-0.216914	0	0	0
E9PQR7;Q9UK41;Q9UK41-2;E9PM90	VPS28	6	0	0.0209965	Two Sample t-test	0.25902	0	0	0
E9PQX9;C9JCC6;Q14919;Q14919-2;E9PNC7	DRAP1	3	1	0.0170914	Two Sample t-test	-0.988495	0	0	0
E9PR30;P62861	FAU	3	0	0.342702	Two Sample t-test	-0.361878	0	0	0
E9PS17;Q96KG9-3;Q96KG9-2;Q96KG9;E9PK59;Q96KG9-4;Q96KG9-5;Q96KG9-6;E9PPN3	SCYL1	28	0	0.849472	Two Sample t-test	0.0250925	0	0	0
F2Z2W7;Q8IZ69;Q8IZ69-2	TRMT2A	19	0	0.0813256	Welch Two Sample t-test	-0.61152	0	0	0
F2Z2X4;Q9C0E2	XPO4	17	0	0.273242	Two Sample t-test	0.20552	0	0	0
F5GWD3;Q13889;F5GXG6;Q13889-2;F5H6X0;H0YFF7;F5GX35;F5H4K7	GTF2H3	5	1	0.253771	Two Sample t-test	-0.781502	0	0	0
F5GWT4;Q9H4A3-2;Q9H4A3;Q9H4A3-5;Q9H4A3-6;Q9H4A3-7;F6UYG0	WNK1	10	0	0.0317818	Two Sample t-test	-0.388948	0	0	0
F5GWX5;A0A0C4DGG9;Q14839;Q14839-2	CHD4	65	0	0.0775222	Two Sample t-test	-0.226172	0	0	0
F5GYE8;Q8N8E3;Q8N8E3-2	CEP112	6	0	0.28906	Two Sample t-test	-0.242109	0	0	0
F5GYN4;J3KR44;Q96FW1;F5H6Q1;F5GYJ8;Q96FW1-2;F5H3F0	OTUB1	12	0	0.134016	Two Sample t-test	0.25623	0	0	0
F5GZS6;J3KPF3;P08195-2;P08195-3;P08195;P08195-4	SLC3A2	10	2	0.019861	Two Sample t-test	1.17824	1	0	0
F5H039;Q9NQX3;Q9NQX3-2;G3V582	GPHN	9	1	0.345486	Two Sample t-test	-0.480133	0	0	0
F5H070;Q9Y4C1	KDM3A	9	0	0.362957	Two Sample t-test	-0.198588	0	0	0
F5H0Q6;A0A0A0MQS2;K7EM61;Q8N2M8-3;Q8N2M8	CLASRP	5	0	0.897581	Two Sample t-test	0.0262933	0	0	0
F5H2U8;F5H2A4;P52926;F5H6H0;P52926-3;P52926-6;P52926-4;P52926-5;P52926-2	HMGA2	4	1	0.0324011	Two Sample t-test	-1.79199	0	0	0
F5H365;Q15436;Q15436-2	SEC23A	20	0	0.0372673	Two Sample t-test	0.224132	0	0	0
F5H442;Q99816;Q99816-2	TSG101	12	0	0.301054	Two Sample t-test	0.2493	0	0	0
F5H702;Q96GC5-3;Q96GC5	MRPL48	4	0	0.199581	Two Sample t-test	-0.2528	0	1	0
F5H872;Q13503	MED21	2	4	0.00250145	Two Sample t-test	1.64782	1	0	0
F5H8H2;A0A1B0GWC2;Q03426;A0A0B4J236	MVK	6	4	0.00550037	Welch Two Sample t-test	2.1995	1	0	0
F6T1Q0;Q6L8Q7-2;Q6L8Q7	PDE12	9	0	0.044519	Two Sample t-test	0.460091	0	0	0
F6TX30;Q9NWX5	ASB6	6	1	0.741469	Two Sample t-test	0.0876968	0	0	0
F6XU50;Q9NRZ9-3;Q9NRZ9-2;Q9NRZ9;A0A087WSW7;A0A0B4J1V9;Q9NRZ9-4;Q9NRZ9-6;Q9NRZ9-5	HELLS	23	0	0.285549	Two Sample t-test	-0.208469	0	0	0
F8VPD4;P27708	CAD	86	0	0.111299	Two Sample t-test	-0.223417	0	0	0
F8VR84;Q9HB07;F8VQQ3	C12orf10	7	4	0.214734	Two Sample t-test	0.757067	0	0	0
F8VV52;Q9NZN8;Q9NZN8-2;Q9NZN8-4;Q9NZN8-5;F8VRS8;F8W145	CNOT2	15	0	0.597655	Two Sample t-test	0.0313013	0	0	0
F8VVA7;P61923;F8VYZ4;P61923-5;P61923-4;F8VXB1;F8W156;F8W651;F8VUC5;F8VXR1;P61923-3	COPZ1	6	0	0.159179	Two Sample t-test	-0.115527	0	0	0
F8VVL1;O43583	DENR	4	0	0.0148678	Two Sample t-test	-0.417011	0	0	0
F8VXG7;Q99590-2;Q99590	SCAF11	10	1	0.000363463	Two Sample t-test	-1.06141	0	1	0
F8VY35;F5H4R6;H0YIV4;P55209-2;P55209;F8VUX1;F8W0J6;F8W020;F8W118;F8VXI6;F8VV59;H0YH88;H0YHC3;F8W543;B7Z9C2;P55209-3	NAP1L1	9	0	0.581075	Two Sample t-test	-0.149459	0	0	0
F8VYE8;P36873;P36873-2;F8W0W8;F8VR82	PPP1CC	21	0	0.903045	Two Sample t-test	-0.0228917	0	0	0
F8VYH9;F8VTV8;F8VWX7;P11802;F8VXD2;F8VZZ0;F8VZ51;F8W1L8;P11802-2	CDK4	8	2	0.186805	Two Sample t-test	0.636498	0	0	0
F8VZJ2;H0YHX9;Q13765;E9PAV3-2;E9PAV3;F8W0W4;F8W1N5;F8VNW4	NACA	8	0	0.00162985	Two Sample t-test	-0.820755	0	0	0
F8W0Q9;Q8NEY8-6;Q8NEY8-9;Q8NEY8-8;Q8NEY8-2;F8WF16;B7Z8L1;F8W6A0;Q8NEY8-3;Q8NEY8	PPHLN1	5	0	0.717105	Two Sample t-test	-0.0733851	0	0	0
F8W108;F8WCU9;Q68CP9-3;Q68CP9	ARID2	4	1	0.0986784	Welch Two Sample t-test	-1.12672	0	0	0
F8W1A4;P54819-2;P54819;F8VY04;P54819-3;P54819-5;F8VZG5;P54819-6;G3V213;P54819-4	AK2	15	0	0.142751	Two Sample t-test	-0.182926	0	0	0
F8W1R7;G3V1V0;P60660-2;P60660;J3KND3;G8JLA2;B7Z6Z4;F8VPF3;G3V1Y7	MYL6	13	0	0.389307	Two Sample t-test	-0.198732	0	0	0
F8W6I7;P09651-3;P09651-2;P09651;F8VZ49;Q32P51;H0YH80	HNRNPA1;HNRNPA1L2	23	0	0.0336416	Two Sample t-test	-0.37104	0	0	0
F8W6N3;Q92560	BAP1	6	3	0.151311	Welch Two Sample t-test	-0.932594	0	0	0
F8W8K9;G5E966;B8ZZZ1;Q96PC3-3;Q96PC3-4;Q96PC3;Q96PC3-2	AP1S3	2	3	0.933973	Two Sample t-test	0.021946	0	0	0
F8W930;Q9Y6M1-1;Q9Y6M1;Q9Y6M1-5;Q9Y6M1-3;Q9Y6M1-4	IGF2BP2	33	0	0.00170981	Two Sample t-test	-0.410712	0	0	0
F8W9E7;Q96BJ8;Q96BJ8-3;Q96BJ8-2	ELMO3	9	0	0.014828	Two Sample t-test	-0.225215	0	0	0
F8W9X7;Q567U6	CCDC93	4	4	0.889782	Two Sample t-test	0.0856057	0	0	0
F8WA39;Q13613-2;Q13613;Q8NEC6;H0YDX3	MTMR1	16	0	0.220394	Two Sample t-test	-0.322519	0	0	0
F8WAJ0;Q9H8H2;Q9H8H2-4;Q9H8H2-2	DDX31	12	1	0.393097	Welch Two Sample t-test	-0.667202	0	0	0
G1UD79;Q7Z309-3;Q7Z309-4;Q7Z309;Q7Z309-2	SPACIA2;FAM122B	8	0	0.00504634	Two Sample t-test	0.289845	0	0	0
G3V1A6;P57764;E9PIB2	GSDMD	15	0	0.571413	Two Sample t-test	0.132133	0	0	0
G3V1D4;Q9NUP9;O14910	LIN7C;LIN7A	4	4	0.772287	Two Sample t-test	-0.174442	0	0	0
G3V1M0;Q9Y5A6;G3V0F4	ZSCAN21	3	3	0.028446	Two Sample t-test	-0.448249	0	0	0
G3V1V4;Q8WW33	GTSF1	8	0	0.381072	Two Sample t-test	0.190909	0	0	0
G3V4A5;A0A087WYL7;O75586;O75586-2	MED6	9	0	0.0500748	Two Sample t-test	0.71656	0	0	0
G3V4K3;Q9H9C1-2;Q9H9C1	VIPAS39	5	4	0.242138	Two Sample t-test	0.645472	0	0	0
G3V529;Q9GZR7;Q9GZR7-2;F5GYL3;A0A087WXU8	DDX24	26	0	0.00191754	Two Sample t-test	-0.423057	0	0	0
G3V5R9;Q07866-6;G3V3H3;Q07866-7;Q07866-4;Q07866-9;G3V2E7;F8W6L3;E7EVH7;Q07866-8;Q07866-2;Q07866-3;Q07866;Q07866-5;Q07866-10;G5E9S8	KLC1	26	0	0.589731	Two Sample t-test	-0.0833896	0	1	0
G3V5T9;P24941;P24941-2;E7ESI2	CDK2	9	0	0.683963	Two Sample t-test	0.0909896	0	0	0
G3V5Z7;P60900;G3V295;P60900-2;G3V3I1	PSMA6	9	0	0.0169327	Two Sample t-test	-1.05673	0	0	0
G3XAH6;P51003;A0A0C4DGK1;P51003-2	PAPOLA	18	0	0.028402	Two Sample t-test	0.391437	0	0	0
G5E933;O95248;O95248-4	SBF1	33	0	0.119852	Welch Two Sample t-test	-0.534498	0	0	0
G5E953;Q13615-3;Q13615-2;Q13615	MTMR3	3	2	0.342691	Two Sample t-test	-0.446828	0	0	0
G5E977;Q6XQN6;Q6XQN6-2;Q6XQN6-3;C9J8U2	NAPRT	9	1	0.781982	Welch Two Sample t-test	-0.108929	0	1	0
G5E9A6;P51784	USP11	20	0	0.0251987	Two Sample t-test	0.437674	0	0	0
G5E9C8;Q07889	SOS1	42	0	0.0353431	Two Sample t-test	-0.44821	0	0	0
G5E9D5;Q9BQ52;Q9BQ52-4;E7ES68;Q9BQ52-3;Q9BQ52-2	ELAC2	32	0	0.176428	Two Sample t-test	-0.165618	0	0	0
G5E9E7;Q07157-2;A0A087X0K9;G3V1L9;Q07157	TJP1	70	0	0.113652	Two Sample t-test	-0.250758	0	0	0
G5E9L0;Q8N6H7;A0A0D9SF70;Q8N6H7-2;E9PQP3;Q8N6H7-3	ARFGAP2	17	0	0.739446	Two Sample t-test	-0.0513883	0	0	0
G5E9V6;Q8IUR7-7;Q8IUR7;G5E9V7;B7Z637;Q8IUR7-6;Q8IUR7-3;Q8IUR7-2;Q8IUR7-8	ARMC8	5	3	0.0453362	Welch Two Sample t-test	-1.497	0	0	0
G5E9W7;G5E9V5;P82650;H7C5H3;H7C5F2;P82650-2	MRPS22	16	0	0.0640467	Welch Two Sample t-test	-0.311652	0	0	0
G5EA30;Q92879-5;Q92879-2;Q92879-3;Q92879-6;Q92879;Q92879-4;E9PQK4;E9PSH0;E9PKU1	CELF1	10	0	0.730336	Two Sample t-test	0.0969685	0	0	0
G5EA31;P53992	SEC24C	14	0	0.299049	Two Sample t-test	0.126534	0	0	0
G5EA36;P30260;P30260-2;I3L328	CDC27	6	0	0.677704	Two Sample t-test	0.15482	0	0	0
G5EA44;F5H7W8;Q96C57;E7ENF1;F5H3K2;F5H8B7	C12orf43	4	1	0.0895119	Welch Two Sample t-test	-1.17064	0	0	0
G8JLB6;P31943;E9PCY7;D6RIU0;D6RBM0;D6RFM3;D6RIT2;D6RAM1;E5RGV0;D6R9T0;D6RDU3;D6RJ04;D6RIH9	HNRNPH1	26	0	0.56658	Two Sample t-test	-0.0779709	0	0	0
H0Y4W2	TRRAP	31	0	0.536835	Two Sample t-test	0.181611	0	0	0
H0Y5B5;E7EVG2;Q86U86-5;Q86U86-4;Q86U86-7;Q86U86-3;Q86U86-9;Q86U86-2;Q86U86-8;Q86U86;Q86U86-6;C9JPI5	PBRM1	4	3	0.0795215	Welch Two Sample t-test	-1.13929	0	0	0
H0Y6K5;H0Y7L6;Q02447-4;Q02447-3;Q02447-5;Q02447-6;Q02447-2;Q02447	SP3	2	1	0.518155	Welch Two Sample t-test	0.827171	0	0	0
H0Y720;Q9UPQ9-1;Q9UPQ9	TNRC6B	11	0	0.342047	Two Sample t-test	0.120595	0	0	0
H0Y7A7;P62158;E7ETZ0;E7EMB3;F8WBR5;M0QZ52;G3V479;G3V361;Q96HY3	CALM2;CALM1;CALM3	10	0	0.0394122	Two Sample t-test	-1.23006	0	0	0
H0Y7P7;Q9UG56-2;Q9UG56;B1AKM8;B1AKM6	PISD	8	0	0.413166	Two Sample t-test	0.166	0	0	0
H0Y7Q1;O75689-3;O75689;O75689-2;A0A087WTN6;H7C4B3;H7BZT6;H7C324;H7C264	ADAP1	12	0	0.126786	Two Sample t-test	-0.537293	0	0	0
H0Y8G5;Q14103-3;Q14103;H0YA96;Q14103-4;Q14103-2;D6RAF8;D6RF44	HNRNPD	17	0	0.00336045	Two Sample t-test	-0.372776	0	0	0
H0Y8R1;F5H5I6;H0YAK1;Q12849-5;Q12849	GRSF1	11	0	0.67451	Two Sample t-test	-0.101414	0	0	0
H0Y9G6;E7ETU7;P09001;E9PF06	MRPL3	14	0	0.0307858	Two Sample t-test	-0.484749	0	0	0
H0Y9S9;A0A087WWN8	PPIP5K2	11	1	0.423129	Two Sample t-test	-0.430877	0	0	0
H0Y9X1;Q96EY4;D6RA57	TMA16	14	0	0.150191	Welch Two Sample t-test	-0.799835	0	0	0
H0Y9Z5;Q96LI5;H0Y9C1;D6RGK9	CNOT6L	5	2	0.489993	Two Sample t-test	1.45712	0	0	0
H0YAN8;O15013-7;O15013-4;O15013-5;O15013;O15013-6	ARHGEF10	32	0	0.380925	Welch Two Sample t-test	-0.296147	0	0	0
H0YC42	NA	8	0	0.000555829	Two Sample t-test	-1.13069	0	0	0
H0YEB6;O60232;G3V1B8;H0YEK1	SSSCA1	6	0	0.560975	Two Sample t-test	0.184549	0	0	0
H0YEX2	TAF2	15	3	0.414702	Two Sample t-test	-0.91146	0	0	0
H0YH87;V9GY86;Q99700-2;Q99700-4;Q99700;F8WB06;F8VQP2;Q99700-5	ATXN2	40	0	0.000492559	Two Sample t-test	-0.684527	0	0	0
H0YJ75;Q13362-3;Q13362;Q13362-4;Q13362-5;Q13362-2;Q96B13	PPP2R5C	9	2	0.279655	Two Sample t-test	-0.492537	0	1	0
H0YKD8;P46779;P46779-2;P46779-3;H0YMF4;P46779-4;P46779-5;H0YLP6	RPL28	13	0	0.0029436	Two Sample t-test	-0.725634	0	0	0
H0YKG7;Q9BSI4-2;Q9BSI4	TINF2	3	3	0.0312835	Two Sample t-test	-1.3458	0	0	0
H0YKS2;Q6ZNA4-2;Q6ZNA4;Q6ZNA4-4;Q6ZNA4-3;H0YKK5	RNF111	2	1	0.254775	Two Sample t-test	-0.296397	0	0	0
H0YKT5;H0YKN8;H0YL70;Q04726-2;Q04726-7;Q04726-3;Q04726-6;Q04726-5;Q04726-4;Q04726;F5H7D6;H0YNT2;A0A0D9SES8;H0YNI7	TLE3	20	0	0.981913	Two Sample t-test	0.00281091	0	0	0
H0YN26;P39687	ANP32A	11	0	0.00389174	Two Sample t-test	-1.33229	0	0	0
H3BLU7;O43488	AKR7A2	4	3	0.705075	Two Sample t-test	0.375502	0	0	0
H3BLZ8;Q92841;Q92841-1;Q92841-3;Q92841-2	DDX17	41	0	0.0210555	Two Sample t-test	-0.221551	0	0	0
H3BM14;H3BM74;Q9Y5A7-2;Q9Y5A7;C9JRT6;F8WDB6	NUB1	4	3	0.507542	Two Sample t-test	-0.514469	0	0	0
H3BMH2;H3BSC1;P62491-2;Q15907-2;P62491;Q15907;B4DQU5	RAB11A;RAB11B	6	0	0.191882	Two Sample t-test	0.662683	0	0	0
H3BMQ0;P49815-7;P49815-6;P49815-5;P49815-3;P49815-2;P49815-4;P49815;H3BQK4	TSC2	6	0	0.482953	Two Sample t-test	0.141544	0	0	0
H3BNT4;Q99547;H3BSB3	MPHOSPH6	5	0	0.118279	Two Sample t-test	-0.612488	0	0	0
H3BPE1;H3BQK9	MACF1	98	0	0.83524	Two Sample t-test	-0.0278519	0	0	0
H3BQF6;Q5JPI9	METTL10	6	4	0.000626665	Two Sample t-test	2.08039	1	0	0
H3BQM0;Q8NDF8-5;Q8NDF8-3;Q8NDF8	PAPD5	8	1	0.153047	Two Sample t-test	-0.691394	0	0	0
H3BQQ9;B0QYN7;P63279;H3BPC4	UBE2I	7	0	0.0842332	Two Sample t-test	1.28028	0	0	0
H3BRG4;P22695;H3BSJ9;H3BP04	UQCRC2	6	0	0.911888	Two Sample t-test	0.0271926	0	0	0
H3BRM5;H3BV69;P20674;H3BNX8	COX5A	2	3	0.00965238	Welch Two Sample t-test	-1.6279	0	0	0
H3BRY6;B4DVT3;B4DJL6;Q96SY0-4;Q96SY0-3;Q96SY0	VWA9	12	0	0.431457	Two Sample t-test	-0.0832247	0	0	0
H3BS42;Q9H5H4	ZNF768	6	0	0.00262981	Two Sample t-test	-1.16382	0	0	0
H3BSH7;Q969X6;A0A0J9YWM9;Q969X6-2;A0A0J9YXV4	CIRH1A	5	2	0.0988402	Welch Two Sample t-test	-0.678877	0	0	0
H3BSL0;H3BR73;I3L1I3;Q8WV22	NSMCE1	2	4	0.129386	Two Sample t-test	-0.538514	0	0	0
H3BSW0;Q8N9N7	LRRC57	8	0	0.956445	Welch Two Sample t-test	-0.0155064	0	0	0
H3BTA2;P60510;H3BV22	PPP4C	6	2	0.140274	Welch Two Sample t-test	1.07524	0	0	0
H3BUD4;A0A0A0MT40;Q15111-2;Q15111	PLCL1	3	2	0.911031	Two Sample t-test	-0.251919	0	0	0
H3BV80;H3BMM9;H3BTC0;Q15287;Q15287-3;Q15287-2;H3BPG5;H3BMS0	RNPS1	7	0	0.0263849	Two Sample t-test	-0.702826	0	0	0
H7BXF5;Q9H0E3;Q9H0E3-3;Q9H0E3-2	SAP130	9	0	0.0189633	Two Sample t-test	-0.565361	0	0	0
H7BXH2;E9PKF6;Q5H9R7-6;Q5H9R7-2;Q5H9R7;Q5H9R7-5;Q5H9R7-4;Q5H9R7-3;E9PQP7	PPP6R3	17	0	0.704385	Two Sample t-test	0.0891613	0	0	0
H7BXI1;A0A087WXU3;A0FGR8-2;A0FGR8;A0FGR8-6;A0FGR8-5	ESYT2	3	0	0.0528092	Two Sample t-test	-0.297223	0	0	0
H7BY10;K7ERT8;A8MUS3;P62750;K7EJV9;K7EMA7	RPL23A	13	0	0.000357811	Two Sample t-test	-1.10499	0	0	0
H7BZK6;P62068-4;P62068-3;P62068	USP46	7	0	0.911423	Two Sample t-test	-0.0145822	0	0	0
H7C0A3;F8WCF6;P59998;P59998-3;F8WDD7;A0A0A6YYG9;P59998-2	ARPC4-TTLL3;ARPC4	3	2	0.92118	Two Sample t-test	-0.0364957	0	0	0
H7C0E5;O75312;H7BZM7	ZPR1	8	1	0.397853	Welch Two Sample t-test	-0.711191	0	0	0
H7C1F9;Q2PPJ7;Q2PPJ7-3;Q2PPJ7-2	RALGAPA2	8	0	0.201009	Two Sample t-test	-0.390224	0	0	0
H7C2I6;H7C224;D3YTB5;P51617-4;P51617-2;P51617-3;P51617	IRAK1	3	3	0.993571	Two Sample t-test	0.0024787	0	0	0
H7C2Q8;Q99848	EBNA1BP2	18	0	0.0143831	Two Sample t-test	-0.675844	0	0	0
H7C488;Q9NQ48-3;Q9NQ48-2;Q9NQ48	LZTFL1	2	4	0.694608	Two Sample t-test	0.143446	0	0	0
H7C4M9;C9JZG9;C9JZY6;P62256-2;P62256	UBE2H	2	1	0.230774	Two Sample t-test	-0.622193	0	0	0
I3L0A0;Q13404;Q13404-7;Q13404-1;Q13404-2;G3V2F7;Q13404-8;A0A0A0MSL3;Q13404-6	TMEM189-UBE2V1;UBE2V1	8	3	0.507808	Two Sample t-test	0.477461	0	0	0
I3L0E3;Q9Y2R5;E9PE17	hCG_1984214;MRPS17	5	0	0.0125476	Two Sample t-test	-0.667451	0	0	0
I3L0M3;P56270-2;I3L411;I3L4Y2;H3BPU3;H3BQS2;H3BQI4;I3L2Z5;A0A087WWR2;P56270-4;P56270-3;P56270	MAZ	2	2	0.220727	Welch Two Sample t-test	-1.25414	0	0	0
I3L0U5;Q6PK04	CCDC137	6	0	0.00062143	Two Sample t-test	-0.665436	0	0	0
I3L2B0	CLUH	23	4	0.274437	Two Sample t-test	-1.02345	0	0	0
I3L2J0;A0A0A0MQR4	CIC	17	0	0.934726	Two Sample t-test	0.0112061	0	0	0
I3L2L5;I3L4Q0;C9JLW8;I3L317	FAM195B	10	0	0.0339461	Two Sample t-test	-0.381328	0	0	0
I3L3K7;Q12968-4;Q12968-3;Q12968-2;Q12968;H3BR83;H3BRS1;Q12968-5;Q12968-6	NFATC3	11	0	0.123703	Two Sample t-test	-0.34826	0	0	0
I3L419;I3L156;Q9BSJ6-2;Q9BSJ6	FAM64A	3	4	0.207694	Two Sample t-test	1.07917	0	0	0
I3VM54;Q9Y2K7-5;Q9Y2K7-2;Q9Y2K7;Q9Y2K7-4	KDM2A	5	0	0.432807	Two Sample t-test	-0.233032	0	0	0
J3KMX2;B9EGA3;Q92925-3;Q92925;Q92925-2;J3QWB6	SMARCD2	23	0	0.339063	Two Sample t-test	-0.177494	0	0	0
J3KMZ7;Q9H0H0	INTS2	11	0	0.159401	Two Sample t-test	0.384463	0	0	0
J3KMZ8;Q92785;Q92785-2	DPF2	12	0	0.00487938	Two Sample t-test	-0.400648	0	1	0
J3KN16;Q5VYK3	KIAA0368;ECM29	45	0	0.0807999	Two Sample t-test	0.389759	0	0	0
J3KN32;Q9UKL0	RCOR1	13	0	0.835148	Two Sample t-test	0.0376175	0	0	0
J3KN75;Q0IIM8;H0Y552	TBC1D8B	8	0	0.238362	Two Sample t-test	-0.328288	0	0	0
J3KNL6;F1T0I1;O15027;O15027-5;O15027-2;O15027-4;O15027-3;X6RGP5	SEC16A	46	0	0.795049	Two Sample t-test	-0.0275074	0	0	0
J3KNN5;Q9UJV9	DDX41	17	0	0.0172653	Welch Two Sample t-test	-0.501522	0	0	0
J3KNQ4;Q9NVD7	PARVA	10	0	0.165266	Two Sample t-test	0.378046	0	0	0
J3KP39;Q9BPY3;E9PMJ2;G3V179	FAM118B	6	3	0.968208	Two Sample t-test	0.0352689	0	0	0
J3KP90;P24863;G5E954;E5RFK5;E5RI39;E5RIH8;Q5JV82;H0YBQ5;P24863-2	CCNC	7	0	0.698286	Welch Two Sample t-test	-0.110651	0	0	0
J3KPC8;H0Y494;H0Y4E8;Q9Y2K2-3;Q9Y2K2;Q9Y2K2-4;H7C3X8	SIK3	7	2	0.17752	Welch Two Sample t-test	-0.863287	0	0	0
J3KPH8;Q8WUI4-3;Q8WUI4-4;Q8WUI4;Q8WUI4-7;Q8WUI4-6;Q8WUI4-5;Q8WUI4-8;Q8WUI4-10	HDAC7	3	4	3.07297e-06	Two Sample t-test	6.24041	1	0	0
J3KPP4;O95232;D6RDI2	LUC7L3	16	0	0.00254128	Two Sample t-test	-0.458574	0	1	0
J3KQ32;Q9NTK5;Q9NTK5-2;Q9NTK5-3	OLA1	13	0	0.136315	Two Sample t-test	0.416964	0	0	0
J3KQJ1;Q8NBJ7;E9PBT8;J3QT17;A8MXB9;C9J660;Q8NBJ7-2;Q8NBJ7-5;E9PG02;C9JL30;H7C3B2;F8WA42;Q8NBJ7-3	SUMF2	7	0	0.538856	Two Sample t-test	0.20867	0	0	0
J3KQN4;Q969Q0;P83881;H0Y5B4;H7BZ11	RPL36A;RPL36AL;RPL36A-HNRNPH2	7	0	0.0293321	Two Sample t-test	-0.817217	0	0	0
J3KQR7;Q9Y4F5-2;Q9Y4F5;Q9Y4F5-3	CEP170B	8	1	0.298036	Welch Two Sample t-test	-0.394685	0	0	0
J3KQS6;Q9NWV8;M0QXG9;M0R3F4;M0R2A4;M0R2K3;M0R193;M0R0I0;Q9NWV8-3;M0R2I2	BABAM1	5	4	0.986306	Two Sample t-test	-0.010398	0	0	0
J3KR33;A0JLT2-2;A0JLT2	MED19	6	0	0.0439871	Two Sample t-test	0.658163	1	0	0
J3KR72;P49848-2;P49848;P49848-3;C9JFL8;C9JTY6	TAF6	24	0	0.000471321	Two Sample t-test	-0.533568	0	0	0
J3KR97;Q9BTW9;Q9BTW9-4;A0A0J9YWI5;A0A0J9YVR1;Q9BTW9-5	TBCD	23	0	0.488227	Two Sample t-test	0.137513	0	1	0
J3KRL7;O15534;O15534-4	PER1	16	0	0.00981908	Two Sample t-test	-0.412069	0	0	0
J3KS05;P83916;B5MD17;K7ELA4;C9JWS9	CBX1	7	0	0.214125	Two Sample t-test	-0.491036	0	0	0
J3KS15;Q14197	ICT1	12	0	0.450136	Two Sample t-test	-0.228142	0	0	0
J3KSW2;X6R2I3;Q9UNA4;J3KRG0;J3KTN3;J3KQ09	POLI	2	3	0.0272597	Two Sample t-test	-1.14395	0	0	0
J3KTA4;P17844;P17844-2	DDX5	52	0	0.00227546	Two Sample t-test	-0.450154	0	0	0
J3KTF8;J3QQX2;P52565;J3KRE2;J3KRY1;P52565-2	ARHGDIA	10	0	0.00566598	Two Sample t-test	-1.54768	0	0	0
J3KTH2;Q92750;Q92750-2	TAF4B	5	4	0.325279	Two Sample t-test	-0.467658	0	0	0
J3KTL2;Q07955;Q07955-3;Q07955-2	SRSF1	26	0	0.000171369	Two Sample t-test	-0.710524	0	0	0
J3QL05;J3KP15;Q01130-2;Q01130	SRSF2	15	0	0.055774	Two Sample t-test	-1.01672	0	0	0
J3QLE5;P14678-2;P63162;P14678;P63162-2;P14678-3;J3KRY3;S4R3P3	SNRPN;SNRPB	10	0	0.00358446	Two Sample t-test	-0.891644	0	0	0
J3QLS3;Q9Y2R9;J3KSI8;J3QQS1;J3QKW2	MRPS7	9	0	0.022523	Two Sample t-test	-0.37038	0	0	0
J3QQ67;Q07020;G3V203;H0YHA7;Q07020-2;F8VYV2;A0A075B7A0;F8VUA6	RPL18	15	0	0.0133903	Two Sample t-test	-0.55623	0	0	0
J3QQJ0;Q9UHR5;J3QLH3;F5H478;J3KRU5	SAP30BP	18	0	0.0139936	Two Sample t-test	-0.441121	0	0	0
J3QQW9;Q15022	SUZ12	8	0	0.0247563	Two Sample t-test	-0.458957	0	0	0
J3QQY0;J3KSZ8;Q68DK7	MSL1	4	0	0.0495504	Welch Two Sample t-test	-0.574033	0	0	0
J3QR07;Q96MU7;Q96MU7-2	YTHDC1	15	0	0.049472	Welch Two Sample t-test	-1.08694	0	0	0
J3QRS3;P19105;O14950;J3KTJ1;P24844	MYL12A;MYL12B;MYL9	7	0	0.00219655	Two Sample t-test	-0.512127	0	0	0
J3QRS9;O43670;O43670-4;X6R4W8;O43670-3;J3KS31	ZNF207	8	0	0.127383	Welch Two Sample t-test	-0.607889	0	0	0
J3QRV5;Q6P1M3;Q6P1M3-2	LLGL2	45	0	0.0803517	Welch Two Sample t-test	-0.546557	0	0	0
J3QS41;P42694;P42694-2;A0A075B6R3	HELZ	30	0	0.0365851	Two Sample t-test	-0.350571	0	0	0
J3QT28;O43684-2;O43684;J3QSX4	BUB3	13	0	0.05072	Welch Two Sample t-test	-0.478439	0	0	0
J3QTJ6;Q5CZC0	FSIP2	3	4	0.234864	Two Sample t-test	-0.876657	0	0	0
J9JIC5;Q9HAS0;J3KRR1	C17orf75	13	0	0.00282766	Two Sample t-test	0.323397	0	0	0
K4DI93;Q13620-1;Q13620;Q13620-3	CUL4B	29	0	0.76645	Two Sample t-test	0.0384771	0	0	0
K7EIE8;O95983-2;O95983;A0A0A0MTS6	MBD3	3	0	0.891447	Two Sample t-test	-0.033506	0	0	0
K7EIG1;O75153	CLUH	24	0	0.0314535	Two Sample t-test	0.382304	0	0	0
K7EIU8;Q13485;K7ES96	SMAD4	24	0	0.227462	Welch Two Sample t-test	-0.639367	0	0	0
K7EIY6;Q9BV68-2;Q9BV68	RNF126	4	0	0.089768	Two Sample t-test	-0.377216	0	0	0
K7EJD2;A0A0A0MR03;Q9Y5B0-4;Q9Y5B0;A0A0J9YWJ4;A0A0J9YWB6	CTDP1	5	0	0.00344743	Two Sample t-test	0.34271	0	0	0
K7EK07;P84243;K7EMV3;B4DEB1;K7ES00;Q16695;Q6NXT2	H3F3B;H3F3A;HIST3H3;H3F3C	16	4	6.80674e-07	Two Sample t-test	4.55627	1	0	0
K7EKE6;P36776-2;P36776;K7EJE8;P36776-3	LONP1	36	0	0.497511	Two Sample t-test	0.0851874	0	1	0
K7EKI8;O60437;K7EQ71	PPL	7	1	0.741138	Two Sample t-test	0.121706	0	0	0
K7ELC2;P62841;K7EJ78;K7EQJ5;K7EM56;A0A0B4J2B4;S4R417	RPS15	8	0	0.0760855	Two Sample t-test	-0.754527	0	0	0
K7ELE3;Q08117;Q08117-2;K7EQH5	AES	4	0	0.168479	Two Sample t-test	0.490166	0	0	0
K7ELG9;Q3MHD2;Q3MHD2-2	LSM12	6	0	0.419807	Two Sample t-test	-0.270633	0	0	0
K7ELL7;P14314-2;P14314	PRKCSH	6	2	0.128887	Welch Two Sample t-test	-2.1135	0	0	0
K7EM18;P41567	EIF1	8	0	0.00103173	Two Sample t-test	0.814325	1	0	0
K7EP32;Q9BZV1-2;Q9BZV1	UBXN6	6	1	0.462418	Welch Two Sample t-test	0.561917	0	0	0
K7EP90;Q9BTD8-4;Q9BTD8-2;Q9BTD8-3;Q9BTD8;K7EQ03;K7ER08	RBM42	5	0	0.0402813	Two Sample t-test	-0.423413	0	1	0
K7EQ02;K7EQ55;K7EK33;Q96EP5-2;Q96EP5	DAZAP1	4	1	0.312183	Two Sample t-test	0.606862	0	0	0
K7EQG9;P17706-3;P17706-2;P17706;K7ENP9;P17706-4	PTPN2	3	1	0.159755	Two Sample t-test	-0.370646	0	0	0
K7ERG2;Q9NYR9-2;Q9NYR9;H7BXP1;Q9NYR9-3	NKIRAS2	3	2	0.899382	Two Sample t-test	-0.0544755	0	0	0
L0R8F8	SMCR7L	2	3	0.00708352	Two Sample t-test	0.826777	1	0	0
M0QWZ7;M0R2C6;Q9NP81;B4DJM9;Q9NP81-2	SARS2	4	3	0.0993875	Welch Two Sample t-test	-1.34029	0	0	0
M0QY97;Q9UPT8	ZC3H4	10	0	0.00738583	Welch Two Sample t-test	-1.03705	0	0	0
M0QZR4;Q92888;Q92888-3;Q92888-2;Q92888-4;M0QYC1	ARHGEF1	31	0	0.240035	Two Sample t-test	0.188808	0	0	0
M0R0F0;P46782;M0R0R2;M0QZN2	RPS5	27	0	0.185827	Two Sample t-test	-0.233811	0	0	0
M0R0N4;M0QYZ2;P53680;X6R390;P53680-2;M0QZ21	AP2S1	5	0	0.602086	Two Sample t-test	-0.0745347	0	0	0
M0R0P8;Q13459-2;Q13459;M0R300	MYO9B	19	0	0.0340322	Two Sample t-test	-0.445577	0	0	0
M0R165;Q9UBC2-3;Q9UBC2;Q9UBC2-2;Q9UBC2-4;M0R2S2	EPS15L1	14	0	0.436747	Two Sample t-test	0.175086	0	0	0
M0R1A7;M0R117;Q02543;M0R3D6;M0R0P7	RPL18A	13	0	0.234326	Two Sample t-test	-0.239529	0	0	0
M0R208;Q16740;M0QYV5	CLPP	4	0	0.380451	Two Sample t-test	0.0843114	0	0	0
M0R2P6;Q8TBC3;M0R0S1	SHKBP1	21	0	0.196843	Two Sample t-test	-0.324846	0	0	0
M0R2Z9;Q8IX01;M0R3F6;Q8IX01-4;Q8IX01-3	SUGP2	8	3	0.00599948	Two Sample t-test	-1.60032	0	0	0
M0R3C8;Q96T60;A0A0D9SFL2;M0QYH2;M0QYI1;Q96T60-2	PNKP	10	0	0.0188912	Two Sample t-test	-0.555254	0	0	0
O00116;A0A1B0GWA2	AGPS	11	0	0.0970321	Two Sample t-test	0.260075	0	0	0
O00139-1;O00139-5;O00139;O00139-4;O00139-2	KIF2A	13	0	0.00102571	Two Sample t-test	-0.403105	0	0	0
O00148;O00148-2;O00148-3;K7EQN7	DDX39A	30	0	0.188578	Two Sample t-test	-0.143089	0	0	0
O00151	PDLIM1	17	0	0.993638	Two Sample t-test	-0.00365737	0	0	0
O00154-4;O00154-6;O00154-7;O00154;O00154-5;O00154-2;O00154-3;K7EKP8	ACOT7	12	0	0.0283535	Two Sample t-test	0.417772	0	0	0
O00159-2;F5H6E2;O00159-3;O00159	MYO1C	48	0	0.853621	Two Sample t-test	-0.0299703	0	0	0
O00170;E9PMH2	AIP	15	0	0.785651	Two Sample t-test	0.0405033	0	0	0
O00178	GTPBP1	20	0	0.86796	Two Sample t-test	-0.0248089	0	0	0
O00186	STXBP3	6	3	0.454458	Two Sample t-test	0.521847	0	0	0
O00203-3;O00203	AP3B1	44	0	0.0566576	Two Sample t-test	-0.318891	0	0	0
O00231;O00231-2	PSMD11	28	0	0.141333	Two Sample t-test	-0.149006	0	0	0
O00232;O00232-2	PSMD12	23	0	0.906602	Welch Two Sample t-test	-0.0204546	0	0	0
O00257	CBX4	6	1	0.0553597	Welch Two Sample t-test	-1.70743	0	0	0
O00267-2;O00267	SUPT5H	7	3	0.54786	Two Sample t-test	-0.61662	0	0	0
O00268;A0A0G2JRY5	TAF4	26	0	0.0202186	Two Sample t-test	-0.475699	0	0	0
O00291-3;O00291-4;O00291	HIP1	9	1	0.365944	Two Sample t-test	0.532164	0	0	0
O00299	CLIC1	16	0	0.236896	Two Sample t-test	0.69877	0	0	0
O00303	EIF3F	16	0	0.00832393	Two Sample t-test	0.470929	0	0	0
O00308;O00308-2;O00308-3	WWP2	10	0	0.356552	Two Sample t-test	-0.31407	0	0	0
O00330-3;O00330;H0YD97	PDHX	7	1	0.737227	Two Sample t-test	-0.245127	0	0	0
O00401	WASL	9	0	0.269723	Two Sample t-test	-0.30368	0	0	0
O00410;O00410-3;H0Y8C6	IPO5	59	0	0.119249	Two Sample t-test	0.325102	0	0	0
O00411	POLRMT	13	0	0.129909	Two Sample t-test	-0.278616	0	0	0
O00422;U3KPY7;H7BZW6	SAP18	6	0	0.0140453	Two Sample t-test	-1.05497	0	0	0
O00425	IGF2BP3	26	0	0.000318266	Two Sample t-test	-0.472809	0	0	0
O00429;O00429-3;O00429-6;O00429-5;O00429-7	DNM1L	51	0	0.766378	Two Sample t-test	0.0399263	0	0	0
O00442;O00442-2	RTCA	7	0	0.205641	Two Sample t-test	-0.269192	0	0	0
O00443	PIK3C2A	23	0	0.204092	Two Sample t-test	-0.382113	0	0	0
O00471;A0A0A0MSI8;F8W9B8	EXOC5	14	0	0.315761	Two Sample t-test	0.259288	0	0	0
O00487	PSMD14	12	0	0.237211	Two Sample t-test	0.180579	0	0	0
O00488	ZNF593	5	0	0.0610771	Two Sample t-test	-0.384061	0	0	0
O00505	KPNA3	17	0	0.260241	Two Sample t-test	-0.156769	0	0	0
O00515;E9PDI4	LAD1	15	0	0.00123916	Two Sample t-test	0.470311	0	1	0
O00560-2;O00560;B4DHN5;E9PBU7;O00560-3	SDCBP	6	0	0.281146	Two Sample t-test	-0.148823	0	0	0
O00566	MPHOSPH10	9	0	0.00109574	Two Sample t-test	-1.0328	0	0	0
O00567	NOP56	31	0	3.41734e-05	Two Sample t-test	-0.702937	0	0	0
O00629	KPNA4	12	0	0.584434	Two Sample t-test	0.100749	0	0	0
O00743-2;O00743;O00743-3	PPP6C	5	0	0.00609011	Two Sample t-test	0.694062	1	0	0
O14497;O14497-2;H0Y488;A0A1B0GTU5;O14497-3	ARID1A	27	0	0.509302	Two Sample t-test	-0.0861434	0	0	0
O14545;F8VNX8	TRAFD1	7	0	0.00307953	Two Sample t-test	-0.759534	0	0	0
O14561;H3BNK3	NDUFAB1	3	0	0.025628	Two Sample t-test	-0.547074	0	0	0
O14578;O14578-4;H7BYJ3;O14578-3	CIT	15	0	0.38061	Two Sample t-test	-0.242633	0	0	0
O14579;M0QXB4;O14579-2;O14579-3	COPE	15	0	0.932631	Two Sample t-test	0.0184337	0	0	0
O14617;O14617-5;O14617-4;O14617-2;O14617-3	AP3D1	42	0	0.100878	Two Sample t-test	-0.235463	0	0	0
O14639-2;O14639-6;O14639;F8W8M4;A0A0A0MRL6;O14639-3;O14639-5;O14639-4;J3QSX6	ABLIM1	27	0	0.159639	Two Sample t-test	-0.245612	0	0	0
O14641;I3L2N2;I3L2W9	DVL2	10	0	0.49069	Two Sample t-test	-0.116328	0	0	0
O14646-2;O14646	CHD1	79	0	4.5267e-07	Two Sample t-test	-0.808187	0	0	0
O14647;O14647-2;A0A1B0GTU9	CHD2	51	0	3.80806e-05	Two Sample t-test	-0.734197	0	0	0
O14737;O14737-2;K7EQA1;K7ESJ4	PDCD5	6	0	0.0144464	Two Sample t-test	-1.28648	0	0	0
O14744;O14744-5;O14744-2;O14744-3;O14744-4	PRMT5	19	0	0.00019808	Two Sample t-test	-0.514569	0	0	0
O14745;O14745-2	SLC9A3R1	29	0	0.0638154	Two Sample t-test	0.457661	0	0	0
O14773-2;O14773	TPP1	3	0	0.0964495	Two Sample t-test	0.373282	0	0	0
O14776-2;O14776;G3V220	TCERG1	23	0	0.108932	Two Sample t-test	-0.28871	0	0	0
O14787-2;O14787;A0A075B780	TNPO2	29	0	0.140627	Two Sample t-test	0.39437	0	0	0
O14802	POLR3A	8	2	0.297304	Welch Two Sample t-test	0.496619	0	0	0
O14818;O14818-2;H0Y586	PSMA7	12	0	0.0271064	Two Sample t-test	-0.472634	0	0	0
O14828;O14828-2	SCAMP3	5	0	0.000885492	Two Sample t-test	0.887908	1	0	0
O14874;O14874-2;O14874-3;H3BTL2;H3BS02	BCKDK	10	0	0.161059	Two Sample t-test	-0.382446	0	0	0
O14893;O14893-2;H0YEL0;O14893-3	GEMIN2	6	0	0.451462	Two Sample t-test	-0.0627094	0	0	0
O14929;O14929-2	HAT1	15	0	0.0503665	Two Sample t-test	0.304195	0	0	0
O14936-3;O14936-4;O14936-6;O14936-2;O14936;Q5JS74;Q5JS72;O14936-5	CASK	9	0	0.473318	Two Sample t-test	-0.114883	0	0	0
O14964;O14964-2;I3L1P5	HGS	15	0	0.162809	Two Sample t-test	-0.226558	0	0	0
O14965;Q5QPD4;A3KFJ0;A3KFJ1;Q5QPD2	AURKA	7	0	0.66011	Two Sample t-test	-0.0936567	0	0	0
O14974;O14974-4;O14974-5;O14974-3;O14974-2;F8VZN8	PPP1R12A	19	0	0.118855	Two Sample t-test	-0.26013	0	0	0
O14976;O14976-2	GAK	33	0	0.299788	Two Sample t-test	-0.151589	0	0	0
O14979-3;O14979-2;A0A087WUK2;O14979	HNRNPDL	14	0	0.915961	Two Sample t-test	-0.0229294	0	0	0
O14980	XPO1	58	0	0.858606	Two Sample t-test	0.0495541	0	0	0
O15014	ZNF609	19	0	0.00613218	Two Sample t-test	-0.544088	0	0	0
O15037	KHNYN	12	0	0.523359	Two Sample t-test	-0.102383	0	0	0
O15042-2;O15042;E7ET15;H0Y8D9	U2SURP	60	0	0.0039264	Welch Two Sample t-test	-1.30985	0	0	0
O15056-2;O15056;O15056-3;E7ER60;X6R647	SYNJ2	14	0	0.180386	Welch Two Sample t-test	-0.361046	0	0	0
O15084;O15084-4;O15084-1;O15084-2	ANKRD28	14	0	0.333545	Two Sample t-test	0.0788262	0	0	0
O15091;O15091-2;O15091-4	KIAA0391	17	0	0.771157	Welch Two Sample t-test	0.0822394	0	0	0
O15111	CHUK	18	0	0.528653	Two Sample t-test	-0.133659	0	0	0
O15143	ARPC1B	14	0	0.221916	Welch Two Sample t-test	-0.371412	0	0	0
O15144	ARPC2	7	1	0.702075	Welch Two Sample t-test	0.198404	0	0	0
O15145;F8VR50;C9JZD1	ARPC3	4	4	0.109561	Two Sample t-test	1.1589	0	0	0
O15156;O15156-2	ZBTB7B	4	0	0.322755	Two Sample t-test	-0.215764	0	0	0
O15160;O15160-2;E7EQB9	POLR1C	16	0	0.283233	Two Sample t-test	0.135816	0	0	0
O15164-2;O15164	TRIM24	9	2	0.300063	Two Sample t-test	-0.488094	0	0	0
O15169-2;O15169	AXIN1	14	0	2.70769e-06	Two Sample t-test	-0.770521	0	0	0
O15212;A2AB88	PFDN6	5	0	0.0337009	Two Sample t-test	-0.835493	0	0	0
O15213;H0Y6G3;A0A140T9L0;A0A0G2JJL1	WDR46	6	1	0.905869	Two Sample t-test	-0.0657429	0	0	0
O15226;O15226-2	NKRF	21	0	0.0008122	Two Sample t-test	-1.05494	0	0	0
O15231;O15231-6;O15231-4;O15231-5	ZNF185	17	0	0.0131528	Welch Two Sample t-test	0.361692	0	0	0
O15234;J3KSY7	CASC3	4	1	0.804447	Welch Two Sample t-test	0.177805	0	0	0
O15235	MRPS12	3	2	0.0729764	Welch Two Sample t-test	-1.8692	0	0	0
O15264	MAPK13	4	2	0.898943	Two Sample t-test	-0.0260435	0	0	0
O15294;O15294-3;O15294-2;O15294-4	OGT	23	0	0.101393	Welch Two Sample t-test	-0.323918	0	0	0
O15344;C9J453;O15344-2;A0A087X255	MID1	22	0	0.0585114	Two Sample t-test	-0.493576	0	0	0
O15355	PPM1G	23	0	0.00337293	Two Sample t-test	-0.310072	0	0	0
O15371-2;O15371-3;O15371	EIF3D	22	0	0.256675	Two Sample t-test	-0.0769973	0	0	0
O15379;O15379-2	HDAC3	10	0	0.0429906	Two Sample t-test	-0.402103	0	0	0
O15397;O15397-2	IPO8	10	3	0.0120608	Two Sample t-test	-1.60693	0	0	0
O15427	SLC16A3	3	3	0.163388	Welch Two Sample t-test	-0.825193	0	0	0
O15446;O15446-2	CD3EAP	20	0	0.00445268	Two Sample t-test	-0.392747	0	0	0
O15479	MAGEB2	21	0	0.00076657	Two Sample t-test	-0.491503	0	0	0
O15498;O15498-2	YKT6	10	0	0.104738	Two Sample t-test	0.446614	0	0	0
O43143	DHX15	78	0	0.110124	Welch Two Sample t-test	-1.00185	0	0	0
O43148;O43148-2	RNMT	35	0	0.000134451	Two Sample t-test	-0.570037	0	0	0
O43156	TTI1	20	0	0.0171655	Two Sample t-test	0.333649	0	0	0
O43159;E9PPY3	RRP8	6	1	0.167905	Welch Two Sample t-test	-0.703855	0	0	0
O43172-2;O43172	PRPF4	17	0	0.00601587	Two Sample t-test	-0.379401	0	0	0
O43175;Q5SZU1	PHGDH	28	0	0.17773	Two Sample t-test	0.145845	0	0	0
O43237;O43237-2;B4E2E0	DYNC1LI2	12	0	0.916166	Two Sample t-test	0.02025	0	0	0
O43242;O43242-2	PSMD3	30	0	0.709155	Two Sample t-test	0.0454762	0	0	0
O43251-6;O43251-8;A0A0G2JSB3;I3L1D4;B0QYY7;S4R469;F8VR27;F8VZY7;B0QYV1;B0QYY4;A0A087X2B1;A0A0G2JRA5;J3KNW3;B7Z1U7;F8VZG9;O43251-9;Q9NWB1-3;O43251-4;O43251-5;O43251-10;O43251-2;O43251;Q9NWB1-4;Q9NWB1-5;Q9NWB1;O43251-7;Q9NWB1-2	RBFOX2;RBFOX1	4	1	0.68432	Welch Two Sample t-test	-0.286199	0	0	0
O43252	PAPSS1	11	0	0.166933	Two Sample t-test	-0.271493	0	0	0
O43264;O43264-2	ZW10	13	0	0.0103091	Two Sample t-test	0.487839	0	0	0
O43290	SART1	39	0	0.0037286	Two Sample t-test	-0.53032	0	0	0
O43293;O43293-2	DAPK3	6	3	0.12042	Welch Two Sample t-test	-1.31659	0	0	0
O43301;A0A1B0GTF3	HSPA12A	16	0	0.907183	Two Sample t-test	-0.018505	0	0	0
O43310	CTIF	23	0	0.0846984	Welch Two Sample t-test	-0.720578	0	0	0
O43318;O43318-2;O43318-3;O43318-4;Q9UG54	MAP3K7;DKFZp586F0420	20	0	0.0811012	Two Sample t-test	-0.185669	0	0	0
O43379;O43379-4	WDR62	3	1	0.155638	Welch Two Sample t-test	-0.640824	0	0	0
O43390;O43390-3;B4DT28	HNRNPR	31	0	0.000547358	Two Sample t-test	-0.689632	0	0	0
O43395	PRPF3	12	0	0.00204898	Welch Two Sample t-test	-0.774718	0	0	0
O43396;K7ER96;K7EML9	TXNL1	6	0	0.0200028	Two Sample t-test	-0.536387	0	0	0
O43399;O43399-5;O43399-7;O43399-2;O43399-4;O43399-3;A0A087WZ51;A0A087WYR3;O43399-6	TPD52L2	10	0	0.481368	Two Sample t-test	-0.260303	0	0	0
O43402;M0R1B0	EMC8	7	0	0.347768	Two Sample t-test	0.188097	0	0	0
O43422;O43422-2	PRKRIR	30	0	0.0552667	Welch Two Sample t-test	-0.896417	0	0	0
O43447;C9JQD4;H0YEL5;O43447-2	PPIH	6	0	0.874276	Two Sample t-test	-0.0429843	0	0	0
O43474-4;O43474-1;O43474;Q5T3J6	KLF4	4	0	0.687912	Two Sample t-test	0.0945286	0	0	0
O43513;E5RIE8	MED7	4	1	0.236873	Welch Two Sample t-test	1.0575	0	0	0
O43592	XPOT	12	0	0.209122	Two Sample t-test	0.281379	0	0	0
O43615;M0QXU7	TIMM44	26	0	0.21287	Two Sample t-test	-0.17429	0	0	0
O43660;O43660-2	PLRG1	20	0	4.23771e-05	Two Sample t-test	-0.668752	0	0	0
O43663-4;O43663-2;O43663;O43663-3	PRC1	10	0	0.133618	Two Sample t-test	-0.219051	0	0	0
O43707;O43707-2;F5GXS2;O43707-3	ACTN4	50	0	0.665406	Welch Two Sample t-test	0.162579	0	0	0
O43709;O43709-3	WBSCR22	6	0	0.00952696	Two Sample t-test	-0.530827	0	0	0
O43719	HTATSF1	14	0	0.000234832	Two Sample t-test	-0.913975	0	0	0
O43741;O43741-2	PRKAB2	9	0	0.192682	Two Sample t-test	-0.28737	0	0	0
O43747;O43747-2	AP1G1	16	0	0.393882	Two Sample t-test	0.298118	0	0	0
O43765;K7EMD6	SGTA	9	0	0.746561	Two Sample t-test	-0.0982562	0	0	0
O43776	NARS	8	2	0.429279	Two Sample t-test	0.675852	0	0	0
O43795-2;E9PDF6;O43795	MYO1B	34	0	0.138665	Two Sample t-test	0.237241	0	0	0
O43809;H3BND3	NUDT21	30	0	9.81709e-05	Two Sample t-test	-0.650282	0	0	0
O43818	RRP9	8	0	0.0549817	Two Sample t-test	-0.665098	0	0	0
O43823	AKAP8	7	0	0.255663	Two Sample t-test	-0.239891	0	0	0
O43829	ZBTB14	5	1	0.0027859	Two Sample t-test	-1.21619	0	0	0
O43852;O43852-3;O43852-6;O43852-5;O43852-2;O43852-4;O43852-10;H0Y875;O43852-15	CALU	15	0	0.000678737	Two Sample t-test	-0.458288	0	0	0
O43865;O43865-2	AHCYL1	10	0	0.920711	Two Sample t-test	0.017154	0	0	0
O43896	KIF1C	9	4	0.255643	Two Sample t-test	-1.55691	0	0	0
O43913-2;O43913	ORC5	7	0	0.0383764	Two Sample t-test	-0.424368	0	0	0
O60216	RAD21	14	0	0.840424	Two Sample t-test	-0.0352044	0	0	0
O60231;A0A140T947	DHX16	18	0	0.539311	Two Sample t-test	-0.0644792	0	1	0
O60244	MED14	37	0	0.162404	Two Sample t-test	0.351881	0	0	0
O60256;O60256-2;O60256-4;O60256-3;E7EPA1;C9JDU5;C9JJS3;C9K0K7;I3L0S1	PRPSAP2	10	0	0.000453657	Two Sample t-test	0.670105	1	0	0
O60264	SMARCA5	55	0	0.00500051	Two Sample t-test	-0.425773	0	0	0
O60287	URB1	15	1	0.456954	Two Sample t-test	-0.188102	0	0	0
O60292	SIPA1L3	12	0	0.829696	Two Sample t-test	-0.0385	0	0	0
O60293-2;O60293	ZFC3H1	4	2	0.493333	Two Sample t-test	0.311637	0	0	0
O60306;H0YH15	AQR	8	4	0.190069	Two Sample t-test	-1.05266	0	0	0
O60333-2;A0A087WWA3;Q4R9M9;O60333-3;O60333;O60333-4	KIF1B;KIF1Bbeta	9	1	0.226578	Two Sample t-test	-0.258842	0	0	0
O60341;O60341-2	KDM1A	21	0	0.0120144	Two Sample t-test	0.0980747	0	0	0
O60343-2;O60343-3;O60343	TBC1D4	48	0	0.110436	Two Sample t-test	-0.168719	0	0	0
O60346	PHLPP1	7	0	0.0131541	Two Sample t-test	-0.807445	0	0	0
O60353-2;O60353	FZD6	2	2	0.430964	Two Sample t-test	-0.752681	0	1	0
O60443;O60443-3;O60443-2	DFNA5	4	4	0.0107324	Two Sample t-test	0.84901	1	0	0
O60488-2;O60488	ACSL4	32	0	0.114044	Two Sample t-test	-0.159129	0	0	0
O60493;O60493-4;O60493-3;O60493-2	SNX3	11	0	0.350352	Two Sample t-test	0.152816	0	0	0
O60502;O60502-4;O60502-2;O60502-3	MGEA5	24	0	0.208161	Two Sample t-test	-0.0592717	0	0	0
O60506-3;O60506-4;B7Z645;O60506-5	SYNCRIP	35	1	0.362695	Welch Two Sample t-test	-0.860939	0	0	0
O60506;O60506-2	SYNCRIP	37	0	0.000927691	Two Sample t-test	-0.595777	0	0	0
O60524-4;O60524-5;O60524-3;O60524;G3V5V3;G3V4D9	NEMF	12	0	0.0155499	Two Sample t-test	-0.595765	0	0	0
O60563	CCNT1	27	0	0.0132385	Two Sample t-test	-0.598987	0	0	0
O60573;B9A044;B8ZZ50;O60573-2;B8ZZL3	EIF4E2	5	0	0.0438756	Two Sample t-test	-0.489367	0	0	0
O60583-2;O60583	CCNT2	9	0	0.0123115	Two Sample t-test	-0.923641	0	0	0
O60645-2;O60645-3;O60645;D6RB59	EXOC3	9	1	0.315292	Two Sample t-test	-0.411964	0	0	0
O60664-4;O60664;O60664-3;K7ERZ3;K7EL96	PLIN3	25	0	0.408887	Two Sample t-test	-0.215665	0	0	0
O60684	KPNA6	24	0	0.345606	Two Sample t-test	0.120316	0	0	0
O60701;O60701-2;O60701-3	UGDH	22	0	0.00167834	Two Sample t-test	0.410073	0	0	0
O60716-21;O60716-19;O60716-13;O60716-11;O60716-5;O60716-3;C9JZR2;O60716-18;O60716-17;O60716-10;O60716-9;O60716-2;O60716;O60716-24;O60716-23;O60716-16;O60716-15;O60716-8;O60716-7;O60716-22;O60716-20;O60716-14;O60716-12;O60716-6;O60716-4;O60716-29;O60716-27;O60716-26;O60716-25;O60716-32;O60716-31;O60716-30;O60716-28	CTNND1	51	0	0.889202	Two Sample t-test	0.0173576	0	0	0
O60749;O60749-2	SNX2	20	0	0.260525	Two Sample t-test	0.130194	0	0	0
O60763	USO1	52	0	0.490132	Two Sample t-test	-0.0469595	0	0	0
O60783	MRPS14	2	3	0.283223	Two Sample t-test	-0.588254	0	0	0
O60784-4;O60784;O60784-2;V9GYF4;B0QY02;B0QY01;O60784-3	TOM1	4	0	0.876778	Two Sample t-test	0.0387391	0	0	0
O60825;O60825-2	PFKFB2	8	1	0.521763	Welch Two Sample t-test	-0.37597	0	0	0
O60826	CCDC22	6	2	0.15302	Two Sample t-test	-0.690308	0	0	0
O60828-5;O60828;O60828-4;O60828-2	PQBP1	7	0	0.0679848	Two Sample t-test	0.39435	0	0	0
O60832;O60832-2;C9IYT0	DKC1	25	0	4.14349e-05	Two Sample t-test	-1.21126	0	0	0
O60869-2;O60869-3;O60869	EDF1	9	0	0.66953	Welch Two Sample t-test	-0.19856	0	0	0
O60870;O60870-2	KIN	15	0	0.00595297	Two Sample t-test	-0.614585	0	0	0
O60884	DNAJA2	21	0	0.259759	Two Sample t-test	0.206939	0	0	0
O60885;O60885-2;O60885-3;M0QZD9	BRD4	47	0	0.000554483	Two Sample t-test	-0.646819	0	0	0
O60925;E5RGS4	PFDN1	4	1	0.0673349	Welch Two Sample t-test	-1.4118	0	0	0
O60942;O60942-4;O60942-2;O60942-3	RNGTT	9	0	0.00856187	Two Sample t-test	0.491001	0	0	0
O75083;O75083-3;D6RD66	WDR1	20	0	0.170078	Welch Two Sample t-test	0.777579	0	0	0
O75113	N4BP1	6	0	0.022721	Two Sample t-test	-0.29982	0	0	0
O75116;E9PF63	ROCK2	47	0	9.88732e-05	Two Sample t-test	-0.651642	0	0	0
O75131;A0A087WYQ3	CPNE3	19	0	0.137396	Two Sample t-test	-0.266502	0	0	0
O75146	HIP1R	32	0	0.624046	Two Sample t-test	0.0288546	0	0	0
O75150;O75150-3	RNF40	69	0	7.49692e-05	Two Sample t-test	-0.481228	0	0	0
O75151;E7ET14;A0A087WW48;H0Y589;H0Y3N9	PHF2;PHF8	2	0	0.105793	Two Sample t-test	-0.266929	0	0	0
O75152;E9PQ61;E9PBY7	ZC3H11A	12	0	0.00260066	Two Sample t-test	-0.569011	0	0	0
O75165	DNAJC13	11	0	0.287132	Two Sample t-test	0.186001	0	0	0
O75175;O75175-2;H7C3F5;O75175-3	CNOT3	15	0	0.778929	Welch Two Sample t-test	-0.0149765	0	0	0
O75179-2;O75179;H0YM23;O75179-6;O75179-7;O75179-4	ANKRD17	35	0	0.0020401	Two Sample t-test	-0.345216	0	0	0
O75223;M0QZK8;O75223-3	GGCT	5	3	0.000881563	Two Sample t-test	-1.58315	0	0	0
O75317	USP12	6	4	0.115596	Two Sample t-test	-1.1619	0	0	0
O75323;O75323-2	GBAS	8	0	0.43588	Two Sample t-test	-0.111705	0	0	0
O75330-2;O75330;O75330-3;O75330-4	HMMR	14	0	0.560973	Welch Two Sample t-test	-0.108468	0	0	0
O75340;O75340-2;A0A024QZ42	PDCD6	8	0	0.0249371	Welch Two Sample t-test	0.838829	1	0	0
O75351	VPS4B	16	0	0.0115883	Two Sample t-test	0.45975	0	0	0
O75367-3;O75367;O75367-2;B4DJC3	H2AFY	18	0	0.00526566	Two Sample t-test	-0.630257	0	0	0
O75369-6;O75369-3;O75369-2;O75369-9;O75369;O75369-8;E7EN95;O75369-7;O75369-5;O75369-4	FLNB	44	0	0.0321531	Two Sample t-test	0.381412	0	0	0
O75382-2;O75382;O75382-4;O75382-3	TRIM3	9	1	0.489213	Welch Two Sample t-test	-0.702549	0	0	0
O75394	MRPL33	2	0	0.423205	Two Sample t-test	0.418595	0	0	0
O75396	SEC22B	3	3	0.326279	Welch Two Sample t-test	-0.610618	0	0	0
O75400-2;O75400	PRPF40A	34	0	0.033973	Welch Two Sample t-test	-1.05763	0	0	0
O75436;S4R3Q6;O75436-2	VPS26A	11	0	0.0183078	Two Sample t-test	-0.390006	0	0	0
O75439;G3V0E4	PMPCB	7	0	0.0265595	Two Sample t-test	0.293059	0	0	0
O75446	SAP30	2	1	0.153346	Welch Two Sample t-test	-1.32007	0	0	0
O75449	KATNA1	22	0	0.0515101	Welch Two Sample t-test	-0.618979	0	0	0
O75475;O75475-3;O75475-2	PSIP1	11	0	1.41926e-05	Two Sample t-test	-0.682713	0	0	0
O75494-6;O75494-3;Q5JRI1;O75494-5;O75494-4;O75494-2;O75494;Q6IQ42	SRSF10;FUSIP1	9	0	0.00317218	Two Sample t-test	-0.760677	0	0	0
O75528-2;O75528	TADA3	7	1	0.689071	Two Sample t-test	-0.133653	0	0	0
O75530-3;O75530;O75530-2	EED	3	1	0.00807214	Two Sample t-test	-0.743073	0	0	0
O75531	BANF1	6	0	0.943955	Two Sample t-test	0.0190188	0	0	0
O75533	SF3B1	106	0	1.51974e-05	Two Sample t-test	-1.46789	0	0	0
O75534-2;O75534;O75534-3;O75534-4;E9PLT0	CSDE1	20	0	0.712352	Two Sample t-test	0.0653924	0	0	0
O75569;O75569-3;O75569-2	PRKRA	11	0	0.000599614	Two Sample t-test	-0.686257	0	0	0
O75582-3;O75582;O75582-2	RPS6KA5	10	1	0.0768849	Two Sample t-test	-1.03622	0	0	0
O75592-2;O75592	MYCBP2	10	4	1.03857e-06	Two Sample t-test	-5.25104	0	0	0
O75600;O75600-2	GCAT	5	1	0.231223	Welch Two Sample t-test	0.813417	0	0	0
O75607	NPM3	9	0	0.186142	Two Sample t-test	-0.352059	0	0	0
O75608;O75608-2;A0A087X1K9;E5RGR0;B4DP64	LYPLA1	10	0	0.24491	Two Sample t-test	0.2261	0	0	0
O75616;J3QRV9	ERAL1	13	0	0.50951	Two Sample t-test	-0.110966	0	0	0
O75643	SNRNP200	110	0	0.00715545	Welch Two Sample t-test	-0.498242	0	0	0
O75663;O75663-2	TIPRL	9	0	0.953453	Two Sample t-test	0.0103917	0	0	0
O75683	SURF6	3	4	0.0451404	Two Sample t-test	-1.23158	0	0	0
O75691	UTP20	22	0	0.0208022	Two Sample t-test	-0.401888	0	0	0
O75694;O75694-2;E9PF10	NUP155	45	0	0.0308604	Two Sample t-test	0.302859	0	0	0
O75717;O75717-2	WDHD1	14	0	0.544001	Two Sample t-test	-0.1065	0	0	0
O75792	RNASEH2A	7	2	0.435573	Two Sample t-test	-0.406934	0	0	0
O75818-2;O75818;X6RLL4;A0A087X1N3	RPP40	15	0	0.083636	Two Sample t-test	-0.551564	0	1	0
O75821;K7EL20;K7ENA8;K7ER90	EIF3G	16	0	0.216405	Two Sample t-test	0.0754636	0	1	0
O75822-3;O75822;O75822-2	EIF3J	8	0	0.026422	Two Sample t-test	-0.351918	0	0	0
O75832;B1AJY7;B1AJY5	PSMD10	8	0	0.435776	Two Sample t-test	-0.234206	0	0	0
O75874	IDH1	20	0	0.108748	Two Sample t-test	0.23799	0	0	0
O75880;J3QL56	SCO1	4	1	0.260875	Welch Two Sample t-test	-0.481539	0	0	0
O75886	STAM2	3	0	0.622615	Welch Two Sample t-test	-0.152141	0	0	0
O75909;O75909-4;G3V2Q3;G3V5E1;O75909-2;O75909-1;G3V235	CCNK	10	0	0.000989605	Two Sample t-test	-0.488613	0	0	0
O75925;O75925-2	PIAS1	10	0	0.4095	Two Sample t-test	0.112208	0	0	0
O75934	BCAS2	7	0	0.00847589	Two Sample t-test	-0.819403	0	0	0
O75937	DNAJC8	12	0	0.735767	Two Sample t-test	-0.0720802	0	0	0
O75940	SMNDC1	9	0	0.0681158	Two Sample t-test	-0.510906	0	0	0
O75962-5;O75962-2;O75962;E7EWP2;E7EPJ7;O75962-4;F5H228	TRIO	8	2	0.800291	Two Sample t-test	-0.142461	0	0	0
O76003	GLRX3	12	0	0.369499	Two Sample t-test	-0.152501	0	0	0
O76021;J3QSV6;I3L3U9;I3L3C4	RSL1D1	26	0	0.00260194	Two Sample t-test	-0.417624	0	0	0
O76031	CLPX	21	0	0.486356	Two Sample t-test	0.10389	0	0	0
O76070	SNCG	2	3	0.101078	Two Sample t-test	-1.14426	0	0	0
O76071	CIAO1	12	0	0.387789	Two Sample t-test	0.152955	0	0	0
O76094;O76094-2;D6RDY6	SRP72	28	0	0.000489149	Two Sample t-test	-0.532419	0	0	0
O94762-4;O94762	RECQL5	7	2	0.175582	Welch Two Sample t-test	-1.11871	0	0	0
O94763-2;O94763-3;O94763;O94763-4	URI1	8	3	0.0781412	Welch Two Sample t-test	-1.95688	0	0	0
O94776;O94776-2	MTA2	19	0	0.505363	Two Sample t-test	-0.10842	0	0	0
O94804	STK10	4	2	0.0349572	Two Sample t-test	-1.12233	0	0	0
O94808	GFPT2	15	2	0.154716	Welch Two Sample t-test	-1.52032	0	0	0
O94826	TOMM70A	11	0	0.94078	Two Sample t-test	-0.0220975	0	0	0
O94832;K7EIG7;J3QRN6	MYO1D	16	0	0.283342	Two Sample t-test	0.217398	0	0	0
O94842-3;O94842-2;O94842	TOX4	15	0	0.161749	Two Sample t-test	-0.203438	0	0	0
O94855;O94855-2;E9PDM8	SEC24D	11	0	0.651532	Two Sample t-test	0.10331	0	0	0
O94888;C9JAT7	UBXN7	9	0	0.0363117	Two Sample t-test	-0.455417	0	0	0
O94903;E5RG77;E5RFX7	PROSC	12	0	0.592575	Two Sample t-test	-0.0911863	0	0	0
O94906-2;O94906	PRPF6	30	0	0.0105664	Welch Two Sample t-test	-0.95119	0	0	0
O94913;E9PKN0;E9PQ01	PCF11	17	0	0.000379632	Two Sample t-test	-0.707102	0	0	0
O94915;F2Z2S2	FRYL	14	0	0.0505607	Two Sample t-test	0.248635	0	0	0
O94925-3;O94925	GLS	21	0	0.741782	Two Sample t-test	-0.0537359	0	0	0
O94966-7;O94966-6;O94966-5;O94966-3;O94966;O94966-4;E7EST9;B5MEG5;E7ESU0	USP19	23	0	0.0443681	Two Sample t-test	0.330092	0	0	0
O94973;O94973-2;A0A0G2JS82;O94973-3;A0A0G2JQM1	AP2A2	29	0	0.262595	Welch Two Sample t-test	-0.248228	0	0	0
O94992	HEXIM1	17	0	0.0184097	Two Sample t-test	-0.558046	0	0	0
O95049-5;O95049;O95049-4;O95049-3	TJP3	10	0	0.143785	Two Sample t-test	-0.370973	0	0	0
O95059	RPP14	7	0	0.000466292	Two Sample t-test	-0.281861	0	0	0
O95104-3;O95104;O95104-2	SCAF4	15	0	0.263904	Two Sample t-test	-0.211022	0	1	0
O95147	DUSP14	2	1	0.925731	Welch Two Sample t-test	-0.0288218	0	0	0
O95149	SNUPN	4	3	0.0866026	Two Sample t-test	-0.566581	0	0	0
O95163;F5H2T0	IKBKAP	35	0	0.860787	Two Sample t-test	0.010535	0	0	0
O95218-2;O95218	ZRANB2	12	0	0.000357948	Two Sample t-test	-1.13448	0	0	0
O95219;O95219-2	SNX4	10	0	0.208688	Two Sample t-test	0.355342	0	0	0
O95239;O95239-2;Q2VIQ3	KIF4A;KIF4B	13	0	0.0261118	Two Sample t-test	-0.366583	0	0	0
O95251-4;O95251;O95251-2;O95251-3;O95251-5;E7EUP3	KAT7	11	0	0.0333896	Two Sample t-test	-0.497226	0	0	0
O95336	PGLS	5	0	0.1328	Welch Two Sample t-test	0.22794	0	0	0
O95347;O95347-2	SMC2	42	0	0.0523105	Welch Two Sample t-test	-0.242286	0	0	0
O95363	FARS2	5	1	0.132235	Welch Two Sample t-test	-0.903631	0	0	0
O95365	ZBTB7A	11	0	0.00305172	Two Sample t-test	-0.486237	0	0	0
O95372;Q5QPN9;Q5QPQ0;Q5QPQ3;Q5QPQ2	LYPLA2	7	0	0.789475	Two Sample t-test	-0.103736	0	0	0
O95373	IPO7	33	0	0.680175	Two Sample t-test	0.0659334	0	0	0
O95376	ARIH2	7	0	0.243775	Two Sample t-test	-0.305692	0	0	0
O95391	SLU7	3	4	0.00356996	Two Sample t-test	-1.09276	0	0	0
O95394;O95394-4;O95394-3;J3KN95;A0A087WT27	PGM3	13	0	0.000610916	Two Sample t-test	0.733739	1	0	0
O95400	CD2BP2	6	2	0.228895	Welch Two Sample t-test	-0.834579	0	0	0
O95402;B8ZZF3	MED26	6	0	0.00343927	Two Sample t-test	0.743752	1	0	0
O95407	TNFRSF6B	6	0	0.783816	Two Sample t-test	-0.0667366	0	0	0
O95433;O95433-2;G3V438;H0YJG7	AHSA1	28	0	0.717415	Two Sample t-test	0.0451921	0	0	0
O95453-2;O95453-3;O95453;H3BRK1;F5H1Z4	PARN	11	0	0.00750799	Two Sample t-test	-0.556939	0	0	0
O95456-2;O95456	PSMG1	9	0	0.613489	Two Sample t-test	-0.0858253	0	0	0
O95478;A0A0A0MQZ6	NSA2	5	2	0.0883999	Welch Two Sample t-test	-1.87885	0	0	0
O95486;O95486-2	SEC24A	10	3	0.174043	Two Sample t-test	0.73394	0	0	0
O95487-2;O95487;O95487-3	SEC24B	30	0	0.073887	Two Sample t-test	0.329237	0	0	0
O95551;O95551-2;X6R5A3;O95551-3	TDP2	4	1	0.124129	Two Sample t-test	-0.523106	0	0	0
O95639;O95639-3;O95639-2;B7Z7B0;C9JEV9;C9K0K2;H7C419	CPSF4	12	0	0.0380026	Welch Two Sample t-test	-0.9415	0	0	0
O95644-6;O95644;O95644-5;O95644-4;O95644-8;O95644-11;O95644-3;O95644-10;O95644-2;K7ER53;F5H4S8	NFATC1	16	0	0.119084	Two Sample t-test	-0.333201	0	0	0
O95671-2;O95671;O95671-3	ASMTL	16	0	0.00513184	Two Sample t-test	0.495583	0	0	0
O95707;K7ERD7;K7EQV2	POP4	5	1	0.0758756	Welch Two Sample t-test	-1.22604	0	0	0
O95714;A0A0J9YVP0	HERC2	10	0	0.302348	Two Sample t-test	0.30141	0	0	0
O95747;C9JIG9	OXSR1	15	0	0.149812	Two Sample t-test	-0.257729	0	0	0
O95757;E9PDE8;D6RJ96	HSPA4L	18	0	0.400857	Two Sample t-test	0.203189	0	0	0
O95758-1;O95758-6;O95758;O95758-5;O95758-4;O95758-7;O95758-2	PTBP3	14	0	0.478907	Two Sample t-test	-0.186318	0	0	0
O95782-2;O95782	AP2A1	41	0	0.267529	Two Sample t-test	-0.160044	0	0	0
O95793-2;O95793;O95793-3;A0A087X1A5;Q5JW30	STAU1	22	0	0.027038	Two Sample t-test	-0.350686	0	0	0
O95801	TTC4	19	0	0.673537	Welch Two Sample t-test	0.066029	0	0	0
O95816;O95816-2	BAG2	13	0	0.251418	Welch Two Sample t-test	-0.368428	0	0	0
O95817	BAG3	37	0	0.0193068	Two Sample t-test	-0.417829	0	0	0
O95861-4;O95861;O95861-2;A6NF51;O95861-3	BPNT1	13	0	0.169475	Two Sample t-test	-0.316131	0	0	0
O95881	TXNDC12	5	2	0.445556	Welch Two Sample t-test	-0.690396	0	0	0
O95985-3;O95985-2;O95985;H0Y6W0	TOP3B	6	0	0.085849	Two Sample t-test	-0.557334	0	0	0
O96013;O96013-2	PAK4	34	0	0.35965	Welch Two Sample t-test	-0.393197	0	0	0
O96017-12;O96017;O96017-9;C9JFD7;B7ZBF7;O96017-5;O96017-2;O96017-8;O96017-7	CHEK2	3	1	0.364173	Two Sample t-test	-0.200768	0	0	0
O96019-2;O96019;H7C5S0	ACTL6A	14	0	0.296868	Two Sample t-test	-0.153077	0	0	0
P00338;P00338-3;P00338-4;P00338-5;P00338-2	LDHA	22	0	0.115819	Two Sample t-test	0.75496	0	0	0
P00367;P00367-3;P00367-2	GLUD1	33	0	0.200001	Two Sample t-test	0.277574	0	1	0
P00374;B4DM58;P00374-2	DHFR	5	1	0.743728	Two Sample t-test	0.104244	0	0	0
P00390-5;P00390-4;P00390-2;P00390-3;P00390	GSR	6	1	0.218775	Two Sample t-test	-1.22901	0	0	0
P00441;H7BYH4	SOD1	6	1	0.129976	Welch Two Sample t-test	-2.72498	0	0	0
P00491;G3V5M2	PNP	7	1	0.0441818	Welch Two Sample t-test	-1.42593	0	0	0
P00492	HPRT1	5	1	0.0169092	Two Sample t-test	-1.29384	0	0	0
P00519-2;P00519	ABL1	14	0	0.18291	Two Sample t-test	-0.387517	0	0	0
P00558;P00558-2	PGK1	23	0	0.896173	Welch Two Sample t-test	0.0817436	0	0	0
P01116-2;P01116;P01112-2;P01112;P01111	KRAS;HRAS;NRAS	5	0	0.448011	Two Sample t-test	-0.127821	0	0	0
P02545-2;Q3BDU5;Q5TCI8	LMNA	55	3	0.444059	Two Sample t-test	1.17543	0	0	0
P02545;P02545-3;P02545-6;P02545-5;P02545-4	LMNA	59	0	0.171899	Two Sample t-test	-0.360306	0	0	0
P02786;G3V0E5	TFRC	30	0	0.984211	Two Sample t-test	0.00243322	0	0	0
P04040	CAT	8	0	0.580534	Two Sample t-test	-0.0850974	0	0	0
P04049;P04049-2;H7C155	RAF1	4	3	0.0641985	Two Sample t-test	-0.996034	0	0	0
P04062-4;P04062-5;P04062-2;P04062;A0A0G2JNZ5;A0A0G2JNZ0;A0A0G2JLB3	GBA	3	4	0.897464	Two Sample t-test	0.0505222	0	0	0
P04075;J3KPS3;P04075-2;H3BQN4	ALDOA	28	0	0.227362	Two Sample t-test	-0.488349	0	0	0
P04080	CSTB	5	1	0.0761084	Two Sample t-test	-1.70198	0	0	0
P04083;Q5T3N1	ANXA1	24	0	0.269303	Two Sample t-test	-0.236285	0	0	0
P04181;P04181-2	OAT	39	0	0.00359768	Two Sample t-test	0.452302	0	0	0
P04183;K7ERV3;K7ES52;K7ERJ1	TK1	12	0	0.000377141	Two Sample t-test	0.854471	1	0	0
P04350	TUBB4A	42	0	0.0210519	Welch Two Sample t-test	-0.675628	0	0	0
P04406;P04406-2;E7EUT5	GAPDH	29	0	0.0143273	Two Sample t-test	0.896088	1	0	0
P04792;F8WE04	HSPB1	20	0	0.171251	Two Sample t-test	0.29088	0	0	0
P04818;P04818-2;P04818-3	TYMS	6	0	0.873866	Two Sample t-test	0.0262113	0	0	0
P04899;P04899-4;P04899-6;P04899-3;P04899-5;P04899-2;P63096;P08754;P63096-2;P09471-2	GNAI2;GNAI1;GNAI3;GNAO1	6	0	0.281233	Two Sample t-test	0.290735	0	0	0
P05023-3;P05023-4;P05023;P05023-2;M0R116;A0A0A0MT26;P13637;P13637-2;P13637-3	ATP1A1;ATP1A3	14	0	0.0152433	Two Sample t-test	0.77552	1	0	0
P05091	ALDH2	12	0	0.000534056	Two Sample t-test	0.623288	1	0	0
P05109	S100A8	3	2	0.747219	Two Sample t-test	-0.214098	0	0	0
P05141;V9GYG0;P12236;P12235	SLC25A5;SLC25A4;SLC25A6	2	0	0.655388	Two Sample t-test	0.127559	0	0	0
P05161;A0A096LPJ4;A0A096LNZ9	ISG15	6	0	0.0412908	Two Sample t-test	-0.373859	0	0	0
P05198;G3V4T5;H0YJS4	EIF2S1	28	0	0.0243859	Two Sample t-test	-0.247165	0	1	0
P05386	RPLP1	5	3	0.0646627	Welch Two Sample t-test	3.72641	0	0	0
P05387	RPLP2	10	0	0.000562083	Two Sample t-test	-0.822104	0	0	0
P05388;F8VWS0;P05388-2;F8VW21;F8VU65;F8VPE8;G3V210;F8VZS0;F8VQY6;F8VRK7;Q8NHW5	RPLP0;RPLP0P6	21	0	0.00221048	Two Sample t-test	-0.675768	0	0	0
P05423	POLR3D	8	1	0.430039	Welch Two Sample t-test	-0.579204	0	0	0
P05455;E7ERC4	SSB	13	0	0.176767	Two Sample t-test	-0.442276	0	0	0
P05783;F8VZY9	KRT18	59	0	0.963326	Two Sample t-test	-0.00626872	0	0	0
P06400	RB1	25	0	0.0584225	Two Sample t-test	0.2036	0	0	0
P06576;H0YH81	ATP5B	35	0	0.152906	Two Sample t-test	-0.211261	0	0	0
P06702	S100A9	3	1	0.0995708	Two Sample t-test	1.0739	0	0	0
P06703;R4GN98	S100A6	9	0	0.0742025	Welch Two Sample t-test	-1.41451	0	0	0
P06730;D6RBW1;P06730-3;P06730-2	EIF4E	10	0	0.473021	Two Sample t-test	0.125048	0	0	0
P06733;P06733-2;K7EM90	ENO1	43	0	0.00588847	Two Sample t-test	-1.05413	0	0	0
P06737-2;P06737;E9PK47	PYGL	13	0	0.72956	Two Sample t-test	0.0904735	0	0	0
P06744;A0A0A0MTS2;K7EQ48;P06744-2;A0A0J9YXP8;A0A0J9YYH3	GPI	33	0	0.297508	Welch Two Sample t-test	-0.353138	0	0	0
P06746;E7EW18;H0YBJ0;H0YBX1	POLB	11	0	0.0129809	Two Sample t-test	-0.494281	0	0	0
P06748-2;P06748;P06748-3	NPM1	24	0	0.000784339	Two Sample t-test	-0.882197	0	0	0
P06753-2;Q5HYB6;P06753-5;A0A087WWU8;P06753-3;P06753-6;P06753-4;Q5VU61;D6R904	TPM3;DKFZp686J1372	21	0	0.000248987	Two Sample t-test	-1.09243	0	0	0
P07195;A8MW50;C9J7H8	LDHB	18	0	0.262664	Two Sample t-test	0.69763	0	0	0
P07237;H7BZ94;H0Y3Z3	P4HB	38	0	0.130351	Two Sample t-test	-0.524032	0	0	0
P07305;P07305-2	H1F0	6	0	3.06666e-05	Two Sample t-test	-1.32937	0	0	0
P07355;P07355-2;H0YN42;H0YMD0;H0YMU9;H0YM50;A6NMY6;H0YKS4	ANXA2;ANXA2P2	38	0	0.095403	Two Sample t-test	-0.595397	0	0	0
P07384	CAPN1	25	0	0.138911	Two Sample t-test	0.185795	0	0	0
P07737;K7EJ44	PFN1	11	0	0.771431	Welch Two Sample t-test	0.226442	0	0	0
P07741;H3BQZ9;P07741-2;H3BQF1;H3BQB1;H3BSW3	APRT	11	0	0.130769	Two Sample t-test	0.204913	0	0	0
P07814;V9GYZ6	EPRS	88	0	0.00389884	Welch Two Sample t-test	-0.289486	0	0	0
P07858	CTSB	10	0	0.174647	Two Sample t-test	0.172814	0	0	0
P07900;P07900-2	HSP90AA1	77	0	0.118101	Two Sample t-test	-0.19065	0	0	0
P08047;P08047-3;P08047-2;H3BUU5	SP1	6	0	0.00633775	Two Sample t-test	-0.581703	0	0	0
P08133-2;P08133;E5RK69;E7EMC6	ANXA6	12	0	0.634995	Two Sample t-test	0.173706	0	0	0
P08237;P08237-3;P08237-2	PFKM	46	0	0.00875201	Two Sample t-test	0.476162	0	1	0
P08238	HSP90AB1	91	0	0.707627	Two Sample t-test	-0.0494372	0	0	0
P08243-2;P08243;P08243-3;F8WEJ5	ASNS	23	0	0.558375	Two Sample t-test	0.0787201	0	0	0
P08397;F5H345;P08397-2;P08397-3;P08397-4;F5GY90	HMBS	10	0	0.140358	Two Sample t-test	-0.228146	0	0	0
P08559-3;P08559;P08559-2;P08559-4	PDHA1	8	3	0.137791	Two Sample t-test	0.85482	0	0	0
P08579	SNRPB2	12	0	0.033468	Welch Two Sample t-test	-1.43221	0	0	0
P08581;P08581-2	MET	5	1	0.545314	Two Sample t-test	0.274572	0	0	0
P08621-2;P08621	SNRNP70	14	0	0.00391301	Two Sample t-test	-0.592236	0	1	0
P08651-2	NFIC	18	0	0.0603595	Two Sample t-test	-0.597621	0	0	0
P08708;H0YN88;A0A075B716	RPS17	16	0	0.000446359	Two Sample t-test	-0.894608	0	0	0
P08727	KRT19	60	0	0.500065	Two Sample t-test	-0.0897933	0	0	0
P08758;D6RBL5;E9PHT9;D6RBE9	ANXA5	17	0	0.0081419	Two Sample t-test	0.650329	1	0	0
P09012;M0R268;M0R0G9;M0QXK2;M0R221;M0R2B8;M0QZG7	SNRPA	8	0	0.053345	Two Sample t-test	-0.685747	0	0	0
P09104;P09104-2;F5H0C8;P13929-2;P13929	ENO2;ENO3	11	2	0.0859448	Two Sample t-test	-1.07598	0	1	0
P09211;A8MX94	GSTP1	17	0	0.849223	Two Sample t-test	-0.0427763	0	0	0
P09382	LGALS1	7	0	0.274453	Two Sample t-test	-0.568774	0	0	0
P09417;P09417-2;B7Z415;D6RGG7;H0Y8F7	QDPR	6	4	1.83613e-06	Two Sample t-test	-2.84551	0	0	0
P09496-2;P09496-5;P09496-4;P09496-3;P09496	CLTA	7	0	0.0449626	Two Sample t-test	-0.836844	0	0	0
P09497-2;P09497;D6RJD1	CLTB	4	1	0.0975298	Welch Two Sample t-test	-1.00699	0	0	0
P09525;Q6P452;B4E1S2	ANXA4	6	2	0.520542	Two Sample t-test	-0.532694	0	0	0
P09543-2;P09543	CNP	19	0	0.262866	Two Sample t-test	0.167754	0	0	0
P09622-3;P09622;E9PEX6;P09622-2	DLD	9	0	0.00173742	Two Sample t-test	-1.11677	0	0	0
P09661;H0YKK0	SNRPA1	26	0	2.5253e-05	Two Sample t-test	-1.23645	0	0	0
P09874	PARP1	70	0	2.58433e-06	Two Sample t-test	-0.477126	0	0	0
P0C0S5;Q71UI9;C9J0D1;Q71UI9-2;Q71UI9-4	H2AFZ;H2AFV	9	0	0.477401	Two Sample t-test	-0.271518	0	0	0
P0CG12	CHTF8	3	0	0.000175878	Two Sample t-test	1.56397	1	0	0
P0DN76;Q01081-2;Q01081;Q01081-4	U2AF1	9	0	0.00282146	Two Sample t-test	-0.503711	0	1	0
P10155-3;P10155-5;P10155-4;P10155;P10155-2	TROVE2	13	0	0.0251681	Two Sample t-test	-0.470769	0	0	0
P10412;P16402	HIST1H1E;HIST1H1D	14	0	0.0312198	Welch Two Sample t-test	-0.791791	0	0	0
P10515;H0YDD4;E9PEJ4	DLAT	17	0	0.10703	Two Sample t-test	0.190685	0	0	0
P10589;F1DAL9	NR2F1	9	0	0.211145	Welch Two Sample t-test	-0.404972	0	0	0
P10599;P10599-2	TXN	7	0	0.0280439	Welch Two Sample t-test	-1.66943	0	0	0
P10768;X6RA14;H7BZT7	ESD	7	0	0.641375	Welch Two Sample t-test	0.201945	0	0	0
P10809	HSPD1	70	0	0.520008	Two Sample t-test	-0.137792	0	0	0
P10909-4;P10909;P10909-5;P10909-2;E5RG36;E5RGB0;E5RH61;E5RJZ5;E7ERK6;E7ETB4;H0YLK8	CLU	3	4	0.047791	Welch Two Sample t-test	-1.61352	0	0	0
P11021	HSPA5	48	0	0.891439	Two Sample t-test	-0.0205825	0	1	0
P11137-2;P11137-4;P11137-3;P11137;E7EV03	MAP2	12	0	2.21163e-05	Two Sample t-test	-0.778751	0	0	0
P11142;E9PKE3;P11142-2;E9PNE6;E9PN89	HSPA8	46	0	0.0250376	Two Sample t-test	-0.32359	0	1	0
P11172;P11172-3;P11172-2;E9PFD2;P11172-4	UMPS	26	0	0.148691	Two Sample t-test	0.208574	0	0	0
P11177-3;P11177-2;P11177;C9J634	PDHB	13	0	0.161719	Two Sample t-test	0.203127	0	0	0
P11216	PYGB	11	0	0.445991	Two Sample t-test	0.200638	0	0	0
P11234;P11234-3;P11234-2;C9J6B1;C9JQB3	RALB	4	1	0.264044	Two Sample t-test	-0.396732	0	0	0
P11274-2;P11274	BCR	13	0	0.115232	Two Sample t-test	-0.320553	0	0	0
P11387	TOP1	72	0	0.000524786	Two Sample t-test	-1.13693	0	0	0
P11388;P11388-2;P11388-3;P11388-4	TOP2A	16	1	0.138425	Welch Two Sample t-test	-0.935876	0	0	0
P11413;P11413-2;P11413-3	G6PD	13	0	0.00683157	Two Sample t-test	0.6582	1	0	0
P11474;P11474-2	ESRRA	3	2	0.30843	Two Sample t-test	0.359596	0	0	0
P11498;E9PRE7;P11498-2	PC	4	4	0.742467	Welch Two Sample t-test	0.0970705	0	0	0
P11586;F5H2F4	MTHFD1	66	0	0.0275098	Two Sample t-test	0.193043	0	0	0
P11766;H0YAG8	ADH5	14	0	0.0173177	Two Sample t-test	0.564976	1	0	0
P11908;P11908-2	PRPS2	21	0	0.0107507	Two Sample t-test	0.428235	0	0	0
P11940;E7EQV3;E7ERJ7;P11940-2;A0A087WTT1;H0YAR2	PABPC1	44	0	8.24422e-05	Two Sample t-test	-0.771999	0	0	0
P12004	PCNA	13	0	0.120212	Two Sample t-test	0.352218	0	0	0
P12081-4;P12081;B4DDD8;B3KWE1;P12081-3;P12081-2;E7ETE2;B4E1C5	HARS	12	0	0.854802	Two Sample t-test	-0.0711882	0	0	0
P12270;P12270-2	TPR	26	0	0.189725	Two Sample t-test	-0.125597	0	0	0
P12277;G3V4N7	CKB	20	0	0.51124	Two Sample t-test	-0.278335	0	0	0
P12429;D6RA82	ANXA3	26	0	0.672406	Two Sample t-test	-0.139806	0	0	0
P12532;P12532-2;F8WCN3	CKMT1A;CKMT1B	19	0	0.227219	Two Sample t-test	0.171133	0	0	0
P12814-2;P12814;P12814-3;P12814-4;H9KV75	ACTN1	32	0	0.901378	Two Sample t-test	0.0449248	0	0	0
P12931;P12931-2	SRC	8	0	0.00965009	Two Sample t-test	0.490733	0	0	0
P12956;P12956-2;B1AHC9	XRCC6	47	0	0.00103994	Two Sample t-test	-0.425684	0	0	0
P13010	XRCC5	56	0	0.00686067	Two Sample t-test	-0.286893	0	0	0
P13051	UNG	11	0	0.477482	Welch Two Sample t-test	-0.283117	0	0	0
P13489	RNH1	31	0	0.0909161	Two Sample t-test	0.320307	0	0	0
P13639	EEF2	66	0	0.199338	Two Sample t-test	-0.37737	0	0	0
P13667	PDIA4	30	0	0.215857	Two Sample t-test	-0.234057	0	0	0
P13797;A0A0A0MSQ0;P13797-3;P13797-2	PLS3	12	0	0.0125365	Two Sample t-test	0.465707	0	0	0
P13804;H0YLU7;P13804-2;H0YK49;H0YNX6;H0YL12;H0YKF0	ETFA	17	0	0.773283	Two Sample t-test	-0.0436768	0	0	0
P13984	GTF2F2	20	0	0.00956642	Two Sample t-test	-0.538227	0	0	0
P13995;P13995-2;B9A062;B8ZZU9	MTHFD2	20	0	0.626121	Two Sample t-test	0.0597466	0	0	0
P14174	MIF	3	2	0.149228	Welch Two Sample t-test	-2.11849	0	0	0
P14324-2;P14324;A0A087WVN4;A0A087X1D8;A0A087X090	FDPS	6	0	0.0273431	Two Sample t-test	0.813288	1	0	0
P14550	AKR1A1	13	0	0.0157729	Two Sample t-test	-1.25941	0	0	0
P14618;P14618-2;P14618-3;B4DNK4;H3BTN5;H3BQ34;H3BR70	PKM	50	0	0.634559	Two Sample t-test	0.0592276	0	1	0
P14625	HSP90B1	62	0	0.679322	Welch Two Sample t-test	-0.0467742	0	0	0
P14866;M0QXS5;P14866-2	HNRNPL	53	0	0.00210812	Two Sample t-test	-0.519138	0	0	0
P14868;P14868-2	DARS	40	0	0.3634	Two Sample t-test	-0.112788	0	0	0
P14923	JUP	38	0	0.896389	Two Sample t-test	-0.0144166	0	0	0
P15153;B1AH77;B1AH80;B1AH78	RAC2	9	0	0.568959	Two Sample t-test	-0.0848699	0	0	0
P15170-2;P15170-3;P15170;H3BR35	GSPT1	18	0	0.0149942	Two Sample t-test	0.318041	0	0	0
P15559-3;B4DLR8;P15559-2;P15559;H3BNV2;H3BRK3	NQO1	10	0	0.366275	Two Sample t-test	-0.356788	0	0	0
P15880;H0YEN5;E9PQD7;I3L404;E9PMM9	RPS2	25	0	0.000285581	Two Sample t-test	-0.742392	0	0	0
P15924;P15924-3;P15924-2	DSP	166	0	0.412263	Two Sample t-test	-0.0622922	0	0	0
P15927;P15927-2;P15927-3;Q5TEJ7	RPA2	6	0	0.00191398	Two Sample t-test	1.05668	1	0	0
P16144-4;P16144-2;P16144-3;P16144	ITGB4	4	4	0.617877	Two Sample t-test	-0.504414	0	0	0
P16403	HIST1H1C	13	4	0.994866	Two Sample t-test	-0.0181852	0	0	0
P16591-3;W0S4B9;P16591-2;P16591	FER;Pe1Fe10	9	0	0.39405	Welch Two Sample t-test	-0.174069	0	0	0
P16949;P16949-2;A2A2D0	STMN1	7	0	0.0118731	Two Sample t-test	-1.00669	0	0	0
P16989-2;P16989;P16989-3	YBX3	16	0	3.10339e-06	Two Sample t-test	-0.949478	0	0	0
P17028;P17028-2;K7EPL1	ZNF24	10	0	0.584271	Two Sample t-test	-0.217929	0	0	0
P17066;P48741	HSPA6;HSPA7	12	1	0.331068	Welch Two Sample t-test	-1.87415	0	0	0
P17096;P17096-2;P17096-3	HMGA1	5	0	0.0017876	Two Sample t-test	-1.49057	0	0	0
P17174;P17174-2	GOT1	12	0	0.0516051	Two Sample t-test	-1.4857	0	0	0
P17275	JUNB	5	1	0.397679	Welch Two Sample t-test	-0.736573	0	0	0
P17480;E9PKP7;P17480-2	UBTF	14	0	4.06602e-05	Two Sample t-test	-0.929673	0	0	0
P17535	JUND	2	2	0.757093	Welch Two Sample t-test	-0.142475	0	0	0
P17612-2;P17612;Q15136	PRKACA;KIN27	12	4	0.431255	Two Sample t-test	-0.801975	0	0	0
P17655;P17655-2	CAPN2	20	0	0.183312	Two Sample t-test	0.241407	0	0	0
P17812;P17812-2	CTPS1	25	0	0.349016	Two Sample t-test	0.1173	0	0	0
P17858;P17858-2	PFKL	37	0	0.0316185	Welch Two Sample t-test	-0.286756	0	0	0
P17987;E7ERF2;E7EQR6;F5H282	TCP1	52	0	0.00798072	Two Sample t-test	-0.164314	0	0	0
P18074;E7EVE9;A8MX75;K7EIT8;P18074-2	ERCC2	10	0	0.92728	Two Sample t-test	0.0189529	0	0	0
P18077;F8WBS5;F8WB72;C9K025	RPL35A	9	0	0.00379448	Two Sample t-test	-0.614438	0	0	0
P18085;C9JAK5;C9JPM4;U3KQF2	ARF4	18	0	0.933796	Welch Two Sample t-test	0.0166186	0	0	0
P18124;A8MUD9	RPL7	24	0	5.75865e-05	Two Sample t-test	-0.790783	0	0	0
P18206-2;P18206;Q5JQ13	VCL	30	0	0.585758	Two Sample t-test	-0.122994	0	0	0
P18583-2;P18583-7;P18583;P18583-5;P18583-9;P18583-10;P18583-4;P18583-3;P18583-6;J3QSZ5;H7C1M2	SON	14	0	0.00469743	Two Sample t-test	-0.702086	0	0	0
P18615-4;P18615;P18615-3;A0A0A0MSN9	NELFE	4	3	0.0388236	Two Sample t-test	-1.5494	0	1	0
P18669	PGAM1	18	0	0.00270108	Two Sample t-test	-1.41104	0	0	0
P18754;P18754-2;C9JW69;C9JRH2;C9JMJ4;C9J3R0;C9JQZ4	RCC1	25	0	0.372013	Two Sample t-test	-0.115738	0	0	0
P18858-3;P18858;M0R0Q7;F5GZ28;P18858-2;B4E135	LIG1	16	0	0.0024319	Two Sample t-test	0.499208	0	0	0
P18887;F5H8D7;M0R0D2;M0R1U8;M0QYS5	XRCC1	4	0	0.162906	Two Sample t-test	-0.329794	0	0	0
P19338;H7BY16	NCL	39	0	3.97013e-07	Two Sample t-test	-1.07347	0	0	0
P19367-4;P19367-2;P19367;P19367-3	HK1	12	0	0.235564	Welch Two Sample t-test	0.291336	0	0	0
P19387	POLR2C	13	0	0.162474	Two Sample t-test	-0.27763	0	0	0
P19447	ERCC3	12	0	0.375998	Welch Two Sample t-test	-0.221068	0	0	0
P19525;P19525-2	EIF2AK2	19	0	0.000170661	Two Sample t-test	-0.842165	0	0	0
P19623	SRM	10	0	0.0679102	Two Sample t-test	0.301561	0	0	0
P19784;H3BSA1	CSNK2A2	7	2	0.102951	Welch Two Sample t-test	-1.04484	0	0	0
P19793;P19793-2	RXRA	17	0	0.351148	Welch Two Sample t-test	-0.279892	0	0	0
P19838;P19838-2;P19838-3	NFKB1	15	0	0.0133428	Two Sample t-test	-0.303155	0	0	0
P20042	EIF2S2	29	0	0.0184598	Two Sample t-test	-0.431882	0	1	0
P20073-2;P20073	ANXA7	21	0	0.65168	Two Sample t-test	0.111849	0	0	0
P20290;P20290-2	BTF3	12	0	4.8296e-05	Two Sample t-test	-1.01266	0	0	0
P20340-2;P20340;P20340-4;Q9NRW1;C9JU14;J3KR73;Q9NRW1-2	RAB6A;RAB6B	6	0	0.956829	Two Sample t-test	-0.00957818	0	0	0
P20618	PSMB1	9	0	0.664045	Two Sample t-test	-0.108119	0	0	0
P20839;P20839-3;P20839-7;P20839-5;P20839-6;C9J381;P20839-2;P20839-4;C9K0R9	IMPDH1	30	0	8.16102e-08	Two Sample t-test	3.96374	1	0	0
P21281	ATP6V1B2	13	0	0.0299654	Two Sample t-test	0.311799	0	0	0
P21283;E7EV59	ATP6V1C1	14	0	0.0937533	Two Sample t-test	0.373637	0	0	0
P21291;E9PS42;E9PND2;E9PP21	CSRP1	9	0	0.238882	Two Sample t-test	-0.328238	0	0	0
P21333-2;P21333;Q5HY54;Q60FE5;A0A087WWY3	FLNA	114	0	0.00172001	Two Sample t-test	0.485632	0	0	0
P21675-6;P21675-7;P21675-3;P21675-5;P21675-9;P21675;P21675-2;P21675-12;P21675-4;P21675-10;P21675-11;P21675-8;Q8IZX4	TAF1;TAF1L	8	2	0.0501783	Welch Two Sample t-test	-0.969404	0	0	0
P21912;A0A087WXX8;A0A087WWT1	SDHB	6	2	0.124011	Welch Two Sample t-test	0.96914	0	0	0
P21964-2;P21964;E7EMS6;E7EUU8	COMT	7	0	0.382616	Two Sample t-test	0.266278	0	0	0
P22059	OSBP	13	0	0.199588	Two Sample t-test	0.294457	0	0	0
P22087;M0QXL5;M0R2Q4;M0R0P1;M0R299	FBL	20	0	0.524262	Welch Two Sample t-test	-0.117803	0	0	0
P22102	GART	62	0	0.0295497	Two Sample t-test	0.165919	0	0	0
P22234;E9PBS1;P22234-2;D6RF62	PAICS	23	0	0.0235098	Two Sample t-test	-0.802623	0	0	0
P22307-6;P22307-2;P22307-4;P22307-7;P22307-8;P22307;H0YF61	SCP2	6	2	0.160155	Welch Two Sample t-test	-1.32925	0	0	0
P22314-2;P22314	UBA1	28	0	0.395163	Welch Two Sample t-test	0.188107	0	0	0
P22626;P22626-2;A0A087WUI2	HNRNPA2B1	33	0	0.00495683	Two Sample t-test	-0.397742	0	1	0
P22681;A0A1B0GW38;A0A0U1RQX8;A0A0U1RR39	CBL	47	0	0.00327481	Two Sample t-test	-0.417248	0	0	0
P22694-2;A0A0A0MS54;P22694-4;P22694-3;P22694;P22694-5;P22694-7;P22694-6;P22694-9;A0A087WVC4;P22694-10;B1APG2;B1APF8;B1APF9;B1APG3;P22694-8	PRKACB	16	0	0.766379	Welch Two Sample t-test	-0.0559342	0	0	0
P22830;P22830-2;K7ELX4	FECH	9	1	0.979934	Welch Two Sample t-test	0.0222845	0	0	0
P23193;P23193-2	TCEA1	11	0	0.706434	Two Sample t-test	-0.0501359	0	1	0
P23246;P23246-2	SFPQ	68	0	3.16533e-06	Two Sample t-test	-0.829042	0	1	0
P23258;Q9NRH3;K7EIS0	TUBG1;TUBG2	16	0	0.981543	Two Sample t-test	-0.00186824	0	0	0
P23284	PPIB	13	0	0.120357	Two Sample t-test	0.471235	0	0	0
P23368;P23368-2	ME2	41	0	0.158168	Two Sample t-test	-0.301341	0	0	0
P23381;P23381-2;H0YJP3	WARS	8	0	0.629451	Two Sample t-test	-0.101332	0	0	0
P23396;P23396-2;E9PL09;F2Z2S8;E9PPU1;H0YCJ7;H0YEU2	RPS3	42	0	0.759046	Two Sample t-test	0.0752388	0	0	0
P23434	GCSH	2	3	0.00543524	Two Sample t-test	-1.75352	0	0	0
P23443-3;P23443-5;P23443-2;P23443;P23443-4	RPS6KB1	8	0	0.952169	Two Sample t-test	-0.0087861	0	0	0
P23511-2;P23511	NFYA	3	0	0.122717	Two Sample t-test	-0.907791	0	0	0
P23526;P23526-2	AHCY	19	0	0.63092	Two Sample t-test	-0.213679	0	0	0
P23528;G3V1A4;E9PP50;E9PK25;E9PQB7;E9PLJ3	CFL1	20	0	0.634606	Two Sample t-test	-0.111897	0	0	0
P23743;G3V4E1	DGKA	27	0	0.014421	Welch Two Sample t-test	-0.746131	0	0	0
P23919;P23919-2;H7C312	DTYMK	19	0	0.155831	Two Sample t-test	0.327508	0	0	0
P23921;E9PL69	RRM1	39	0	0.154571	Two Sample t-test	0.155544	0	0	0
P24468;P24468-3;P24468-2	NR2F2	6	1	0.0516167	Two Sample t-test	-1.06787	0	0	0
P24534	EEF1B2	11	0	0.218635	Two Sample t-test	0.233979	0	0	0
P24752	ACAT1	27	0	0.128753	Two Sample t-test	0.213437	0	0	0
P24928;A0A087WWE2	POLR2A	48	0	0.000414832	Two Sample t-test	-0.37756	0	0	0
P25054;P25054-2	APC	22	0	0.00295851	Two Sample t-test	-0.393101	0	0	0
P25098	ADRBK1	33	0	0.0524478	Two Sample t-test	-0.545783	0	0	0
P25205;P25205-2;J3KQ69	MCM3	61	0	0.350494	Welch Two Sample t-test	-0.136679	0	0	0
P25398	RPS12	13	0	0.174509	Two Sample t-test	0.457353	0	0	0
P25490;H0YJV7;H0YJU4	YY1	12	0	0.0174085	Two Sample t-test	-0.925724	0	0	0
P25685;P25685-2	DNAJB1	17	0	0.0281549	Two Sample t-test	0.697934	1	0	0
P25705;P25705-2;P25705-3;K7EK77	ATP5A1	46	0	0.00157097	Two Sample t-test	0.246732	0	0	0
P25786;P25786-2;F5GX11	PSMA1	13	0	0.129868	Two Sample t-test	-0.261121	0	0	0
P25788-2;P25788	PSMA3	11	0	0.0233371	Two Sample t-test	-0.679322	0	0	0
P25789;H0YL69;H0YMZ1;H0YN18;H0YMA1;P25789-2;H0YLC2;H0YKT8;H0YMI6	PSMA4	12	0	0.091866	Two Sample t-test	-0.330015	0	0	0
P26038	MSN	20	0	0.0984198	Two Sample t-test	-0.976057	0	0	0
P26196	DDX6	49	0	0.250435	Welch Two Sample t-test	-0.448311	0	0	0
P26358;P26358-2;P26358-3	DNMT1	47	0	0.000275646	Two Sample t-test	-0.612368	0	0	0
P26368-2;P26368;K7ENG2	U2AF2	17	0	0.000448879	Two Sample t-test	-0.905782	0	0	0
P26373;J3QSB4;P26373-2	RPL13	22	0	0.0100899	Two Sample t-test	-0.490765	0	0	0
P26447	S100A4	3	0	0.361586	Two Sample t-test	-0.179543	0	0	0
P26583;D6R9A6	HMGB2	11	0	0.403799	Welch Two Sample t-test	-0.561642	0	0	0
P26639;P26639-2	TARS	9	3	0.429491	Two Sample t-test	0.622038	0	0	0
P26640;A0A140T936	VARS	49	0	0.564063	Two Sample t-test	0.100379	0	0	0
P26641;P26641-2	EEF1G	26	0	0.113667	Two Sample t-test	0.311734	0	0	0
P27144;D3DQ64	AK4	12	0	0.372045	Two Sample t-test	0.264023	0	0	0
P27348;E9PG15	YWHAQ	16	0	0.435195	Two Sample t-test	-0.181326	0	0	0
P27361;E9PQW4;P27361-3;P27361-2;B3KR49;E9PBK7;E9PJF0	MAPK3	15	0	0.0932462	Two Sample t-test	0.481301	0	0	0
P27694	RPA1	31	0	0.00202446	Two Sample t-test	0.529999	1	0	0
P27695;G3V5Q1;G3V3M6;A0A0C4DGK8;G3V3C7;G3V5D9	APEX1	13	0	0.00258613	Two Sample t-test	0.880601	1	0	0
P27797;K7EJB9	CALR	15	0	0.0116401	Two Sample t-test	-1.0877	0	0	0
P27816;E7EVA0;P27816-6;P27816-2	MAP4	71	0	0.000965889	Two Sample t-test	-0.574162	0	0	0
P28066;P28066-2	PSMA5	12	0	0.605811	Two Sample t-test	-0.0859985	0	0	0
P28070	PSMB4	6	1	0.165815	Two Sample t-test	-1.38264	0	0	0
P28074;P28074-3	PSMB5	7	1	0.158054	Welch Two Sample t-test	-1.63444	0	0	0
P28290;E9PHV5;P28290-2;P28290-3;E7EUL7	SSFA2	44	0	0.00459654	Two Sample t-test	-0.305088	0	0	0
P28331-4;P28331-5;P28331;P28331-2;B4DJ81;P28331-3	NDUFS1	9	3	0.540906	Two Sample t-test	-0.405617	0	0	0
P28340;M0R2B7;M0QZR8	POLD1	30	0	0.368892	Two Sample t-test	0.110464	0	0	0
P28482;P28482-2	MAPK1	30	0	0.0422851	Two Sample t-test	0.342585	0	0	0
P28702;A0A0G2JKR7;P28702-3	RXRB	17	0	0.184856	Two Sample t-test	-0.366076	0	0	0
P28799-2;P28799;K7EMR1;K7EKL3	GRN	5	1	0.234439	Welch Two Sample t-test	-1.28249	0	0	0
P28838-2;P28838	LAP3	11	1	0.141677	Welch Two Sample t-test	-1.31348	0	0	0
P29083;E9PER7	GTF2E1	6	3	0.50602	Two Sample t-test	-0.428639	0	0	0
P29084;E5RH41	GTF2E2	13	0	0.0792657	Two Sample t-test	-0.452924	0	0	0
P29218;P29218-3;H0YBL1;E5RIP7;E5RG13;E5RI82;P29218-2;E5RG94;E5RHE9;E5RGY4;E5RIF4	IMPA1	14	0	0.00189179	Two Sample t-test	-0.591892	0	0	0
P29317	EPHA2	9	0	0.00521604	Two Sample t-test	0.4808	0	0	0
P29350-3;P29350;P29350-4;P29350-2	PTPN6	32	0	0.0178196	Two Sample t-test	-0.577013	0	0	0
P29353-2;P29353-7;P29353;P29353-6;P29353-3;X6R6D0;P29353-5	SHC1	15	0	0.0233327	Two Sample t-test	0.49532	0	0	0
P29372-5;P29372-4;P29372-2;P29372;A2IDA3	MPG	11	0	0.121233	Two Sample t-test	-0.300986	0	0	0
P29373;Q5SYZ4	CRABP2	8	0	0.578159	Two Sample t-test	-0.147091	0	0	0
P29401;P29401-2;A0A0B4J1R6	TKT	32	0	0.298685	Two Sample t-test	-0.604944	0	0	0
P29590-4;P29590-2;P29590-5;P29590-9;P29590-3;P29590-8;P29590;H3BT57;P29590-14;P29590-10;P29590-12;P29590-13;P29590-11;H3BT29;H3BUJ5	PML	7	3	0.0656246	Welch Two Sample t-test	-1.30744	0	0	0
P29692;E9PRY8;P29692-2;E9PK01;P29692-4;A0A087X1X7;E9PI39;E9PMW7;E9PPR1;E9PL12;E9PQ49;E9PIZ1;H0YCK7	EEF1D	20	0	0.528559	Two Sample t-test	-0.100635	0	0	0
P29966	MARCKS	7	0	0.0355759	Two Sample t-test	-0.672417	0	0	0
P30038;P30038-3;P30038-2	ALDH4A1	12	0	0.879308	Two Sample t-test	0.0176659	0	0	0
P30040;F8VY02	ERP29	6	0	0.762038	Two Sample t-test	-0.0808977	0	0	0
P30041	PRDX6	20	0	0.354704	Welch Two Sample t-test	-0.401212	0	0	0
P30043;M0R192;M0QZL1	BLVRB	6	2	0.221556	Two Sample t-test	-0.720469	0	0	0
P30044-2;P30044;P30044-3;P30044-4	PRDX5	10	0	0.183577	Two Sample t-test	-0.432359	0	0	0
P30048-2;P30048	PRDX3	15	0	0.347659	Two Sample t-test	-0.135987	0	0	0
P30050;P30050-2	RPL12	12	0	0.00501553	Two Sample t-test	-0.490254	0	0	0
P30084	ECHS1	9	2	0.328467	Welch Two Sample t-test	0.877441	0	0	0
P30085;P30085-2;Q5T0D2	CMPK1	11	0	0.15606	Two Sample t-test	0.616279	0	0	0
P30086	PEBP1	12	0	0.0127619	Two Sample t-test	-1.36263	0	0	0
P30101	PDIA3	36	0	0.501647	Two Sample t-test	0.254961	0	0	0
P30153;B3KQV6;C9J9C1	PPP2R1A	45	0	0.671985	Two Sample t-test	-0.0496476	0	0	0
P30154;P30154-2;P30154-4;P30154-3;P30154-5	PPP2R1B	19	0	0.0545268	Two Sample t-test	-0.450405	0	0	0
P30419-2;P30419	NMT1	13	0	0.157448	Welch Two Sample t-test	-0.729365	0	0	0
P30533	LRPAP1	27	0	0.178047	Welch Two Sample t-test	-0.891529	0	0	0
P30837	ALDH1B1	23	0	0.219738	Two Sample t-test	0.109085	0	0	0
P31151;Q86SG5	S100A7;S100A7A	6	3	0.874078	Two Sample t-test	0.166733	0	0	0
P31153;P31153-2	MAT2A	12	0	0.855902	Two Sample t-test	-0.0326404	0	0	0
P31689;P31689-2	DNAJA1	20	0	0.00866503	Two Sample t-test	0.512873	1	0	0
P31749;P31749-2	AKT1	4	3	0.445767	Two Sample t-test	0.372617	0	0	0
P31930	UQCRC1	8	0	0.248382	Two Sample t-test	0.153573	0	0	0
P31939;P31939-2	ATIC	43	0	0.115775	Two Sample t-test	0.215486	0	0	0
P31942-2;P31942;P31942-3;P31942-4	HNRNPH3	9	0	0.0825547	Two Sample t-test	0.211911	0	0	0
P31946-2;P31946	YWHAB	17	0	0.000593203	Two Sample t-test	-0.977721	0	0	0
P31947;P31947-2	SFN	22	0	0.0325539	Welch Two Sample t-test	-0.926445	0	0	0
P31948;P31948-3	STIP1	30	0	0.00498073	Two Sample t-test	-1.02572	0	0	0
P31949	S100A11	4	1	0.842672	Welch Two Sample t-test	0.250391	0	0	0
P32119	PRDX2	15	0	0.0674462	Welch Two Sample t-test	-1.40308	0	0	0
P32322;E2QRB3;P32322-3;P32322-2;J3KQ22;J3QKT4;J3QL24	PYCR1	28	0	0.00185898	Two Sample t-test	-0.584478	0	0	0
P32780;P32780-2;E9PM51	GTF2H1	8	2	0.385909	Welch Two Sample t-test	0.621679	0	0	0
P32969;D6RAN4;H0Y9V9;E7ESE0	RPL9	24	0	0.0555948	Two Sample t-test	-0.507394	0	0	0
P33176	KIF5B	48	0	0.0100105	Two Sample t-test	-0.147568	0	1	0
P33316-2;A0A0C4DGL3;H0YNW5;P33316;H0YNJ9;H0YKC5	DUT	6	1	0.227698	Welch Two Sample t-test	-0.926489	0	0	0
P33991	MCM4	37	0	0.226058	Two Sample t-test	0.115283	0	0	0
P33992;B1AHB1	MCM5	47	0	0.11401	Two Sample t-test	-0.378015	0	0	0
P33993;P33993-3	MCM7	40	0	0.0349935	Two Sample t-test	0.207713	0	0	0
P34896-3;P34896-2;P34896;J3KRK5;J3KRZ5;P34896-4	SHMT1	2	2	0.132726	Welch Two Sample t-test	-0.943271	0	0	0
P34897-3;P34897;P34897-2;H0YIZ0	SHMT2	34	0	0.133488	Welch Two Sample t-test	-0.457186	0	0	0
P34932;A0A087WYC1	HSPA4	31	0	0.981074	Two Sample t-test	-0.00964752	0	0	0
P35221;P35221-2;G3XAM7;P35221-3	CTNNA1	31	0	0.0237584	Two Sample t-test	0.282269	0	0	0
P35222;B4DGU4	CTNNB1	22	0	0.0107446	Two Sample t-test	0.484106	0	0	0
P35227;A0A087X259;J3KT13	PCGF2	2	4	0.276072	Two Sample t-test	-0.424796	0	0	0
P35241;P35241-5;P35241-4	RDX	19	1	0.0500486	Two Sample t-test	-1.72581	0	0	0
P35244;B5MC59	RPA3	10	0	0.000352658	Two Sample t-test	0.576634	1	0	0
P35249;C9JZI1;P35249-2;C9J8M3;C9JTT7	RFC4	25	0	0.499399	Two Sample t-test	-0.0911107	0	0	0
P35250;P35250-2;A0A087WVY3;H7C5P4	RFC2	20	0	0.476727	Welch Two Sample t-test	0.143724	0	0	0
P35251-2;P35251	RFC1	18	0	0.000142447	Two Sample t-test	-0.865286	0	0	0
P35268;K7ERI7;K7EMH1;K7ELC4;K7EP65;K7EKS7	RPL22	12	0	0.00301691	Two Sample t-test	-1.06678	0	0	0
P35269;M0QXD6;M0R0R9	GTF2F1	26	0	0.00234875	Two Sample t-test	-0.54994	0	1	0
P35270	SPR	14	0	0.438055	Two Sample t-test	-0.147452	0	0	0
P35568	IRS1	58	0	0.000505483	Two Sample t-test	-0.388485	0	0	0
P35579;P35579-2	MYH9	128	0	0.500314	Two Sample t-test	0.0506198	0	0	0
P35580;P35580-5;P35580-2;P35580-3;P35580-4	MYH10	46	0	0.694184	Two Sample t-test	0.0248937	0	0	0
P35606-2;P35606	COPB2	26	0	0.00105194	Two Sample t-test	-0.394747	0	0	0
P35637-2;P35637;H3BPE7	FUS	11	0	0.400159	Two Sample t-test	-0.17865	0	0	0
P35658-2;P35658-4;P35658;P35658-3;P35658-5;A0A0A0MSW3	NUP214	21	0	0.985902	Two Sample t-test	0.00149845	0	1	0
P35659;P35659-2;B4DFG0;D6RDA2;D6R9L5	DEK	14	0	0.000203512	Two Sample t-test	-0.906927	0	0	0
P35908	KRT2	61	0	0.446342	Two Sample t-test	0.358079	0	0	0
P35914	HMGCL	8	0	0.00157008	Two Sample t-test	0.714406	1	0	0
P35998;P35998-2	PSMC2	35	0	0.0484694	Two Sample t-test	-0.267462	0	0	0
P36507;G5E9C7	MAP2K2	24	0	0.795653	Two Sample t-test	-0.0341083	0	0	0
P36551	CPOX	13	0	0.239557	Two Sample t-test	-0.584239	0	0	0
P36578;H3BM89	RPL4	36	0	0.00451005	Two Sample t-test	-0.542372	0	0	0
P36915;A0A140T8Y2;P36915-2	GNL1	13	0	0.102038	Two Sample t-test	0.21449	0	0	0
P36952;P36952-2	SERPINB5	13	0	0.176651	Welch Two Sample t-test	0.236196	0	0	0
P36957;Q86SW4;P36957-2	DLST	6	2	0.16607	Welch Two Sample t-test	-1.34477	0	0	0
P37108;H0YLA2	SRP14	7	0	0.000306915	Two Sample t-test	-1.16069	0	0	0
P37198;M0QXN5	NUP62	7	0	0.935838	Welch Two Sample t-test	0.0173408	0	0	0
P37235;E9PC71;P84074	HPCAL1;HPCA	6	0	0.166132	Two Sample t-test	-0.318324	0	0	0
P37802;X6RJP6;P37802-2	TAGLN2	7	0	0.143492	Welch Two Sample t-test	-0.684115	0	0	0
P37837;F2Z393	TALDO1	10	0	0.320517	Two Sample t-test	-0.39659	0	0	0
P38117;P38117-2;M0QY67	ETFB	21	0	0.684799	Two Sample t-test	-0.0276645	0	0	0
P38159;H0Y6E7;H3BT71;P38159-2;Q96E39;H3BR27;P38159-3	RBMX;RBMXL1	12	0	0.000703759	Two Sample t-test	-0.880348	0	0	0
P38432	COIL	10	0	0.0101798	Two Sample t-test	-0.272518	0	0	0
P38606;P38606-2	ATP6V1A	21	0	0.526958	Two Sample t-test	0.111357	0	0	0
P38646	HSPA9	45	0	0.647761	Two Sample t-test	0.0645937	0	0	0
P38919	EIF4A3	33	0	0.917339	Two Sample t-test	0.0215254	0	0	0
P39019;M0QXK4;M0R2L9;M0QYF7;M0R140	RPS19	25	0	0.20674	Welch Two Sample t-test	-0.791515	0	0	0
P39023;G5E9G0;H7C422;B5MCW2;H7C3M2	RPL3	29	0	0.000677547	Two Sample t-test	-0.722325	0	0	0
P39748;P39748-2;I3L3E9	FEN1	23	0	0.076816	Welch Two Sample t-test	-0.382667	0	0	0
P40121;P40121-2;E7ENU9	CAPG	14	0	0.00772174	Two Sample t-test	-0.541408	0	0	0
P40227;P40227-2	CCT6A	42	0	0.52598	Two Sample t-test	-0.0720525	0	0	0
P40429;M0QYS1;Q8J015	RPL13A;RPL13a	18	0	0.0109136	Two Sample t-test	-0.528959	0	0	0
P40616-2;P40616;F8VYN9;B4DZG7	ARL1	7	0	0.552244	Two Sample t-test	-0.0848914	0	0	0
P40763;P40763-3;G8JLH9	STAT3	24	0	0.04306	Two Sample t-test	0.446309	0	0	0
P40818;P40818-2;A0A075B720	USP8	26	0	0.0184319	Two Sample t-test	-0.32585	0	0	0
P40925;P40925-3;B9A041;P40925-2;B8ZZ51;C9JF79	MDH1	9	0	0.980841	Welch Two Sample t-test	0.0141969	0	0	0
P40926;P40926-2;G3XAL0	MDH2	17	0	0.00812893	Two Sample t-test	-1.59212	0	0	0
P40937;P40937-2	RFC5	25	0	0.678314	Two Sample t-test	0.0698128	0	0	0
P40938;P40938-2	RFC3	17	0	0.174201	Two Sample t-test	-0.311106	0	0	0
P40939	HADHA	34	0	0.2712	Welch Two Sample t-test	0.210465	0	0	0
P41091;Q2VIR3;F8W810;Q2VIR3-2	EIF2S3;EIF2S3L	28	0	0.73432	Welch Two Sample t-test	-0.0930824	0	0	0
P41214;P41214-2	EIF2D	28	0	0.00138607	Two Sample t-test	-0.416689	0	0	0
P41223;P41223-2;C9JCD9;C9JNV2	BUD31	7	0	0.651317	Two Sample t-test	-0.073377	0	1	0
P41227;P41227-2;C9JN83;C9JW55;F8W808;A8MWP7	NAA10	8	2	0.203594	Welch Two Sample t-test	-1.18971	0	0	0
P41240	CSK	16	0	0.833447	Two Sample t-test	0.0361843	0	0	0
P41250	GARS	21	0	0.0763189	Two Sample t-test	-0.21028	0	0	0
P41252;A0A0A0MSX9;J3KR24	IARS	61	0	0.533162	Two Sample t-test	-0.0679	0	0	0
P41743	PRKCI	21	0	0.0243557	Two Sample t-test	-0.751102	0	0	0
P42166	TMPO	33	0	0.833781	Two Sample t-test	-0.0202155	0	0	0
P42224;P42224-2;J3KPM9	STAT1	27	0	0.260946	Two Sample t-test	-0.092856	0	0	0
P42285	SKIV2L2	52	0	0.00235887	Welch Two Sample t-test	-0.486189	0	0	0
P42345	MTOR	81	0	0.728951	Welch Two Sample t-test	-0.0957429	0	0	0
P42566;B1AUU8	EPS15	15	0	0.18796	Two Sample t-test	-0.0644784	0	0	0
P42677;Q5T4L4	RPS27	5	4	0.860429	Two Sample t-test	-0.42187	0	0	0
P42684-7;P42684-5;P42684-6;P42684;P42684-4;P42684-10;P42684-2;P42684-3;P42684-8	ABL2	5	1	0.999749	Welch Two Sample t-test	-0.000131332	0	0	0
P42695;E9PKK4;G3V1A9	NCAPD3	6	4	0.0193182	Welch Two Sample t-test	-1.2509	0	0	0
P42696;A2A2V2;P42696-2	RBM34	11	1	0.167678	Welch Two Sample t-test	-1.59299	0	0	0
P42704	LRPPRC	102	0	0.135121	Welch Two Sample t-test	0.281372	0	0	0
P42766;F2Z388	RPL35	7	0	0.000287436	Two Sample t-test	-1.06325	0	0	0
P43034;I3L3N5	PAFAH1B1	12	0	0.138157	Welch Two Sample t-test	-0.353692	0	0	0
P43246;E9PHA6;P43246-2	MSH2	37	0	0.131346	Two Sample t-test	-0.127165	0	0	0
P43487-2;P43487;C9JJ34;F6WQW2;C9JXG8;C9JGV6	RANBP1	7	0	0.153399	Two Sample t-test	-0.428266	0	0	0
P43490;A0A0C4DFS8	NAMPT	24	0	0.167955	Two Sample t-test	0.225971	0	0	0
P43686;P43686-2	PSMC4	28	0	0.897224	Two Sample t-test	0.0249873	0	0	0
P43897;P43897-2;C9JT21	TSFM	4	0	0.00811125	Two Sample t-test	-0.27811	0	0	0
P45954;P45954-2	ACADSB	14	0	0.00743584	Two Sample t-test	0.406486	0	0	0
P45973;F8VNY3	CBX5	7	0	0.00550885	Two Sample t-test	-0.690094	0	0	0
P45974-2;P45974	USP5	44	0	0.925132	Two Sample t-test	-0.00934352	0	0	0
P45983-3;P45983-2;P45983-4;P45983;P45983-5	MAPK8	8	2	0.835253	Two Sample t-test	0.209626	0	0	0
P45985;P45985-2	MAP2K4	14	0	0.397487	Welch Two Sample t-test	-0.165158	0	0	0
P46013	MKI67	92	0	0.000103571	Two Sample t-test	-0.61965	0	0	0
P46060	RANGAP1	36	0	0.535813	Two Sample t-test	-0.0683331	0	0	0
P46063	RECQL	10	1	0.434245	Welch Two Sample t-test	-0.483306	0	1	0
P46087;P46087-4;P46087-2;P46087-3	NOP2	37	0	1.98686e-06	Two Sample t-test	-0.918054	0	0	0
P46109	CRKL	4	1	0.294143	Two Sample t-test	-0.594821	0	0	0
P46199;H7C213	MTIF2	4	3	0.0405435	Welch Two Sample t-test	-1.50257	0	0	0
P46459;I3L0N3;P46459-2	NSF	53	0	0.757655	Two Sample t-test	-0.0151016	0	0	0
P46734;P46734-3;P46734-2	MAP2K3	16	0	0.0022672	Two Sample t-test	-0.779675	0	0	0
P46776;E9PJD9;E9PLL6;E9PLX7	RPL27A	12	0	0.00527769	Two Sample t-test	-0.895445	0	0	0
P46777	RPL5	19	0	4.24432e-05	Two Sample t-test	-0.748986	0	0	0
P46778;M0R181	RPL21	13	0	0.00207548	Two Sample t-test	-0.959952	0	0	0
P46783	RPS10	13	0	0.149204	Two Sample t-test	-0.4958	0	0	0
P46939;P46939-2	UTRN	46	0	0.0761246	Two Sample t-test	-0.19673	0	0	0
P46940;A0A0J9YXZ5;H0YLE8	IQGAP1	111	0	0.00604283	Two Sample t-test	0.410589	0	0	0
P46976-2;P46976;G5E9W8;C9JQ42;P46976-3	GYG1	6	0	0.181597	Two Sample t-test	-0.184365	0	0	0
P47712	PLA2G4A	17	0	0.000251193	Two Sample t-test	0.376288	0	0	0
P47755;F8W9N7;A0A0D9SET8	CAPZA2	6	2	0.69061	Two Sample t-test	0.345239	0	0	0
P47756-2;B1AK87;B1AK88;P47756;B1AK85	CAPZB	16	0	0.263412	Two Sample t-test	-0.117948	0	0	0
P47813;O14602;X6RAC9;A6NJH9	EIF1AX;EIF1AY	4	4	0.170562	Two Sample t-test	-1.61784	0	0	0
P47895;H0Y2X5	ALDH1A3	43	0	0.0182735	Two Sample t-test	0.179694	0	0	0
P47897;P47897-2;A0A1B0GVU9;B4DDN1	QARS	43	0	0.585736	Two Sample t-test	-0.0811997	0	0	0
P47914	RPL29	5	0	0.00249204	Two Sample t-test	-1.25395	0	0	0
P48047;H7C0C1;H7C068	ATP5O	8	0	0.167617	Welch Two Sample t-test	0.603184	0	0	0
P48059-2;P48059;P48059-4;P48059-5;P48059-3;A0A0J9YXC7;A0A0M3HER1	LIMS1	13	0	0.3089	Two Sample t-test	-0.244482	0	0	0
P48163;P48163-2	ME1	4	4	0.000233159	Two Sample t-test	-2.09157	0	0	0
P48426;P48426-2	PIP4K2A	19	0	0.000584469	Two Sample t-test	-0.643404	0	0	0
P48444;B0YIW6;P48444-2	ARCN1	30	0	0.293812	Two Sample t-test	0.0720079	0	0	0
P48507;P48507-2	GCLM	8	0	0.801127	Two Sample t-test	-0.0788395	0	0	0
P48634;P48634-2;P48634-3;P48634-4	PRRC2A	29	0	0.0678978	Two Sample t-test	-0.313246	0	0	0
P48643;B7ZAR1;E9PCA1;E7ENZ3;P48643-2	CCT5	57	0	0.304026	Two Sample t-test	0.107785	0	0	0
P48729-3;P48729;P48729-2;D6REM4	CSNK1A1	14	0	0.186188	Welch Two Sample t-test	-1.08636	0	0	0
P48730;H7BYT1	CSNK1D	20	0	0.0871476	Two Sample t-test	-0.788976	0	0	0
P48735;P48735-2;H0YL11	IDH2	21	0	0.00741472	Two Sample t-test	0.257801	0	0	0
P49006	MARCKSL1	5	0	0.00672373	Two Sample t-test	-1.06404	0	0	0
P49116;P49116-2	NR2C2	11	0	0.20744	Two Sample t-test	0.126137	0	0	0
P49189;P49189-2	ALDH9A1	8	0	0.00910125	Two Sample t-test	-0.644128	0	0	0
P49207	RPL34	6	0	0.0586931	Two Sample t-test	-0.47139	0	0	0
P49257	LMAN1	6	0	0.038397	Two Sample t-test	-0.360503	0	0	0
P49321;P49321-2;P49321-3;Q5T624;P49321-4;E9PI86;E9PRH9;H0YF33	NASP	16	0	0.243088	Two Sample t-test	-0.289839	0	0	0
P49327;A0A0U1RQF0	FASN	178	0	0.0703921	Two Sample t-test	0.23388	0	0	0
P49336-2;P49336;A0A0D9SEP3	CDK8	14	0	0.28373	Two Sample t-test	0.177201	0	0	0
P49368;B4DUR8;P49368-2	CCT3	48	0	0.621796	Two Sample t-test	-0.0229048	0	0	0
P49411	TUFM	46	0	0.0424967	Two Sample t-test	-0.117665	0	0	0
P49419-2;A0A1B0GTG2;A0A1B0GW77;P49419;A0A1B0GUA1;A0A1B0GW82;A0A1B0GTY9;A0A140T9V3;P49419-4;A0A1B0GV49;A0A1B0GTJ4;A0A0J9YWF7	ALDH7A1	25	0	0.864772	Two Sample t-test	0.0304606	0	0	0
P49458;E9PE20;P49458-2	SRP9	3	2	0.13329	Welch Two Sample t-test	-2.11882	0	0	0
P49588;P49588-2	AARS	23	0	0.0794414	Two Sample t-test	0.318474	0	0	0
P49642;F8VNY2	PRIM1	13	0	0.154854	Welch Two Sample t-test	-0.507374	0	0	0
P49643	PRIM2	22	0	0.260836	Welch Two Sample t-test	-0.745702	0	0	0
P49674;B0QY35;B0QY34;H0Y645;B0QY36;J3QQI9	CSNK1E;CSNK1D	16	3	0.0621297	Welch Two Sample t-test	-1.74181	0	0	0
P49721	PSMB2	9	1	0.328091	Welch Two Sample t-test	-0.875384	0	0	0
P49736;H0Y8E6	MCM2	15	0	0.413105	Two Sample t-test	0.129327	0	0	0
P49750-4;P49750;P49750-3;F8VU51;H0YIQ2	YLPM1	40	0	0.0459901	Two Sample t-test	-0.29304	0	0	0
P49755;G3V2K7	TMED10	4	3	0.721375	Two Sample t-test	0.108144	0	0	0
P49756;P49756-2;P49756-3	RBM25	52	0	0.000596798	Two Sample t-test	-0.506286	0	0	0
P49757-3;P49757;P49757-4;P49757-2;G3V3Z8;P49757-8;P49757-7;P49757-6;P49757-5;G3V3R1	NUMB	18	0	0.0193708	Two Sample t-test	-0.283536	0	0	0
P49770	EIF2B2	11	0	0.0172129	Two Sample t-test	-0.491432	0	0	0
P49773;D6REP8;D6RE99;D6RD60	HINT1	4	1	0.500146	Welch Two Sample t-test	-0.71512	0	0	0
P49790;P49790-2;P49790-3	NUP153	38	0	0.200004	Two Sample t-test	0.120347	0	0	0
P49792	RANBP2	120	0	0.002279	Two Sample t-test	-0.123108	0	1	0
P49840;A8MT37	GSK3A	11	1	0.291178	Two Sample t-test	-0.544932	0	0	0
P49841;P49841-2	GSK3B	11	0	0.0525799	Two Sample t-test	0.499258	0	0	0
P49915;P49915-2	GMPS	28	0	0.744194	Two Sample t-test	-0.0549555	0	0	0
P49916-3;P49916-4;P49916;P49916-2;K7ERZ5	LIG3	17	0	0.0266501	Two Sample t-test	-0.354833	0	0	0
P50213;H0YL72;P50213-2;H0YLI6;H0YMU3	IDH3A	19	0	0.694448	Two Sample t-test	0.0439608	0	0	0
P50225;H3BRY5;P50226;E9PKW4;P50225-2	SULT1A1;SULT1A2	13	0	0.482539	Two Sample t-test	0.0908324	0	0	0
P50238;K4DIB9;H3BRQ4	CRIP1	6	0	0.00399428	Two Sample t-test	-2.25349	0	0	0
P50395;P50395-2	GDI2	15	0	0.744741	Welch Two Sample t-test	0.21402	0	0	0
P50453	SERPINB9	7	0	0.0797523	Two Sample t-test	0.235354	0	0	0
P50454;E9PPV6;E9PR70;E9PKH2;E9PK86;E9PMI5	SERPINH1	16	0	0.0603	Two Sample t-test	0.756461	0	0	0
P50502;Q3KNR6;Q8NFI4;H7C3I1;Q8IZP2;F6VDH7	ST13;ST13P5;ST13P4	12	0	0.0113749	Two Sample t-test	-1.1021	0	0	0
P50552;K7ENL7	VASP	8	4	0.306374	Two Sample t-test	-1.22582	0	1	0
P50570-5;P50570;P50570-2;P50570-4;P50570-3	DNM2	46	0	0.785307	Two Sample t-test	0.047753	0	0	0
P50579;F8VRR3;P50579-3;G3V1U3	METAP2	21	0	0.159941	Two Sample t-test	-0.213838	0	0	0
P50583	NUDT2	4	2	0.187106	Welch Two Sample t-test	1.20908	0	0	0
P50613;D6RAD4;D6R9G1	CDK7	6	3	0.0906829	Two Sample t-test	-1.14041	0	0	0
P50750;P50750-2	CDK9	23	0	0.00592915	Two Sample t-test	-0.802409	0	0	0
P50851	LRBA	70	0	0.188408	Two Sample t-test	0.229892	0	0	0
P50990;P50990-2;P50990-3	CCT8	51	0	0.0611138	Two Sample t-test	-0.100197	0	0	0
P50991;P50991-2	CCT4	47	0	0.929473	Two Sample t-test	0.00725623	0	0	0
P50995-2;P50995	ANXA11	22	0	0.980039	Two Sample t-test	0.00392443	0	0	0
P51114;B4DXZ6;P51114-3	FXR1	35	0	0.00692801	Welch Two Sample t-test	-0.472128	0	0	0
P51116	FXR2	18	0	0.0462592	Two Sample t-test	-0.391406	0	0	0
P51148;P51148-2;K7ERI8;K7ERQ8;K7ENY4;F8VVK3	RAB5C	6	3	0.028055	Two Sample t-test	-1.57221	0	0	0
P51149;C9J4V0;C9J8S3;C9J4S4;C9IZZ0;C9J592	RAB7A	7	1	0.246931	Welch Two Sample t-test	-1.2867	0	0	0
P51153;A0A087WWB9	RAB13	6	2	0.911393	Two Sample t-test	0.0671907	0	0	0
P51397	DAP	3	2	0.125254	Welch Two Sample t-test	-2.43365	0	0	0
P51398-2;P51398-3;P51398;V9GZ03;V9GYL9;V9GYJ9	DAP3	20	0	0.891782	Two Sample t-test	-0.0127461	0	0	0
P51553;E7EQB8;P51553-2;E9PF84;G5E9Q7;H7C1W2	IDH3G	11	0	0.78533	Two Sample t-test	-0.0546062	0	0	0
P51570;P51570-2	GALK1	11	0	0.0880378	Two Sample t-test	0.358045	0	0	0
P51608-2;P51608	MECP2	10	1	0.145682	Welch Two Sample t-test	-1.86333	0	0	0
P51659;E7EWE5;P51659-3;P51659-2;G5E9S2;E7ET17;E7ER27;E7EPL9	HSD17B4	13	0	0.574219	Two Sample t-test	-0.176098	0	0	0
P51665;H3BNT7;H3BTM8	PSMD7	18	0	0.169433	Two Sample t-test	0.325034	0	0	0
P51812	RPS6KA3	32	0	0.326995	Two Sample t-test	0.288854	0	0	0
P51825-2;P51825-3;F5GXF9;P51825	AFF1	12	0	0.000302094	Two Sample t-test	-1.05115	0	0	0
P51858;P51858-2;P51858-3	HDGF	10	0	0.0272553	Two Sample t-test	-1.12915	0	0	0
P51946;D6RHI7;D6RG18	CCNH	7	0	0.0790785	Two Sample t-test	-0.429029	0	0	0
P51991	HNRNPA3	22	0	0.00316253	Two Sample t-test	-0.638476	0	0	0
P52209-2;P52209	PGD	10	0	0.105011	Two Sample t-test	0.826725	0	1	0
P52272-2;P52272;A0A087X0X3	HNRNPM	64	0	0.00287565	Two Sample t-test	-0.613353	0	0	0
P52292	KPNA2	28	0	0.345928	Two Sample t-test	-0.0900082	0	0	0
P52294	KPNA1	17	0	0.415676	Two Sample t-test	-0.161597	0	0	0
P52306;P52306-5;P52306-4;P52306-6;P52306-2;P52306-3	RAP1GDS1	24	0	0.0480951	Welch Two Sample t-test	0.423757	0	0	0
P52594-2;P52594-3;P52594;P52594-4;C9J2I0;B8ZZY2	AGFG1	8	0	0.0061037	Two Sample t-test	0.341709	0	1	0
P52597	HNRNPF	26	0	0.00642788	Two Sample t-test	-0.491651	0	0	0
P52655;J3KNC0	GTF2A1	4	0	0.968159	Two Sample t-test	0.014317	0	0	0
P52657;A8MYR4	GTF2A2	3	4	8.75046e-06	Two Sample t-test	2.68468	1	0	0
P52701;P52701-3;P52701-4;P52701-2;A0A087WWJ1	MSH6	39	0	0.00365179	Two Sample t-test	-0.369365	0	0	0
P52732	KIF11	10	4	0.982997	Two Sample t-test	0.0166234	0	0	0
P52735-3;P52735-2;P52735	VAV2	8	0	0.456228	Two Sample t-test	0.262014	0	0	0
P52747-2;P52747;E7EN86;P52747-3	ZNF143	7	0	0.00647641	Two Sample t-test	-0.436787	0	0	0
P52756	RBM5	11	0	0.0193078	Two Sample t-test	-0.796931	0	0	0
P52758;H0YBX3;H0YB34	HRSP12	3	4	0.0311288	Two Sample t-test	-1.0729	0	0	0
P52788;P52788-2	SMS	5	3	0.327444	Two Sample t-test	0.478421	0	0	0
P52789;E9PB90	HK2	20	0	0.318506	Two Sample t-test	0.10437	0	0	0
P52815;B4DLN1	MRPL12	6	0	0.404115	Two Sample t-test	-0.237772	0	0	0
P52907	CAPZA1	14	0	0.0514617	Two Sample t-test	0.390401	0	0	0
P52943;P52943-2;H0YFA4	CRIP2	16	0	0.031487	Two Sample t-test	-0.855656	0	0	0
P52948-5;P52948;P52948-2;P52948-6;P52948-4;P52948-3	NUP98	56	0	0.492525	Two Sample t-test	-0.0456238	0	0	0
P53004	BLVRA	8	2	0.0682494	Two Sample t-test	1.0257	0	0	0
P53367-2	ARFIP1	12	0	0.0520918	Welch Two Sample t-test	0.302944	0	0	0
P53384-2;P53384	NUBP1	7	0	0.449758	Two Sample t-test	0.212925	0	0	0
P53396;P53396-2;P53396-3	ACLY	36	0	0.608168	Two Sample t-test	0.0910333	0	0	0
P53582	METAP1	26	0	0.773485	Two Sample t-test	-0.0782778	0	0	0
P53597	SUCLG1	11	0	0.0272065	Two Sample t-test	-0.519008	0	1	0
P53602;H3BP35	MVD	8	0	0.0444583	Two Sample t-test	-0.509489	0	0	0
P53618;E9PP73	COPB1	57	0	0.214253	Two Sample t-test	0.220342	0	0	0
P53621;P53621-2	COPA	58	0	0.809605	Two Sample t-test	-0.0237314	0	0	0
P53990-4;P53990-5;P53990-2;P53990;H3BUI0;P53990-3;H3BMU1;H3BQF7;J3KR23	IST1	17	0	0.318749	Two Sample t-test	-0.163813	0	1	0
P53999	SUB1	14	0	0.000684854	Two Sample t-test	-1.23995	0	0	0
P54136;P54136-2	RARS	45	0	0.00578104	Two Sample t-test	-0.186801	0	0	0
P54259	ATN1	22	0	0.202864	Two Sample t-test	-0.302855	0	0	0
P54577;A0A0C4DGZ5	YARS	43	0	0.0306485	Two Sample t-test	0.233023	0	0	0
P54578;P54578-2;A6NJA2;P54578-3	USP14	19	0	0.630023	Two Sample t-test	-0.123971	0	0	0
P54619;P54619-2;F8VYY9;P54619-3;H0YIC9;F8VVA3	PRKAG1	19	0	0.0109763	Welch Two Sample t-test	-0.51187	0	1	0
P54727;Q5W0S5	RAD23B	10	1	0.223675	Welch Two Sample t-test	-1.69435	0	0	0
P54886-2;P54886	ALDH18A1	45	0	0.572619	Two Sample t-test	-0.0560233	0	0	0
P55010;H0YLZ1;H0YN40	EIF5	12	0	0.735447	Two Sample t-test	0.0565437	0	0	0
P55036;Q5VWC4;A6PVX3;P55036-2	PSMD4	10	0	0.190271	Two Sample t-test	0.390363	0	0	0
P55039;A8MZF9;J3KRL5;J3QR71;J3QRI9;J3QKW7;J3QL90;J3QKV7	DRG2	6	3	0.970575	Two Sample t-test	-0.0316241	0	0	0
P55060-3;P55060;P55060-4	CSE1L	57	0	0.967811	Two Sample t-test	0.00952275	0	0	0
P55072	VCP	24	0	0.944848	Two Sample t-test	0.0232478	0	0	0
P55081	MFAP1	30	0	0.00818949	Two Sample t-test	-0.693281	0	0	0
P55084-2;P55084;F5GZQ3;B5MD38	HADHB	20	0	0.0135073	Two Sample t-test	0.417022	0	0	0
P55196-3;A8MQ02;J3KN01;P55196-2;P55196-1;P55196;P55196-5;Q5TIG5;P55196-6	MLLT4	10	0	0.420347	Two Sample t-test	0.184737	0	0	0
P55210;P55210-3;Q5SVL2;A0A0A0MRL7;P55210-4	CASP7	6	1	0.613983	Welch Two Sample t-test	-0.497577	0	0	0
P55263-3;P55263-2;P55263	ADK	5	2	0.119665	Welch Two Sample t-test	-1.04883	0	0	0
P55265-5;P55265;P55265-4;H0YCK3;P55265-3;P55265-2	ADAR	36	0	1.05376e-05	Two Sample t-test	-0.506253	0	0	0
P55268	LAMB2	7	0	0.458785	Two Sample t-test	-0.178912	0	0	0
P55735;A0A0C4DFR6;P55735-2;P55735-3;A8MXL6	SEC13	17	0	0.0455577	Two Sample t-test	-0.16658	0	0	0
P55795	HNRNPH2	17	0	0.84108	Two Sample t-test	-0.0762407	0	0	0
P55884;P55884-2	EIF3B	37	0	0.964546	Two Sample t-test	-0.00928589	0	0	0
P55957;P55957-2;P55957-4	BID	6	4	8.40889e-05	Two Sample t-test	1.98611	1	0	0
P56182	RRP1	4	0	0.000708708	Two Sample t-test	-0.598626	0	0	0
P56192;P56192-2	MARS	39	0	0.164714	Two Sample t-test	-0.16963	0	0	0
P56537;P56537-2	EIF6	10	0	0.000965298	Two Sample t-test	-0.825851	0	0	0
P56945-5;P56945-8;P56945;P56945-7;P56945-3;P56945-2;P56945-6;P56945-4	BCAR1	5	0	0.342783	Two Sample t-test	-0.21538	0	1	0
P57060	RWDD2B	6	3	0.284621	Two Sample t-test	-0.929811	0	0	0
P57076;H7C2R6;C9JX57;D3DSE6;C9J818;F8VZ95;H7BZW1	C21orf59	5	0	0.119587	Two Sample t-test	0.390879	0	0	0
P57678;I3L2C7	GEMIN4	20	0	0.147047	Welch Two Sample t-test	-0.455533	0	0	0
P57740;P57740-2;P57740-3	NUP107	29	0	0.0439148	Two Sample t-test	-0.0991279	0	0	0
P57772;P57772-2;C9J8T0	EEFSEC	29	0	0.172765	Welch Two Sample t-test	-0.741398	0	0	0
P58107	EPPK1	137	0	0.779727	Two Sample t-test	0.103939	0	0	0
P58546;C9JL85	MTPN	6	0	0.492627	Two Sample t-test	-0.25251	0	0	0
P60174-1;P60174;P60174-4;U3KQF3;U3KPZ0	TPI1	20	0	0.00155752	Two Sample t-test	-1.80639	0	0	0
P60228;E5RGA2	EIF3E	35	0	0.856071	Two Sample t-test	-0.0170614	0	0	0
P60520;H3BSM5	GABARAPL2	5	0	0.0306851	Welch Two Sample t-test	1.3719	1	0	0
P60842;J3KT12;P60842-2;J3QS69;J3KTB5;J3QL43;J3KSZ0	EIF4A1	46	0	0.393926	Two Sample t-test	-0.14769	0	0	0
P60866;P60866-2;E5RJX2;E5RIP1	RPS20	14	0	0.0494118	Two Sample t-test	-0.379316	0	0	0
P60891;B1ALA9;P60891-2	PRPS1	23	0	0.0374842	Welch Two Sample t-test	0.354408	0	0	0
P60903	S100A10	5	0	0.0274778	Two Sample t-test	-0.572281	0	0	0
P60953;Q5JYX0;P60953-1	CDC42	7	1	0.600614	Welch Two Sample t-test	0.467632	0	0	0
P60981;F6RFD5;P60981-2	DSTN	11	0	0.0587817	Two Sample t-test	0.33905	0	0	0
P61006;P61006-2	RAB8A	5	2	0.000644637	Two Sample t-test	1.51979	1	0	0
P61011;P61011-2;G3V4F7	SRP54	31	0	0.0811631	Welch Two Sample t-test	0.175243	0	0	0
P61019;P61019-2;E9PKL7;Q5HYI5;Q8WUD1	RAB2A;DKFZp313C1541;RAB2B	6	1	0.839055	Welch Two Sample t-test	0.110888	0	0	0
P61081	UBE2M	7	0	0.757869	Welch Two Sample t-test	0.0374421	0	0	0
P61086;P61086-2;D6RDM7;P61086-3	UBE2K	11	0	0.524241	Welch Two Sample t-test	0.0807514	0	0	0
P61088;F8VSD4;F8VV71;F8VZ29	UBE2N	13	0	0.877547	Two Sample t-test	-0.0476831	0	0	0
P61158;B4DXW1	ACTR3	8	0	0.883293	Two Sample t-test	0.0321038	0	0	0
P61160;P61160-2;F5H6T1	ACTR2	10	0	0.095446	Two Sample t-test	-0.531104	0	0	0
P61163;R4GMT0;A0A1B0GVS3	ACTR1A	27	0	0.588994	Two Sample t-test	0.0479605	0	0	0
P61201-2	COPS2	17	0	0.462057	Two Sample t-test	-0.130662	0	0	0
P61221;D6R9I9	ABCE1	33	0	0.839106	Two Sample t-test	0.0287294	0	1	0
P61224-2;P61224-3;P61224;P61224-4;P62834;F5H823;B7ZB78;F5GZG1;E7ESV4;A0A0J9YXB3;F5H7Y6;A6NIZ1	RAP1B;RAP1A	5	4	6.59646e-06	Two Sample t-test	2.58966	1	0	0
P61244-2;P61244;G3V5L1;Q6V3B1;G3V563;G3V2R5;P61244-3;P61244-4	MAX	5	0	0.682493	Two Sample t-test	-0.0471129	0	0	0
P61247;D6RG13;D6RAT0;H0Y9Y4;E9PFI5;D6RB09;H0Y8L7;D6R9B6	RPS3A	34	0	0.00486357	Two Sample t-test	-0.803497	0	0	0
P61289;P61289-2;K9J957;P61289-3;K7ENH2;A0A087WTV2;K7ESG5;B7Z8D3;B3KQ25	PSME3	18	0	0.104744	Two Sample t-test	-0.292829	0	0	0
P61313;E7EQV9;E7ENU7;E7EX53	RPL15	15	0	0.00187155	Two Sample t-test	-0.669228	0	0	0
P61353;K7ELC7;K7EQQ9	RPL27	8	0	0.0320756	Two Sample t-test	-0.716566	0	0	0
P61604;B8ZZL8	HSPE1	14	0	0.0165521	Welch Two Sample t-test	-1.42806	0	0	0
P61758;B4DWR3	VBP1	9	0	0.0406158	Welch Two Sample t-test	-1.04773	0	0	0
P61956;A8MUA9;A8MU27;P55854;J3KRH1;P61956-2	SUMO2;SUMO3	4	0	0.00896579	Two Sample t-test	-1.15707	0	0	0
P61960;H0Y614;P61960-2	UFM1	6	0	0.418139	Two Sample t-test	-0.231643	0	0	0
P61962;A0A087WWI6	DCAF7	15	0	0.00335455	Two Sample t-test	-0.351541	0	0	0
P61964	WDR5	14	0	0.046728	Two Sample t-test	-0.525237	0	0	0
P61970;H3BRV9	NUTF2	4	1	0.839844	Welch Two Sample t-test	0.123633	0	0	0
P61978-2;P61978	HNRNPK	37	0	0.723068	Two Sample t-test	0.0731652	0	1	0
P61981	YWHAG	14	0	0.0342704	Two Sample t-test	-0.686385	0	0	0
P62081;B5MCP9	RPS7	22	0	0.0849391	Two Sample t-test	-0.504475	0	0	0
P62136;P62136-2;P62136-3;E9PMD7	PPP1CA	26	0	0.0206357	Two Sample t-test	-0.430007	0	0	0
P62140;E7ETD8	PPP1CB	22	0	0.927686	Two Sample t-test	0.0325367	0	0	0
P62191;P62191-2	PSMC1	28	0	0.165848	Two Sample t-test	-0.129281	0	0	0
P62195;P62195-2;J3QSA9;J3KRP2;J3QLH6;J3QQM1	PSMC5	32	0	0.871192	Two Sample t-test	0.01662	0	0	0
P62241;Q5JR95	RPS8	28	0	0.000305007	Two Sample t-test	-0.601936	0	0	0
P62244;I3L3P7;I3L246	RPS15A	12	0	0.798325	Welch Two Sample t-test	-0.0775032	0	0	0
P62249;M0R210;A0A087WZ27;M0R3H0;Q6IPX4	RPS16;ZNF90	20	0	0.267394	Welch Two Sample t-test	-0.45494	0	0	0
P62253;I3L0Q0;I3L2Q4;K7EPR7;I3L2H7	UBE2G1	4	0	0.349767	Two Sample t-test	-0.176327	0	0	0
P62258;P62258-2	YWHAE	20	0	0.0125263	Welch Two Sample t-test	-1.21261	0	0	0
P62263;E5RH77	RPS14	12	0	0.00268585	Two Sample t-test	-0.760714	0	0	0
P62266;D6RD47	RPS23	11	0	0.051394	Welch Two Sample t-test	-1.21143	0	0	0
P62269	RPS18	24	0	0.14122	Welch Two Sample t-test	-0.490753	0	0	0
P62277;J3KMX5	RPS13	18	0	0.278565	Two Sample t-test	-0.104785	0	0	0
P62280;M0QZC5	RPS11	23	0	0.122027	Two Sample t-test	-0.41882	0	0	0
P62304;A6NHK2	SNRPE	3	0	0.00059021	Two Sample t-test	-0.808916	0	0	0
P62306;A0A0B4J254;F8W0W6	SNRPF	9	0	0.00170615	Two Sample t-test	-1.07192	0	0	0
P62312	LSM6	5	1	0.187539	Two Sample t-test	-0.779982	0	0	0
P62314;J3QLI9	SNRPD1	6	0	0.00319775	Two Sample t-test	-1.06114	0	0	0
P62316;P62316-2	SNRPD2	12	0	6.62531e-05	Two Sample t-test	-1.31963	0	0	0
P62318-2;P62318;H3BT13	SNRPD3	10	0	6.70225e-05	Two Sample t-test	-0.851387	0	0	0
P62328	TMSB4X	3	0	0.146155	Welch Two Sample t-test	-0.949248	0	0	0
P62330	ARF6	11	0	0.897618	Two Sample t-test	-0.0347665	0	0	0
P62380;Q7Z6U2	TBPL1	7	0	0.515475	Two Sample t-test	-0.195629	0	0	0
P62424;Q5T8U3;Q5T8U2	RPL7A	23	0	0.0012244	Two Sample t-test	-0.609899	0	0	0
P62495;B7Z7P8;P62495-2	ETF1	36	0	0.74893	Two Sample t-test	-0.0688652	0	0	0
P62633-2;P62633-7;P62633-3;P62633;P62633-5;P62633-6	CNBP	11	0	0.0781249	Welch Two Sample t-test	-1.91712	0	0	0
P62701	RPS4X	45	0	0.0693187	Welch Two Sample t-test	-0.799168	0	0	0
P62753	RPS6	22	0	0.000619958	Two Sample t-test	-0.902588	0	0	0
P62760;E9PE24;E7ER47	VSNL1	5	2	0.200102	Welch Two Sample t-test	1.3056	0	0	0
P62805	HIST1H4A	19	0	0.016325	Two Sample t-test	-0.682504	0	0	0
P62829;C9JD32;J3KT29;B9ZVP7	RPL23	13	0	0.840284	Two Sample t-test	0.0123639	0	0	0
P62851	RPS25	9	0	0.599922	Welch Two Sample t-test	-0.190328	0	0	0
P62854	RPS26	5	0	0.00488034	Two Sample t-test	-0.544848	0	0	0
P62857	RPS28	8	0	0.0259025	Two Sample t-test	-0.649683	0	0	0
P62875	POLR2L	2	1	0.86215	Two Sample t-test	0.0469576	0	0	0
P62877	RBX1	4	0	0.410679	Two Sample t-test	-0.0787224	0	0	0
P62888;E5RI99	RPL30	14	0	0.00322275	Two Sample t-test	-0.636591	0	0	0
P62899;C9JU56;B7Z4E3;B7Z4C8;P62899-3;P62899-2;B8ZZK4;H7C2W9	RPL31	12	0	5.38965e-05	Two Sample t-test	-1.152	0	0	0
P62906	RPL10A	20	0	0.00214021	Two Sample t-test	-0.558961	0	0	0
P62913;Q5VVC8;Q5VVC9	RPL11	19	0	0.0600219	Two Sample t-test	-0.429121	0	0	0
P62917;E9PKZ0;E9PKU4;G3V1A1	RPL8	22	0	0.00728732	Two Sample t-test	-0.862168	0	0	0
P62937;F8WE65;C9J5S7;P62937-2	PPIA	15	0	0.532861	Two Sample t-test	0.448272	0	0	0
P62942;A0A087WZM5;Q1JUQ3;A0A087WTS4;Q5W0X3;A0A087WV48	FKBP1A;FKBP12-Exin	4	0	0.03615	Two Sample t-test	-1.1296	0	0	0
P62979;J3QS39;J3QTR3;F5H6Q2;F5GYU3;F5H2Z3;F5H265;B4DV12;F5H388;F5H747;F5GXK7;J3QKN0;Q5PY61;Q96C32;P62987;P0CG47;P0CG48	RPS27A;UBB;UBC;UBA52	9	0	0.00763529	Two Sample t-test	-0.762703	0	0	0
P62993;J3KT38;P62993-2;J3QRL5	GRB2	6	0	0.0425594	Two Sample t-test	-0.607466	0	0	0
P62995-3;P62995;H7BXF3;H7C2L4	TRA2B	12	0	0.00351979	Two Sample t-test	-0.807825	0	1	0
P63000;P63000-2;P60763	RAC1;RAC3	8	4	0.806262	Two Sample t-test	-0.209626	0	0	0
P63010;P63010-2;A0A087X253;P63010-3;A0A087WU93;A0A087WZQ6;A0A087WYD1	AP2B1	44	0	0.663065	Two Sample t-test	0.0561549	0	0	0
P63092-3;P63092-2;P63092;P63092-4;Q5JWF2-2;Q5JWF2	GNAS	9	0	0.528991	Two Sample t-test	0.109484	0	0	0
P63104;E7EX29;B0AZS6;E7ESK7	YWHAZ	25	0	0.00875326	Welch Two Sample t-test	-0.628624	0	0	0
P63151;P63151-2	PPP2R2A	9	0	0.933039	Two Sample t-test	0.0232863	0	0	0
P63172;Q5VTU3	DYNLT1	3	3	0.0822146	Welch Two Sample t-test	1.33612	0	0	0
P63173;J3KT73;J3QL01	RPL38	10	0	0.920955	Two Sample t-test	-0.0289337	0	0	0
P63208;E5RJR5;E7ERH2;F8W8N3;P63208-2	SKP1	9	0	0.0757041	Two Sample t-test	-0.482986	0	0	0
P63241;I3L397;I3L504;P63241-2;Q6IS14	EIF5A;EIF5AL1	20	0	0.878511	Two Sample t-test	-0.0162634	0	0	0
P63244;J3KPE3;D6RAC2;H0Y8W2;H0YAF8;D6RHH4;D6REE5;H0YAM7;D6R9Z1;D6R9L0;D6RFX4	GNB2L1	26	0	0.582765	Two Sample t-test	0.108047	0	0	0
P63261;I3L3I0;I3L1U9;I3L4N8	ACTG1	44	0	0.773512	Two Sample t-test	-0.0367502	0	0	0
P63313	TMSB10	3	0	0.488784	Two Sample t-test	-0.325559	0	0	0
P67775;P62714;P67775-2;H0YC23	PPP2CA;PPP2CB	10	0	0.944484	Two Sample t-test	0.00954793	0	0	0
P67809;H0Y449;C9J5V9	YBX1	20	0	7.0619e-05	Two Sample t-test	-0.959353	0	0	0
P67936	TPM4	17	0	0.00440886	Two Sample t-test	-0.987148	0	0	0
P68032;P68133;P63267;P62736;A6NL76;F8WB63;B8ZZJ2;C9JFL5;F6UVQ4;F6QUT6	ACTC1;ACTA1;ACTG2;ACTA2	27	0	0.319746	Two Sample t-test	0.670863	0	0	0
P68036-2;P68036;P68036-3	UBE2L3	5	0	0.101509	Two Sample t-test	-0.634477	0	0	0
P68104;Q5VTE0;A0A087WVQ9;P68104-2;A0A087WV01	EEF1A1;EEF1A1P5	44	0	0.0820135	Two Sample t-test	0.31374	0	0	0
P68363;P68363-2	TUBA1B	55	0	0.880546	Two Sample t-test	0.0222197	0	0	0
P68366-2;P68366	TUBA4A	41	0	0.046133	Two Sample t-test	-0.242191	0	0	0
P68371	TUBB4B	47	0	0.101191	Two Sample t-test	-0.200515	0	0	0
P68402;P68402-3;P68402-2;P68402-4	PAFAH1B2	9	0	0.650019	Two Sample t-test	0.152465	0	0	0
P78316;E9PFK5;P78316-2	NOP14	26	0	0.00271134	Two Sample t-test	-0.512415	0	1	0
P78318	IGBP1	5	0	0.423636	Two Sample t-test	-0.200658	0	0	0
P78332;E9PGM9;F8WCA5;P78332-3	RBM6	10	0	0.000584844	Two Sample t-test	-0.538508	0	0	0
P78344;D3DQV9;P78344-2;H0Y3P2;H0YCH5	EIF4G2	63	0	0.20002	Two Sample t-test	0.135852	0	0	0
P78346;P78346-2;Q5VU11;Q5VU10	RPP30	17	0	0.274667	Two Sample t-test	-0.315486	0	0	0
P78347-2;P78347-4;P78347-3;P78347	GTF2I	50	0	0.763932	Two Sample t-test	0.0505023	0	0	0
P78356;P78356-2	PIP4K2B	15	0	0.0590019	Two Sample t-test	-0.339481	0	0	0
P78362;P78362-2;H7C5L6	SRPK2	13	0	0.021495	Two Sample t-test	-0.748903	0	0	0
P78371;F5GWF6;P78371-2;F8VQ14	CCT2	55	0	0.803365	Two Sample t-test	-0.0249753	0	0	0
P78417;Q5TA02;P78417-2;P78417-3;Q5TA01	GSTO1	6	2	0.193922	Two Sample t-test	-1.20364	0	0	0
P78527;P78527-2	PRKDC	234	0	0.240187	Welch Two Sample t-test	-0.303988	0	0	0
P78549-3;P78549-2;P78549;H3BPD5;H3BRL9	NTHL1	16	0	0.316099	Welch Two Sample t-test	-0.463969	0	0	0
P81605;P81605-2	DCD	3	2	0.0348455	Two Sample t-test	-2.00105	0	0	0
P82663;E7EPW2;P82663-3;P82663-2	MRPS25	4	0	0.00918979	Two Sample t-test	-0.4753	0	0	0
P82664	MRPS10	9	0	0.47119	Two Sample t-test	-0.0907632	0	0	0
P82673;H0YG82;P82673-2	MRPS35	12	0	0.101003	Two Sample t-test	-0.135107	0	0	0
P82675	MRPS5	5	0	0.00141006	Two Sample t-test	-1.103	0	0	0
P82912-2;P82912	MRPS11	7	0	0.592566	Two Sample t-test	-0.167777	0	0	0
P82933	MRPS9	10	0	0.0286511	Two Sample t-test	-0.673823	0	0	0
P82979;F8VZQ9;H0YHG0	SARNP	7	0	0.819755	Two Sample t-test	0.0702599	0	0	0
P83436	COG7	14	0	0.927089	Two Sample t-test	0.0169175	0	0	0
P84022;P84022-2;P84022-3;H3BVD1	SMAD3	13	0	0.0807971	Two Sample t-test	-0.503708	0	0	0
P84077	ARF1	14	0	0.187552	Two Sample t-test	0.381019	0	1	0
P84085;C9J1Z8	ARF5	16	0	0.405142	Two Sample t-test	0.164665	0	0	0
P84090;G3V279	ERH	5	0	0.0337473	Two Sample t-test	-0.720728	0	0	0
P84095	RHOG	7	0	0.852596	Two Sample t-test	-0.0231468	0	0	0
P84098;J3QR09;J3KTE4;J3QL15	RPL19	18	0	0.000319352	Two Sample t-test	-1.55123	0	0	0
P85037;P85037-2	FOXK1	22	0	0.0527415	Two Sample t-test	0.299983	0	0	0
P85298-4;P85298-3;P85298;H0Y9T8;B1AHC3;B1AHC4;P85298-2;P85298-5	ARHGAP8;PRR5-ARHGAP8	7	0	0.139558	Two Sample t-test	0.179843	0	0	0
P86791;P86790	CCZ1;CCZ1B	9	0	0.134938	Two Sample t-test	0.243793	0	0	0
P98179	RBM3	7	0	0.736173	Two Sample t-test	0.102928	0	0	0
Q00059;H7BYN3;Q00059-2	TFAM	5	1	0.427361	Welch Two Sample t-test	-0.651619	0	0	0
Q00403;B1APE2	GTF2B	18	0	0.341536	Two Sample t-test	0.153323	0	0	0
Q00587-2;Q00587;B0QYC6;B0QYC7;B0QYC8	CDC42EP1	2	3	0.371504	Welch Two Sample t-test	-0.657356	0	0	0
Q00653-4;Q00653;Q00653-3	NFKB2	31	0	0.94793	Two Sample t-test	-0.00652145	0	0	0
Q00688	FKBP3	9	0	0.28919	Two Sample t-test	0.209734	0	0	0
Q00796;H0YLA4	SORD	5	0	0.293292	Two Sample t-test	0.521322	0	0	0
Q00839	HNRNPU	68	2	0.0284974	Two Sample t-test	-2.3708	0	0	0
Q00839-2	HNRNPU	68	0	1.80376e-05	Two Sample t-test	-0.642236	0	0	0
Q01082;A0A087WUZ3;Q01082-3;Q01082-2	SPTBN1	105	0	0.129075	Welch Two Sample t-test	-0.261275	0	0	0
Q01085;Q01085-2	TIAL1	8	0	0.362086	Two Sample t-test	0.154884	0	0	0
Q01167;Q01167-2	FOXK2	17	0	0.720295	Two Sample t-test	0.0300118	0	0	0
Q01469;I6L8B7	FABP5	18	0	0.0657462	Two Sample t-test	-0.621262	0	0	0
Q01518	CAP1	26	0	0.940029	Two Sample t-test	-0.0171425	0	0	0
Q01581	HMGCS1	7	3	0.0709794	Two Sample t-test	-0.661446	0	1	0
Q01780;Q01780-2	EXOSC10	30	0	0.0307204	Two Sample t-test	-0.206827	0	1	0
Q01804;Q01804-3	OTUD4	39	0	0.0683798	Welch Two Sample t-test	-0.565662	0	0	0
Q01813;Q01813-2	PFKP	58	0	0.571289	Two Sample t-test	-0.0320235	0	0	0
Q01831;Q01831-2	XPC	10	0	0.147473	Two Sample t-test	-0.221544	0	0	0
Q01968-2;Q01968	OCRL	6	4	0.000200776	Two Sample t-test	-1.63935	0	0	0
Q01970;Q01970-2	PLCB3	37	0	0.0666584	Two Sample t-test	-0.367194	0	0	0
Q02040;X6RAJ1;Q02040-2;Q02040-3	AKAP17A	13	0	0.0707874	Two Sample t-test	-0.503824	0	0	0
Q02218;A0A0D9SFS3;E9PCR7;E9PDF2;Q02218-2;E9PFG7	OGDH	40	0	0.552087	Welch Two Sample t-test	-0.119075	0	0	0
Q02252-2;Q02252;G3V4Z4	ALDH6A1	10	0	0.255588	Welch Two Sample t-test	-0.265441	0	0	0
Q02413	DSG1	8	0	0.0754605	Two Sample t-test	0.525615	0	0	0
Q02446;F8WB93	SP4	3	1	0.904513	Two Sample t-test	0.0856413	0	0	0
Q02750;Q02750-2	MAP2K1	21	0	0.803264	Two Sample t-test	0.0491485	0	0	0
Q02790	FKBP4	25	0	0.329877	Two Sample t-test	-0.158066	0	0	0
Q02878	RPL6	25	0	0.00726354	Two Sample t-test	-0.98132	0	0	0
Q02880-2;Q02880;E9PCY5	TOP2B	27	0	0.0373788	Welch Two Sample t-test	-0.578223	0	0	0
Q02952;Q02952-3;Q02952-2	AKAP12	94	0	0.0490298	Two Sample t-test	-0.343704	0	0	0
Q03111	MLLT1	6	4	0.196547	Two Sample t-test	-0.730233	0	0	0
Q03169;H0YKR7;H0YLC0	TNFAIP2	4	2	0.914479	Two Sample t-test	0.197516	0	0	0
Q03188-2;Q03188;H0Y8J2	CENPC	7	1	0.0920907	Two Sample t-test	-0.71475	0	0	0
Q03701	CEBPZ	22	0	0.000221963	Two Sample t-test	-0.708349	0	0	0
Q04724;Q04727-2;Q04727-4;Q04727;Q04727-3	TLE1;TLE4	11	0	0.308405	Two Sample t-test	0.250889	0	0	0
Q04760-2;Q04760	GLO1	12	0	0.00095305	Two Sample t-test	-1.56985	0	0	0
Q04837;A0A0G2JLD8;E7EUY5;C9K0U8	SSBP1	11	0	6.58544e-08	Two Sample t-test	3.27102	1	0	0
Q04917;A2IDB2	YWHAH	14	0	0.982128	Two Sample t-test	0.00408978	0	0	0
Q05048;A0A0A0MSZ9	CSTF1	6	4	0.139291	Two Sample t-test	0.780493	0	0	0
Q05209;Q05209-2;Q05209-3	PTPN12	14	0	0.183154	Two Sample t-test	0.233073	0	0	0
Q05397-7;Q05397;H0YBP1;E7ESA6;Q05397-5;Q05397-2;H0YB16;H0YBZ1;E9PEI4;B4DWJ1;Q05397-6	PTK2	21	0	0.441454	Two Sample t-test	-0.121333	0	0	0
Q05513;Q05513-2;Q05513-3;E9PBE1	PRKCZ	7	0	0.0638944	Two Sample t-test	-0.455248	0	0	0
Q05519	SRSF11	10	0	0.562994	Two Sample t-test	-0.0812176	0	0	0
Q05639	EEF1A2	33	0	0.0789943	Two Sample t-test	-0.628342	0	0	0
Q05655;Q05655-2	PRKCD	11	0	0.277137	Two Sample t-test	0.25998	0	0	0
Q06124-2;Q06124;Q06124-3	PTPN11	14	0	0.358985	Welch Two Sample t-test	0.187701	0	0	0
Q06203	PPAT	9	0	0.00475757	Two Sample t-test	-0.564194	0	0	0
Q06210-2;Q06210	GFPT1	42	0	0.000899051	Two Sample t-test	0.398193	0	0	0
Q06323;Q06323-3;Q06323-2	PSME1	14	0	0.0177358	Two Sample t-test	-0.389368	0	0	0
Q06587;Q06587-2	RING1	10	0	0.0668937	Two Sample t-test	-0.173097	0	0	0
Q06787-6;Q06787-4;Q06787-5;Q06787-7;Q06787-3;Q06787;Q06787-10	FMR1	14	0	0.000501362	Two Sample t-test	-0.611888	0	0	0
Q06830;A0A0A0MSI0	PRDX1	25	0	0.0324604	Welch Two Sample t-test	-0.940669	0	0	0
Q07021;I3L3Q7;I3L3B0	C1QBP	9	0	0.00135897	Two Sample t-test	-0.742604	0	0	0
Q07065	CKAP4	9	0	0.0984466	Two Sample t-test	-0.276137	0	0	0
Q07666;Q07666-3;Q07666-2	KHDRBS1	13	0	0.0111823	Two Sample t-test	-0.671998	0	0	0
Q07812-5;Q07812-8;Q07812;Q07812-2;Q07812-7	BAX	6	1	0.464728	Welch Two Sample t-test	0.687891	0	0	0
Q07864;F5H1D6	POLE	11	2	0.334257	Welch Two Sample t-test	0.725572	0	0	0
Q07960;H0YE29	ARHGAP1	23	0	0.667712	Two Sample t-test	-0.0927616	0	0	0
Q07973;Q07973-3;Q07973-2	CYP24A1	12	0	0.0683697	Two Sample t-test	-0.169012	0	0	0
Q08209-3;Q08209-2;Q08209;Q08209-4;E7ETC2;Q08209-5	PPP3CA	5	0	0.982955	Two Sample t-test	0.00323591	0	0	0
Q08211	DHX9	59	0	0.00327184	Two Sample t-test	-0.410588	0	0	0
Q08554-2;Q08554	DSC1	6	3	0.955848	Two Sample t-test	-0.0617419	0	0	0
Q08752	PPID	13	0	0.0450561	Two Sample t-test	0.419216	0	0	0
Q08945	SSRP1	33	0	0.00661786	Welch Two Sample t-test	-0.468663	0	0	0
Q08AD1-2;Q08AD1-3;Q08AD1	CAMSAP2	43	0	0.0211739	Two Sample t-test	-0.41914	0	0	0
Q08AM6	VAC14	32	0	0.179922	Two Sample t-test	-0.201163	0	0	0
Q08J23;Q08J23-2;Q08J23-3	NSUN2	11	0	0.566627	Two Sample t-test	-0.135627	0	0	0
Q09028-3;Q09028;Q09028-2;Q09028-4;H0YF10	RBBP4	23	0	0.174819	Welch Two Sample t-test	-0.379872	0	0	0
Q09161	NCBP1	16	0	0.758809	Welch Two Sample t-test	-0.0627353	0	0	0
Q09666	AHNAK	260	0	0.364217	Two Sample t-test	-0.0929228	0	0	0
Q0VDF9	HSPA14	10	0	0.443782	Two Sample t-test	-0.0996412	0	0	0
Q10567-3;Q10567-2;Q10567;Q10567-4;C9J1E7	AP1B1	38	0	0.320288	Two Sample t-test	0.11417	0	0	0
Q10570	CPSF1	60	0	0.00134599	Two Sample t-test	-0.60419	0	1	0
Q10713	PMPCA	7	0	0.0209106	Two Sample t-test	0.529665	1	0	0
Q12769;G3V198;E9PR16	NUP160	30	0	0.454208	Two Sample t-test	0.18302	0	0	0
Q12774;H0Y895	ARHGEF5	27	0	0.00801734	Two Sample t-test	-0.422673	0	0	0
Q12788;J3KNP2	TBL3	23	0	0.359616	Two Sample t-test	0.0878817	0	0	0
Q12789-3;Q12789	GTF3C1	23	0	0.00220379	Two Sample t-test	-0.527593	0	0	0
Q12792;Q12792-3;Q12792-4;F8VS81	TWF1	17	0	0.842254	Two Sample t-test	0.046852	0	0	0
Q12800;Q12800-4;F8VX55;Q12800-3;F8VWL0;Q12800-2	TFCP2	12	0	0.235961	Two Sample t-test	0.0980562	0	0	0
Q12802-4;Q12802;Q12802-2;H0YMW2	AKAP13	17	0	0.184594	Two Sample t-test	-0.256745	0	0	0
Q12824-2;G5E975;Q12824;C9JTA6;A0A0G2JSE9;B5MCL5	SMARCB1	10	0	0.497319	Two Sample t-test	-0.0607285	0	0	0
Q12830-4;Q12830-2;Q12830;F5GXF5;E7ETD6	BPTF	17	0	0.114307	Two Sample t-test	-0.338671	0	0	0
Q12851-2;Q12851	MAP4K2	7	0	0.0104325	Two Sample t-test	-0.454761	0	0	0
Q12857-3	NFIA	14	0	0.0335462	Two Sample t-test	-0.45466	0	0	0
Q12872;Q12872-2	SFSWAP	24	0	0.00459292	Two Sample t-test	-0.754032	0	0	0
Q12874	SF3A3	49	0	0.0419306	Welch Two Sample t-test	-0.804708	0	0	0
Q12888;Q12888-3;Q12888-2;A6NNK5;C9JXV0	TP53BP1	13	0	0.0408854	Two Sample t-test	0.331267	0	0	0
Q12904;Q12904-2	AIMP1	21	0	0.0213384	Two Sample t-test	-0.221727	0	0	0
Q12905;B4DY09;X6R6Z1;A0A0A0MRL0	ILF2	22	0	0.000102806	Two Sample t-test	-0.56431	0	0	0
Q12906;Q12906-5;Q12906-2;Q12906-3	ILF3	49	0	0.000546946	Two Sample t-test	-0.633315	0	0	0
Q12929;Q12929-2	EPS8	47	0	0.481446	Two Sample t-test	-0.0763403	0	0	0
Q12931;Q12931-2;I3L0K7	TRAP1	63	0	0.521342	Two Sample t-test	0.0910177	0	0	0
Q12933-4;Q12933-3;Q12933;Q12933-2	TRAF2	10	1	0.0935262	Welch Two Sample t-test	-1.49779	0	0	0
Q12955;Q12955-5;Q12955-4;Q12955-7;A0A087WTF3	ANK3	10	0	0.563857	Two Sample t-test	-0.0880239	0	0	0
Q12962;A0A087WWP5	TAF10	5	0	0.931132	Two Sample t-test	0.0207571	0	0	0
Q12996	CSTF3	19	0	0.0927167	Two Sample t-test	0.243646	0	0	0
Q13009;Q13009-2	TIAM1	21	0	0.00459851	Two Sample t-test	-0.371178	0	0	0
Q13033-2;Q13033;G3V340	STRN3	6	1	0.465945	Two Sample t-test	-0.204054	0	0	0
Q13045;Q13045-2;Q13045-3;J3KS54	FLII	25	0	0.854996	Two Sample t-test	-0.0250801	0	0	0
Q13049	TRIM32	6	4	0.000303617	Two Sample t-test	-1.76465	0	0	0
Q13057;Q13057-2	COASY	8	0	0.00163126	Two Sample t-test	-0.848759	0	0	0
Q13085;Q13085-4;Q13085-2;Q13085-3	ACACA	87	0	0.585353	Two Sample t-test	0.0863671	0	0	0
Q13115	DUSP4	12	0	0.709981	Two Sample t-test	0.0514799	0	0	0
Q13123;E7EQZ7	IK	16	0	0.0100013	Two Sample t-test	-0.489181	0	0	0
Q13131;Q13131-2	PRKAA1	23	0	0.257173	Welch Two Sample t-test	-0.404941	0	0	0
Q13136-2;Q13136;E9PJZ7	PPFIA1	35	0	0.292192	Two Sample t-test	0.0786906	0	0	0
Q13144	EIF2B5	16	0	0.759757	Two Sample t-test	-0.0427651	0	0	0
Q13148;A0A087WX29;B1AKP7;G3V162;A0A087X260;A0A087WYY0;K7EN94;K7EJM5;Q13148-4	TARDBP	12	0	0.970717	Two Sample t-test	0.00645659	0	0	0
Q13151	HNRNPA0	13	0	0.0158029	Two Sample t-test	-0.518556	0	0	0
Q13153;B3KNX7;Q13153-2;E9PM17	PAK1	16	0	0.67602	Two Sample t-test	-0.0877335	0	0	0
Q13155;A8MU58;F8W950	AIMP2	11	0	0.925551	Two Sample t-test	0.010465	0	0	0
Q13177	PAK2	31	0	0.253122	Two Sample t-test	0.108713	0	0	0
Q13185	CBX3	11	0	0.156784	Two Sample t-test	-0.260046	0	0	0
Q13188;Q13188-2;A0A087WZ06	STK3	16	0	0.00426232	Two Sample t-test	-0.279243	0	0	0
Q13191;B5MC15;Q13191-3;Q13191-2	CBLB	7	1	0.112624	Welch Two Sample t-test	-0.912851	0	0	0
Q13200;Q13200-3;Q13200-2	PSMD2	46	0	0.105254	Two Sample t-test	-0.209312	0	0	0
Q13206;E9PIF2	DDX10	16	0	0.00472242	Two Sample t-test	-0.703254	0	0	0
Q13217;X6R9L0	DNAJC3	10	0	0.25224	Welch Two Sample t-test	-0.204737	0	0	0
Q13242;H0YIB4	SRSF9	16	0	0.0014943	Two Sample t-test	-0.806921	0	0	0
Q13243;Q13243-3;B4DJK0;B4DUA4	SRSF5	8	0	0.0151396	Welch Two Sample t-test	-0.716184	0	0	0
Q13247-3;Q13247	SRSF6	17	0	6.5584e-06	Two Sample t-test	-0.790378	0	0	0
Q13257	MAD2L1	10	0	0.0859228	Two Sample t-test	0.407008	0	0	0
Q13263;Q13263-2;M0R0K9	TRIM28	53	0	0.169084	Two Sample t-test	0.112648	0	1	0
Q13283	G3BP1	24	0	0.0197645	Welch Two Sample t-test	-0.299336	0	0	0
Q13315	ATM	15	0	0.860885	Two Sample t-test	-0.0384884	0	0	0
Q13322-3;Q13322-2;Q13322-4;Q13322	GRB10	11	4	0.00697986	Two Sample t-test	1.75406	1	0	0
Q13325-2;Q13325	IFIT5	11	1	0.372844	Welch Two Sample t-test	-0.543939	0	0	0
Q13347	EIF3I	24	0	0.111763	Two Sample t-test	-0.307177	0	0	0
Q13356;Q13356-2	PPIL2	11	0	0.0347343	Two Sample t-test	-0.812805	0	0	0
Q13363-2;Q13363;H0Y8W7	CTBP1	14	0	0.00282921	Two Sample t-test	0.64949	1	0	0
Q13371-2;Q13371	PDCL	3	4	0.024921	Two Sample t-test	-1.1366	0	0	0
Q13405;H0YDP7	MRPL49	5	1	0.417706	Welch Two Sample t-test	-0.879612	0	0	0
Q13409-6;Q13409-3;Q13409-7;Q13409-2;Q13409-5;Q13409;E7EQL5	DYNC1I2	7	1	0.178449	Welch Two Sample t-test	-1.31336	0	0	0
Q13416	ORC2	17	0	0.0178291	Two Sample t-test	-0.594347	0	0	0
Q13425	SNTB2	17	0	0.472644	Welch Two Sample t-test	-0.143492	0	0	0
Q13426-3;Q13426-2;Q13426	XRCC4	3	4	0.178826	Two Sample t-test	-0.663955	0	0	0
Q13428;Q13428-3;Q13428-4;Q13428-2;Q13428-8	TCOF1	27	0	0.0150617	Welch Two Sample t-test	-0.60648	0	0	0
Q13435;E9PPJ0	SF3B2	69	0	0.000387705	Two Sample t-test	-1.18373	0	0	0
Q13442	PDAP1	14	0	0.131625	Welch Two Sample t-test	-0.120879	0	0	0
Q13451;Q13451-2	FKBP5	10	0	0.156241	Two Sample t-test	0.225865	0	0	0
Q13464;A0A0U1RQV4	ROCK1	45	0	0.0236903	Two Sample t-test	-0.532202	0	0	0
Q13492-2;Q13492-5;Q13492;Q13492-3;Q13492-4	PICALM	19	0	0.853117	Two Sample t-test	0.0174651	0	0	0
Q13496;Q13496-2	MTM1	25	0	0.189518	Welch Two Sample t-test	-0.654677	0	0	0
Q13501;Q13501-2;E7EMC7	SQSTM1	13	0	0.018356	Two Sample t-test	-0.47216	0	0	0
Q13506;B8ZZS2;Q13506-2;C9JL92;C9JID4	NAB1	4	3	0.0499192	Two Sample t-test	-0.957177	0	0	0
Q13509;A0A0B4J269;Q13509-2	TUBB3	31	0	0.0307119	Two Sample t-test	-0.591538	0	0	0
Q13523;H0YDJ3	PRPF4B	21	0	0.00139003	Two Sample t-test	-1.07693	0	0	0
Q13535-2;Q13535-3;Q13535	ATR	14	1	0.157518	Two Sample t-test	1.62986	0	0	0
Q13546;Q13546-2	RIPK1	12	0	0.804733	Two Sample t-test	0.0192553	0	0	0
Q13547;Q5TEE2	HDAC1	18	0	0.00535537	Two Sample t-test	-0.537479	0	0	0
Q13561;Q13561-3;Q13561-2;F8W1I6;F8VW18;H0YI98	DCTN2	12	0	0.980895	Two Sample t-test	-0.00333958	0	0	0
Q13572;Q13572-2;G3V588;G3V5A3;G3V4M9	ITPK1	7	0	0.00861826	Two Sample t-test	0.563403	1	0	0
Q13573;G3V3A4;G3V4X8	SNW1	22	0	0.302056	Two Sample t-test	0.12951	0	0	0
Q13595;Q13595-2;Q13595-4;Q13595-3	TRA2A	9	0	0.114223	Two Sample t-test	-0.220996	0	0	0
Q13596-2;Q13596;Q13596-3;H0YK42	SNX1	22	0	0.614658	Two Sample t-test	0.057431	0	0	0
Q13601;Q13601-2	KRR1	17	0	0.000646504	Two Sample t-test	-0.744772	0	0	0
Q13616;A0A0C4DGX4	CUL1	37	0	0.540996	Welch Two Sample t-test	-0.156304	0	0	0
Q13618-2;Q13618;Q13618-3	CUL3	24	0	0.518822	Welch Two Sample t-test	0.185451	0	0	0
Q13619;A0A0A0MR50;Q13619-2	CUL4A	22	0	0.876473	Two Sample t-test	0.0575419	0	0	0
Q13627-2;Q13627-3;Q13627-4;Q13627-5;Q13627	DYRK1A	19	0	0.0431064	Two Sample t-test	-0.633336	0	0	0
Q13642-1;Q13642-5;Q13642-4;Q5JXI8;Q13642;A0A0D9SFZ9;Q5JXH8;Q5JXH7;Q5JXI3;Q5JXI2;Q13642-3;A0A0D9SG53;A0A0D9SGB2;Q5JXI0;A0A0D9SFI6;A0A0D9SFB0;Q5JXH9	FHL1	6	0	0.119718	Two Sample t-test	-0.727841	0	0	0
Q13671-2;Q13671;E9PNR2	RIN1	8	0	0.343308	Welch Two Sample t-test	-0.179698	0	0	0
Q13753;Q13753-2	LAMC2	14	0	0.908569	Two Sample t-test	0.0202063	0	0	0
Q13769	THOC5	7	4	7.84283e-05	Two Sample t-test	-2.09226	0	0	0
Q13796	SHROOM2	38	0	0.0623714	Two Sample t-test	-0.30941	0	0	0
Q13813;A0A0D9SGF6;Q13813-2;Q13813-3;A0A0D9SF54	SPTAN1	96	0	0.0902831	Two Sample t-test	-0.228752	0	0	0
Q13823	GNL2	15	0	0.0954165	Welch Two Sample t-test	-0.624864	0	0	0
Q13825-2;Q13825	AUH	2	3	0.464823	Two Sample t-test	0.087833	0	0	0
Q13829;Q13829-2;K7EM01	TNFAIP1	8	3	0.0723028	Two Sample t-test	1.12861	0	0	0
Q13838;Q13838-2;Q5STU3;A0A0G2JJZ9;F6WLT2;A0A0A0MT12;F6TRA5;A0A140T9X3;F6S4E6	DDX39B	35	0	0.577916	Two Sample t-test	0.057178	0	0	0
Q13868-3;Q13868;A3KFL2;Q13868-2;A3KFL5	EXOSC2	5	4	0.771499	Two Sample t-test	0.185004	0	0	0
Q13888;Q6P1K8	GTF2H2;GTF2H2C	4	0	0.00769475	Two Sample t-test	-0.550055	0	0	0
Q13895	BYSL	24	0	0.182417	Two Sample t-test	-0.246704	0	0	0
Q13907;Q13907-2	IDI1	6	0	0.51472	Two Sample t-test	-0.12944	0	0	0
Q14008;Q14008-2;Q14008-3	CKAP5	94	0	0.406936	Welch Two Sample t-test	-0.0761007	0	0	0
Q14011;K7ENX8;K7ELV6;K7EJV5;K7ELT6;K7EJV1;K7EMY9;K7EPM4;K7ER40;K7EQR7;D6W5Y5;Q14011-2	CIRBP	7	0	0.125767	Two Sample t-test	-0.392569	0	0	0
Q14019;H3BT58	COTL1	5	0	0.0432883	Two Sample t-test	-1.41109	0	0	0
Q14116-2;Q14116	IL18	5	2	0.106743	Welch Two Sample t-test	-1.82477	0	0	0
Q14126	DSG2	10	0	0.284599	Two Sample t-test	-0.176074	0	0	0
Q14137;Q14137-2	BOP1	11	0	0.0134627	Two Sample t-test	-0.4334	0	0	0
Q14139;Q14139-2;B7Z7P0	UBE4A	8	1	0.82157	Welch Two Sample t-test	-0.183705	0	0	0
Q14146	URB2	5	3	0.256761	Two Sample t-test	0.246704	0	0	0
Q14147	DHX34	11	1	0.347342	Welch Two Sample t-test	-0.721332	0	0	0
Q14149	MORC3	20	0	0.48596	Two Sample t-test	0.0858929	0	0	0
Q14152;Q14152-2	EIF3A	75	0	0.307417	Two Sample t-test	-0.17833	0	0	0
Q14157;Q14157-5;Q14157-3;F8W726	UBAP2L	28	0	0.312187	Two Sample t-test	0.185851	0	0	0
Q14161;Q14161-3;Q14161-4;Q14161-7;Q14161-6;Q14161-11;Q14161-2	GIT2	38	0	0.000187298	Two Sample t-test	-0.622501	0	0	0
Q14166	TTLL12	24	0	0.00685068	Two Sample t-test	0.615552	1	0	0
Q14192;J3KNW4;A0A0A0MSG2	FHL2	5	0	0.809709	Two Sample t-test	0.0387302	0	0	0
Q14204	DYNC1H1	262	0	0.191589	Two Sample t-test	0.206195	0	0	0
Q14232	EIF2B1	9	0	0.0441658	Two Sample t-test	0.431557	0	0	0
Q14240;Q14240-2;E7EQG2	EIF4A2	32	0	0.985035	Two Sample t-test	0.00458489	0	0	0
Q14244;Q14244-3;Q14244-6;Q14244-7;A0A087WZ40;Q14244-5;Q14244-2;Q14244-4	MAP7	26	0	0.0170961	Two Sample t-test	-0.401042	0	0	0
Q14247;Q14247-3;Q14247-2	CTTN	21	0	0.303794	Two Sample t-test	0.344658	0	0	0
Q14257;Q14257-2;A8MXP8	RCN2	15	0	0.302216	Two Sample t-test	-0.279103	0	0	0
Q14258	TRIM25	31	0	0.000242936	Two Sample t-test	-0.766991	0	0	0
Q14315-2;Q14315	FLNC	19	0	0.0817519	Two Sample t-test	0.50808	0	0	0
Q14320;B0S8I6	FAM50A	6	2	0.108514	Welch Two Sample t-test	-2.6002	0	0	0
Q14331;E9PRR7	FRG1	10	0	0.0201381	Two Sample t-test	-0.432456	0	0	0
Q14353;Q14353-2	GAMT	10	0	0.95192	Two Sample t-test	0.013073	0	0	0
Q14376;Q5QPP3;Q14376-2;Q5QPP1;Q5QPP4	GALE	7	1	0.349597	Welch Two Sample t-test	0.815757	0	0	0
Q14444-2;Q14444;G3V153;E9PLA9	CAPRIN1	16	0	0.00498943	Two Sample t-test	-0.463383	0	0	0
Q14451;Q14451-3;Q14451-2;Q14451-4	GRB7	20	0	0.00780861	Two Sample t-test	-0.646167	0	0	0
Q14457;K7ELY9;E7EV84;K7ER46	BECN1	6	0	0.253503	Two Sample t-test	-0.251821	0	0	0
Q14498-2;Q14498;Q14498-3;G3XAC6;A0A0U1RQH7;H0Y4X3	RBM39	24	0	0.0204671	Two Sample t-test	-0.339448	0	0	0
Q14554	PDIA5	13	0	0.3409	Two Sample t-test	-0.245208	0	0	0
Q14558-2;Q14558;B4DP31	PRPSAP1	16	0	0.00163541	Two Sample t-test	0.312746	0	0	0
Q14566	MCM6	39	0	0.210471	Two Sample t-test	0.0993978	0	0	0
Q14651	PLS1	27	0	0.00298865	Two Sample t-test	0.57708	1	0	0
Q14653;M0QYT9;M0QZB8;M0QZB7;Q14653-2;Q14653-4	IRF3	12	0	0.0151796	Two Sample t-test	0.671204	1	0	0
Q14669-4;Q14669-2	TRIP12	38	0	0.0343169	Two Sample t-test	-0.242228	0	0	0
Q14676-2;Q14676;Q14676-3	MDC1	29	0	0.401067	Two Sample t-test	-0.192561	0	0	0
Q14677-3;Q14677-2;Q14677	CLINT1	16	0	0.0811638	Two Sample t-test	-0.22435	0	0	0
Q14683;G8JLG1	SMC1A	37	0	0.00137439	Two Sample t-test	-0.363922	0	0	0
Q14684;Q14684-2	RRP1B	31	0	0.00106161	Two Sample t-test	-0.563799	0	0	0
Q14690	PDCD11	73	0	2.54207e-05	Two Sample t-test	-0.658845	0	0	0
Q14692	BMS1	18	0	0.000259225	Two Sample t-test	-1.01502	0	0	0
Q14694;Q14694-3;Q14694-2	USP10	33	0	0.0130751	Two Sample t-test	-0.277095	0	1	0
Q14697;Q14697-2;F5H6X6;E9PKU7	GANAB	17	0	0.151599	Two Sample t-test	0.311052	0	0	0
Q14738;E9PFR3;Q14738-2;Q14738-3;H0Y8C4	PPP2R5D	19	0	0.902496	Two Sample t-test	0.0223347	0	0	0
Q14764	MVP	25	0	0.954385	Two Sample t-test	0.00949041	0	0	0
Q14790-3;Q14790-2;Q14790;Q14790-4;Q14790-9;E7ETB7;E7EQ06;A0A0A0MS31;Q14790-6;Q14790-5;Q14790-8;Q14790-7;E7EQ01;E7EVN1	CASP8	5	2	0.0918261	Welch Two Sample t-test	0.887827	0	0	0
Q14814-6;Q14814-3;Q14814-5;Q14814-4;Q14814-2;Q14814	MEF2D	2	1	0.404548	Welch Two Sample t-test	0.321267	0	0	0
Q14847;Q14847-2;C9J9W2;Q14847-3	LASP1	18	0	0.0390035	Two Sample t-test	-1.07916	0	0	0
Q14872	MTF1	5	0	0.00151965	Two Sample t-test	-0.704301	0	0	0
Q14914;Q14914-2	PTGR1	7	3	0.0409217	Welch Two Sample t-test	-2.05747	0	0	0
Q14938-6;Q14938-4	NFIX	17	0	0.0195232	Two Sample t-test	-0.602166	0	0	0
Q14966;Q14966-3;Q14966-4;A0A096LPH6;Q14966-2	ZNF638	26	0	0.000884474	Two Sample t-test	-0.739362	0	0	0
Q14974;Q14974-2;J3KTM9	KPNB1	58	0	0.20577	Two Sample t-test	0.120355	0	0	0
Q14980;Q14980-2;A0A087WY61;Q14980-4;Q14980-3;Q14980-5	NUMA1	68	0	0.00328148	Two Sample t-test	-0.339398	0	0	0
Q14C86-5;Q14C86-2;Q14C86;Q14C86-6;Q14C86-3;Q14C86-4;F8W9S7;C9IZ08;B4DGD8;B0QZ65;H0Y7I9	GAPVD1	41	0	0.010784	Two Sample t-test	0.429843	0	0	0
Q14CX7;Q14CX7-2	NAA25	10	4	5.6036e-05	Two Sample t-test	2.3463	1	0	0
Q15007;A0A087X1R4;Q15007-2	WTAP	13	0	0.0695979	Two Sample t-test	0.69744	0	0	0
Q15008;Q15008-4;Q15008-3;Q15008-2	PSMD6	22	0	0.564799	Two Sample t-test	-0.048181	0	0	0
Q15014;Q5JXX1;Q5JXX2;A0A0A0MT59	MORF4L2	3	2	0.226269	Two Sample t-test	-0.272584	0	0	0
Q15019;Q15019-2;Q15019-3;B5MCX3;C9J2Q4;C9JB25	2020-09-02	32	0	0.98394	Two Sample t-test	0.00289859	0	0	0
Q15020;Q15020-4;F8VV04	SART3	25	0	0.368307	Welch Two Sample t-test	-0.182758	0	0	0
Q15021;E7EN77	NCAPD2	31	0	0.879519	Two Sample t-test	-0.0267986	0	0	0
Q15029-2;Q15029;Q15029-3	EFTUD2	55	0	0.0090199	Welch Two Sample t-test	-0.584966	0	0	0
Q15032-2;Q15032;Q15032-3;Q15032-4	R3HDM1	17	0	0.109372	Two Sample t-test	-0.227735	0	0	0
Q15042;Q15042-3;Q15042-4	RAB3GAP1	33	0	0.517184	Two Sample t-test	-0.0949007	0	0	0
Q15046;Q15046-2	KARS	33	0	0.119624	Two Sample t-test	-0.259022	0	0	0
Q15050	RRS1	12	0	0.0726416	Two Sample t-test	-0.348552	0	0	0
Q15054-3;Q15054-2;Q15054	POLD3	4	1	0.112632	Two Sample t-test	-0.923648	0	0	0
Q15056-2;Q15056	EIF4H	8	0	0.0329237	Two Sample t-test	-0.648793	0	0	0
Q15058	KIF14	12	2	0.12188	Welch Two Sample t-test	-1.79301	0	0	0
Q15061	WDR43	16	0	0.00125843	Two Sample t-test	-0.210448	0	0	0
Q15075	EEA1	32	0	0.00924689	Two Sample t-test	-0.521543	0	0	0
Q15084-3;Q15084;Q15084-4;Q15084-5;Q15084-2	PDIA6	13	0	0.141006	Two Sample t-test	0.363074	0	0	0
Q15102;M0R389;M0R1K3	PAFAH1B3	15	0	0.352284	Two Sample t-test	0.218056	0	0	0
Q15126	PMVK	9	0	0.650752	Two Sample t-test	-0.090678	0	0	0
Q15149-2	PLEC	463	0	0.11714	Two Sample t-test	-0.192969	0	0	0
Q15149-4	PLEC	465	0	0.906694	Two Sample t-test	-0.0144222	0	0	0
Q15149;Q15149-7;Q15149-9;Q15149-5;Q15149-6	PLEC	463	0	0.361229	Two Sample t-test	-0.147785	0	0	0
Q15172;Q15172-2	PPP2R5A	6	0	0.0584123	Two Sample t-test	0.280084	0	0	0
Q15181	PPA1	27	0	0.874056	Two Sample t-test	-0.0249608	0	0	0
Q15233;Q15233-2;C9JYS8;H7C367	NONO	63	0	0.00234446	Welch Two Sample t-test	-0.887393	0	0	0
Q15293;Q15293-2	RCN1	8	0	0.0142202	Two Sample t-test	-0.483488	0	0	0
Q15334;A0A087WW77	LLGL1	35	0	0.0107142	Two Sample t-test	-0.445865	0	1	0
Q15365	PCBP1	27	0	0.627156	Two Sample t-test	0.0691292	0	0	0
Q15366	PCBP2	24	0	0.740093	Two Sample t-test	0.0320842	0	0	0
Q15369;E5RHG8;Q15369-2	TCEB1	6	0	0.962166	Two Sample t-test	-0.008557	0	0	0
Q15370;Q15370-2;B8ZZU8;A0A0B4J296	TCEB2	7	1	0.32535	Welch Two Sample t-test	1.24674	0	0	0
Q15382;C9J931	RHEB	8	0	0.790842	Two Sample t-test	-0.0713265	0	0	0
Q15386	UBE3C	11	0	0.185497	Two Sample t-test	0.396665	0	0	0
Q15393	SF3B3	76	0	0.000104442	Two Sample t-test	-1.08367	0	0	0
Q15397	KIAA0020	21	0	0.00129129	Two Sample t-test	-0.529406	0	0	0
Q15404;Q15404-2	RSU1	10	0	0.000886917	Two Sample t-test	-0.85044	0	0	0
Q15417;Q15417-2;E9PDU6;Q15417-3	CNN3	14	0	0.0712318	Two Sample t-test	0.205578	0	0	0
Q15424;Q15424-4;Q15424-3;Q15424-2	SAFB	52	0	0.0713477	Two Sample t-test	-0.283068	0	1	0
Q15427;Q5SZ64	SF3B4	8	0	0.0189107	Two Sample t-test	-0.837746	0	0	0
Q15428	SF3A2	17	0	0.0071532	Two Sample t-test	-1.18495	0	0	0
Q15437;Q5QPE2	SEC23B	28	0	0.172563	Two Sample t-test	0.229396	0	0	0
Q15459;Q15459-2	SF3A1	61	0	0.000140087	Two Sample t-test	-0.873875	0	0	0
Q15464;Q15464-2	SHB	4	1	0.480177	Two Sample t-test	-0.241355	0	0	0
Q15542;Q15542-2	TAF5	23	0	0.000150049	Two Sample t-test	-0.292922	0	0	0
Q15554;U3KQ35;H3BR06	TERF2	16	0	1.7008e-05	Two Sample t-test	-1.21117	0	0	0
Q15555;Q15555-5;Q15555-3;Q15555-4;Q15555-2;K7ERD8;K7EL66	MAPRE2	21	0	0.0275364	Two Sample t-test	-0.366418	0	0	0
Q15599-2	SLC9A3R2	28	1	0.165355	Welch Two Sample t-test	-0.940088	0	0	0
Q15599;H3BQS0;Q15599-3	SLC9A3R2	30	0	0.486581	Two Sample t-test	-0.0518025	0	0	0
Q15631;E9PGT1	TSN	8	0	0.794385	Two Sample t-test	-0.061376	0	1	0
Q15637-5	NA	32	0	0.000284588	Two Sample t-test	-0.641241	0	0	0
Q15637-6	NA	30	0	0.0179644	Two Sample t-test	-0.481319	0	0	0
Q15642-2;W4VSQ9;Q15642-4;Q15642-3;Q15642;M0R0F9;M0R2H7;Q15642-5	TRIP10	10	0	0.601823	Two Sample t-test	-0.0868429	0	0	0
Q15643;H0YJ97	TRIP11	12	0	0.960499	Two Sample t-test	0.00796116	0	0	0
Q15645	TRIP13	26	0	0.141088	Two Sample t-test	0.243903	0	0	0
Q15648;Q15648-3	MED1	48	0	0.182304	Two Sample t-test	-0.274267	0	1	0
Q15650;H0YL91	TRIP4	23	0	0.0252977	Two Sample t-test	-0.252615	0	0	0
Q15652-3;Q15652;Q15652-2	JMJD1C	59	0	0.0126128	Welch Two Sample t-test	-0.663196	0	0	0
Q15654	TRIP6	13	0	0.525067	Two Sample t-test	0.0767233	0	0	0
Q15691	MAPRE1	9	0	0.504225	Two Sample t-test	0.107838	0	0	0
Q15714;Q15714-4	TSC22D1	11	0	0.00117763	Two Sample t-test	-0.531286	0	0	0
Q15717;Q15717-2;M0QZR9	ELAVL1	26	0	0.262811	Welch Two Sample t-test	-0.771211	0	0	0
Q15742;Q15742-3;Q15742-2	NAB2	8	0	0.270266	Two Sample t-test	-0.157037	0	0	0
Q15750;Q15750-2	TAB1	25	0	0.891272	Welch Two Sample t-test	0.0252169	0	0	0
Q15785	TOMM34	23	0	0.0115477	Two Sample t-test	0.244911	0	0	0
Q15796-2;Q15796;B7Z5N5;K7EJX0	SMAD2	12	2	0.116816	Two Sample t-test	1.10639	0	0	0
Q15797	SMAD1	16	0	0.470408	Two Sample t-test	-0.117178	0	0	0
Q15813;Q15813-2	TBCE	11	0	0.0759041	Two Sample t-test	0.292793	0	0	0
Q15819;G3V113;H0YBP9	UBE2V2	9	0	0.865118	Two Sample t-test	0.0344975	0	0	0
Q15833;Q15833-2;Q15833-3;M0R0M7	STXBP2	27	0	0.0100989	Two Sample t-test	0.416767	0	0	0
Q15843;F8VSA6;E9PS38;S4R3E9	NEDD8;NEDD8-MDP1	3	1	0.329171	Welch Two Sample t-test	-0.946605	0	0	0
Q15847	ADIRF	4	1	0.768135	Welch Two Sample t-test	0.432973	0	0	0
Q15942;H0Y2Y8;Q15942-2	ZYX	23	0	0.431222	Two Sample t-test	0.119772	0	0	0
Q16186;A0A087WX59	ADRM1	4	1	0.746175	Welch Two Sample t-test	0.225359	0	0	0
Q16204	CCDC6	27	0	0.425616	Two Sample t-test	-0.13276	0	0	0
Q16342-3;Q16342;F5H4V9	PDCD2	4	0	0.0948717	Two Sample t-test	0.329659	0	0	0
Q16401;Q16401-2	PSMD5	20	0	0.163709	Two Sample t-test	0.243033	0	0	0
Q16512;Q16512-2;Q16512-3	PKN1	17	0	0.756496	Two Sample t-test	0.0296407	0	0	0
Q16513-3;Q16513;Q16513-2;Q16513-4;Q16513-5;B1AL79	PKN2	25	0	0.00375758	Two Sample t-test	0.62167	1	0	0
Q16526	CRY1	9	1	0.121675	Two Sample t-test	-1.20768	0	0	0
Q16527;F8VQR7;F8VW96	CSRP2	8	0	0.036955	Two Sample t-test	-0.545869	0	0	0
Q16531;F5GY55	DDB1	62	0	0.000505949	Two Sample t-test	-0.500782	0	0	0
Q16537-2;Q16537;Q16537-3	PPP2R5E	10	0	0.0970309	Two Sample t-test	0.388596	0	0	0
Q16543;K7EQA9;K7EKQ2	CDC37	12	0	0.191131	Two Sample t-test	-0.24183	0	0	0
Q16576;E9PC52;Q16576-2;Q5JP02	RBBP7	19	0	0.904789	Two Sample t-test	-0.0348632	0	0	0
Q16594;D6RIE8;D6RIY1;D6RGK3;D6RIV9	TAF9	11	0	0.0978123	Two Sample t-test	-0.314545	0	0	0
Q16629-4;Q16629;A0A0B4J1Z1;C9JAB2;Q16629-3;Q16629-2	SRSF7	10	0	0.00613426	Two Sample t-test	-0.960471	0	0	0
Q16630-2;F8WJN3;Q16630-3;Q16630	CPSF6	25	0	0.000245212	Two Sample t-test	-0.497053	0	1	0
Q16643;Q16643-2;Q16643-3;D6R9W4	DBN1	19	0	0.0912646	Two Sample t-test	-0.447895	0	0	0
Q16658	FSCN1	11	1	0.983865	Welch Two Sample t-test	0.0210812	0	0	0
Q16763;K7EPJ1	UBE2S	9	0	0.488835	Welch Two Sample t-test	-0.239233	0	0	0
Q16777;Q6FI13	HIST2H2AC;HIST2H2AA3	11	1	0.457247	Welch Two Sample t-test	1.3639	0	0	0
Q16778;P33778;P23527;P06899	HIST2H2BE;HIST1H2BB;HIST1H2BO;HIST1H2BJ	14	0	0.0176775	Two Sample t-test	-0.743852	0	0	0
Q16851-2;A0A087WYS1;E7EUC7;Q16851;C9JNZ1;C9JWG0;C9JVG3	UGP2	15	0	0.0242137	Two Sample t-test	-0.27136	0	0	0
Q1KMD3;H3BQZ7	HNRNPUL2;HNRNPUL2-BSCL2	21	0	0.000410369	Two Sample t-test	-0.653171	0	0	0
Q1RLN5;Q8IWW6-3;Q8IWW6-2;Q8IWW6-4;Q8IWW6	ARHGAP12	16	0	0.119542	Two Sample t-test	0.308895	0	1	0
Q27J81-2;Q27J81;A0A0A0MQU1	INF2	21	0	0.573747	Two Sample t-test	0.0713964	0	0	0
Q29RF7	PDS5A	65	0	0.488839	Two Sample t-test	-0.109772	0	0	0
Q2KHR3-2;Q2KHR3;H0YCQ7	QSER1	10	2	0.22327	Welch Two Sample t-test	-0.973961	0	0	0
Q2KHT3-2;Q2KHT3	CLEC16A	5	1	0.0466168	Two Sample t-test	-0.776786	0	0	0
Q2NKX8;B5MDQ0	ERCC6L	27	0	0.427332	Two Sample t-test	-0.121441	0	0	0
Q2NL82	TSR1	29	0	0.000541005	Two Sample t-test	-0.885404	0	0	0
Q2TAL8	QRICH1	8	0	0.732366	Two Sample t-test	0.0605914	0	0	0
Q2TAY7;Q2TAY7-2	SMU1	8	1	0.68855	Two Sample t-test	0.299666	0	0	0
Q2VPK5;H3BSW6;Q2VPK5-5;Q2VPK5-3	CTU2	16	0	0.00242395	Two Sample t-test	0.499978	0	0	0
Q32MZ4-3;Q32MZ4-2;Q32MZ4	LRRFIP1	13	0	0.0182024	Two Sample t-test	-0.969297	0	0	0
Q32Q12;P22392-2;J3KPD9	NME1-NME2;NME2	19	0	0.00581959	Two Sample t-test	-1.04602	0	0	0
Q3B726	TWISTNB	3	3	0.596641	Two Sample t-test	-0.203887	0	0	0
Q3B7T1;Q3B7T1-5;Q3B7T1-3	EDRF1	11	0	0.0149737	Two Sample t-test	0.629257	1	0	0
Q3KQU3-2;Q3KQU3-4;Q3KQU3;Q3KQU3-3	MAP7D1	9	0	0.621299	Two Sample t-test	0.168636	0	0	0
Q3LXA3;H0YCY6;Q3LXA3-2	DAK;TKFC	11	0	0.0117157	Two Sample t-test	0.344505	0	0	0
Q3SY56	SP6	2	1	0.32383	Welch Two Sample t-test	-0.780945	0	0	0
Q3ZCM7;A0A075B736;Q5SQY0	TUBB8	17	2	0.822232	Two Sample t-test	-0.757476	0	0	0
Q460N5-1;Q460N5;Q460N5-4;H7C5R8;Q460N5-3;Q460N5-5	PARP14	32	0	0.116115	Two Sample t-test	0.263692	0	0	0
Q49A26-3;Q49A26;K7EMM8;Q49A26-5;Q49A26-2;Q49A26-4	GLYR1	8	0	0.000173905	Two Sample t-test	-0.836399	0	0	0
Q49AN0;A0A0D2X7Z3;Q49AN0-2	CRY2	3	4	0.222039	Two Sample t-test	0.586685	0	0	0
Q49AN9;F5H013;P62308;A8MWD9;C9JVQ0	SNRPG;SNRPGP15	4	3	0.0415368	Welch Two Sample t-test	-3.78422	0	0	0
Q4G0J3;Q4G0J3-3;H0YA82	LARP7	34	0	0.000357315	Two Sample t-test	-0.734635	0	0	0
Q4G104;O94952-1;O94952;H0YIE9;H0YHF6	FBXO21	21	0	0.202017	Two Sample t-test	-0.191883	0	0	0
Q4KMP7	TBC1D10B	7	0	0.0160218	Two Sample t-test	-0.450003	0	0	0
Q4LE39-3;Q4LE39-2;Q4LE39;X6RCR8	ARID4B	6	1	0.0971496	Two Sample t-test	-1.12449	0	0	0
Q4VB86;P11171-4;P11171-3;P11171-2;P11171;P11171-6;P11171-5;P11171-7	EPB41	6	0	0.282368	Welch Two Sample t-test	0.265904	0	0	0
Q4VCS5;A6NP16;E7ERM3	AMOT	5	3	0.0209112	Welch Two Sample t-test	-1.1523	0	0	0
Q52LJ0-2;Q52LJ0	FAM98B	18	0	0.0452997	Welch Two Sample t-test	-0.421172	0	0	0
Q52LW3;F8VWZ8	ARHGAP29	48	0	0.0687255	Two Sample t-test	0.183037	0	0	0
Q53EL6-2;Q53EL6	PDCD4	17	0	0.0314092	Two Sample t-test	0.163887	0	0	0
Q53ET0	CRTC2	15	0	0.0456218	Two Sample t-test	-0.250271	0	0	0
Q53EZ4;H0Y432;Q53EZ4-2	CEP55	6	4	0.206597	Two Sample t-test	0.829611	0	0	0
Q53F19;Q53F19-2	C17orf85	15	0	0.0596945	Welch Two Sample t-test	-0.494303	0	0	0
Q53GA4	PHLDA2	8	0	0.644004	Welch Two Sample t-test	-0.183554	0	0	0
Q53GS9;B9A018;A0A087X1B2;Q53GS9-3;Q53GS9-2	USP39	35	0	0.101686	Welch Two Sample t-test	-0.84763	0	0	0
Q53H47-3;Q53H47;B9ZVV8	SETMAR	6	2	0.234964	Welch Two Sample t-test	-0.705666	0	0	0
Q53HC0-2;Q53HC0	CCDC92	5	0	0.0775234	Two Sample t-test	-0.11841	0	0	0
Q53LP3	SOWAHC	17	0	0.00911742	Two Sample t-test	-0.22448	0	0	0
Q58FF8	HSP90AB2P	13	0	0.218916	Welch Two Sample t-test	1.066	0	0	0
Q5BKY9-2;Q5BKY9;G3XAI9;H0YH72;Q8N9E0	FAM133B;FAM133A	2	4	0.0442839	Two Sample t-test	-1.88763	0	0	0
Q5BKZ1;A0A0A0MRN4;Q5BKZ1-3	ZNF326	8	0	0.0292932	Two Sample t-test	-0.338025	0	0	0
Q5C9Z4	NOM1	11	0	0.00333652	Two Sample t-test	-0.739888	0	0	0
Q5EBL8;Q5EBL8-2	PDZD11	6	0	0.147381	Two Sample t-test	-0.138308	0	0	0
Q5GLZ8-3;Q5GLZ8-2;Q5GLZ8;Q5GLZ8-6	HERC4	25	0	0.733682	Two Sample t-test	0.0603244	0	0	0
Q5JP53;P07437	TUBB	44	0	0.681536	Two Sample t-test	-0.0589499	0	0	0
Q5JPH6;H3BTB7;Q5JPH6-2	EARS2	6	4	0.000657288	Two Sample t-test	1.47715	1	0	0
Q5JQP8;Q9UGP5;Q5JQP4;Q9UGP5-2;Q5JQP3;Q5JQP2;Q9HBN3	POLL	11	4	0.291328	Two Sample t-test	-1.17988	0	0	0
Q5JR04;Q9HCE1;Q9HCE1-2	MOV10	20	0	0.00204247	Two Sample t-test	-0.778365	0	0	0
Q5JRG1;H7BYF2;Q9BVL2-2;Q9BVL2-3;Q9BVL2	NUPL1	8	0	0.0135779	Two Sample t-test	0.615778	1	0	0
Q5JSB5;Q14186;F5H452;Q5JSB6	TFDP1	3	4	0.141842	Two Sample t-test	-0.56946	0	0	0
Q5JSZ5	PRRC2B	25	0	0.000427728	Two Sample t-test	0.739982	1	0	0
Q5JTD0-2;Q5JTD0;Q5JTD0-4	TJAP1	18	0	0.409388	Two Sample t-test	0.161016	0	0	0
Q5JTH9;Q5JTH9-2;Q5JTH9-3	RRP12	39	0	0.00227117	Two Sample t-test	-0.346907	0	0	0
Q5JU21;Q5JU20;Q5JU23;Q05932-3;Q05932-2;Q05932-4;Q05932	FPGS	3	4	0.367113	Two Sample t-test	-0.532513	0	0	0
Q5JU85-3;Q5JU85;Q5JU85-2	IQSEC2	8	0	0.422361	Two Sample t-test	-0.199012	0	0	0
Q5JUR7;A0A0C4DFW4	TEX30	7	0	0.209347	Welch Two Sample t-test	-0.664784	0	0	0
Q5JUW8;Q92796-3;Q92796-2;Q92796	DLG3	7	0	0.28997	Two Sample t-test	-0.190128	0	0	0
Q5JVF3;Q5JVF3-3;Q5JVF3-4;Q5JVF3-2	PCID2	21	0	0.20413	Welch Two Sample t-test	-0.651726	0	0	0
Q5JVZ5;Q96JJ3;Q96JJ3-3;Q5JW01	ELMO2	10	0	0.0433539	Two Sample t-test	0.353471	0	0	0
Q5JWT2;Q9ULK4-4;Q9ULK4-5;Q9ULK4-3;Q9ULK4;Q9ULK4-2	MED23	37	0	0.0889698	Two Sample t-test	0.511491	0	0	0
Q5JY65;Q9BZJ0-2;Q9BZJ0-3;Q9BZJ0	CRNKL1	8	1	0.79638	Welch Two Sample t-test	-0.145317	0	0	0
Q5LJA5;Q5LJA9;Q9Y5K5-2;Q9Y5K5-4;Q9Y5K5-3;Q9Y5K5;Q5LJB0;H0Y6Y4	UCHL5	15	0	0.498522	Two Sample t-test	0.107865	0	0	0
Q5MNZ6;I3L4S6	WDR45B	9	0	0.140133	Two Sample t-test	0.399094	0	0	0
Q5QJE6;J3KP30	DNTTIP2	11	0	0.0108745	Two Sample t-test	-0.673887	0	0	0
Q5QPM7;Q92530;Q5QPM9	PSMF1	6	0	0.307365	Two Sample t-test	-0.163455	0	0	0
Q5QPR3;Q9UQ88-4;Q9UQ88-3;Q9UQ88-2;Q9UQ88;Q5QPR4;Q9UQ88-10;Q9UQ88-5	CDK11A	53	1	0.256806	Welch Two Sample t-test	-1.3019	0	0	0
Q5R3F8	ELFN2	4	0	0.0891383	Two Sample t-test	-0.460157	0	0	0
Q5SQP8;P56545;P56545-2	CTBP2	10	1	0.288423	Welch Two Sample t-test	1.26554	0	0	0
Q5SRE5;Q5SRE5-2	NUP188	49	0	0.749459	Welch Two Sample t-test	-0.092078	0	0	0
Q5SRN1;O60508	CDC40	5	4	0.058922	Welch Two Sample t-test	-1.35644	0	0	0
Q5SRQ6;P67870;Q5SRQ3;N0E472;A0A0G2JM12	CSNK2B;CSNK2B-LY6G5B-1181;CSNK2B-LY6G5B--991	7	0	0.435834	Two Sample t-test	-0.134064	0	0	0
Q5SSJ5;Q5SSJ5-2;X6RGJ2;Q5SSJ5-3;B0QZK4;Q5SWC8	HP1BP3	28	0	4.45081e-06	Two Sample t-test	-1.0123	0	0	0
Q5SW79	CEP170	64	0	0.000172058	Two Sample t-test	-0.725766	0	0	0
Q5SW79-2	CEP170	62	0	0.399636	Two Sample t-test	-0.198803	0	0	0
Q5SYE7-2;Q5SYE7	NHSL1	13	0	0.970149	Two Sample t-test	-0.00758122	0	0	0
Q5T092;A0A0A0MR06;Q5T091;O15258;Q5T093	RER1	3	3	0.839801	Two Sample t-test	0.175649	0	0	0
Q5T0W9	FAM83B	6	3	0.528555	Two Sample t-test	-0.509917	0	0	0
Q5T0Z8	C6orf132	3	4	0.879925	Two Sample t-test	-0.128201	0	0	0
Q5T123;Q9H299	SH3BGRL3	3	2	0.136155	Welch Two Sample t-test	-1.61353	0	0	0
Q5T1V6-2;Q5T1V6;Q5T1V5	DDX59	7	1	0.0717433	Two Sample t-test	1.28668	0	0	0
Q5T1Z4;Q14671-2;Q14671-3;Q5T1Z8;H0YDK8	PUM1	34	0	0.109496	Two Sample t-test	-0.169927	0	0	0
Q5T200;Q5T200-2	ZC3H13	26	0	0.000150063	Two Sample t-test	-0.870205	0	0	0
Q5T280	C9orf114	11	0	0.00341962	Two Sample t-test	-0.738322	0	0	0
Q5T2T1;Q5T2T1-2;U5GXS2;S4R337	MPP7	17	0	0.0690695	Welch Two Sample t-test	0.517807	0	0	0
Q5T3I0;Q5T3I0-3;A0A0A0MRK1;E9PAV9;F8W895	GPATCH4	13	0	0.000150258	Two Sample t-test	-1.05395	0	0	0
Q5T4S7-3;Q5T4S7-4;Q5T4S7;Q5T4S7-2	UBR4	108	0	0.762626	Two Sample t-test	0.0783326	0	0	0
Q5T4U5;P11310;P11310-2;B7Z9I1	ACADM	20	0	0.0277312	Welch Two Sample t-test	0.334498	0	0	0
Q5T5C7;P49591	SARS	12	0	0.582491	Two Sample t-test	-0.161048	0	0	0
Q5T5Y3;Q5T5Y3-3;Q5T5Y3-2	CAMSAP1	49	0	0.0171153	Two Sample t-test	-0.354032	0	0	0
Q5T6F2;F5H2U4	UBAP2	25	0	0.6898	Two Sample t-test	-0.0734099	0	0	0
Q5T6K7;E9PI99;Q5T6K5;Q13952-6;Q13952-7;Q13952-2;Q13952-5;Q13952-3;Q13952;A0A0A0MT00;Q13952-4	NFYC	4	0	0.78985	Two Sample t-test	0.0344179	0	0	0
Q5T749	KPRP	3	4	5.87893e-05	Two Sample t-test	-1.33729	0	0	0
[truncated: 1,277 more rows]
