# Supplementary material for: System-wide identification and prioritization of enzyme substrates by thermal analysis
Source: Nat Commun. 2021 Feb 26;12:1296. doi: 10.1038/s41467-021-21540-6 (PMC7910609; doi:10.1038/s41467-021-21540-6)
Supplement: Supplementary file 12 — Source Data [file 41467_2021_21540_MOESM12_ESM.xlsx]

## Sheet: Fig. 2a-e
Supplementary Data 1 was used for this figure.

## Sheet: Fig. 2f
Supplementary Data 2 was used for this figure.

## Sheet: Fig. 3a-b
Supplementary Data 3 was used for this figure.

## Sheet: Fig. 3c
Phosphopeptide ID	Treatment	Normalized intensity	Leading_proteins	Gene names	Localization probability	Score_diff	Phospho_(ST)_Probabilities
12806_1	AKTi:10	-2.48101	Q14669-3	TRIP12	0.999049	30.9566	ALQHTES(0.999)PS(0.001)ETNKPHSK
12807_2	AKTi:10	0.129395	Q14669-3	TRIP12	0.998091	27.1798	DDS(0.003)LDLS(0.998)PQGRLS(0.999)DVLK
12808_2	AKTi:10	0.129395	Q14669-3	TRIP12	0.999371	31.9697	DDS(0.01)LDLS(0.99)PQGRLS(0.999)DVLK
12809_1	AKTi:10	0.218142	Q14669-3	TRIP12	1	85.5355	FDWAARFS(1)PK
12810_1	AKTi:10	-1.06782	Q14669-3	TRIP12	0.999978	46.6645	GYS(1)PPESRK
12811_1	AKTi:10	0.150632	Q14669-3	TRIP12	0.873899	8.41011	HLAESESLLT(0.126)S(0.874)PPK
12813_1	AKTi:10	0.0082004	Q14669-3	TRIP12	0.984297	17.3285	QFSIQAEDERES(0.984)T(0.852)DDES(0.163)NPLGR
12813_2	AKTi:10	0.298526	Q14669-3	TRIP12	0.984297	17.3285	QFSIQAEDERES(0.984)T(0.852)DDES(0.163)NPLGR
12815_1	AKTi:10	-1.15345	Q14669-3	TRIP12	0.994728	22.915	RS(0.005)AS(0.995)PDYNRT(0.038)NS(0.931)PS(0.027)S(0.004)AK
12815_2	AKTi:10	-1.19307	Q14669-3	TRIP12	0.994728	22.915	RS(0.005)AS(0.995)PDYNRT(0.038)NS(0.931)PS(0.027)S(0.004)AK
12816_2	AKTi:10	-1.28634	Q14669-3	TRIP12	0.977682	16.999	RS(0.033)AS(0.967)PDYNRT(0.002)NS(0.978)PS(0.02)S(0.001)AK
12819_1	AKTi:10	0.216207	Q14669-3	TRIP12	0.969728	15.0561	RS(0.03)ES(0.97)PPAELPSLR
12820_2	AKTi:10	0.0889294	Q14669-3	TRIP12	1	137.203	VREDDEDS(1)DDDGS(1)DEEIDESLAAQFLNSGNVR
12821_2	AKTi:10	0.0889294	Q14669-3	TRIP12	1	110.957	VREDDEDS(1)DDDGS(1)DEEIDESLAAQFLNSGNVR
12822_1	AKTi:10	-1.20111	Q14669-3	TRIP12	1	58.2684	YS(1)PPRDDDK
12946_1	AKTi:10	0.558987	Q14814-4	MEF2D	1	128.813	AS(1)PGLLPVANGNSLNK
12947_1	AKTi:10	0.217612	Q14814-4	MEF2D	1	73.3169	GFNGCDS(1)PEPDGEDS(1)LEQS(1)PLLEDK
12947_2	AKTi:10	0.345275	Q14814-4	MEF2D	1	73.3169	GFNGCDS(1)PEPDGEDS(1)LEQS(1)PLLEDK
12947_3	AKTi:10	0.332137	Q14814-4	MEF2D	1	73.3169	GFNGCDS(1)PEPDGEDS(1)LEQS(1)PLLEDK
12948_2	AKTi:10	0.319397	Q14814-4	MEF2D	1	73.3169	GFNGCDS(1)PEPDGEDS(1)LEQS(1)PLLEDK
12948_3	AKTi:10	0.332137	Q14814-4	MEF2D	1	73.3169	GFNGCDS(1)PEPDGEDS(1)LEQS(1)PLLEDK
12949_2	AKTi:10	0.338109	Q14814-4	MEF2D	1	73.3169	GFNGCDS(1)PEPDGEDS(1)LEQS(1)PLLEDK
12949_3	AKTi:10	0.332137	Q14814-4	MEF2D	1	73.3169	GFNGCDS(1)PEPDGEDS(1)LEQS(1)PLLEDK
12950_1	AKTi:10	0.227175	Q14814-4	MEF2D	1	136.376	LLS(1)PQQPALQR
12951_1	AKTi:10	-1.56185	Q14814-4	MEF2D	0.999921	41.0434	SEPVS(1)PSRER
12954_1	AKTi:10	0.00259535	Q14814-4	MEF2D	1	77.2669	S(1)PPPPTHSTQLGAPSR
12955_1	AKTi:10	-0.00276353	Q14814-4	MEF2D	1	43.4542	YRRAS(1)EELDGLFR
24176_1	AKTi:10	0.260029	H3BPE1	MACF1	0.999971	45.4203	DVFSVET(1)PKK
24177_1	AKTi:10	0.43035	H3BPE1	MACF1	0.999959	43.8921	FILPEGASQGMT(1)PFR
24180_1	AKTi:10	-2.0076	H3BPE1	MACF1	0.898438	13.9061	T(0.022)T(0.022)T(0.021)AS(0.037)PRT(0.898)PGPK
24181_1	AKTi:10	-0.252592	H3BPE1	MACF1	1	56.5631	WNT(1)LNKK
5720_1	AKTi:10	0.120173	H3BPE1	MACF1	1	146.844	AFLAELEQNS(1)PK
5722_1	AKTi:10	0.279647	H3BPE1	MACF1	0.847109	8.33463	AGT(0.029)PIRDS(0.124)HS(0.847)PDLQLPTPEVIPSSGSK
5723_1	AKTi:10	0.014826	H3BPE1	MACF1	0.994806	22.8246	EVEEELATSGGQS(0.995)PT(0.005)GEQIPQFQQR
5724_1	AKTi:10	0.131887	H3BPE1	MACF1	1	76.7133	LLDAEDVDVPS(1)PDEK
5725_1	AKTi:10	0.00181152	H3BPE1	MACF1	0.861456	8.02197	MLS(0.861)S(0.136)S(0.003)DAITQEFMDLR
5728_1	AKTi:10	0.571758	H3BPE1	MACF1	0.960251	13.8322	RGS(0.96)DAS(0.04)DFDLLETQSACSDTSESSAAGGQGNSR
5728_2	AKTi:10	0.616478	H3BPE1	MACF1	0.960251	13.8322	RGS(0.96)DAS(0.04)DFDLLETQSACSDTSESSAAGGQGNSR
5731_1	AKTi:10	0.448695	H3BPE1	MACF1	0.949509	12.8094	S(0.95)LS(0.05)QPT(0.001)PPPMPILSQSEAK
5733_1	AKTi:10	-0.0235325	H3BPE1	MACF1	0.988572	19.6971	SMDAMS(0.011)S(0.989)PT(0.001)K
9358_1	AKTi:10	-0.185869	P20749	BCL3	1	52.4529	RPLRAPS(1)PEPAAPR
9359_1	AKTi:10	-0.453431	P20749	BCL3	0.911426	13.1155	AT(0.042)RPAS(0.911)T(0.044)S(0.002)QPDPSPDR
9359_2	AKTi:10	0.0904028	P20749	BCL3	0.911426	13.1155	AT(0.042)RPAS(0.911)T(0.044)S(0.002)QPDPSPDR
9359_3	AKTi:10	0.242214	P20749	BCL3	0.911426	13.1155	AT(0.042)RPAS(0.911)T(0.044)S(0.002)QPDPSPDR
9360_1	AKTi:10	-0.119679	P20749	BCL3	0.999931	47.0774	ATRPASTSQPDPS(1)PDRSANTSPESSSR
9360_2	AKTi:10	0.0876307	P20749	BCL3	0.999931	47.0774	ATRPASTSQPDPS(1)PDRSANTSPESSSR
9360_3	AKTi:10	0.280291	P20749	BCL3	0.999931	47.0774	ATRPASTSQPDPS(1)PDRSANTSPESSSR
9363_1	AKTi:10	0.339067	P20749	BCL3	0.996219	24.2076	GPGRPVPPS(0.996)PAPGGS(0.004)
12806_1	AKTi:10	-2.39217	Q14669-3	TRIP12	0.999049	30.9566	ALQHTES(0.999)PS(0.001)ETNKPHSK
12807_2	AKTi:10	0.214115	Q14669-3	TRIP12	0.998091	27.1798	DDS(0.003)LDLS(0.998)PQGRLS(0.999)DVLK
12808_2	AKTi:10	0.214115	Q14669-3	TRIP12	0.999371	31.9697	DDS(0.01)LDLS(0.99)PQGRLS(0.999)DVLK
12809_1	AKTi:10	0.145383	Q14669-3	TRIP12	1	85.5355	FDWAARFS(1)PK
12810_1	AKTi:10	-1.21572	Q14669-3	TRIP12	0.999978	46.6645	GYS(1)PPESRK
12811_1	AKTi:10	0.223145	Q14669-3	TRIP12	0.873899	8.41011	HLAESESLLT(0.126)S(0.874)PPK
12813_1	AKTi:10	0.165822	Q14669-3	TRIP12	0.984297	17.3285	QFSIQAEDERES(0.984)T(0.852)DDES(0.163)NPLGR
12813_2	AKTi:10	0.206339	Q14669-3	TRIP12	0.984297	17.3285	QFSIQAEDERES(0.984)T(0.852)DDES(0.163)NPLGR
12815_1	AKTi:10	-1.08704	Q14669-3	TRIP12	0.994728	22.915	RS(0.005)AS(0.995)PDYNRT(0.038)NS(0.931)PS(0.027)S(0.004)AK
12815_2	AKTi:10	-1.19281	Q14669-3	TRIP12	0.994728	22.915	RS(0.005)AS(0.995)PDYNRT(0.038)NS(0.931)PS(0.027)S(0.004)AK
12816_2	AKTi:10	-1.34653	Q14669-3	TRIP12	0.977682	16.999	RS(0.033)AS(0.967)PDYNRT(0.002)NS(0.978)PS(0.02)S(0.001)AK
12819_1	AKTi:10	0.169916	Q14669-3	TRIP12	0.969728	15.0561	RS(0.03)ES(0.97)PPAELPSLR
12820_2	AKTi:10	0.0591923	Q14669-3	TRIP12	1	137.203	VREDDEDS(1)DDDGS(1)DEEIDESLAAQFLNSGNVR
12821_2	AKTi:10	0.0591923	Q14669-3	TRIP12	1	110.957	VREDDEDS(1)DDDGS(1)DEEIDESLAAQFLNSGNVR
12822_1	AKTi:10	-1.19459	Q14669-3	TRIP12	1	58.2684	YS(1)PPRDDDK
12946_1	AKTi:10	0.399676	Q14814-4	MEF2D	1	128.813	AS(1)PGLLPVANGNSLNK
12947_1	AKTi:10	0.385187	Q14814-4	MEF2D	1	73.3169	GFNGCDS(1)PEPDGEDS(1)LEQS(1)PLLEDK
12947_2	AKTi:10	0.352392	Q14814-4	MEF2D	1	73.3169	GFNGCDS(1)PEPDGEDS(1)LEQS(1)PLLEDK
12947_3	AKTi:10	0.456607	Q14814-4	MEF2D	1	73.3169	GFNGCDS(1)PEPDGEDS(1)LEQS(1)PLLEDK
12948_2	AKTi:10	0.377479	Q14814-4	MEF2D	1	73.3169	GFNGCDS(1)PEPDGEDS(1)LEQS(1)PLLEDK
12948_3	AKTi:10	0.456607	Q14814-4	MEF2D	1	73.3169	GFNGCDS(1)PEPDGEDS(1)LEQS(1)PLLEDK
12949_2	AKTi:10	0.304899	Q14814-4	MEF2D	1	73.3169	GFNGCDS(1)PEPDGEDS(1)LEQS(1)PLLEDK
12949_3	AKTi:10	0.456607	Q14814-4	MEF2D	1	73.3169	GFNGCDS(1)PEPDGEDS(1)LEQS(1)PLLEDK
12950_1	AKTi:10	0.166464	Q14814-4	MEF2D	1	136.376	LLS(1)PQQPALQR
12951_1	AKTi:10	-1.63574	Q14814-4	MEF2D	0.999921	41.0434	SEPVS(1)PSRER
12954_1	AKTi:10	-0.0910416	Q14814-4	MEF2D	1	77.2669	S(1)PPPPTHSTQLGAPSR
12955_1	AKTi:10	-0.178736	Q14814-4	MEF2D	1	43.4542	YRRAS(1)EELDGLFR
24176_1	AKTi:10	0.420211	H3BPE1	MACF1	0.999971	45.4203	DVFSVET(1)PKK
24177_1	AKTi:10	0.28573	H3BPE1	MACF1	0.999959	43.8921	FILPEGASQGMT(1)PFR
24180_1	AKTi:10	-2.0955	H3BPE1	MACF1	0.898438	13.9061	T(0.022)T(0.022)T(0.021)AS(0.037)PRT(0.898)PGPK
24181_1	AKTi:10	-0.309601	H3BPE1	MACF1	1	56.5631	WNT(1)LNKK
5720_1	AKTi:10	0.228989	H3BPE1	MACF1	1	146.844	AFLAELEQNS(1)PK
5722_1	AKTi:10	0.165837	H3BPE1	MACF1	0.847109	8.33463	AGT(0.029)PIRDS(0.124)HS(0.847)PDLQLPTPEVIPSSGSK
5723_1	AKTi:10	0.0210849	H3BPE1	MACF1	0.994806	22.8246	EVEEELATSGGQS(0.995)PT(0.005)GEQIPQFQQR
5724_1	AKTi:10	0.188258	H3BPE1	MACF1	1	76.7133	LLDAEDVDVPS(1)PDEK
5725_1	AKTi:10	-0.0168302	H3BPE1	MACF1	0.861456	8.02197	MLS(0.861)S(0.136)S(0.003)DAITQEFMDLR
5728_1	AKTi:10	0.407923	H3BPE1	MACF1	0.960251	13.8322	RGS(0.96)DAS(0.04)DFDLLETQSACSDTSESSAAGGQGNSR
5728_2	AKTi:10	0.626723	H3BPE1	MACF1	0.960251	13.8322	RGS(0.96)DAS(0.04)DFDLLETQSACSDTSESSAAGGQGNSR
5731_1	AKTi:10	0.21806	H3BPE1	MACF1	0.949509	12.8094	S(0.95)LS(0.05)QPT(0.001)PPPMPILSQSEAK
5733_1	AKTi:10	-0.025417	H3BPE1	MACF1	0.988572	19.6971	SMDAMS(0.011)S(0.989)PT(0.001)K
9358_1	AKTi:10	-0.115639	P20749	BCL3	1	52.4529	RPLRAPS(1)PEPAAPR
9359_1	AKTi:10	-0.452129	P20749	BCL3	0.911426	13.1155	AT(0.042)RPAS(0.911)T(0.044)S(0.002)QPDPSPDR
9359_2	AKTi:10	0.0431914	P20749	BCL3	0.911426	13.1155	AT(0.042)RPAS(0.911)T(0.044)S(0.002)QPDPSPDR
9359_3	AKTi:10	0.0663922	P20749	BCL3	0.911426	13.1155	AT(0.042)RPAS(0.911)T(0.044)S(0.002)QPDPSPDR
9360_1	AKTi:10	-0.166847	P20749	BCL3	0.999931	47.0774	ATRPASTSQPDPS(1)PDRSANTSPESSSR
9360_2	AKTi:10	0.0574217	P20749	BCL3	0.999931	47.0774	ATRPASTSQPDPS(1)PDRSANTSPESSSR
9360_3	AKTi:10	0.114065	P20749	BCL3	0.999931	47.0774	ATRPASTSQPDPS(1)PDRSANTSPESSSR
9363_1	AKTi:10	0.17639	P20749	BCL3	0.996219	24.2076	GPGRPVPPS(0.996)PAPGGS(0.004)
12806_1	AKTi:10	-2.41022	Q14669-3	TRIP12	0.999049	30.9566	ALQHTES(0.999)PS(0.001)ETNKPHSK
12807_2	AKTi:10	0.117274	Q14669-3	TRIP12	0.998091	27.1798	DDS(0.003)LDLS(0.998)PQGRLS(0.999)DVLK
12808_2	AKTi:10	0.117274	Q14669-3	TRIP12	0.999371	31.9697	DDS(0.01)LDLS(0.99)PQGRLS(0.999)DVLK
12809_1	AKTi:10	0.161752	Q14669-3	TRIP12	1	85.5355	FDWAARFS(1)PK
12810_1	AKTi:10	-1.10166	Q14669-3	TRIP12	0.999978	46.6645	GYS(1)PPESRK
12811_1	AKTi:10	0.229328	Q14669-3	TRIP12	0.873899	8.41011	HLAESESLLT(0.126)S(0.874)PPK
12813_1	AKTi:10	0.0975441	Q14669-3	TRIP12	0.984297	17.3285	QFSIQAEDERES(0.984)T(0.852)DDES(0.163)NPLGR
12813_2	AKTi:10	0.342998	Q14669-3	TRIP12	0.984297	17.3285	QFSIQAEDERES(0.984)T(0.852)DDES(0.163)NPLGR
12815_1	AKTi:10	-0.974976	Q14669-3	TRIP12	0.994728	22.915	RS(0.005)AS(0.995)PDYNRT(0.038)NS(0.931)PS(0.027)S(0.004)AK
12815_2	AKTi:10	-1.25704	Q14669-3	TRIP12	0.994728	22.915	RS(0.005)AS(0.995)PDYNRT(0.038)NS(0.931)PS(0.027)S(0.004)AK
12816_2	AKTi:10	-1.38221	Q14669-3	TRIP12	0.977682	16.999	RS(0.033)AS(0.967)PDYNRT(0.002)NS(0.978)PS(0.02)S(0.001)AK
12819_1	AKTi:10	0.139633	Q14669-3	TRIP12	0.969728	15.0561	RS(0.03)ES(0.97)PPAELPSLR
12820_2	AKTi:10	0.102386	Q14669-3	TRIP12	1	137.203	VREDDEDS(1)DDDGS(1)DEEIDESLAAQFLNSGNVR
12821_2	AKTi:10	0.102386	Q14669-3	TRIP12	1	110.957	VREDDEDS(1)DDDGS(1)DEEIDESLAAQFLNSGNVR
12822_1	AKTi:10	-1.12234	Q14669-3	TRIP12	1	58.2684	YS(1)PPRDDDK
12946_1	AKTi:10	0.507445	Q14814-4	MEF2D	1	128.813	AS(1)PGLLPVANGNSLNK
12947_1	AKTi:10	0.201683	Q14814-4	MEF2D	1	73.3169	GFNGCDS(1)PEPDGEDS(1)LEQS(1)PLLEDK
12947_2	AKTi:10	0.313572	Q14814-4	MEF2D	1	73.3169	GFNGCDS(1)PEPDGEDS(1)LEQS(1)PLLEDK
12947_3	AKTi:10	0.592075	Q14814-4	MEF2D	1	73.3169	GFNGCDS(1)PEPDGEDS(1)LEQS(1)PLLEDK
12948_2	AKTi:10	0.348645	Q14814-4	MEF2D	1	73.3169	GFNGCDS(1)PEPDGEDS(1)LEQS(1)PLLEDK
12948_3	AKTi:10	0.592075	Q14814-4	MEF2D	1	73.3169	GFNGCDS(1)PEPDGEDS(1)LEQS(1)PLLEDK
12949_2	AKTi:10	0.22553	Q14814-4	MEF2D	1	73.3169	GFNGCDS(1)PEPDGEDS(1)LEQS(1)PLLEDK
12949_3	AKTi:10	0.592075	Q14814-4	MEF2D	1	73.3169	GFNGCDS(1)PEPDGEDS(1)LEQS(1)PLLEDK
12950_1	AKTi:10	0.255623	Q14814-4	MEF2D	1	136.376	LLS(1)PQQPALQR
12951_1	AKTi:10	-1.5398	Q14814-4	MEF2D	0.999921	41.0434	SEPVS(1)PSRER
12954_1	AKTi:10	-0.105265	Q14814-4	MEF2D	1	77.2669	S(1)PPPPTHSTQLGAPSR
12955_1	AKTi:10	-0.010267	Q14814-4	MEF2D	1	43.4542	YRRAS(1)EELDGLFR
24176_1	AKTi:10	0.327822	H3BPE1	MACF1	0.999971	45.4203	DVFSVET(1)PKK
24177_1	AKTi:10	0.440928	H3BPE1	MACF1	0.999959	43.8921	FILPEGASQGMT(1)PFR
24180_1	AKTi:10	-2.10689	H3BPE1	MACF1	0.898438	13.9061	T(0.022)T(0.022)T(0.021)AS(0.037)PRT(0.898)PGPK
24181_1	AKTi:10	-0.265399	H3BPE1	MACF1	1	56.5631	WNT(1)LNKK
5720_1	AKTi:10	0.112138	H3BPE1	MACF1	1	146.844	AFLAELEQNS(1)PK
5722_1	AKTi:10	0.1982	H3BPE1	MACF1	0.847109	8.33463	AGT(0.029)PIRDS(0.124)HS(0.847)PDLQLPTPEVIPSSGSK
5723_1	AKTi:10	0.018725	H3BPE1	MACF1	0.994806	22.8246	EVEEELATSGGQS(0.995)PT(0.005)GEQIPQFQQR
5724_1	AKTi:10	0.185313	H3BPE1	MACF1	1	76.7133	LLDAEDVDVPS(1)PDEK
5725_1	AKTi:10	0.0577763	H3BPE1	MACF1	0.861456	8.02197	MLS(0.861)S(0.136)S(0.003)DAITQEFMDLR
5728_1	AKTi:10	0.534871	H3BPE1	MACF1	0.960251	13.8322	RGS(0.96)DAS(0.04)DFDLLETQSACSDTSESSAAGGQGNSR
5728_2	AKTi:10	0.634652	H3BPE1	MACF1	0.960251	13.8322	RGS(0.96)DAS(0.04)DFDLLETQSACSDTSESSAAGGQGNSR
5731_1	AKTi:10	0.329784	H3BPE1	MACF1	0.949509	12.8094	S(0.95)LS(0.05)QPT(0.001)PPPMPILSQSEAK
5733_1	AKTi:10	-0.0174112	H3BPE1	MACF1	0.988572	19.6971	SMDAMS(0.011)S(0.989)PT(0.001)K
9358_1	AKTi:10	-0.147305	P20749	BCL3	1	52.4529	RPLRAPS(1)PEPAAPR
9359_1	AKTi:10	-0.681421	P20749	BCL3	0.911426	13.1155	AT(0.042)RPAS(0.911)T(0.044)S(0.002)QPDPSPDR
9359_2	AKTi:10	0.0466442	P20749	BCL3	0.911426	13.1155	AT(0.042)RPAS(0.911)T(0.044)S(0.002)QPDPSPDR
9359_3	AKTi:10	0.156177	P20749	BCL3	0.911426	13.1155	AT(0.042)RPAS(0.911)T(0.044)S(0.002)QPDPSPDR
9360_1	AKTi:10	-0.000775	P20749	BCL3	0.999931	47.0774	ATRPASTSQPDPS(1)PDRSANTSPESSSR
9360_2	AKTi:10	0.107077	P20749	BCL3	0.999931	47.0774	ATRPASTSQPDPS(1)PDRSANTSPESSSR
9360_3	AKTi:10	0.116931	P20749	BCL3	0.999931	47.0774	ATRPASTSQPDPS(1)PDRSANTSPESSSR
9363_1	AKTi:10	0.315818	P20749	BCL3	0.996219	24.2076	GPGRPVPPS(0.996)PAPGGS(0.004)
12806_1	AKTi:2.5	-0.855102	Q14669-3	TRIP12	0.999049	30.9566	ALQHTES(0.999)PS(0.001)ETNKPHSK
12807_2	AKTi:2.5	0.1203	Q14669-3	TRIP12	0.998091	27.1798	DDS(0.003)LDLS(0.998)PQGRLS(0.999)DVLK
12808_2	AKTi:2.5	0.1203	Q14669-3	TRIP12	0.999371	31.9697	DDS(0.01)LDLS(0.99)PQGRLS(0.999)DVLK
12809_1	AKTi:2.5	0.0712795	Q14669-3	TRIP12	1	85.5355	FDWAARFS(1)PK
12810_1	AKTi:2.5	-0.365119	Q14669-3	TRIP12	0.999978	46.6645	GYS(1)PPESRK
12811_1	AKTi:2.5	0.0551145	Q14669-3	TRIP12	0.873899	8.41011	HLAESESLLT(0.126)S(0.874)PPK
12813_1	AKTi:2.5	0.059215	Q14669-3	TRIP12	0.984297	17.3285	QFSIQAEDERES(0.984)T(0.852)DDES(0.163)NPLGR
12813_2	AKTi:2.5	0.221128	Q14669-3	TRIP12	0.984297	17.3285	QFSIQAEDERES(0.984)T(0.852)DDES(0.163)NPLGR
12815_1	AKTi:2.5	-0.434096	Q14669-3	TRIP12	0.994728	22.915	RS(0.005)AS(0.995)PDYNRT(0.038)NS(0.931)PS(0.027)S(0.004)AK
12815_2	AKTi:2.5	-0.319507	Q14669-3	TRIP12	0.994728	22.915	RS(0.005)AS(0.995)PDYNRT(0.038)NS(0.931)PS(0.027)S(0.004)AK
12816_2	AKTi:2.5	-0.372728	Q14669-3	TRIP12	0.977682	16.999	RS(0.033)AS(0.967)PDYNRT(0.002)NS(0.978)PS(0.02)S(0.001)AK
12819_1	AKTi:2.5	-0.00125183	Q14669-3	TRIP12	0.969728	15.0561	RS(0.03)ES(0.97)PPAELPSLR
12820_2	AKTi:2.5	0.0396826	Q14669-3	TRIP12	1	137.203	VREDDEDS(1)DDDGS(1)DEEIDESLAAQFLNSGNVR
12821_2	AKTi:2.5	0.0396826	Q14669-3	TRIP12	1	110.957	VREDDEDS(1)DDDGS(1)DEEIDESLAAQFLNSGNVR
12822_1	AKTi:2.5	-0.421624	Q14669-3	TRIP12	1	58.2684	YS(1)PPRDDDK
12946_1	AKTi:2.5	-0.060452	Q14814-4	MEF2D	1	128.813	AS(1)PGLLPVANGNSLNK
12947_1	AKTi:2.5	-0.0137035	Q14814-4	MEF2D	1	73.3169	GFNGCDS(1)PEPDGEDS(1)LEQS(1)PLLEDK
12947_2	AKTi:2.5	0.100178	Q14814-4	MEF2D	1	73.3169	GFNGCDS(1)PEPDGEDS(1)LEQS(1)PLLEDK
12947_3	AKTi:2.5	0.13686	Q14814-4	MEF2D	1	73.3169	GFNGCDS(1)PEPDGEDS(1)LEQS(1)PLLEDK
12948_2	AKTi:2.5	0.0742866	Q14814-4	MEF2D	1	73.3169	GFNGCDS(1)PEPDGEDS(1)LEQS(1)PLLEDK
12948_3	AKTi:2.5	0.13686	Q14814-4	MEF2D	1	73.3169	GFNGCDS(1)PEPDGEDS(1)LEQS(1)PLLEDK
12949_2	AKTi:2.5	0.126694	Q14814-4	MEF2D	1	73.3169	GFNGCDS(1)PEPDGEDS(1)LEQS(1)PLLEDK
12949_3	AKTi:2.5	0.13686	Q14814-4	MEF2D	1	73.3169	GFNGCDS(1)PEPDGEDS(1)LEQS(1)PLLEDK
12950_1	AKTi:2.5	0.0667787	Q14814-4	MEF2D	1	136.376	LLS(1)PQQPALQR
12951_1	AKTi:2.5	-0.441101	Q14814-4	MEF2D	0.999921	41.0434	SEPVS(1)PSRER
12954_1	AKTi:2.5	-0.138849	Q14814-4	MEF2D	1	77.2669	S(1)PPPPTHSTQLGAPSR
12955_1	AKTi:2.5	-0.0861574	Q14814-4	MEF2D	1	43.4542	YRRAS(1)EELDGLFR
24176_1	AKTi:2.5	0.228838	H3BPE1	MACF1	0.999971	45.4203	DVFSVET(1)PKK
24177_1	AKTi:2.5	0.0749246	H3BPE1	MACF1	0.999959	43.8921	FILPEGASQGMT(1)PFR
24180_1	AKTi:2.5	-0.645343	H3BPE1	MACF1	0.898438	13.9061	T(0.022)T(0.022)T(0.021)AS(0.037)PRT(0.898)PGPK
24181_1	AKTi:2.5	0.254301	H3BPE1	MACF1	1	56.5631	WNT(1)LNKK
5720_1	AKTi:2.5	0.0575704	H3BPE1	MACF1	1	146.844	AFLAELEQNS(1)PK
5722_1	AKTi:2.5	0.0820035	H3BPE1	MACF1	0.847109	8.33463	AGT(0.029)PIRDS(0.124)HS(0.847)PDLQLPTPEVIPSSGSK
5723_1	AKTi:2.5	0.0225345	H3BPE1	MACF1	0.994806	22.8246	EVEEELATSGGQS(0.995)PT(0.005)GEQIPQFQQR
5724_1	AKTi:2.5	0.171226	H3BPE1	MACF1	1	76.7133	LLDAEDVDVPS(1)PDEK
5725_1	AKTi:2.5	-0.114168	H3BPE1	MACF1	0.861456	8.02197	MLS(0.861)S(0.136)S(0.003)DAITQEFMDLR
5728_1	AKTi:2.5	0.197107	H3BPE1	MACF1	0.960251	13.8322	RGS(0.96)DAS(0.04)DFDLLETQSACSDTSESSAAGGQGNSR
5728_2	AKTi:2.5	0.332911	H3BPE1	MACF1	0.960251	13.8322	RGS(0.96)DAS(0.04)DFDLLETQSACSDTSESSAAGGQGNSR
5731_1	AKTi:2.5	0.114742	H3BPE1	MACF1	0.949509	12.8094	S(0.95)LS(0.05)QPT(0.001)PPPMPILSQSEAK
5733_1	AKTi:2.5	-0.0231764	H3BPE1	MACF1	0.988572	19.6971	SMDAMS(0.011)S(0.989)PT(0.001)K
9358_1	AKTi:2.5	-0.125247	P20749	BCL3	1	52.4529	RPLRAPS(1)PEPAAPR
9359_1	AKTi:2.5	-0.126335	P20749	BCL3	0.911426	13.1155	AT(0.042)RPAS(0.911)T(0.044)S(0.002)QPDPSPDR
9359_2	AKTi:2.5	0.108763	P20749	BCL3	0.911426	13.1155	AT(0.042)RPAS(0.911)T(0.044)S(0.002)QPDPSPDR
9359_3	AKTi:2.5	-0.056644	P20749	BCL3	0.911426	13.1155	AT(0.042)RPAS(0.911)T(0.044)S(0.002)QPDPSPDR
9360_1	AKTi:2.5	-0.242368	P20749	BCL3	0.999931	47.0774	ATRPASTSQPDPS(1)PDRSANTSPESSSR
9360_2	AKTi:2.5	0.0132577	P20749	BCL3	0.999931	47.0774	ATRPASTSQPDPS(1)PDRSANTSPESSSR
9360_3	AKTi:2.5	0.115691	P20749	BCL3	0.999931	47.0774	ATRPASTSQPDPS(1)PDRSANTSPESSSR
9363_1	AKTi:2.5	0.105747	P20749	BCL3	0.996219	24.2076	GPGRPVPPS(0.996)PAPGGS(0.004)
12806_1	AKTi:2.5	-0.807101	Q14669-3	TRIP12	0.999049	30.9566	ALQHTES(0.999)PS(0.001)ETNKPHSK
12807_2	AKTi:2.5	0.121886	Q14669-3	TRIP12	0.998091	27.1798	DDS(0.003)LDLS(0.998)PQGRLS(0.999)DVLK
12808_2	AKTi:2.5	0.121886	Q14669-3	TRIP12	0.999371	31.9697	DDS(0.01)LDLS(0.99)PQGRLS(0.999)DVLK
12809_1	AKTi:2.5	0.0981594	Q14669-3	TRIP12	1	85.5355	FDWAARFS(1)PK
12810_1	AKTi:2.5	-0.336298	Q14669-3	TRIP12	0.999978	46.6645	GYS(1)PPESRK
12811_1	AKTi:2.5	0.641121	Q14669-3	TRIP12	0.873899	8.41011	HLAESESLLT(0.126)S(0.874)PPK
12813_1	AKTi:2.5	0.0600642	Q14669-3	TRIP12	0.984297	17.3285	QFSIQAEDERES(0.984)T(0.852)DDES(0.163)NPLGR
12813_2	AKTi:2.5	0.146375	Q14669-3	TRIP12	0.984297	17.3285	QFSIQAEDERES(0.984)T(0.852)DDES(0.163)NPLGR
12815_1	AKTi:2.5	-0.39687	Q14669-3	TRIP12	0.994728	22.915	RS(0.005)AS(0.995)PDYNRT(0.038)NS(0.931)PS(0.027)S(0.004)AK
12815_2	AKTi:2.5	-0.282138	Q14669-3	TRIP12	0.994728	22.915	RS(0.005)AS(0.995)PDYNRT(0.038)NS(0.931)PS(0.027)S(0.004)AK
12816_2	AKTi:2.5	-0.289704	Q14669-3	TRIP12	0.977682	16.999	RS(0.033)AS(0.967)PDYNRT(0.002)NS(0.978)PS(0.02)S(0.001)AK
12819_1	AKTi:2.5	0.00425297	Q14669-3	TRIP12	0.969728	15.0561	RS(0.03)ES(0.97)PPAELPSLR
12820_2	AKTi:2.5	0.27402	Q14669-3	TRIP12	1	137.203	VREDDEDS(1)DDDGS(1)DEEIDESLAAQFLNSGNVR
12821_2	AKTi:2.5	0.27402	Q14669-3	TRIP12	1	110.957	VREDDEDS(1)DDDGS(1)DEEIDESLAAQFLNSGNVR
12822_1	AKTi:2.5	-0.393082	Q14669-3	TRIP12	1	58.2684	YS(1)PPRDDDK
12946_1	AKTi:2.5	0.00467844	Q14814-4	MEF2D	1	128.813	AS(1)PGLLPVANGNSLNK
12947_1	AKTi:2.5	-0.142242	Q14814-4	MEF2D	1	73.3169	GFNGCDS(1)PEPDGEDS(1)LEQS(1)PLLEDK
12947_2	AKTi:2.5	0.103152	Q14814-4	MEF2D	1	73.3169	GFNGCDS(1)PEPDGEDS(1)LEQS(1)PLLEDK
12947_3	AKTi:2.5	0.347564	Q14814-4	MEF2D	1	73.3169	GFNGCDS(1)PEPDGEDS(1)LEQS(1)PLLEDK
12948_2	AKTi:2.5	0.108745	Q14814-4	MEF2D	1	73.3169	GFNGCDS(1)PEPDGEDS(1)LEQS(1)PLLEDK
12948_3	AKTi:2.5	0.347564	Q14814-4	MEF2D	1	73.3169	GFNGCDS(1)PEPDGEDS(1)LEQS(1)PLLEDK
12949_2	AKTi:2.5	0.157156	Q14814-4	MEF2D	1	73.3169	GFNGCDS(1)PEPDGEDS(1)LEQS(1)PLLEDK
12949_3	AKTi:2.5	0.347564	Q14814-4	MEF2D	1	73.3169	GFNGCDS(1)PEPDGEDS(1)LEQS(1)PLLEDK
12950_1	AKTi:2.5	0.093048	Q14814-4	MEF2D	1	136.376	LLS(1)PQQPALQR
12951_1	AKTi:2.5	-0.477374	Q14814-4	MEF2D	0.999921	41.0434	SEPVS(1)PSRER
12954_1	AKTi:2.5	-0.0290705	Q14814-4	MEF2D	1	77.2669	S(1)PPPPTHSTQLGAPSR
12955_1	AKTi:2.5	0.0100732	Q14814-4	MEF2D	1	43.4542	YRRAS(1)EELDGLFR
24176_1	AKTi:2.5	-0.000204	H3BPE1	MACF1	0.999971	45.4203	DVFSVET(1)PKK
24177_1	AKTi:2.5	0.121918	H3BPE1	MACF1	0.999959	43.8921	FILPEGASQGMT(1)PFR
24180_1	AKTi:2.5	-0.608883	H3BPE1	MACF1	0.898438	13.9061	T(0.022)T(0.022)T(0.021)AS(0.037)PRT(0.898)PGPK
24181_1	AKTi:2.5	0.223449	H3BPE1	MACF1	1	56.5631	WNT(1)LNKK
5720_1	AKTi:2.5	0.061605	H3BPE1	MACF1	1	146.844	AFLAELEQNS(1)PK
5722_1	AKTi:2.5	-0.000137	H3BPE1	MACF1	0.847109	8.33463	AGT(0.029)PIRDS(0.124)HS(0.847)PDLQLPTPEVIPSSGSK
5723_1	AKTi:2.5	-0.0362051	H3BPE1	MACF1	0.994806	22.8246	EVEEELATSGGQS(0.995)PT(0.005)GEQIPQFQQR
5724_1	AKTi:2.5	-0.0213883	H3BPE1	MACF1	1	76.7133	LLDAEDVDVPS(1)PDEK
5725_1	AKTi:2.5	-0.100652	H3BPE1	MACF1	0.861456	8.02197	MLS(0.861)S(0.136)S(0.003)DAITQEFMDLR
5728_1	AKTi:2.5	0.298065	H3BPE1	MACF1	0.960251	13.8322	RGS(0.96)DAS(0.04)DFDLLETQSACSDTSESSAAGGQGNSR
5728_2	AKTi:2.5	0.0914763	H3BPE1	MACF1	0.960251	13.8322	RGS(0.96)DAS(0.04)DFDLLETQSACSDTSESSAAGGQGNSR
5731_1	AKTi:2.5	0.199446	H3BPE1	MACF1	0.949509	12.8094	S(0.95)LS(0.05)QPT(0.001)PPPMPILSQSEAK
5733_1	AKTi:2.5	0.0568396	H3BPE1	MACF1	0.988572	19.6971	SMDAMS(0.011)S(0.989)PT(0.001)K
9358_1	AKTi:2.5	-0.0434065	P20749	BCL3	1	52.4529	RPLRAPS(1)PEPAAPR
9359_1	AKTi:2.5	-0.134864	P20749	BCL3	0.911426	13.1155	AT(0.042)RPAS(0.911)T(0.044)S(0.002)QPDPSPDR
9359_2	AKTi:2.5	0.23022	P20749	BCL3	0.911426	13.1155	AT(0.042)RPAS(0.911)T(0.044)S(0.002)QPDPSPDR
9359_3	AKTi:2.5	0.0286368	P20749	BCL3	0.911426	13.1155	AT(0.042)RPAS(0.911)T(0.044)S(0.002)QPDPSPDR
9360_1	AKTi:2.5	-0.0600511	P20749	BCL3	0.999931	47.0774	ATRPASTSQPDPS(1)PDRSANTSPESSSR
9360_2	AKTi:2.5	0.229786	P20749	BCL3	0.999931	47.0774	ATRPASTSQPDPS(1)PDRSANTSPESSSR
9360_3	AKTi:2.5	0.039221	P20749	BCL3	0.999931	47.0774	ATRPASTSQPDPS(1)PDRSANTSPESSSR
9363_1	AKTi:2.5	0.203614	P20749	BCL3	0.996219	24.2076	GPGRPVPPS(0.996)PAPGGS(0.004)
12806_1	AKTi:2.5	-0.777579	Q14669-3	TRIP12	0.999049	30.9566	ALQHTES(0.999)PS(0.001)ETNKPHSK
12807_2	AKTi:2.5	0.0932219	Q14669-3	TRIP12	0.998091	27.1798	DDS(0.003)LDLS(0.998)PQGRLS(0.999)DVLK
12808_2	AKTi:2.5	0.0932219	Q14669-3	TRIP12	0.999371	31.9697	DDS(0.01)LDLS(0.99)PQGRLS(0.999)DVLK
12809_1	AKTi:2.5	0.111334	Q14669-3	TRIP12	1	85.5355	FDWAARFS(1)PK
12810_1	AKTi:2.5	-0.327631	Q14669-3	TRIP12	0.999978	46.6645	GYS(1)PPESRK
12811_1	AKTi:2.5	0.460109	Q14669-3	TRIP12	0.873899	8.41011	HLAESESLLT(0.126)S(0.874)PPK
12813_1	AKTi:2.5	0.161348	Q14669-3	TRIP12	0.984297	17.3285	QFSIQAEDERES(0.984)T(0.852)DDES(0.163)NPLGR
12813_2	AKTi:2.5	0.141698	Q14669-3	TRIP12	0.984297	17.3285	QFSIQAEDERES(0.984)T(0.852)DDES(0.163)NPLGR
12815_1	AKTi:2.5	-0.445439	Q14669-3	TRIP12	0.994728	22.915	RS(0.005)AS(0.995)PDYNRT(0.038)NS(0.931)PS(0.027)S(0.004)AK
12815_2	AKTi:2.5	-0.330299	Q14669-3	TRIP12	0.994728	22.915	RS(0.005)AS(0.995)PDYNRT(0.038)NS(0.931)PS(0.027)S(0.004)AK
12816_2	AKTi:2.5	-0.366323	Q14669-3	TRIP12	0.977682	16.999	RS(0.033)AS(0.967)PDYNRT(0.002)NS(0.978)PS(0.02)S(0.001)AK
12819_1	AKTi:2.5	-0.0618076	Q14669-3	TRIP12	0.969728	15.0561	RS(0.03)ES(0.97)PPAELPSLR
12820_2	AKTi:2.5	0.0978756	Q14669-3	TRIP12	1	137.203	VREDDEDS(1)DDDGS(1)DEEIDESLAAQFLNSGNVR
12821_2	AKTi:2.5	0.0978756	Q14669-3	TRIP12	1	110.957	VREDDEDS(1)DDDGS(1)DEEIDESLAAQFLNSGNVR
12822_1	AKTi:2.5	-0.396341	Q14669-3	TRIP12	1	58.2684	YS(1)PPRDDDK
12946_1	AKTi:2.5	-0.0146245	Q14814-4	MEF2D	1	128.813	AS(1)PGLLPVANGNSLNK
12947_1	AKTi:2.5	-0.000273	Q14814-4	MEF2D	1	73.3169	GFNGCDS(1)PEPDGEDS(1)LEQS(1)PLLEDK
12947_2	AKTi:2.5	0.0610154	Q14814-4	MEF2D	1	73.3169	GFNGCDS(1)PEPDGEDS(1)LEQS(1)PLLEDK
12947_3	AKTi:2.5	-0.0668203	Q14814-4	MEF2D	1	73.3169	GFNGCDS(1)PEPDGEDS(1)LEQS(1)PLLEDK
12948_2	AKTi:2.5	0.0600104	Q14814-4	MEF2D	1	73.3169	GFNGCDS(1)PEPDGEDS(1)LEQS(1)PLLEDK
12948_3	AKTi:2.5	-0.0668203	Q14814-4	MEF2D	1	73.3169	GFNGCDS(1)PEPDGEDS(1)LEQS(1)PLLEDK
12949_2	AKTi:2.5	0.100303	Q14814-4	MEF2D	1	73.3169	GFNGCDS(1)PEPDGEDS(1)LEQS(1)PLLEDK
12949_3	AKTi:2.5	-0.0668203	Q14814-4	MEF2D	1	73.3169	GFNGCDS(1)PEPDGEDS(1)LEQS(1)PLLEDK
12950_1	AKTi:2.5	0.048243	Q14814-4	MEF2D	1	136.376	LLS(1)PQQPALQR
12951_1	AKTi:2.5	-0.451573	Q14814-4	MEF2D	0.999921	41.0434	SEPVS(1)PSRER
12954_1	AKTi:2.5	-0.151099	Q14814-4	MEF2D	1	77.2669	S(1)PPPPTHSTQLGAPSR
12955_1	AKTi:2.5	0.0364735	Q14814-4	MEF2D	1	43.4542	YRRAS(1)EELDGLFR
24176_1	AKTi:2.5	0.235385	H3BPE1	MACF1	0.999971	45.4203	DVFSVET(1)PKK
24177_1	AKTi:2.5	0.316871	H3BPE1	MACF1	0.999959	43.8921	FILPEGASQGMT(1)PFR
24180_1	AKTi:2.5	-0.658689	H3BPE1	MACF1	0.898438	13.9061	T(0.022)T(0.022)T(0.021)AS(0.037)PRT(0.898)PGPK
24181_1	AKTi:2.5	0.285753	H3BPE1	MACF1	1	56.5631	WNT(1)LNKK
5720_1	AKTi:2.5	0.104003	H3BPE1	MACF1	1	146.844	AFLAELEQNS(1)PK
5722_1	AKTi:2.5	0.0857168	H3BPE1	MACF1	0.847109	8.33463	AGT(0.029)PIRDS(0.124)HS(0.847)PDLQLPTPEVIPSSGSK
5723_1	AKTi:2.5	-0.00286999	H3BPE1	MACF1	0.994806	22.8246	EVEEELATSGGQS(0.995)PT(0.005)GEQIPQFQQR
5724_1	AKTi:2.5	0.0616318	H3BPE1	MACF1	1	76.7133	LLDAEDVDVPS(1)PDEK
5725_1	AKTi:2.5	0.0917622	H3BPE1	MACF1	0.861456	8.02197	MLS(0.861)S(0.136)S(0.003)DAITQEFMDLR
5728_1	AKTi:2.5	0.137469	H3BPE1	MACF1	0.960251	13.8322	RGS(0.96)DAS(0.04)DFDLLETQSACSDTSESSAAGGQGNSR
5728_2	AKTi:2.5	0.213272	H3BPE1	MACF1	0.960251	13.8322	RGS(0.96)DAS(0.04)DFDLLETQSACSDTSESSAAGGQGNSR
5731_1	AKTi:2.5	0.222506	H3BPE1	MACF1	0.949509	12.8094	S(0.95)LS(0.05)QPT(0.001)PPPMPILSQSEAK
5733_1	AKTi:2.5	0.0588908	H3BPE1	MACF1	0.988572	19.6971	SMDAMS(0.011)S(0.989)PT(0.001)K
9358_1	AKTi:2.5	-0.090574	P20749	BCL3	1	52.4529	RPLRAPS(1)PEPAAPR
9359_1	AKTi:2.5	-0.222843	P20749	BCL3	0.911426	13.1155	AT(0.042)RPAS(0.911)T(0.044)S(0.002)QPDPSPDR
9359_2	AKTi:2.5	0.13278	P20749	BCL3	0.911426	13.1155	AT(0.042)RPAS(0.911)T(0.044)S(0.002)QPDPSPDR
9359_3	AKTi:2.5	0.0771451	P20749	BCL3	0.911426	13.1155	AT(0.042)RPAS(0.911)T(0.044)S(0.002)QPDPSPDR
9360_1	AKTi:2.5	-0.293644	P20749	BCL3	0.999931	47.0774	ATRPASTSQPDPS(1)PDRSANTSPESSSR
9360_2	AKTi:2.5	0.119323	P20749	BCL3	0.999931	47.0774	ATRPASTSQPDPS(1)PDRSANTSPESSSR
9360_3	AKTi:2.5	0.137519	P20749	BCL3	0.999931	47.0774	ATRPASTSQPDPS(1)PDRSANTSPESSSR
9363_1	AKTi:2.5	0.212979	P20749	BCL3	0.996219	24.2076	GPGRPVPPS(0.996)PAPGGS(0.004)
12806_1	DMSO	-0.025041	Q14669-3	TRIP12	0.999049	30.9566	ALQHTES(0.999)PS(0.001)ETNKPHSK
12807_2	DMSO	-0.0573218	Q14669-3	TRIP12	0.998091	27.1798	DDS(0.003)LDLS(0.998)PQGRLS(0.999)DVLK
12808_2	DMSO	-0.0573218	Q14669-3	TRIP12	0.999371	31.9697	DDS(0.01)LDLS(0.99)PQGRLS(0.999)DVLK
12809_1	DMSO	0.0245093	Q14669-3	TRIP12	1	85.5355	FDWAARFS(1)PK
12810_1	DMSO	0.0137673	Q14669-3	TRIP12	0.999978	46.6645	GYS(1)PPESRK
12811_1	DMSO	0.00635771	Q14669-3	TRIP12	0.873899	8.41011	HLAESESLLT(0.126)S(0.874)PPK
12813_1	DMSO	-0.0915161	Q14669-3	TRIP12	0.984297	17.3285	QFSIQAEDERES(0.984)T(0.852)DDES(0.163)NPLGR
12813_2	DMSO	-0.0337465	Q14669-3	TRIP12	0.984297	17.3285	QFSIQAEDERES(0.984)T(0.852)DDES(0.163)NPLGR
12815_1	DMSO	-0.0741813	Q14669-3	TRIP12	0.994728	22.915	RS(0.005)AS(0.995)PDYNRT(0.038)NS(0.931)PS(0.027)S(0.004)AK
12815_2	DMSO	-0.00131735	Q14669-3	TRIP12	0.994728	22.915	RS(0.005)AS(0.995)PDYNRT(0.038)NS(0.931)PS(0.027)S(0.004)AK
12816_2	DMSO	0.0232704	Q14669-3	TRIP12	0.977682	16.999	RS(0.033)AS(0.967)PDYNRT(0.002)NS(0.978)PS(0.02)S(0.001)AK
12819_1	DMSO	-0.058635	Q14669-3	TRIP12	0.969728	15.0561	RS(0.03)ES(0.97)PPAELPSLR
12820_2	DMSO	-0.131785	Q14669-3	TRIP12	1	137.203	VREDDEDS(1)DDDGS(1)DEEIDESLAAQFLNSGNVR
12821_2	DMSO	-0.131785	Q14669-3	TRIP12	1	110.957	VREDDEDS(1)DDDGS(1)DEEIDESLAAQFLNSGNVR
12822_1	DMSO	0.00762341	Q14669-3	TRIP12	1	58.2684	YS(1)PPRDDDK
12946_1	DMSO	0.0542499	Q14814-4	MEF2D	1	128.813	AS(1)PGLLPVANGNSLNK
12947_1	DMSO	0.0172259	Q14814-4	MEF2D	1	73.3169	GFNGCDS(1)PEPDGEDS(1)LEQS(1)PLLEDK
12947_2	DMSO	-0.0124954	Q14814-4	MEF2D	1	73.3169	GFNGCDS(1)PEPDGEDS(1)LEQS(1)PLLEDK
12947_3	DMSO	0.027101	Q14814-4	MEF2D	1	73.3169	GFNGCDS(1)PEPDGEDS(1)LEQS(1)PLLEDK
12948_2	DMSO	0.00808856	Q14814-4	MEF2D	1	73.3169	GFNGCDS(1)PEPDGEDS(1)LEQS(1)PLLEDK
12948_3	DMSO	0.027101	Q14814-4	MEF2D	1	73.3169	GFNGCDS(1)PEPDGEDS(1)LEQS(1)PLLEDK
12949_2	DMSO	-0.161025	Q14814-4	MEF2D	1	73.3169	GFNGCDS(1)PEPDGEDS(1)LEQS(1)PLLEDK
12949_3	DMSO	0.027101	Q14814-4	MEF2D	1	73.3169	GFNGCDS(1)PEPDGEDS(1)LEQS(1)PLLEDK
12950_1	DMSO	-0.102856	Q14814-4	MEF2D	1	136.376	LLS(1)PQQPALQR
12951_1	DMSO	0.0186379	Q14814-4	MEF2D	0.999921	41.0434	SEPVS(1)PSRER
12954_1	DMSO	0.00595481	Q14814-4	MEF2D	1	77.2669	S(1)PPPPTHSTQLGAPSR
12955_1	DMSO	-0.0565013	Q14814-4	MEF2D	1	43.4542	YRRAS(1)EELDGLFR
24176_1	DMSO	-0.00407273	H3BPE1	MACF1	0.999971	45.4203	DVFSVET(1)PKK
24177_1	DMSO	-0.0870964	H3BPE1	MACF1	0.999959	43.8921	FILPEGASQGMT(1)PFR
24180_1	DMSO	0.104511	H3BPE1	MACF1	0.898438	13.9061	T(0.022)T(0.022)T(0.021)AS(0.037)PRT(0.898)PGPK
24181_1	DMSO	-0.0650493	H3BPE1	MACF1	1	56.5631	WNT(1)LNKK
5720_1	DMSO	-0.00844481	H3BPE1	MACF1	1	146.844	AFLAELEQNS(1)PK
5722_1	DMSO	-0.0252068	H3BPE1	MACF1	0.847109	8.33463	AGT(0.029)PIRDS(0.124)HS(0.847)PDLQLPTPEVIPSSGSK
5723_1	DMSO	-0.114745	H3BPE1	MACF1	0.994806	22.8246	EVEEELATSGGQS(0.995)PT(0.005)GEQIPQFQQR
5724_1	DMSO	-0.075247	H3BPE1	MACF1	1	76.7133	LLDAEDVDVPS(1)PDEK
5725_1	DMSO	-0.226524	H3BPE1	MACF1	0.861456	8.02197	MLS(0.861)S(0.136)S(0.003)DAITQEFMDLR
5728_1	DMSO	0.0448283	H3BPE1	MACF1	0.960251	13.8322	RGS(0.96)DAS(0.04)DFDLLETQSACSDTSESSAAGGQGNSR
5728_2	DMSO	-0.0424657	H3BPE1	MACF1	0.960251	13.8322	RGS(0.96)DAS(0.04)DFDLLETQSACSDTSESSAAGGQGNSR
5731_1	DMSO	0.0467074	H3BPE1	MACF1	0.949509	12.8094	S(0.95)LS(0.05)QPT(0.001)PPPMPILSQSEAK
5733_1	DMSO	-0.0217864	H3BPE1	MACF1	0.988572	19.6971	SMDAMS(0.011)S(0.989)PT(0.001)K
9358_1	DMSO	-0.0514766	P20749	BCL3	1	52.4529	RPLRAPS(1)PEPAAPR
9359_1	DMSO	0.0326597	P20749	BCL3	0.911426	13.1155	AT(0.042)RPAS(0.911)T(0.044)S(0.002)QPDPSPDR
9359_2	DMSO	-0.0727043	P20749	BCL3	0.911426	13.1155	AT(0.042)RPAS(0.911)T(0.044)S(0.002)QPDPSPDR
9359_3	DMSO	-0.00967521	P20749	BCL3	0.911426	13.1155	AT(0.042)RPAS(0.911)T(0.044)S(0.002)QPDPSPDR
9360_1	DMSO	-0.0872409	P20749	BCL3	0.999931	47.0774	ATRPASTSQPDPS(1)PDRSANTSPESSSR
9360_2	DMSO	-0.00879296	P20749	BCL3	0.999931	47.0774	ATRPASTSQPDPS(1)PDRSANTSPESSSR
9360_3	DMSO	-0.0666417	P20749	BCL3	0.999931	47.0774	ATRPASTSQPDPS(1)PDRSANTSPESSSR
9363_1	DMSO	0.0778912	P20749	BCL3	0.996219	24.2076	GPGRPVPPS(0.996)PAPGGS(0.004)
12806_1	DMSO	0.00037	Q14669-3	TRIP12	0.999049	30.9566	ALQHTES(0.999)PS(0.001)ETNKPHSK
12807_2	DMSO	0.000364	Q14669-3	TRIP12	0.998091	27.1798	DDS(0.003)LDLS(0.998)PQGRLS(0.999)DVLK
12808_2	DMSO	0.000364	Q14669-3	TRIP12	0.999371	31.9697	DDS(0.01)LDLS(0.99)PQGRLS(0.999)DVLK
12809_1	DMSO	-0.0205993	Q14669-3	TRIP12	1	85.5355	FDWAARFS(1)PK
12810_1	DMSO	-0.00685382	Q14669-3	TRIP12	0.999978	46.6645	GYS(1)PPESRK
12811_1	DMSO	-0.050784	Q14669-3	TRIP12	0.873899	8.41011	HLAESESLLT(0.126)S(0.874)PPK
12813_1	DMSO	0.0448604	Q14669-3	TRIP12	0.984297	17.3285	QFSIQAEDERES(0.984)T(0.852)DDES(0.163)NPLGR
12813_2	DMSO	-0.0726915	Q14669-3	TRIP12	0.984297	17.3285	QFSIQAEDERES(0.984)T(0.852)DDES(0.163)NPLGR
12815_1	DMSO	0.0313879	Q14669-3	TRIP12	0.994728	22.915	RS(0.005)AS(0.995)PDYNRT(0.038)NS(0.931)PS(0.027)S(0.004)AK
12815_2	DMSO	0.00213843	Q14669-3	TRIP12	0.994728	22.915	RS(0.005)AS(0.995)PDYNRT(0.038)NS(0.931)PS(0.027)S(0.004)AK
12816_2	DMSO	-0.00442123	Q14669-3	TRIP12	0.977682	16.999	RS(0.033)AS(0.967)PDYNRT(0.002)NS(0.978)PS(0.02)S(0.001)AK
12819_1	DMSO	-0.0308278	Q14669-3	TRIP12	0.969728	15.0561	RS(0.03)ES(0.97)PPAELPSLR
12820_2	DMSO	0.10151	Q14669-3	TRIP12	1	137.203	VREDDEDS(1)DDDGS(1)DEEIDESLAAQFLNSGNVR
12821_2	DMSO	0.10151	Q14669-3	TRIP12	1	110.957	VREDDEDS(1)DDDGS(1)DEEIDESLAAQFLNSGNVR
12822_1	DMSO	0.00309126	Q14669-3	TRIP12	1	58.2684	YS(1)PPRDDDK
12946_1	DMSO	0.0131212	Q14814-4	MEF2D	1	128.813	AS(1)PGLLPVANGNSLNK
12947_1	DMSO	-0.109747	Q14814-4	MEF2D	1	73.3169	GFNGCDS(1)PEPDGEDS(1)LEQS(1)PLLEDK
12947_2	DMSO	-0.0213421	Q14814-4	MEF2D	1	73.3169	GFNGCDS(1)PEPDGEDS(1)LEQS(1)PLLEDK
12947_3	DMSO	0.00989588	Q14814-4	MEF2D	1	73.3169	GFNGCDS(1)PEPDGEDS(1)LEQS(1)PLLEDK
12948_2	DMSO	-0.0373183	Q14814-4	MEF2D	1	73.3169	GFNGCDS(1)PEPDGEDS(1)LEQS(1)PLLEDK
12948_3	DMSO	0.00989588	Q14814-4	MEF2D	1	73.3169	GFNGCDS(1)PEPDGEDS(1)LEQS(1)PLLEDK
12949_2	DMSO	0.120759	Q14814-4	MEF2D	1	73.3169	GFNGCDS(1)PEPDGEDS(1)LEQS(1)PLLEDK
12949_3	DMSO	0.00989588	Q14814-4	MEF2D	1	73.3169	GFNGCDS(1)PEPDGEDS(1)LEQS(1)PLLEDK
12950_1	DMSO	0.0476503	Q14814-4	MEF2D	1	136.376	LLS(1)PQQPALQR
12951_1	DMSO	-0.0316841	Q14814-4	MEF2D	0.999921	41.0434	SEPVS(1)PSRER
12954_1	DMSO	-0.040125	Q14814-4	MEF2D	1	77.2669	S(1)PPPPTHSTQLGAPSR
12955_1	DMSO	0.000726	Q14814-4	MEF2D	1	43.4542	YRRAS(1)EELDGLFR
24176_1	DMSO	-0.101172	H3BPE1	MACF1	0.999971	45.4203	DVFSVET(1)PKK
24177_1	DMSO	0.00980461	H3BPE1	MACF1	0.999959	43.8921	FILPEGASQGMT(1)PFR
24180_1	DMSO	-0.0701041	H3BPE1	MACF1	0.898438	13.9061	T(0.022)T(0.022)T(0.021)AS(0.037)PRT(0.898)PGPK
24181_1	DMSO	0.0624738	H3BPE1	MACF1	1	56.5631	WNT(1)LNKK
5720_1	DMSO	-0.00246377	H3BPE1	MACF1	1	146.844	AFLAELEQNS(1)PK
5722_1	DMSO	-0.000582	H3BPE1	MACF1	0.847109	8.33463	AGT(0.029)PIRDS(0.124)HS(0.847)PDLQLPTPEVIPSSGSK
5723_1	DMSO	0.0733959	H3BPE1	MACF1	0.994806	22.8246	EVEEELATSGGQS(0.995)PT(0.005)GEQIPQFQQR
5724_1	DMSO	-0.0402014	H3BPE1	MACF1	1	76.7133	LLDAEDVDVPS(1)PDEK
5725_1	DMSO	0.426582	H3BPE1	MACF1	0.861456	8.02197	MLS(0.861)S(0.136)S(0.003)DAITQEFMDLR
5728_1	DMSO	-0.0305519	H3BPE1	MACF1	0.960251	13.8322	RGS(0.96)DAS(0.04)DFDLLETQSACSDTSESSAAGGQGNSR
5728_2	DMSO	0.0233012	H3BPE1	MACF1	0.960251	13.8322	RGS(0.96)DAS(0.04)DFDLLETQSACSDTSESSAAGGQGNSR
5731_1	DMSO	-0.0702512	H3BPE1	MACF1	0.949509	12.8094	S(0.95)LS(0.05)QPT(0.001)PPPMPILSQSEAK
5733_1	DMSO	-0.0230013	H3BPE1	MACF1	0.988572	19.6971	SMDAMS(0.011)S(0.989)PT(0.001)K
9358_1	DMSO	0.0137605	P20749	BCL3	1	52.4529	RPLRAPS(1)PEPAAPR
9359_1	DMSO	0.0579653	P20749	BCL3	0.911426	13.1155	AT(0.042)RPAS(0.911)T(0.044)S(0.002)QPDPSPDR
9359_2	DMSO	-0.0137498	P20749	BCL3	0.911426	13.1155	AT(0.042)RPAS(0.911)T(0.044)S(0.002)QPDPSPDR
9359_3	DMSO	-0.0450628	P20749	BCL3	0.911426	13.1155	AT(0.042)RPAS(0.911)T(0.044)S(0.002)QPDPSPDR
9360_1	DMSO	0.0517627	P20749	BCL3	0.999931	47.0774	ATRPASTSQPDPS(1)PDRSANTSPESSSR
9360_2	DMSO	-0.0732882	P20749	BCL3	0.999931	47.0774	ATRPASTSQPDPS(1)PDRSANTSPESSSR
9360_3	DMSO	-0.036825	P20749	BCL3	0.999931	47.0774	ATRPASTSQPDPS(1)PDRSANTSPESSSR
9363_1	DMSO	-0.0469856	P20749	BCL3	0.996219	24.2076	GPGRPVPPS(0.996)PAPGGS(0.004)
12806_1	DMSO	0.024671	Q14669-3	TRIP12	0.999049	30.9566	ALQHTES(0.999)PS(0.001)ETNKPHSK
12807_2	DMSO	0.056958	Q14669-3	TRIP12	0.998091	27.1798	DDS(0.003)LDLS(0.998)PQGRLS(0.999)DVLK
12808_2	DMSO	0.056958	Q14669-3	TRIP12	0.999371	31.9697	DDS(0.01)LDLS(0.99)PQGRLS(0.999)DVLK
12809_1	DMSO	-0.00390993	Q14669-3	TRIP12	1	85.5355	FDWAARFS(1)PK
12810_1	DMSO	-0.00691347	Q14669-3	TRIP12	0.999978	46.6645	GYS(1)PPESRK
12811_1	DMSO	0.0444263	Q14669-3	TRIP12	0.873899	8.41011	HLAESESLLT(0.126)S(0.874)PPK
12813_1	DMSO	0.0466557	Q14669-3	TRIP12	0.984297	17.3285	QFSIQAEDERES(0.984)T(0.852)DDES(0.163)NPLGR
12813_2	DMSO	0.106438	Q14669-3	TRIP12	0.984297	17.3285	QFSIQAEDERES(0.984)T(0.852)DDES(0.163)NPLGR
12815_1	DMSO	0.0427934	Q14669-3	TRIP12	0.994728	22.915	RS(0.005)AS(0.995)PDYNRT(0.038)NS(0.931)PS(0.027)S(0.004)AK
12815_2	DMSO	-0.000821	Q14669-3	TRIP12	0.994728	22.915	RS(0.005)AS(0.995)PDYNRT(0.038)NS(0.931)PS(0.027)S(0.004)AK
12816_2	DMSO	-0.0188492	Q14669-3	TRIP12	0.977682	16.999	RS(0.033)AS(0.967)PDYNRT(0.002)NS(0.978)PS(0.02)S(0.001)AK
12819_1	DMSO	0.0894628	Q14669-3	TRIP12	0.969728	15.0561	RS(0.03)ES(0.97)PPAELPSLR
12820_2	DMSO	0.0302758	Q14669-3	TRIP12	1	137.203	VREDDEDS(1)DDDGS(1)DEEIDESLAAQFLNSGNVR
12821_2	DMSO	0.0302758	Q14669-3	TRIP12	1	110.957	VREDDEDS(1)DDDGS(1)DEEIDESLAAQFLNSGNVR
12822_1	DMSO	-0.0107147	Q14669-3	TRIP12	1	58.2684	YS(1)PPRDDDK
12946_1	DMSO	-0.0673711	Q14814-4	MEF2D	1	128.813	AS(1)PGLLPVANGNSLNK
12947_1	DMSO	0.0925211	Q14814-4	MEF2D	1	73.3169	GFNGCDS(1)PEPDGEDS(1)LEQS(1)PLLEDK
12947_2	DMSO	0.0338374	Q14814-4	MEF2D	1	73.3169	GFNGCDS(1)PEPDGEDS(1)LEQS(1)PLLEDK
12947_3	DMSO	-0.0369969	Q14814-4	MEF2D	1	73.3169	GFNGCDS(1)PEPDGEDS(1)LEQS(1)PLLEDK
12948_2	DMSO	0.0292298	Q14814-4	MEF2D	1	73.3169	GFNGCDS(1)PEPDGEDS(1)LEQS(1)PLLEDK
12948_3	DMSO	-0.0369969	Q14814-4	MEF2D	1	73.3169	GFNGCDS(1)PEPDGEDS(1)LEQS(1)PLLEDK
12949_2	DMSO	0.0402659	Q14814-4	MEF2D	1	73.3169	GFNGCDS(1)PEPDGEDS(1)LEQS(1)PLLEDK
12949_3	DMSO	-0.0369969	Q14814-4	MEF2D	1	73.3169	GFNGCDS(1)PEPDGEDS(1)LEQS(1)PLLEDK
12950_1	DMSO	0.0552052	Q14814-4	MEF2D	1	136.376	LLS(1)PQQPALQR
12951_1	DMSO	0.0130462	Q14814-4	MEF2D	0.999921	41.0434	SEPVS(1)PSRER
12954_1	DMSO	0.0341702	Q14814-4	MEF2D	1	77.2669	S(1)PPPPTHSTQLGAPSR
12955_1	DMSO	0.0557758	Q14814-4	MEF2D	1	43.4542	YRRAS(1)EELDGLFR
24176_1	DMSO	0.105245	H3BPE1	MACF1	0.999971	45.4203	DVFSVET(1)PKK
24177_1	DMSO	0.0772918	H3BPE1	MACF1	0.999959	43.8921	FILPEGASQGMT(1)PFR
24180_1	DMSO	-0.0344074	H3BPE1	MACF1	0.898438	13.9061	T(0.022)T(0.022)T(0.021)AS(0.037)PRT(0.898)PGPK
24181_1	DMSO	0.00257549	H3BPE1	MACF1	1	56.5631	WNT(1)LNKK
5720_1	DMSO	0.0109086	H3BPE1	MACF1	1	146.844	AFLAELEQNS(1)PK
5722_1	DMSO	0.0257888	H3BPE1	MACF1	0.847109	8.33463	AGT(0.029)PIRDS(0.124)HS(0.847)PDLQLPTPEVIPSSGSK
5723_1	DMSO	0.0413491	H3BPE1	MACF1	0.994806	22.8246	EVEEELATSGGQS(0.995)PT(0.005)GEQIPQFQQR
5724_1	DMSO	0.115448	H3BPE1	MACF1	1	76.7133	LLDAEDVDVPS(1)PDEK
5725_1	DMSO	-0.200058	H3BPE1	MACF1	0.861456	8.02197	MLS(0.861)S(0.136)S(0.003)DAITQEFMDLR
5728_1	DMSO	-0.0142764	H3BPE1	MACF1	0.960251	13.8322	RGS(0.96)DAS(0.04)DFDLLETQSACSDTSESSAAGGQGNSR
5728_2	DMSO	0.0191645	H3BPE1	MACF1	0.960251	13.8322	RGS(0.96)DAS(0.04)DFDLLETQSACSDTSESSAAGGQGNSR
5731_1	DMSO	0.0235438	H3BPE1	MACF1	0.949509	12.8094	S(0.95)LS(0.05)QPT(0.001)PPPMPILSQSEAK
5733_1	DMSO	0.0447877	H3BPE1	MACF1	0.988572	19.6971	SMDAMS(0.011)S(0.989)PT(0.001)K
9358_1	DMSO	0.0377161	P20749	BCL3	1	52.4529	RPLRAPS(1)PEPAAPR
9359_1	DMSO	-0.090625	P20749	BCL3	0.911426	13.1155	AT(0.042)RPAS(0.911)T(0.044)S(0.002)QPDPSPDR
9359_2	DMSO	0.0864541	P20749	BCL3	0.911426	13.1155	AT(0.042)RPAS(0.911)T(0.044)S(0.002)QPDPSPDR
9359_3	DMSO	0.054738	P20749	BCL3	0.911426	13.1155	AT(0.042)RPAS(0.911)T(0.044)S(0.002)QPDPSPDR
9360_1	DMSO	0.0354782	P20749	BCL3	0.999931	47.0774	ATRPASTSQPDPS(1)PDRSANTSPESSSR
9360_2	DMSO	0.0820811	P20749	BCL3	0.999931	47.0774	ATRPASTSQPDPS(1)PDRSANTSPESSSR
9360_3	DMSO	0.103467	P20749	BCL3	0.999931	47.0774	ATRPASTSQPDPS(1)PDRSANTSPESSSR
9363_1	DMSO	-0.0309056	P20749	BCL3	0.996219	24.2076	GPGRPVPPS(0.996)PAPGGS(0.004)
12806_1	ipatasertib:10	-2.99308	Q14669-3	TRIP12	0.999049	30.9566	ALQHTES(0.999)PS(0.001)ETNKPHSK
12807_2	ipatasertib:10	0.358171	Q14669-3	TRIP12	0.998091	27.1798	DDS(0.003)LDLS(0.998)PQGRLS(0.999)DVLK
12808_2	ipatasertib:10	0.358171	Q14669-3	TRIP12	0.999371	31.9697	DDS(0.01)LDLS(0.99)PQGRLS(0.999)DVLK
12809_1	ipatasertib:10	0.361717	Q14669-3	TRIP12	1	85.5355	FDWAARFS(1)PK
12810_1	ipatasertib:10	-1.9536	Q14669-3	TRIP12	0.999978	46.6645	GYS(1)PPESRK
12811_1	ipatasertib:10	0.328979	Q14669-3	TRIP12	0.873899	8.41011	HLAESESLLT(0.126)S(0.874)PPK
12813_1	ipatasertib:10	0.2553	Q14669-3	TRIP12	0.984297	17.3285	QFSIQAEDERES(0.984)T(0.852)DDES(0.163)NPLGR
12813_2	ipatasertib:10	0.349513	Q14669-3	TRIP12	0.984297	17.3285	QFSIQAEDERES(0.984)T(0.852)DDES(0.163)NPLGR
12815_1	ipatasertib:10	-1.92352	Q14669-3	TRIP12	0.994728	22.915	RS(0.005)AS(0.995)PDYNRT(0.038)NS(0.931)PS(0.027)S(0.004)AK
12815_2	ipatasertib:10	-1.68764	Q14669-3	TRIP12	0.994728	22.915	RS(0.005)AS(0.995)PDYNRT(0.038)NS(0.931)PS(0.027)S(0.004)AK
12816_2	ipatasertib:10	-1.84656	Q14669-3	TRIP12	0.977682	16.999	RS(0.033)AS(0.967)PDYNRT(0.002)NS(0.978)PS(0.02)S(0.001)AK
12819_1	ipatasertib:10	0.261459	Q14669-3	TRIP12	0.969728	15.0561	RS(0.03)ES(0.97)PPAELPSLR
12820_2	ipatasertib:10	0.0212893	Q14669-3	TRIP12	1	137.203	VREDDEDS(1)DDDGS(1)DEEIDESLAAQFLNSGNVR
12821_2	ipatasertib:10	0.0212893	Q14669-3	TRIP12	1	110.957	VREDDEDS(1)DDDGS(1)DEEIDESLAAQFLNSGNVR
12822_1	ipatasertib:10	-1.63158	Q14669-3	TRIP12	1	58.2684	YS(1)PPRDDDK
12946_1	ipatasertib:10	0.284276	Q14814-4	MEF2D	1	128.813	AS(1)PGLLPVANGNSLNK
12947_1	ipatasertib:10	0.212625	Q14814-4	MEF2D	1	73.3169	GFNGCDS(1)PEPDGEDS(1)LEQS(1)PLLEDK
12947_2	ipatasertib:10	0.345434	Q14814-4	MEF2D	1	73.3169	GFNGCDS(1)PEPDGEDS(1)LEQS(1)PLLEDK
12947_3	ipatasertib:10	0.475954	Q14814-4	MEF2D	1	73.3169	GFNGCDS(1)PEPDGEDS(1)LEQS(1)PLLEDK
12948_2	ipatasertib:10	0.362709	Q14814-4	MEF2D	1	73.3169	GFNGCDS(1)PEPDGEDS(1)LEQS(1)PLLEDK
12948_3	ipatasertib:10	0.475954	Q14814-4	MEF2D	1	73.3169	GFNGCDS(1)PEPDGEDS(1)LEQS(1)PLLEDK
12949_2	ipatasertib:10	0.172879	Q14814-4	MEF2D	1	73.3169	GFNGCDS(1)PEPDGEDS(1)LEQS(1)PLLEDK
12949_3	ipatasertib:10	0.475954	Q14814-4	MEF2D	1	73.3169	GFNGCDS(1)PEPDGEDS(1)LEQS(1)PLLEDK
12950_1	ipatasertib:10	0.189685	Q14814-4	MEF2D	1	136.376	LLS(1)PQQPALQR
12951_1	ipatasertib:10	-2.33326	Q14814-4	MEF2D	0.999921	41.0434	SEPVS(1)PSRER
12954_1	ipatasertib:10	-0.110959	Q14814-4	MEF2D	1	77.2669	S(1)PPPPTHSTQLGAPSR
12955_1	ipatasertib:10	0.180315	Q14814-4	MEF2D	1	43.4542	YRRAS(1)EELDGLFR
24176_1	ipatasertib:10	0.483287	H3BPE1	MACF1	0.999971	45.4203	DVFSVET(1)PKK
24177_1	ipatasertib:10	0.191316	H3BPE1	MACF1	0.999959	43.8921	FILPEGASQGMT(1)PFR
24180_1	ipatasertib:10	-2.39961	H3BPE1	MACF1	0.898438	13.9061	T(0.022)T(0.022)T(0.021)AS(0.037)PRT(0.898)PGPK
24181_1	ipatasertib:10	-0.860423	H3BPE1	MACF1	1	56.5631	WNT(1)LNKK
5720_1	ipatasertib:10	0.263612	H3BPE1	MACF1	1	146.844	AFLAELEQNS(1)PK
5722_1	ipatasertib:10	0.231842	H3BPE1	MACF1	0.847109	8.33463	AGT(0.029)PIRDS(0.124)HS(0.847)PDLQLPTPEVIPSSGSK
5723_1	ipatasertib:10	0.154822	H3BPE1	MACF1	0.994806	22.8246	EVEEELATSGGQS(0.995)PT(0.005)GEQIPQFQQR
5724_1	ipatasertib:10	-0.0291681	H3BPE1	MACF1	1	76.7133	LLDAEDVDVPS(1)PDEK
5725_1	ipatasertib:10	0.017639	H3BPE1	MACF1	0.861456	8.02197	MLS(0.861)S(0.136)S(0.003)DAITQEFMDLR
5728_1	ipatasertib:10	0.362718	H3BPE1	MACF1	0.960251	13.8322	RGS(0.96)DAS(0.04)DFDLLETQSACSDTSESSAAGGQGNSR
5728_2	ipatasertib:10	0.544897	H3BPE1	MACF1	0.960251	13.8322	RGS(0.96)DAS(0.04)DFDLLETQSACSDTSESSAAGGQGNSR
5731_1	ipatasertib:10	0.251117	H3BPE1	MACF1	0.949509	12.8094	S(0.95)LS(0.05)QPT(0.001)PPPMPILSQSEAK
5733_1	ipatasertib:10	0.0129177	H3BPE1	MACF1	0.988572	19.6971	SMDAMS(0.011)S(0.989)PT(0.001)K
9358_1	ipatasertib:10	-0.229993	P20749	BCL3	1	52.4529	RPLRAPS(1)PEPAAPR
9359_1	ipatasertib:10	-1.17899	P20749	BCL3	0.911426	13.1155	AT(0.042)RPAS(0.911)T(0.044)S(0.002)QPDPSPDR
9359_2	ipatasertib:10	-0.207845	P20749	BCL3	0.911426	13.1155	AT(0.042)RPAS(0.911)T(0.044)S(0.002)QPDPSPDR
9359_3	ipatasertib:10	-0.220809	P20749	BCL3	0.911426	13.1155	AT(0.042)RPAS(0.911)T(0.044)S(0.002)QPDPSPDR
9360_1	ipatasertib:10	-0.169143	P20749	BCL3	0.999931	47.0774	ATRPASTSQPDPS(1)PDRSANTSPESSSR
9360_2	ipatasertib:10	-0.239397	P20749	BCL3	0.999931	47.0774	ATRPASTSQPDPS(1)PDRSANTSPESSSR
9360_3	ipatasertib:10	-0.14142	P20749	BCL3	0.999931	47.0774	ATRPASTSQPDPS(1)PDRSANTSPESSSR
9363_1	ipatasertib:10	0.310195	P20749	BCL3	0.996219	24.2076	GPGRPVPPS(0.996)PAPGGS(0.004)
12806_1	ipatasertib:10	-3.20987	Q14669-3	TRIP12	0.999049	30.9566	ALQHTES(0.999)PS(0.001)ETNKPHSK
12807_2	ipatasertib:10	0.367748	Q14669-3	TRIP12	0.998091	27.1798	DDS(0.003)LDLS(0.998)PQGRLS(0.999)DVLK
12808_2	ipatasertib:10	0.367748	Q14669-3	TRIP12	0.999371	31.9697	DDS(0.01)LDLS(0.99)PQGRLS(0.999)DVLK
12809_1	ipatasertib:10	0.333848	Q14669-3	TRIP12	1	85.5355	FDWAARFS(1)PK
12810_1	ipatasertib:10	-1.92755	Q14669-3	TRIP12	0.999978	46.6645	GYS(1)PPESRK
12811_1	ipatasertib:10	0.306641	Q14669-3	TRIP12	0.873899	8.41011	HLAESESLLT(0.126)S(0.874)PPK
12813_1	ipatasertib:10	0.200249	Q14669-3	TRIP12	0.984297	17.3285	QFSIQAEDERES(0.984)T(0.852)DDES(0.163)NPLGR
12813_2	ipatasertib:10	0.560482	Q14669-3	TRIP12	0.984297	17.3285	QFSIQAEDERES(0.984)T(0.852)DDES(0.163)NPLGR
12815_1	ipatasertib:10	-1.74454	Q14669-3	TRIP12	0.994728	22.915	RS(0.005)AS(0.995)PDYNRT(0.038)NS(0.931)PS(0.027)S(0.004)AK
12815_2	ipatasertib:10	-1.55545	Q14669-3	TRIP12	0.994728	22.915	RS(0.005)AS(0.995)PDYNRT(0.038)NS(0.931)PS(0.027)S(0.004)AK
12816_2	ipatasertib:10	-1.82665	Q14669-3	TRIP12	0.977682	16.999	RS(0.033)AS(0.967)PDYNRT(0.002)NS(0.978)PS(0.02)S(0.001)AK
12819_1	ipatasertib:10	0.248171	Q14669-3	TRIP12	0.969728	15.0561	RS(0.03)ES(0.97)PPAELPSLR
12820_2	ipatasertib:10	0.122824	Q14669-3	TRIP12	1	137.203	VREDDEDS(1)DDDGS(1)DEEIDESLAAQFLNSGNVR
12821_2	ipatasertib:10	0.122824	Q14669-3	TRIP12	1	110.957	VREDDEDS(1)DDDGS(1)DEEIDESLAAQFLNSGNVR
12822_1	ipatasertib:10	-1.84107	Q14669-3	TRIP12	1	58.2684	YS(1)PPRDDDK
12946_1	ipatasertib:10	0.300794	Q14814-4	MEF2D	1	128.813	AS(1)PGLLPVANGNSLNK
12947_1	ipatasertib:10	0.189393	Q14814-4	MEF2D	1	73.3169	GFNGCDS(1)PEPDGEDS(1)LEQS(1)PLLEDK
12947_2	ipatasertib:10	0.372989	Q14814-4	MEF2D	1	73.3169	GFNGCDS(1)PEPDGEDS(1)LEQS(1)PLLEDK
12947_3	ipatasertib:10	0.230392	Q14814-4	MEF2D	1	73.3169	GFNGCDS(1)PEPDGEDS(1)LEQS(1)PLLEDK
12948_2	ipatasertib:10	0.39594	Q14814-4	MEF2D	1	73.3169	GFNGCDS(1)PEPDGEDS(1)LEQS(1)PLLEDK
12948_3	ipatasertib:10	0.230392	Q14814-4	MEF2D	1	73.3169	GFNGCDS(1)PEPDGEDS(1)LEQS(1)PLLEDK
12949_2	ipatasertib:10	0.245624	Q14814-4	MEF2D	1	73.3169	GFNGCDS(1)PEPDGEDS(1)LEQS(1)PLLEDK
12949_3	ipatasertib:10	0.230392	Q14814-4	MEF2D	1	73.3169	GFNGCDS(1)PEPDGEDS(1)LEQS(1)PLLEDK
12950_1	ipatasertib:10	0.409368	Q14814-4	MEF2D	1	136.376	LLS(1)PQQPALQR
12951_1	ipatasertib:10	-1.75089	Q14814-4	MEF2D	0.999921	41.0434	SEPVS(1)PSRER
12954_1	ipatasertib:10	-0.103852	Q14814-4	MEF2D	1	77.2669	S(1)PPPPTHSTQLGAPSR
12955_1	ipatasertib:10	0.143075	Q14814-4	MEF2D	1	43.4542	YRRAS(1)EELDGLFR
24176_1	ipatasertib:10	0.50092	H3BPE1	MACF1	0.999971	45.4203	DVFSVET(1)PKK
24177_1	ipatasertib:10	0.196551	H3BPE1	MACF1	0.999959	43.8921	FILPEGASQGMT(1)PFR
24180_1	ipatasertib:10	-2.81133	H3BPE1	MACF1	0.898438	13.9061	T(0.022)T(0.022)T(0.021)AS(0.037)PRT(0.898)PGPK
24181_1	ipatasertib:10	-0.952524	H3BPE1	MACF1	1	56.5631	WNT(1)LNKK
5720_1	ipatasertib:10	0.151699	H3BPE1	MACF1	1	146.844	AFLAELEQNS(1)PK
5722_1	ipatasertib:10	0.300004	H3BPE1	MACF1	0.847109	8.33463	AGT(0.029)PIRDS(0.124)HS(0.847)PDLQLPTPEVIPSSGSK
5723_1	ipatasertib:10	-0.0119958	H3BPE1	MACF1	0.994806	22.8246	EVEEELATSGGQS(0.995)PT(0.005)GEQIPQFQQR
5724_1	ipatasertib:10	0.166123	H3BPE1	MACF1	1	76.7133	LLDAEDVDVPS(1)PDEK
5725_1	ipatasertib:10	-0.0903589	H3BPE1	MACF1	0.861456	8.02197	MLS(0.861)S(0.136)S(0.003)DAITQEFMDLR
5728_1	ipatasertib:10	0.698425	H3BPE1	MACF1	0.960251	13.8322	RGS(0.96)DAS(0.04)DFDLLETQSACSDTSESSAAGGQGNSR
5728_2	ipatasertib:10	0.521176	H3BPE1	MACF1	0.960251	13.8322	RGS(0.96)DAS(0.04)DFDLLETQSACSDTSESSAAGGQGNSR
5731_1	ipatasertib:10	0.375743	H3BPE1	MACF1	0.949509	12.8094	S(0.95)LS(0.05)QPT(0.001)PPPMPILSQSEAK
5733_1	ipatasertib:10	-0.0182127	H3BPE1	MACF1	0.988572	19.6971	SMDAMS(0.011)S(0.989)PT(0.001)K
9358_1	ipatasertib:10	-0.23286	P20749	BCL3	1	52.4529	RPLRAPS(1)PEPAAPR
9359_1	ipatasertib:10	-0.960772	P20749	BCL3	0.911426	13.1155	AT(0.042)RPAS(0.911)T(0.044)S(0.002)QPDPSPDR
9359_2	ipatasertib:10	-0.0457134	P20749	BCL3	0.911426	13.1155	AT(0.042)RPAS(0.911)T(0.044)S(0.002)QPDPSPDR
9359_3	ipatasertib:10	-0.0809124	P20749	BCL3	0.911426	13.1155	AT(0.042)RPAS(0.911)T(0.044)S(0.002)QPDPSPDR
9360_1	ipatasertib:10	-0.1607	P20749	BCL3	0.999931	47.0774	ATRPASTSQPDPS(1)PDRSANTSPESSSR
9360_2	ipatasertib:10	-0.0301559	P20749	BCL3	0.999931	47.0774	ATRPASTSQPDPS(1)PDRSANTSPESSSR
9360_3	ipatasertib:10	-0.00381645	P20749	BCL3	0.999931	47.0774	ATRPASTSQPDPS(1)PDRSANTSPESSSR
9363_1	ipatasertib:10	0.256423	P20749	BCL3	0.996219	24.2076	GPGRPVPPS(0.996)PAPGGS(0.004)
12806_1	ipatasertib:10	-3.13026	Q14669-3	TRIP12	0.999049	30.9566	ALQHTES(0.999)PS(0.001)ETNKPHSK
12807_2	ipatasertib:10	0.356145	Q14669-3	TRIP12	0.998091	27.1798	DDS(0.003)LDLS(0.998)PQGRLS(0.999)DVLK
12808_2	ipatasertib:10	0.356145	Q14669-3	TRIP12	0.999371	31.9697	DDS(0.01)LDLS(0.99)PQGRLS(0.999)DVLK
12809_1	ipatasertib:10	0.277415	Q14669-3	TRIP12	1	85.5355	FDWAARFS(1)PK
12810_1	ipatasertib:10	-1.82378	Q14669-3	TRIP12	0.999978	46.6645	GYS(1)PPESRK
12811_1	ipatasertib:10	0.341337	Q14669-3	TRIP12	0.873899	8.41011	HLAESESLLT(0.126)S(0.874)PPK
12813_1	ipatasertib:10	0.394375	Q14669-3	TRIP12	0.984297	17.3285	QFSIQAEDERES(0.984)T(0.852)DDES(0.163)NPLGR
12813_2	ipatasertib:10	0.266527	Q14669-3	TRIP12	0.984297	17.3285	QFSIQAEDERES(0.984)T(0.852)DDES(0.163)NPLGR
12815_1	ipatasertib:10	-1.71124	Q14669-3	TRIP12	0.994728	22.915	RS(0.005)AS(0.995)PDYNRT(0.038)NS(0.931)PS(0.027)S(0.004)AK
12815_2	ipatasertib:10	-1.60098	Q14669-3	TRIP12	0.994728	22.915	RS(0.005)AS(0.995)PDYNRT(0.038)NS(0.931)PS(0.027)S(0.004)AK
12816_2	ipatasertib:10	-1.85793	Q14669-3	TRIP12	0.977682	16.999	RS(0.033)AS(0.967)PDYNRT(0.002)NS(0.978)PS(0.02)S(0.001)AK
12819_1	ipatasertib:10	0.232354	Q14669-3	TRIP12	0.969728	15.0561	RS(0.03)ES(0.97)PPAELPSLR
12820_2	ipatasertib:10	0.0760252	Q14669-3	TRIP12	1	137.203	VREDDEDS(1)DDDGS(1)DEEIDESLAAQFLNSGNVR
12821_2	ipatasertib:10	0.0760252	Q14669-3	TRIP12	1	110.957	VREDDEDS(1)DDDGS(1)DEEIDESLAAQFLNSGNVR
12822_1	ipatasertib:10	-1.72209	Q14669-3	TRIP12	1	58.2684	YS(1)PPRDDDK
12946_1	ipatasertib:10	0.307929	Q14814-4	MEF2D	1	128.813	AS(1)PGLLPVANGNSLNK
12947_1	ipatasertib:10	0.284709	Q14814-4	MEF2D	1	73.3169	GFNGCDS(1)PEPDGEDS(1)LEQS(1)PLLEDK
12947_2	ipatasertib:10	0.410416	Q14814-4	MEF2D	1	73.3169	GFNGCDS(1)PEPDGEDS(1)LEQS(1)PLLEDK
12947_3	ipatasertib:10	0.106689	Q14814-4	MEF2D	1	73.3169	GFNGCDS(1)PEPDGEDS(1)LEQS(1)PLLEDK
12948_2	ipatasertib:10	0.418777	Q14814-4	MEF2D	1	73.3169	GFNGCDS(1)PEPDGEDS(1)LEQS(1)PLLEDK
12948_3	ipatasertib:10	0.106689	Q14814-4	MEF2D	1	73.3169	GFNGCDS(1)PEPDGEDS(1)LEQS(1)PLLEDK
12949_2	ipatasertib:10	0.249731	Q14814-4	MEF2D	1	73.3169	GFNGCDS(1)PEPDGEDS(1)LEQS(1)PLLEDK
12949_3	ipatasertib:10	0.106689	Q14814-4	MEF2D	1	73.3169	GFNGCDS(1)PEPDGEDS(1)LEQS(1)PLLEDK
12950_1	ipatasertib:10	0.29224	Q14814-4	MEF2D	1	136.376	LLS(1)PQQPALQR
12951_1	ipatasertib:10	-2.43797	Q14814-4	MEF2D	0.999921	41.0434	SEPVS(1)PSRER
12954_1	ipatasertib:10	-0.116458	Q14814-4	MEF2D	1	77.2669	S(1)PPPPTHSTQLGAPSR
12955_1	ipatasertib:10	0.0354177	Q14814-4	MEF2D	1	43.4542	YRRAS(1)EELDGLFR
24176_1	ipatasertib:10	0.381298	H3BPE1	MACF1	0.999971	45.4203	DVFSVET(1)PKK
24177_1	ipatasertib:10	0.269152	H3BPE1	MACF1	0.999959	43.8921	FILPEGASQGMT(1)PFR
24180_1	ipatasertib:10	-2.2481	H3BPE1	MACF1	0.898438	13.9061	T(0.022)T(0.022)T(0.021)AS(0.037)PRT(0.898)PGPK
24181_1	ipatasertib:10	-1.12618	H3BPE1	MACF1	1	56.5631	WNT(1)LNKK
5720_1	ipatasertib:10	0.137635	H3BPE1	MACF1	1	146.844	AFLAELEQNS(1)PK
5722_1	ipatasertib:10	0.293176	H3BPE1	MACF1	0.847109	8.33463	AGT(0.029)PIRDS(0.124)HS(0.847)PDLQLPTPEVIPSSGSK
5723_1	ipatasertib:10	-0.0565363	H3BPE1	MACF1	0.994806	22.8246	EVEEELATSGGQS(0.995)PT(0.005)GEQIPQFQQR
5724_1	ipatasertib:10	0.157175	H3BPE1	MACF1	1	76.7133	LLDAEDVDVPS(1)PDEK
5725_1	ipatasertib:10	3.51e-05	H3BPE1	MACF1	0.861456	8.02197	MLS(0.861)S(0.136)S(0.003)DAITQEFMDLR
5728_1	ipatasertib:10	0.565609	H3BPE1	MACF1	0.960251	13.8322	RGS(0.96)DAS(0.04)DFDLLETQSACSDTSESSAAGGQGNSR
5728_2	ipatasertib:10	0.377519	H3BPE1	MACF1	0.960251	13.8322	RGS(0.96)DAS(0.04)DFDLLETQSACSDTSESSAAGGQGNSR
5731_1	ipatasertib:10	0.38031	H3BPE1	MACF1	0.949509	12.8094	S(0.95)LS(0.05)QPT(0.001)PPPMPILSQSEAK
5733_1	ipatasertib:10	-0.078845	H3BPE1	MACF1	0.988572	19.6971	SMDAMS(0.011)S(0.989)PT(0.001)K
9358_1	ipatasertib:10	-0.233748	P20749	BCL3	1	52.4529	RPLRAPS(1)PEPAAPR
9359_1	ipatasertib:10	-1.04212	P20749	BCL3	0.911426	13.1155	AT(0.042)RPAS(0.911)T(0.044)S(0.002)QPDPSPDR
9359_2	ipatasertib:10	-0.0283648	P20749	BCL3	0.911426	13.1155	AT(0.042)RPAS(0.911)T(0.044)S(0.002)QPDPSPDR
9359_3	ipatasertib:10	-0.0486037	P20749	BCL3	0.911426	13.1155	AT(0.042)RPAS(0.911)T(0.044)S(0.002)QPDPSPDR
9360_1	ipatasertib:10	-0.0798212	P20749	BCL3	0.999931	47.0774	ATRPASTSQPDPS(1)PDRSANTSPESSSR
9360_2	ipatasertib:10	-0.0549055	P20749	BCL3	0.999931	47.0774	ATRPASTSQPDPS(1)PDRSANTSPESSSR
9360_3	ipatasertib:10	0.0036413	P20749	BCL3	0.999931	47.0774	ATRPASTSQPDPS(1)PDRSANTSPESSSR
9363_1	ipatasertib:10	0.359951	P20749	BCL3	0.996219	24.2076	GPGRPVPPS(0.996)PAPGGS(0.004)
12806_1	ipatasertib:2.5	-2.9913	Q14669-3	TRIP12	0.999049	30.9566	ALQHTES(0.999)PS(0.001)ETNKPHSK
12807_2	ipatasertib:2.5	0.185854	Q14669-3	TRIP12	0.998091	27.1798	DDS(0.003)LDLS(0.998)PQGRLS(0.999)DVLK
12808_2	ipatasertib:2.5	0.185854	Q14669-3	TRIP12	0.999371	31.9697	DDS(0.01)LDLS(0.99)PQGRLS(0.999)DVLK
12809_1	ipatasertib:2.5	0.352788	Q14669-3	TRIP12	1	85.5355	FDWAARFS(1)PK
12810_1	ipatasertib:2.5	-1.97956	Q14669-3	TRIP12	0.999978	46.6645	GYS(1)PPESRK
12811_1	ipatasertib:2.5	0.394354	Q14669-3	TRIP12	0.873899	8.41011	HLAESESLLT(0.126)S(0.874)PPK
12813_1	ipatasertib:2.5	0.282818	Q14669-3	TRIP12	0.984297	17.3285	QFSIQAEDERES(0.984)T(0.852)DDES(0.163)NPLGR
12813_2	ipatasertib:2.5	0.326169	Q14669-3	TRIP12	0.984297	17.3285	QFSIQAEDERES(0.984)T(0.852)DDES(0.163)NPLGR
12815_1	ipatasertib:2.5	-2.0623	Q14669-3	TRIP12	0.994728	22.915	RS(0.005)AS(0.995)PDYNRT(0.038)NS(0.931)PS(0.027)S(0.004)AK
12815_2	ipatasertib:2.5	-1.67342	Q14669-3	TRIP12	0.994728	22.915	RS(0.005)AS(0.995)PDYNRT(0.038)NS(0.931)PS(0.027)S(0.004)AK
12816_2	ipatasertib:2.5	-1.8354	Q14669-3	TRIP12	0.977682	16.999	RS(0.033)AS(0.967)PDYNRT(0.002)NS(0.978)PS(0.02)S(0.001)AK
12819_1	ipatasertib:2.5	0.236201	Q14669-3	TRIP12	0.969728	15.0561	RS(0.03)ES(0.97)PPAELPSLR
12820_2	ipatasertib:2.5	0.348432	Q14669-3	TRIP12	1	137.203	VREDDEDS(1)DDDGS(1)DEEIDESLAAQFLNSGNVR
12821_2	ipatasertib:2.5	0.348432	Q14669-3	TRIP12	1	110.957	VREDDEDS(1)DDDGS(1)DEEIDESLAAQFLNSGNVR
12822_1	ipatasertib:2.5	-1.81712	Q14669-3	TRIP12	1	58.2684	YS(1)PPRDDDK
12946_1	ipatasertib:2.5	0.0273057	Q14814-4	MEF2D	1	128.813	AS(1)PGLLPVANGNSLNK
12947_1	ipatasertib:2.5	0.331929	Q14814-4	MEF2D	1	73.3169	GFNGCDS(1)PEPDGEDS(1)LEQS(1)PLLEDK
12947_2	ipatasertib:2.5	0.275432	Q14814-4	MEF2D	1	73.3169	GFNGCDS(1)PEPDGEDS(1)LEQS(1)PLLEDK
12947_3	ipatasertib:2.5	0.0764834	Q14814-4	MEF2D	1	73.3169	GFNGCDS(1)PEPDGEDS(1)LEQS(1)PLLEDK
12948_2	ipatasertib:2.5	0.262456	Q14814-4	MEF2D	1	73.3169	GFNGCDS(1)PEPDGEDS(1)LEQS(1)PLLEDK
12948_3	ipatasertib:2.5	0.0764834	Q14814-4	MEF2D	1	73.3169	GFNGCDS(1)PEPDGEDS(1)LEQS(1)PLLEDK
12949_2	ipatasertib:2.5	0.149796	Q14814-4	MEF2D	1	73.3169	GFNGCDS(1)PEPDGEDS(1)LEQS(1)PLLEDK
12949_3	ipatasertib:2.5	0.0764834	Q14814-4	MEF2D	1	73.3169	GFNGCDS(1)PEPDGEDS(1)LEQS(1)PLLEDK
12950_1	ipatasertib:2.5	0.206674	Q14814-4	MEF2D	1	136.376	LLS(1)PQQPALQR
12951_1	ipatasertib:2.5	-2.81813	Q14814-4	MEF2D	0.999921	41.0434	SEPVS(1)PSRER
12954_1	ipatasertib:2.5	-0.171459	Q14814-4	MEF2D	1	77.2669	S(1)PPPPTHSTQLGAPSR
12955_1	ipatasertib:2.5	0.178782	Q14814-4	MEF2D	1	43.4542	YRRAS(1)EELDGLFR
24176_1	ipatasertib:2.5	0.359218	H3BPE1	MACF1	0.999971	45.4203	DVFSVET(1)PKK
24177_1	ipatasertib:2.5	0.0879594	H3BPE1	MACF1	0.999959	43.8921	FILPEGASQGMT(1)PFR
24180_1	ipatasertib:2.5	-2.47583	H3BPE1	MACF1	0.898438	13.9061	T(0.022)T(0.022)T(0.021)AS(0.037)PRT(0.898)PGPK
24181_1	ipatasertib:2.5	-0.997899	H3BPE1	MACF1	1	56.5631	WNT(1)LNKK
5720_1	ipatasertib:2.5	0.445748	H3BPE1	MACF1	1	146.844	AFLAELEQNS(1)PK
5722_1	ipatasertib:2.5	0.34609	H3BPE1	MACF1	0.847109	8.33463	AGT(0.029)PIRDS(0.124)HS(0.847)PDLQLPTPEVIPSSGSK
5723_1	ipatasertib:2.5	-0.0294013	H3BPE1	MACF1	0.994806	22.8246	EVEEELATSGGQS(0.995)PT(0.005)GEQIPQFQQR
5724_1	ipatasertib:2.5	0.24774	H3BPE1	MACF1	1	76.7133	LLDAEDVDVPS(1)PDEK
5725_1	ipatasertib:2.5	0.108829	H3BPE1	MACF1	0.861456	8.02197	MLS(0.861)S(0.136)S(0.003)DAITQEFMDLR
5728_1	ipatasertib:2.5	0.0930818	H3BPE1	MACF1	0.960251	13.8322	RGS(0.96)DAS(0.04)DFDLLETQSACSDTSESSAAGGQGNSR
5728_2	ipatasertib:2.5	0.567678	H3BPE1	MACF1	0.960251	13.8322	RGS(0.96)DAS(0.04)DFDLLETQSACSDTSESSAAGGQGNSR
5731_1	ipatasertib:2.5	0.362788	H3BPE1	MACF1	0.949509	12.8094	S(0.95)LS(0.05)QPT(0.001)PPPMPILSQSEAK
5733_1	ipatasertib:2.5	-0.0557795	H3BPE1	MACF1	0.988572	19.6971	SMDAMS(0.011)S(0.989)PT(0.001)K
9358_1	ipatasertib:2.5	-0.190195	P20749	BCL3	1	52.4529	RPLRAPS(1)PEPAAPR
9359_1	ipatasertib:2.5	-1.00299	P20749	BCL3	0.911426	13.1155	AT(0.042)RPAS(0.911)T(0.044)S(0.002)QPDPSPDR
9359_2	ipatasertib:2.5	0.011325	P20749	BCL3	0.911426	13.1155	AT(0.042)RPAS(0.911)T(0.044)S(0.002)QPDPSPDR
9359_3	ipatasertib:2.5	0.0818253	P20749	BCL3	0.911426	13.1155	AT(0.042)RPAS(0.911)T(0.044)S(0.002)QPDPSPDR
9360_1	ipatasertib:2.5	-0.155524	P20749	BCL3	0.999931	47.0774	ATRPASTSQPDPS(1)PDRSANTSPESSSR
9360_2	ipatasertib:2.5	-0.0192811	P20749	BCL3	0.999931	47.0774	ATRPASTSQPDPS(1)PDRSANTSPESSSR
9360_3	ipatasertib:2.5	-0.00113191	P20749	BCL3	0.999931	47.0774	ATRPASTSQPDPS(1)PDRSANTSPESSSR
9363_1	ipatasertib:2.5	0.187045	P20749	BCL3	0.996219	24.2076	GPGRPVPPS(0.996)PAPGGS(0.004)
12806_1	ipatasertib:2.5	-3.13148	Q14669-3	TRIP12	0.999049	30.9566	ALQHTES(0.999)PS(0.001)ETNKPHSK
12807_2	ipatasertib:2.5	0.378454	Q14669-3	TRIP12	0.998091	27.1798	DDS(0.003)LDLS(0.998)PQGRLS(0.999)DVLK
12808_2	ipatasertib:2.5	0.378454	Q14669-3	TRIP12	0.999371	31.9697	DDS(0.01)LDLS(0.99)PQGRLS(0.999)DVLK
12809_1	ipatasertib:2.5	0.329647	Q14669-3	TRIP12	1	85.5355	FDWAARFS(1)PK
12810_1	ipatasertib:2.5	-2.08385	Q14669-3	TRIP12	0.999978	46.6645	GYS(1)PPESRK
12811_1	ipatasertib:2.5	0.465312	Q14669-3	TRIP12	0.873899	8.41011	HLAESESLLT(0.126)S(0.874)PPK
12813_1	ipatasertib:2.5	0.276067	Q14669-3	TRIP12	0.984297	17.3285	QFSIQAEDERES(0.984)T(0.852)DDES(0.163)NPLGR
12813_2	ipatasertib:2.5	0.304273	Q14669-3	TRIP12	0.984297	17.3285	QFSIQAEDERES(0.984)T(0.852)DDES(0.163)NPLGR
12815_1	ipatasertib:2.5	-3.1056	Q14669-3	TRIP12	0.994728	22.915	RS(0.005)AS(0.995)PDYNRT(0.038)NS(0.931)PS(0.027)S(0.004)AK
12815_2	ipatasertib:2.5	-1.85052	Q14669-3	TRIP12	0.994728	22.915	RS(0.005)AS(0.995)PDYNRT(0.038)NS(0.931)PS(0.027)S(0.004)AK
12816_2	ipatasertib:2.5	-2.14458	Q14669-3	TRIP12	0.977682	16.999	RS(0.033)AS(0.967)PDYNRT(0.002)NS(0.978)PS(0.02)S(0.001)AK
12819_1	ipatasertib:2.5	0.198245	Q14669-3	TRIP12	0.969728	15.0561	RS(0.03)ES(0.97)PPAELPSLR
12820_2	ipatasertib:2.5	0.227934	Q14669-3	TRIP12	1	137.203	VREDDEDS(1)DDDGS(1)DEEIDESLAAQFLNSGNVR
12821_2	ipatasertib:2.5	0.227934	Q14669-3	TRIP12	1	110.957	VREDDEDS(1)DDDGS(1)DEEIDESLAAQFLNSGNVR
12822_1	ipatasertib:2.5	-1.83402	Q14669-3	TRIP12	1	58.2684	YS(1)PPRDDDK
12946_1	ipatasertib:2.5	0.0849145	Q14814-4	MEF2D	1	128.813	AS(1)PGLLPVANGNSLNK
12947_1	ipatasertib:2.5	0.284869	Q14814-4	MEF2D	1	73.3169	GFNGCDS(1)PEPDGEDS(1)LEQS(1)PLLEDK
12947_2	ipatasertib:2.5	0.329161	Q14814-4	MEF2D	1	73.3169	GFNGCDS(1)PEPDGEDS(1)LEQS(1)PLLEDK
12947_3	ipatasertib:2.5	0.0297337	Q14814-4	MEF2D	1	73.3169	GFNGCDS(1)PEPDGEDS(1)LEQS(1)PLLEDK
12948_2	ipatasertib:2.5	0.352077	Q14814-4	MEF2D	1	73.3169	GFNGCDS(1)PEPDGEDS(1)LEQS(1)PLLEDK
12948_3	ipatasertib:2.5	0.0297337	Q14814-4	MEF2D	1	73.3169	GFNGCDS(1)PEPDGEDS(1)LEQS(1)PLLEDK
12949_2	ipatasertib:2.5	0.379013	Q14814-4	MEF2D	1	73.3169	GFNGCDS(1)PEPDGEDS(1)LEQS(1)PLLEDK
12949_3	ipatasertib:2.5	0.0297337	Q14814-4	MEF2D	1	73.3169	GFNGCDS(1)PEPDGEDS(1)LEQS(1)PLLEDK
12950_1	ipatasertib:2.5	-0.0222726	Q14814-4	MEF2D	1	136.376	LLS(1)PQQPALQR
12951_1	ipatasertib:2.5	-3.04017	Q14814-4	MEF2D	0.999921	41.0434	SEPVS(1)PSRER
12954_1	ipatasertib:2.5	-0.252611	Q14814-4	MEF2D	1	77.2669	S(1)PPPPTHSTQLGAPSR
12955_1	ipatasertib:2.5	0.108184	Q14814-4	MEF2D	1	43.4542	YRRAS(1)EELDGLFR
24176_1	ipatasertib:2.5	0.332142	H3BPE1	MACF1	0.999971	45.4203	DVFSVET(1)PKK
24177_1	ipatasertib:2.5	0.255518	H3BPE1	MACF1	0.999959	43.8921	FILPEGASQGMT(1)PFR
24180_1	ipatasertib:2.5	-3.07232	H3BPE1	MACF1	0.898438	13.9061	T(0.022)T(0.022)T(0.021)AS(0.037)PRT(0.898)PGPK
24181_1	ipatasertib:2.5	-0.457615	H3BPE1	MACF1	1	56.5631	WNT(1)LNKK
5720_1	ipatasertib:2.5	0.354365	H3BPE1	MACF1	1	146.844	AFLAELEQNS(1)PK
5722_1	ipatasertib:2.5	0.257972	H3BPE1	MACF1	0.847109	8.33463	AGT(0.029)PIRDS(0.124)HS(0.847)PDLQLPTPEVIPSSGSK
5723_1	ipatasertib:2.5	0.00713378	H3BPE1	MACF1	0.994806	22.8246	EVEEELATSGGQS(0.995)PT(0.005)GEQIPQFQQR
5724_1	ipatasertib:2.5	0.282637	H3BPE1	MACF1	1	76.7133	LLDAEDVDVPS(1)PDEK
5725_1	ipatasertib:2.5	0.097438	H3BPE1	MACF1	0.861456	8.02197	MLS(0.861)S(0.136)S(0.003)DAITQEFMDLR
5728_1	ipatasertib:2.5	-0.0393032	H3BPE1	MACF1	0.960251	13.8322	RGS(0.96)DAS(0.04)DFDLLETQSACSDTSESSAAGGQGNSR
5728_2	ipatasertib:2.5	0.600515	H3BPE1	MACF1	0.960251	13.8322	RGS(0.96)DAS(0.04)DFDLLETQSACSDTSESSAAGGQGNSR
5731_1	ipatasertib:2.5	0.319447	H3BPE1	MACF1	0.949509	12.8094	S(0.95)LS(0.05)QPT(0.001)PPPMPILSQSEAK
5733_1	ipatasertib:2.5	-0.0645385	H3BPE1	MACF1	0.988572	19.6971	SMDAMS(0.011)S(0.989)PT(0.001)K
9358_1	ipatasertib:2.5	-0.241386	P20749	BCL3	1	52.4529	RPLRAPS(1)PEPAAPR
9359_1	ipatasertib:2.5	-1.05543	P20749	BCL3	0.911426	13.1155	AT(0.042)RPAS(0.911)T(0.044)S(0.002)QPDPSPDR
9359_2	ipatasertib:2.5	-0.122504	P20749	BCL3	0.911426	13.1155	AT(0.042)RPAS(0.911)T(0.044)S(0.002)QPDPSPDR
9359_3	ipatasertib:2.5	0.0635006	P20749	BCL3	0.911426	13.1155	AT(0.042)RPAS(0.911)T(0.044)S(0.002)QPDPSPDR
9360_1	ipatasertib:2.5	-0.0709449	P20749	BCL3	0.999931	47.0774	ATRPASTSQPDPS(1)PDRSANTSPESSSR
9360_2	ipatasertib:2.5	-0.115361	P20749	BCL3	0.999931	47.0774	ATRPASTSQPDPS(1)PDRSANTSPESSSR
9360_3	ipatasertib:2.5	0.169985	P20749	BCL3	0.999931	47.0774	ATRPASTSQPDPS(1)PDRSANTSPESSSR
9363_1	ipatasertib:2.5	-0.0153442	P20749	BCL3	0.996219	24.2076	GPGRPVPPS(0.996)PAPGGS(0.004)
12806_1	ipatasertib:2.5	-3.12486	Q14669-3	TRIP12	0.999049	30.9566	ALQHTES(0.999)PS(0.001)ETNKPHSK
12807_2	ipatasertib:2.5	0.363526	Q14669-3	TRIP12	0.998091	27.1798	DDS(0.003)LDLS(0.998)PQGRLS(0.999)DVLK
12808_2	ipatasertib:2.5	0.363526	Q14669-3	TRIP12	0.999371	31.9697	DDS(0.01)LDLS(0.99)PQGRLS(0.999)DVLK
12809_1	ipatasertib:2.5	0.333845	Q14669-3	TRIP12	1	85.5355	FDWAARFS(1)PK
12810_1	ipatasertib:2.5	-1.95213	Q14669-3	TRIP12	0.999978	46.6645	GYS(1)PPESRK
12811_1	ipatasertib:2.5	0.380589	Q14669-3	TRIP12	0.873899	8.41011	HLAESESLLT(0.126)S(0.874)PPK
12813_1	ipatasertib:2.5	0.138373	Q14669-3	TRIP12	0.984297	17.3285	QFSIQAEDERES(0.984)T(0.852)DDES(0.163)NPLGR
12813_2	ipatasertib:2.5	0.111745	Q14669-3	TRIP12	0.984297	17.3285	QFSIQAEDERES(0.984)T(0.852)DDES(0.163)NPLGR
12815_1	ipatasertib:2.5	-2.04835	Q14669-3	TRIP12	0.994728	22.915	RS(0.005)AS(0.995)PDYNRT(0.038)NS(0.931)PS(0.027)S(0.004)AK
12815_2	ipatasertib:2.5	-1.76896	Q14669-3	TRIP12	0.994728	22.915	RS(0.005)AS(0.995)PDYNRT(0.038)NS(0.931)PS(0.027)S(0.004)AK
12816_2	ipatasertib:2.5	-2.06958	Q14669-3	TRIP12	0.977682	16.999	RS(0.033)AS(0.967)PDYNRT(0.002)NS(0.978)PS(0.02)S(0.001)AK
12819_1	ipatasertib:2.5	0.232182	Q14669-3	TRIP12	0.969728	15.0561	RS(0.03)ES(0.97)PPAELPSLR
12820_2	ipatasertib:2.5	0.317388	Q14669-3	TRIP12	1	137.203	VREDDEDS(1)DDDGS(1)DEEIDESLAAQFLNSGNVR
12821_2	ipatasertib:2.5	0.317388	Q14669-3	TRIP12	1	110.957	VREDDEDS(1)DDDGS(1)DEEIDESLAAQFLNSGNVR
12822_1	ipatasertib:2.5	-1.78029	Q14669-3	TRIP12	1	58.2684	YS(1)PPRDDDK
12946_1	ipatasertib:2.5	0.16934	Q14814-4	MEF2D	1	128.813	AS(1)PGLLPVANGNSLNK
12947_1	ipatasertib:2.5	0.0756514	Q14814-4	MEF2D	1	73.3169	GFNGCDS(1)PEPDGEDS(1)LEQS(1)PLLEDK
12947_2	ipatasertib:2.5	0.121042	Q14814-4	MEF2D	1	73.3169	GFNGCDS(1)PEPDGEDS(1)LEQS(1)PLLEDK
12947_3	ipatasertib:2.5	0.16255	Q14814-4	MEF2D	1	73.3169	GFNGCDS(1)PEPDGEDS(1)LEQS(1)PLLEDK
12948_2	ipatasertib:2.5	0.106575	Q14814-4	MEF2D	1	73.3169	GFNGCDS(1)PEPDGEDS(1)LEQS(1)PLLEDK
12948_3	ipatasertib:2.5	0.16255	Q14814-4	MEF2D	1	73.3169	GFNGCDS(1)PEPDGEDS(1)LEQS(1)PLLEDK
12949_2	ipatasertib:2.5	0.165048	Q14814-4	MEF2D	1	73.3169	GFNGCDS(1)PEPDGEDS(1)LEQS(1)PLLEDK
12949_3	ipatasertib:2.5	0.16255	Q14814-4	MEF2D	1	73.3169	GFNGCDS(1)PEPDGEDS(1)LEQS(1)PLLEDK
12950_1	ipatasertib:2.5	0.0938358	Q14814-4	MEF2D	1	136.376	LLS(1)PQQPALQR
12951_1	ipatasertib:2.5	-2.8427	Q14814-4	MEF2D	0.999921	41.0434	SEPVS(1)PSRER
12954_1	ipatasertib:2.5	-0.268154	Q14814-4	MEF2D	1	77.2669	S(1)PPPPTHSTQLGAPSR
12955_1	ipatasertib:2.5	0.215248	Q14814-4	MEF2D	1	43.4542	YRRAS(1)EELDGLFR
24176_1	ipatasertib:2.5	0.420534	H3BPE1	MACF1	0.999971	45.4203	DVFSVET(1)PKK
24177_1	ipatasertib:2.5	0.21043	H3BPE1	MACF1	0.999959	43.8921	FILPEGASQGMT(1)PFR
24180_1	ipatasertib:2.5	-2.24079	H3BPE1	MACF1	0.898438	13.9061	T(0.022)T(0.022)T(0.021)AS(0.037)PRT(0.898)PGPK
24181_1	ipatasertib:2.5	-0.872636	H3BPE1	MACF1	1	56.5631	WNT(1)LNKK
5720_1	ipatasertib:2.5	0.372969	H3BPE1	MACF1	1	146.844	AFLAELEQNS(1)PK
5722_1	ipatasertib:2.5	0.274614	H3BPE1	MACF1	0.847109	8.33463	AGT(0.029)PIRDS(0.124)HS(0.847)PDLQLPTPEVIPSSGSK
5723_1	ipatasertib:2.5	-0.107662	H3BPE1	MACF1	0.994806	22.8246	EVEEELATSGGQS(0.995)PT(0.005)GEQIPQFQQR
5724_1	ipatasertib:2.5	0.117417	H3BPE1	MACF1	1	76.7133	LLDAEDVDVPS(1)PDEK
5725_1	ipatasertib:2.5	0.0188059	H3BPE1	MACF1	0.861456	8.02197	MLS(0.861)S(0.136)S(0.003)DAITQEFMDLR
5728_1	ipatasertib:2.5	-0.297031	H3BPE1	MACF1	0.960251	13.8322	RGS(0.96)DAS(0.04)DFDLLETQSACSDTSESSAAGGQGNSR
5728_2	ipatasertib:2.5	0.454062	H3BPE1	MACF1	0.960251	13.8322	RGS(0.96)DAS(0.04)DFDLLETQSACSDTSESSAAGGQGNSR
5731_1	ipatasertib:2.5	0.384017	H3BPE1	MACF1	0.949509	12.8094	S(0.95)LS(0.05)QPT(0.001)PPPMPILSQSEAK
5733_1	ipatasertib:2.5	-0.0891136	H3BPE1	MACF1	0.988572	19.6971	SMDAMS(0.011)S(0.989)PT(0.001)K
9358_1	ipatasertib:2.5	-0.297894	P20749	BCL3	1	52.4529	RPLRAPS(1)PEPAAPR
9359_1	ipatasertib:2.5	-1.0417	P20749	BCL3	0.911426	13.1155	AT(0.042)RPAS(0.911)T(0.044)S(0.002)QPDPSPDR
9359_2	ipatasertib:2.5	-0.0866919	P20749	BCL3	0.911426	13.1155	AT(0.042)RPAS(0.911)T(0.044)S(0.002)QPDPSPDR
9359_3	ipatasertib:2.5	0.0997414	P20749	BCL3	0.911426	13.1155	AT(0.042)RPAS(0.911)T(0.044)S(0.002)QPDPSPDR
9360_1	ipatasertib:2.5	-0.235614	P20749	BCL3	0.999931	47.0774	ATRPASTSQPDPS(1)PDRSANTSPESSSR
9360_2	ipatasertib:2.5	-0.118451	P20749	BCL3	0.999931	47.0774	ATRPASTSQPDPS(1)PDRSANTSPESSSR
9360_3	ipatasertib:2.5	0.10658	P20749	BCL3	0.999931	47.0774	ATRPASTSQPDPS(1)PDRSANTSPESSSR
9363_1	ipatasertib:2.5	0.19559	P20749	BCL3	0.996219	24.2076	GPGRPVPPS(0.996)PAPGGS(0.004)

## Sheet: Fig. 4a-b
Supplementary Data 5 was used for this figure.

## Sheet: Fig. 5a
TXNRD1											AKT1											PARP10
Majority protein IDs	Uniprot ID	Gene names	P value	Method	Delta Tm	Significance < 0.05 and Delta Tm > 2					Majority protein IDs	Uniprot ID	Gene names	P value	Method	Delta Tm	Significance < 0.05 and Delta Tm > 2					Majority protein IDs	Uniprot ID	Gene names	P value	Method	Delta Tm	Significance < 0.05 and Delta Tm > 2
A0A024QZX5_SERPINB6	A0A024QZX5	SERPINB6	0.231947	Two Sample t-test	-0.652361	0					A0A024R4E5_HDLBP	A0A024R4E5	HDLBP	0.0817718	Two Sample t-test	-0.42051	0					A0A087WSW9_TXNRD1	A0A087WSW9	TXNRD1	0.0125929	Two Sample t-test	-8.52176	1
A0A024R4E5_HDLBP	A0A024R4E5	HDLBP	0.239448	Two Sample t-test	-0.494204	0					A0A024R4M0_RPS9	A0A024R4M0	RPS9	0.382343	Two Sample t-test	5.02841	0					A0A087WVS8_MOB2	A0A087WVS8	MOB2	0.0364421	Two Sample t-test	-2.20021	1
A0A024RCR6_BAT3;BAG6	A0A024RCR6	BAT3;BAG6	0.380447	Two Sample t-test	1.50858	0					A0A024R571_EHD1	A0A024R571	EHD1	0.437049	Two Sample t-test	-0.121455	0					A0A087WW77_LLGL1	A0A087WW77	LLGL1	0.00929076	Two Sample t-test	-7.09931	1
A0A075B6E4_VGLL4	A0A075B6E4	VGLL4	0.0810089	Two Sample t-test	-5.51031	0					A0A024RCR6_BAT3;BAG6	A0A024RCR6	BAT3;BAG6	0.333115	Two Sample t-test	0.681169	0					A0A087X020_SBDS	A0A087X020	SBDS	0.0326939	Two Sample t-test	2.82301	1
A0A075B6T4_KBTBD4	A0A075B6T4	KBTBD4	0.676591	Two Sample t-test	0.382056	0					A0A087WUB9_CTNNBL1	A0A087WUB9	CTNNBL1	0.116245	Two Sample t-test	-0.598204	0					A0A087X1Z3_PSME2	A0A087X1Z3	PSME2	0.0459326	Two Sample t-test	2.28448	1
A0A087WSV0_BCL2L12	A0A087WSV0	BCL2L12	0.157795	Two Sample t-test	-2.77446	0					A0A087WUI6_PIBF1	A0A087WUI6	PIBF1	0.407671	Two Sample t-test	-0.443525	0					A0A0A6YYC7_ZFP91-CNTF;ZFP91	A0A0A6YYC7	ZFP91-CNTF;ZFP91	0.0153091	Two Sample t-test	-3.44904	1
A0A087WT84_JMJD4	A0A087WT84	JMJD4	0.0644115	Two Sample t-test	1.6587	0					A0A087WUL4_PEG10	A0A087WUL4	PEG10	0.36125	Two Sample t-test	0.386493	0					A0A0A6YYJ8_LUC7L2;C7orf55	A0A0A6YYJ8	LUC7L2;C7orf55	0.00781327	Two Sample t-test	-4.02615	1
A0A087WUB9_CTNNBL1	A0A087WUB9	CTNNBL1	0.443258	Two Sample t-test	0.435726	0					A0A087WVB5_AUTS2	A0A087WVB5	AUTS2	0.746964	Two Sample t-test	-0.132541	0					A0A0C4DGV9_LIG4	A0A0C4DGV9	LIG4	0.0266481	Two Sample t-test	-2.51939	1
A0A087WUQ6_GPX1	A0A087WUQ6	GPX1	0.291543	Two Sample t-test	-1.23551	0					A0A087WVF7_ITSN2	A0A087WVF7	ITSN2	0.521241	Welch Two Sample t-test	-0.354778	0					A0A0G2JIW1_HSPA1B;HSPA1A	A0A0G2JIW1	HSPA1B;HSPA1A	0.00188421	Two Sample t-test	4.16747	1
A0A087WUT6_EIF5B	A0A087WUT6	EIF5B	0.469257	Two Sample t-test	0.124753	0					A0A087WVR3_UHRF1	A0A087WVR3	UHRF1	0.998238	Two Sample t-test	0.00186458	0					A0A0G2JNZ7_DDR1	A0A0G2JNZ7	DDR1	0.0237402	Two Sample t-test	-8.38668	1
A0A087WV46_LAMTOR4	A0A087WV46	LAMTOR4	0.508849	Two Sample t-test	-0.78414	0					A0A087WVS8_MOB2	A0A087WVS8	MOB2	0.20332	Two Sample t-test	-0.547759	0					A0A182DWF2_TXNRD2	A0A182DWF2	TXNRD2	0.0339478	Two Sample t-test	-4.60996	1
A0A087WVP1_FAT1	A0A087WVP1	FAT1	0.687924	Two Sample t-test	0.986001	0					A0A087WW06_TTC28	A0A087WW06	TTC28	0.51294	Two Sample t-test	-2.15823	0					A0A1B0GTU4_PXN	A0A1B0GTU4	PXN	0.000437092	Two Sample t-test	-6.18531	1
A0A087WVR3_UHRF1	A0A087WVR3	UHRF1	0.124034	Two Sample t-test	-2.37535	0					A0A087WWP4_RBM15	A0A087WWP4	RBM15	0.30407	Two Sample t-test	-1.80698	0					A0A1B0GTW1_TJP2	A0A1B0GTW1	TJP2	0.0352054	Two Sample t-test	-2.05846	1
A0A087WVS8_MOB2	A0A087WVS8	MOB2	0.983644	Two Sample t-test	0.0096158	0					A0A087WXM6_RPL17;RPL17-C18orf32	A0A087WXM6	RPL17;RPL17-C18orf32	0.167129	Two Sample t-test	-1.57365	0					A0MZ66_KIAA1598	A0MZ66	KIAA1598	0.0104193	Two Sample t-test	-2.04901	1
A0A087WW40_SH3GLB1	A0A087WW40	SH3GLB1	0.500451	Two Sample t-test	0.435999	0					A0A087WXN9_MTSS1L	A0A087WXN9	MTSS1L	0.0213868	Two Sample t-test	-1.026	0					A6NEM2_HCFC1	A6NEM2	HCFC1	0.00148438	Two Sample t-test	2.27022	1
A0A087WXS7_ASNA1	A0A087WXS7	ASNA1	0.305113	Two Sample t-test	0.307266	0					A0A087WXS7_ASNA1	A0A087WXS7	ASNA1	0.0155339	Two Sample t-test	-0.819896	0					A6NIH7_UNC119B	A6NIH7	UNC119B	0.0028935	Two Sample t-test	-2.01476	1
A0A087WY55_VTA1	A0A087WY55	VTA1	0.977985	Two Sample t-test	0.00594549	0					A0A087WY00_MYO5A	A0A087WY00	MYO5A	0.717285	Two Sample t-test	-0.28748	0					A8MXB7_SNX24	A8MXB7	SNX24	0.0224553	Two Sample t-test	2.25673	1
A0A087WY85_UBE2D3	A0A087WY85	UBE2D3	0.260454	Two Sample t-test	0.311518	0					A0A087WY55_VTA1	A0A087WY55	VTA1	0.241567	Two Sample t-test	-0.44649	0					B4DZS0_DFFB	B4DZS0	DFFB	0.0339648	Two Sample t-test	-3.41719	1
A0A087WYP2_C11orf31;SELH	A0A087WYP2	C11orf31;SELH	0.44424	Two Sample t-test	0.989557	0					A0A087WY71_AP2M1	A0A087WY71	AP2M1	0.961206	Two Sample t-test	0.0166504	0					E5RFJ1_NSMCE2	E5RFJ1	NSMCE2	0.0257911	Two Sample t-test	-2.24137	1
A0A087WZ30_RECQL4	A0A087WZ30	RECQL4	0.740427	Two Sample t-test	-0.923173	0					A0A087WYL5_SEZ6L2	A0A087WYL5	SEZ6L2	0.672129	Two Sample t-test	0.769408	0					E7ERS3_ZC3H18	E7ERS3	ZC3H18	0.00900745	Two Sample t-test	-6.06831	1
A0A087WZG4_ARHGEF18	A0A087WZG4	ARHGEF18	0.683705	Two Sample t-test	-0.268664	0					A0A087WYN9_DHX29	A0A087WYN9	DHX29	0.401021	Two Sample t-test	-0.464414	0					E7ETZ4_BZW2	E7ETZ4	BZW2	0.0153041	Two Sample t-test	2.18088	1
A0A087WZN1_IDH3B	A0A087WZN1	IDH3B	0.695179	Two Sample t-test	-0.317677	0					A0A087WYP2_C11orf31;SELH	A0A087WYP2	C11orf31;SELH	0.0583007	Two Sample t-test	-1.18654	0					E9PB61_ALYREF	E9PB61	ALYREF	0.0421155	Two Sample t-test	2.00577	1
A0A087WZT0_SAMD4B	A0A087WZT0	SAMD4B	0.67187	Two Sample t-test	-0.864765	0					A0A087WZ13_RAVER1	A0A087WZ13	RAVER1	0.102068	Two Sample t-test	0.648467	0					E9PES6_HMGB3	E9PES6	HMGB3	0.0453668	Two Sample t-test	6.08677	1
A0A087X020_SBDS	A0A087X020	SBDS	0.412861	Two Sample t-test	-0.323449	0					A0A087WZG4_ARHGEF18	A0A087WZG4	ARHGEF18	0.292891	Two Sample t-test	1.09799	0					E9PFK5_NOP14	E9PFK5	NOP14	0.00439352	Two Sample t-test	-7.06342	1
A0A087X0D5_CTSH	A0A087X0D5	CTSH	0.00344386	Two Sample t-test	-6.24063	1					A0A087WZN1_IDH3B	A0A087WZN1	IDH3B	0.131954	Two Sample t-test	-0.879918	0					E9PLK3_NPEPPS	E9PLK3	NPEPPS	0.0226395	Two Sample t-test	-2.58954	1
A0A087X0J3_CAP2	A0A087X0J3	CAP2	0.667658	Two Sample t-test	-0.370888	0					A0A087WZQ7_NAPB	A0A087WZQ7	NAPB	0.412558	Two Sample t-test	-0.671175	0					F5GXE4_ATE1	F5GXE4	ATE1	0.0473406	Two Sample t-test	-2.07528	1
A0A087X0M4_SLC4A1AP	A0A087X0M4	SLC4A1AP	0.208665	Two Sample t-test	-0.343723	0					A0A087X020_SBDS	A0A087X020	SBDS	0.413945	Two Sample t-test	-0.532939	0					F5H702_MRPL48	F5H702	MRPL48	0.0427512	Two Sample t-test	-3.14259	1
A0A087X0Q9_SELO	A0A087X0Q9	SELO	0.113664	Two Sample t-test	1.7592	0					A0A087X0M4_SLC4A1AP	A0A087X0M4	SLC4A1AP	0.0655854	Two Sample t-test	-0.222578	0					F8VXG7_SCAF11	F8VXG7	SCAF11	0.0459328	Two Sample t-test	-2.27575	1
A0A087X0R6_SNX12	A0A087X0R6	SNX12	0.991689	Two Sample t-test	0.00412542	0					A0A087X0Q9_SELO	A0A087X0Q9	SELO	0.29087	Two Sample t-test	-1.58881	0					H0YA80_UBE2B	H0YA80	UBE2B	0.0252317	Two Sample t-test	3.70694	1
A0A087X1E4_ARFIP2	A0A087X1E4	ARFIP2	0.797528	Two Sample t-test	0.0901037	0					A0A087X0R6_SNX12	A0A087X0R6	SNX12	0.767206	Two Sample t-test	0.260637	0					H0YJ75_PPP2R5C	H0YJ75	PPP2R5C	0.0102553	Two Sample t-test	-2.8713	1
A0A087X1G7_15-sep	A0A087X1G7	A0A087X1G7	0.195698	Two Sample t-test	-5.03192	0					A0A087X159_SSBP2	A0A087X159	SSBP2	0.211803	Two Sample t-test	-0.759264	0					H3BLX4_ZNF462	H3BLX4	ZNF462	0.0412252	Two Sample t-test	-5.09297	1
A0A087X1I8_ARMC9	A0A087X1I8	ARMC9	0.101326	Two Sample t-test	1.06355	0					A0A087X1A8_ATXN3	A0A087X1A8	ATXN3	0.240841	Two Sample t-test	-0.712914	0					H7BXH9_METTL21A	H7BXH9	METTL21A	0.0376233	Welch Two Sample t-test	-2.02479	1
A0A087X1U6_EPPK1	A0A087X1U6	EPPK1	0.484349	Two Sample t-test	1.59524	0					A0A087X1E4_ARFIP2	A0A087X1E4	ARFIP2	0.098967	Two Sample t-test	-0.800746	0					J3KMZ8_DPF2	J3KMZ8	DPF2	0.0217159	Two Sample t-test	-3.05932	1
A0A087X211_KIAA1524	A0A087X211	KIAA1524	0.574439	Two Sample t-test	0.143189	0					A0A087X1K6_KLF13	A0A087X1K6	KLF13	0.136148	Two Sample t-test	1.01663	0					J3KPP4_LUC7L3	J3KPP4	LUC7L3	0.00717124	Two Sample t-test	-4.41345	1
A0A087X256_KIAA1033	A0A087X256	KIAA1033	0.716529	Two Sample t-test	0.605004	0					A0A087X1Z3_PSME2	A0A087X1Z3	PSME2	0.619571	Two Sample t-test	0.568442	0					K7ENF0_NARS	K7ENF0	NARS	0.0124135	Two Sample t-test	2.01561	1
A0A087X2I1_PSMC6	A0A087X2I1	PSMC6	0.276157	Two Sample t-test	4.12641	0					A0A087X211_KIAA1524	A0A087X211	KIAA1524	0.288731	Two Sample t-test	-1.40276	0					K7EP90_RBM42	K7EP90	RBM42	0.0263148	Two Sample t-test	-3.93818	1
A0A087X2I2_GPX4	A0A087X2I2	GPX4	0.778489	Two Sample t-test	0.0959573	0					A0A087X256_KIAA1033	A0A087X256	KIAA1033	0.36862	Two Sample t-test	-0.119043	0					O00515_LAD1	O00515	LAD1	0.0271272	Two Sample t-test	2.99222	1
A0A088AWN8_NARF	A0A088AWN8	NARF	0.00227516	Two Sample t-test	-5.08935	1					A0A087X2D5_MRPL45	A0A087X2D5	MRPL45	0.706194	Two Sample t-test	1.62898	0					O15511_ARPC5	O15511	ARPC5	0.0250649	Two Sample t-test	2.75441	1
A0A096LP10_ALG13	A0A096LP10	ALG13	0.00730625	Two Sample t-test	-1.62002	0					A0A087X2I1_PSMC6	A0A087X2I1	PSMC6	0.52475	Two Sample t-test	1.24788	0					O43670-2_ZNF207	O43670-2	ZNF207	0.0419852	Two Sample t-test	-2.60988	1
A0A096LP22_PTRH1	A0A096LP22	PTRH1	0.417682	Two Sample t-test	-0.686424	0					A0A087X2I2_GPX4	A0A087X2I2	GPX4	0.417356	Two Sample t-test	0.313688	0					O60231_DHX16	O60231	DHX16	0.0141519	Two Sample t-test	2.49325	1
A0A096LP75_WASH3P;WASH2P;WASH1;WASH4P	A0A096LP75	WASH3P;WASH2P;WASH1;WASH4P	0.341003	Two Sample t-test	-2.596	0					A0A088AWP5_PRUNE2	A0A088AWP5	PRUNE2	0.888644	Two Sample t-test	0.240068	0					O60353-2_FZD6	O60353-2	FZD6	0.047055	Two Sample t-test	-3.90481	1
A0A0A0MQR2_RTFDC1	A0A0A0MQR2	RTFDC1	0.355092	Two Sample t-test	-0.856902	0					A0A096LNH6_DOCK1	A0A096LNH6	DOCK1	0.833859	Two Sample t-test	-0.0428135	0					O60504-2_SORBS3	O60504-2	SORBS3	0.0194096	Two Sample t-test	2.2053	1
A0A0A0MQS1_PYCRL	A0A0A0MQS1	PYCRL	0.220971	Two Sample t-test	-2.18283	0					A0A096LP25_AAK1	A0A096LP25	AAK1	0.116385	Two Sample t-test	-0.640425	0					O75818_RPP40	O75818	RPP40	0.00458522	Two Sample t-test	3.08166	1
A0A0A0MQT0_RBP1	A0A0A0MQT0	RBP1	0.370166	Two Sample t-test	-0.611494	0					A0A096LP75_WASH3P;WASH2P;WASH1	A0A096LP75	WASH3P;WASH2P;WASH1	0.401425	Two Sample t-test	0.156457	0					O75821_EIF3G	O75821	EIF3G	0.0111222	Two Sample t-test	3.44519	1
A0A0A0MR09_PTPN9	A0A0A0MR09	PTPN9	0.807846	Two Sample t-test	0.301598	0					A0A0A0MQR1_MAP4K5	A0A0A0MQR1	MAP4K5	0.18325	Two Sample t-test	0.85606	0					O95104-2_SCAF4	O95104-2	SCAF4	0.0320734	Two Sample t-test	-3.68919	1
A0A0A0MRC4_GPSM1	A0A0A0MRC4	GPSM1	0.866611	Two Sample t-test	-0.740562	0					A0A0A0MQR2_RTFDC1	A0A0A0MQR2	RTFDC1	0.50028	Two Sample t-test	-0.432522	0					O95865_DDAH2	O95865	DDAH2	0.0419858	Two Sample t-test	-2.13082	1
A0A0A0MRE6_WDR47	A0A0A0MRE6	WDR47	0.0182949	Two Sample t-test	-1.31042	0					A0A0A0MQT0_RBP1	A0A0A0MQT0	RBP1	0.472417	Two Sample t-test	-0.55909	0					P00367_GLUD1;GLUD2	P00367	GLUD1;GLUD2	0.00974315	Two Sample t-test	2.99732	1
A0A0A0MRF6_AKAP9	A0A0A0MRF6	AKAP9	0.387201	Two Sample t-test	2.94418	0					A0A0A0MQW1_KSR1	A0A0A0MQW1	KSR1	0.700389	Two Sample t-test	-0.501941	0					P00918_CA2	P00918	CA2	0.0188124	Two Sample t-test	-3.17336	1
A0A0A0MRF9_PLCG2	A0A0A0MRF9	PLCG2	0.575212	Two Sample t-test	-0.240996	0					A0A0A0MR66_RBM10	A0A0A0MR66	RBM10	0.509034	Two Sample t-test	-0.260579	0					P00966_ASS1	P00966	ASS1	0.0102283	Two Sample t-test	-2.21542	1
A0A0A0MRJ6_PCMT1	A0A0A0MRJ6	PCMT1	0.0897818	Two Sample t-test	-0.769441	0					A0A0A0MR85_GSTM4	A0A0A0MR85	GSTM4	0.240117	Two Sample t-test	0.677549	0					P02545_LMNA	P02545	LMNA	0.00309303	Two Sample t-test	3.10117	1
A0A0A0MRM8_MYO6	A0A0A0MRM8	MYO6	0.139485	Two Sample t-test	-0.298469	0					A0A0A0MR88_FAM21C	A0A0A0MR88	FAM21C	0.0680386	Two Sample t-test	-1.4179	0					P05198_EIF2S1	P05198	EIF2S1	0.0214422	Two Sample t-test	-2.12525	1
A0A0A0MRV3_WRAP73	A0A0A0MRV3	WRAP73	0.248273	Two Sample t-test	-1.59656	0					A0A0A0MRB5_MADD	A0A0A0MRB5	MADD	0.579759	Two Sample t-test	0.913354	0					P08237_PFKM	P08237	PFKM	0.0209081	Two Sample t-test	-3.24102	1
A0A0A0MRY0_TBC1D22A	A0A0A0MRY0	TBC1D22A	0.288574	Two Sample t-test	-1.17407	0					A0A0A0MRC4_GPSM1	A0A0A0MRC4	GPSM1	0.168308	Welch Two Sample t-test	3.88696	0					P08621_SNRNP70	P08621	SNRNP70	8.93367e-05	Two Sample t-test	-2.01527	1
A0A0A0MS70_MYD88	A0A0A0MS70	MYD88	0.11186	Welch Two Sample t-test	-0.560096	0					A0A0A0MRF6_AKAP9	A0A0A0MRF6	AKAP9	0.365877	Two Sample t-test	5.07493	0					P09104_ENO2	P09104	ENO2	0.00627675	Two Sample t-test	3.59877	1
A0A0A0MSB4_OSBP2	A0A0A0MSB4	OSBP2	0.816009	Two Sample t-test	-0.303813	0					A0A0A0MRJ0_CDC42BPA	A0A0A0MRJ0	CDC42BPA	0.736087	Two Sample t-test	-0.402314	0					P0DN76_U2AF1	P0DN76	U2AF1	0.00347498	Two Sample t-test	-3.48388	1
A0A0A0MSB8_EXOC7	A0A0A0MSB8	EXOC7	0.729396	Welch Two Sample t-test	-0.340823	0					A0A0A0MRM8_MYO6	A0A0A0MRM8	MYO6	0.200927	Two Sample t-test	0.316688	0					P10644_PRKAR1A	P10644	PRKAR1A	0.0337217	Two Sample t-test	2.89109	1
A0A0A0MSI6_FBXO44	A0A0A0MSI6	FBXO44	0.563066	Two Sample t-test	0.444133	0					A0A0A0MRM9_NOLC1	A0A0A0MRM9	NOLC1	0.03078	Two Sample t-test	1.28141	0					P11021_HSPA5	P11021	HSPA5	0.0151259	Two Sample t-test	2.83831	1
A0A0A0MSI8_EXOC5	A0A0A0MSI8	EXOC5	0.618838	Two Sample t-test	1.55179	0					A0A0A0MRR3_TAF8	A0A0A0MRR3	TAF8	0.374754	Two Sample t-test	2.24611	0					P11142_HSPA8	P11142	HSPA8	0.00327496	Two Sample t-test	2.15908	1
A0A0A0MT32_LIPA	A0A0A0MT32	LIPA	0.0511035	Two Sample t-test	-1.4523	0					A0A0A0MRT6_ABI1	A0A0A0MRT6	ABI1	0.269819	Two Sample t-test	-0.283885	0					P12268_IMPDH2	P12268	IMPDH2	0.0464818	Two Sample t-test	-6.818	1
A0A0A0MT35_FAM213B	A0A0A0MT35	FAM213B	0.0557923	Two Sample t-test	-1.0863	0					A0A0A0MRU5_CLN5	A0A0A0MRU5	CLN5	0.0910931	Two Sample t-test	1.05773	0					P14618_PKM	P14618	PKM	0.00805214	Two Sample t-test	2.16556	1
A0A0A0MT60_FKBP15	A0A0A0MT60	FKBP15	0.00924369	Two Sample t-test	2.72067	1					A0A0A0MS52_CAMK2G	A0A0A0MS52	CAMK2G	0.446783	Two Sample t-test	-0.42736	0					P14854_COX6B1	P14854	COX6B1	0.0493749	Two Sample t-test	-2.24039	1
A0A0A0MT83_IVD	A0A0A0MT83	IVD	0.0114642	Two Sample t-test	-0.864406	0					A0A0A0MSB4_OSBP2	A0A0A0MSB4	OSBP2	0.741041	Two Sample t-test	-0.0729656	0					P18615_NELFE	P18615	NELFE	0.00918682	Two Sample t-test	2.09738	1
A0A0A0MTH9_BTAF1	A0A0A0MTH9	BTAF1	0.0570705	Two Sample t-test	-1.11995	0					A0A0A0MSB8_EXOC7	A0A0A0MSB8	EXOC7	0.641018	Two Sample t-test	0.210086	0					P20042_EIF2S2	P20042	EIF2S2	0.00564953	Two Sample t-test	-2.20511	1
A0A0A0MTL6_FAM65A	A0A0A0MTL6	FAM65A	0.19909	Two Sample t-test	-0.207634	0					A0A0A0MSI8_EXOC5	A0A0A0MSI8	EXOC5	0.0977309	Two Sample t-test	0.584537	0					P20338_RAB4A	P20338	RAB4A	0.0174688	Two Sample t-test	2.01444	1
A0A0A0MTN0_CUL2	A0A0A0MTN0	CUL2	0.0216996	Two Sample t-test	-0.886297	0					A0A0A0MSJ9_RASA2	A0A0A0MSJ9	RASA2	0.789827	Two Sample t-test	-0.474644	0					P22626_HNRNPA2B1	P22626	HNRNPA2B1	0.0190294	Two Sample t-test	2.97262	1
A0A0A0MTS7_TTN	A0A0A0MTS7	TTN	0.917991	Two Sample t-test	0.0594246	0					A0A0A0MSQ9_MON1A	A0A0A0MSQ9	MON1A	0.784058	Two Sample t-test	0.299957	0					P23193_TCEA1	P23193	TCEA1	0.0498553	Two Sample t-test	4.06082	1
A0A0A6YYF3_GPR75-ASB3;ASB3	A0A0A6YYF3	GPR75-ASB3;ASB3	0.00105716	Two Sample t-test	-3.1874	1					A0A0A0MSS8_AKR1C3	A0A0A0MSS8	AKR1C3	0.795773	Welch Two Sample t-test	0.0925614	0					P23246_SFPQ	P23246	SFPQ	0.0203845	Two Sample t-test	3.05501	1
A0A0A6YYJ8_LUC7L2;C7orf55	A0A0A6YYJ8	LUC7L2;C7orf55	0.708014	Two Sample t-test	0.202816	0					A0A0A0MT23_MARK3	A0A0A0MT23	MARK3	0.0392095	Two Sample t-test	-1.84412	0					P30622-2_CLIP1	P30622-2	CLIP1	0.0393426	Two Sample t-test	3.45182	1
A0A0A6YYL4_CORO7-PAM16;CORO7	A0A0A6YYL4	CORO7-PAM16;CORO7	0.675612	Two Sample t-test	0.37685	0					A0A0A0MT33_SCAF8	A0A0A0MT33	SCAF8	0.516284	Two Sample t-test	0.962609	0					P33176_KIF5B	P33176	KIF5B	0.00554133	Two Sample t-test	3.63125	1
A0A0B4J1S8_PI4KB	A0A0B4J1S8	PI4KB	0.031603	Two Sample t-test	-2.35725	1					A0A0A0MT35_FAM213B	A0A0A0MT35	FAM213B	0.162553	Two Sample t-test	1.09388	0					P35269_GTF2F1	P35269	GTF2F1	0.00131979	Two Sample t-test	2.11007	1
A0A0B4J2A0_TRPV1;SHPK	A0A0B4J2A0	TRPV1;SHPK	0.21858	Two Sample t-test	-0.415419	0					A0A0A0MT83_IVD	A0A0A0MT83	IVD	0.214279	Two Sample t-test	0.276285	0					P35658-2_NUP214	P35658-2	NUP214	0.00950397	Two Sample t-test	-2.0701	1
A0A0B4J2F8_POLR2J3;POLR2J;POLR2J2	A0A0B4J2F8	POLR2J3;POLR2J;POLR2J2	0.108459	Two Sample t-test	-0.994176	0					A0A0A0MTH3_ILK	A0A0A0MTH3	ILK	0.458214	Two Sample t-test	-0.417745	0					P36776-2_LONP1	P36776-2	LONP1	0.0436635	Welch Two Sample t-test	3.09463	1
A0A0B4J2G4_LRRC41	A0A0B4J2G4	LRRC41	0.321069	Two Sample t-test	-0.666881	0					A0A0A0MTH9_BTAF1	A0A0A0MTH9	BTAF1	0.0625682	Two Sample t-test	-0.946921	0					P40222_TXLNA	P40222	TXLNA	0.0116379	Two Sample t-test	2.45462	1
A0A0C4DFM0_GSTZ1	A0A0C4DFM0	GSTZ1	0.781633	Two Sample t-test	0.0848647	0					A0A0A0MTL6_FAM65A	A0A0A0MTL6	FAM65A	0.347464	Two Sample t-test	-0.721855	0					P41223_BUD31	P41223	BUD31	0.00214779	Two Sample t-test	-2.41036	1
A0A0C4DFR6_SEC13	A0A0C4DFR6	SEC13	0.0148984	Two Sample t-test	-0.539535	0					A0A0A0MTN0_CUL2	A0A0A0MTN0	CUL2	0.965467	Two Sample t-test	-0.00797301	0					P46063_RECQL	P46063	RECQL	0.0182647	Two Sample t-test	-2.98172	1
A0A0C4DFT3_DLG1	A0A0C4DFT3	DLG1	0.72177	Two Sample t-test	0.734339	0					A0A0A0MTR7_RNF213	A0A0A0MTR7	RNF213	0.941584	Two Sample t-test	-0.0618735	0					P49427_CDC34	P49427	CDC34	0.00746017	Two Sample t-test	2.75936	1
A0A0C4DFX9_NELFA	A0A0C4DFX9	NELFA	0.695995	Two Sample t-test	-0.321195	0					A0A0A6YY96_IREB2	A0A0A6YY96	IREB2	0.14769	Two Sample t-test	0.411459	0					P49711_CTCF	P49711	CTCF	0.0463312	Two Sample t-test	-5.63745	1
A0A0C4DG44_HTRA2	A0A0C4DG44	HTRA2	0.571305	Two Sample t-test	1.53753	0					A0A0A6YYL2_SULT1A4;SULT1A3	A0A0A6YYL2	SULT1A4;SULT1A3	0.57673	Two Sample t-test	0.458622	0					P49748_ACADVL	P49748	ACADVL	0.0102145	Two Sample t-test	2.33415	1
A0A0C4DG89_DDX46	A0A0C4DG89	DDX46	0.724844	Two Sample t-test	-0.467344	0					A0A0A6YYL4_CORO7-PAM16;CORO7	A0A0A6YYL4	CORO7-PAM16;CORO7	0.812908	Two Sample t-test	-0.0584322	0					P49792_RANBP2	P49792	RANBP2	0.0186494	Two Sample t-test	-3.75799	1
A0A0C4DGA2_ECI2	A0A0C4DGA2	ECI2	0.156238	Two Sample t-test	-0.856531	0					A0A0B4J1W3_NAA15	A0A0B4J1W3	NAA15	0.329818	Welch Two Sample t-test	-0.231497	0					P50552_VASP	P50552	VASP	0.0359558	Welch Two Sample t-test	2.74166	1
A0A0C4DGB9_PPA2	A0A0C4DGB9	PPA2	0.195898	Two Sample t-test	1.5447	0					A0A0B4J294_TRAPPC2L	A0A0B4J294	TRAPPC2L	0.322498	Two Sample t-test	-0.240504	0					P52209_PGD	P52209	PGD	0.000111685	Two Sample t-test	2.16311	1
A0A0C4DGJ7_CHURC1;CHURC1-FNTB	A0A0C4DGJ7	CHURC1;CHURC1-FNTB	0.425903	Two Sample t-test	-3.47264	0					A0A0B4J2A0_TRPV1;SHPK	A0A0B4J2A0	TRPV1;SHPK	0.0600857	Welch Two Sample t-test	-1.57515	0					P52594-2_AGFG1	P52594-2	AGFG1	0.0267073	Two Sample t-test	-3.61214	1
A0A0C4DGN6_GIT1	A0A0C4DGN6	GIT1	0.694441	Two Sample t-test	-0.54349	0					A0A0B4J2G4_LRRC41	A0A0B4J2G4	LRRC41	0.440474	Two Sample t-test	-1.15563	0					P52888_THOP1	P52888	THOP1	0.0210444	Two Sample t-test	-5.69911	1
A0A0C4DGP0_PITPNC1	A0A0C4DGP0	PITPNC1	0.143939	Two Sample t-test	-0.475392	0					A0A0C4DFM7_ZCCHC11	A0A0C4DFM7	ZCCHC11	0.815088	Two Sample t-test	0.113789	0					P53597_SUCLG1	P53597	SUCLG1	0.0167253	Two Sample t-test	-2.69631	1
A0A0C4DGT6_ACD	A0A0C4DGT6	ACD	0.871161	Two Sample t-test	-0.205952	0					A0A0C4DFN3_MGLL	A0A0C4DFN3	MGLL	0.445148	Two Sample t-test	-0.117096	0					P53990-2_IST1	P53990-2	IST1	0.0121073	Two Sample t-test	2.10179	1
A0A0C4DGU2_MMACHC	A0A0C4DGU2	MMACHC	0.672501	Two Sample t-test	-0.583635	0					A0A0C4DFR8_UXT	A0A0C4DFR8	UXT	0.404665	Two Sample t-test	-0.312065	0					P54619-2_PRKAG1	P54619-2	PRKAG1	0.0489934	Two Sample t-test	2.25387	1
A0A0C4DGW2_SNX16	A0A0C4DGW2	SNX16	0.284723	Two Sample t-test	0.922027	0					A0A0C4DFX9_NELFA	A0A0C4DFX9	NELFA	0.0378105	Two Sample t-test	-1.72014	0					P56945-5_BCAR1	P56945-5	BCAR1	0.0120178	Two Sample t-test	-2.08831	1
A0A0D9SEU5_RANBP10	A0A0D9SEU5	RANBP10	0.258296	Two Sample t-test	1.37672	0					A0A0C4DG89_DDX46	A0A0C4DG89	DDX46	0.546427	Two Sample t-test	-0.17118	0					P61018_RAB4B	P61018	RAB4B	0.0377396	Two Sample t-test	3.32946	1
A0A0D9SEY1_MAP4K4	A0A0D9SEY1	MAP4K4	0.928282	Two Sample t-test	0.127591	0					A0A0C4DG99_KLHL13	A0A0C4DG99	KLHL13	0.153155	Two Sample t-test	-0.546162	0					P61221_ABCE1	P61221	ABCE1	0.0162026	Two Sample t-test	2.45533	1
A0A0D9SFG6_CYTH2	A0A0D9SFG6	CYTH2	0.383344	Two Sample t-test	-2.12662	0					A0A0C4DGA2_ECI2	A0A0C4DGA2	ECI2	0.306582	Two Sample t-test	-0.409447	0					P61978-2_HNRNPK	P61978-2	HNRNPK	0.0227401	Two Sample t-test	2.94746	1
A0A0D9SFK2_MYO18A	A0A0D9SFK2	MYO18A	0.880467	Two Sample t-test	-0.381564	0					A0A0C4DGB9_PPA2	A0A0C4DGB9	PPA2	0.154459	Two Sample t-test	3.71234	0					P62995-3_TRA2B	P62995-3	TRA2B	0.0339128	Two Sample t-test	3.50347	1
A0A0G2JH68_DIAPH1	A0A0G2JH68	DIAPH1	0.105229	Two Sample t-test	0.195047	0					A0A0C4DGH3_NUMBL	A0A0C4DGH3	NUMBL	0.0249936	Two Sample t-test	-0.480814	0					P80188_LCN2	P80188	LCN2	0.0466802	Two Sample t-test	-4.56	1
A0A0G2JH76_hCG_1999928;PPT2	A0A0G2JH76	hCG_1999928;PPT2	0.470614	Two Sample t-test	0.843719	0					A0A0C4DGJ8_LYRM5	A0A0C4DGJ8	LYRM5	0.164142	Two Sample t-test	1.22112	0					P84077_ARF1	P84077	ARF1	0.0301806	Welch Two Sample t-test	2.39087	1
A0A0G2JIS2_EHMT2	A0A0G2JIS2	EHMT2	0.7834	Two Sample t-test	-0.654606	0					A0A0C4DGN6_GIT1	A0A0C4DGN6	GIT1	0.761343	Two Sample t-test	-0.12731	0					Q00839_HNRNPU	Q00839	HNRNPU	0.0428193	Two Sample t-test	-3.62775	1
A0A0G2JIW1_HSPA1B;HSPA1A	A0A0G2JIW1	HSPA1B;HSPA1A	0.338465	Two Sample t-test	-0.354982	0					A0A0C4DGQ3_ZNF556	A0A0C4DGQ3	ZNF556	0.220911	Two Sample t-test	-0.644273	0					Q01433-2_AMPD2	Q01433-2	AMPD2	0.0105938	Two Sample t-test	-2.7368	1
A0A0G2JK44_BRD2	A0A0G2JK44	BRD2	0.0414744	Two Sample t-test	-0.401962	0					A0A0C4DGQ5_CAPNS1	A0A0C4DGQ5	CAPNS1	0.0303797	Two Sample t-test	-1.18037	0					Q01581_HMGCS1	Q01581	HMGCS1	0.0112708	Two Sample t-test	2.93273	1
A0A0G2JM70_PCMTD2	A0A0G2JM70	PCMTD2	0.276624	Two Sample t-test	-0.963548	0					A0A0C4DGS0_NDUFA6	A0A0C4DGS0	NDUFA6	0.273362	Two Sample t-test	1.01765	0					Q01780_EXOSC10	Q01780	EXOSC10	0.00271059	Two Sample t-test	-3.71548	1
A0A0G2JMG8_NLRP2	A0A0G2JMG8	NLRP2	0.0769741	Two Sample t-test	0.51605	0					A0A0C4DGU2_MMACHC	A0A0C4DGU2	MMACHC	0.865828	Two Sample t-test	-0.277958	0					Q03154_ACY1;ABHD14A-ACY1	Q03154	ACY1;ABHD14A-ACY1	0.0490319	Two Sample t-test	-5.98058	1
A0A0G2JNY3_ARHGAP27	A0A0G2JNY3	ARHGAP27	0.392409	Welch Two Sample t-test	3.82458	0					A0A0D9SEI0_C6orf203	A0A0D9SEI0	C6orf203	0.87011	Two Sample t-test	0.0854656	0					Q06547-2_GABPB1	Q06547-2	GABPB1	0.0201528	Two Sample t-test	-4.55884	1
A0A0G2JNZ2_SCRIB	A0A0G2JNZ2	SCRIB	0.245318	Two Sample t-test	0.606917	0					A0A0D9SEJ5_FAM120B	A0A0D9SEJ5	FAM120B	0.508885	Two Sample t-test	0.27444	0					Q07866-6_KLC1	Q07866-6	KLC1	0.000441626	Two Sample t-test	2.80567	1
A0A0G2JNZ5_GBA	A0A0G2JNZ5	GBA	0.0139063	Two Sample t-test	-1.67787	0					A0A0D9SEU5_RANBP10	A0A0D9SEU5	RANBP10	0.700193	Two Sample t-test	0.724676	0					Q08257_CRYZ	Q08257	CRYZ	0.0171107	Two Sample t-test	2.35421	1
A0A0G2JNZ7_DDR1	A0A0G2JNZ7	DDR1	0.205312	Two Sample t-test	-2.50475	0					A0A0D9SEY1_MAP4K4	A0A0D9SEY1	MAP4K4	0.675164	Welch Two Sample t-test	0.201657	0					Q10570_CPSF1	Q10570	CPSF1	0.0101706	Two Sample t-test	-3.65969	1
A0A0G2JQD0_LSS	A0A0G2JQD0	LSS	0.102253	Two Sample t-test	4.93083	0					A0A0D9SFB3_DDX3X;DDX3Y	A0A0D9SFB3	DDX3X;DDX3Y	0.168614	Two Sample t-test	-0.497835	0					Q13011_ECH1	Q13011	ECH1	0.00481956	Two Sample t-test	4.4534	1
A0A0J9YW36_STMN3	A0A0J9YW36	STMN3	0.464551	Two Sample t-test	2.36074	0					A0A0D9SFE4_DNM1	A0A0D9SFE4	DNM1	0.740955	Two Sample t-test	0.203327	0					Q13263_TRIM28	Q13263	TRIM28	0.023734	Two Sample t-test	-2.71875	1
A0A0U1RR63_PTEN	A0A0U1RR63	PTEN	0.116404	Two Sample t-test	-0.383607	0					A0A0D9SFK2_MYO18A	A0A0D9SFK2	MYO18A	0.394798	Two Sample t-test	0.422274	0					Q14694_USP10	Q14694	USP10	0.00599917	Two Sample t-test	-2.35056	1
A0A0U1RRB3_CMTR2	A0A0U1RRB3	CMTR2	0.336407	Two Sample t-test	0.89797	0					A0A0D9SFR6_DGKH	A0A0D9SFR6	DGKH	0.619826	Two Sample t-test	0.264705	0					Q15424_SAFB	Q15424	SAFB	0.0018782	Two Sample t-test	10.8519	1
A0A0X1KG71_NELFB	A0A0X1KG71	NELFB	0.621576	Two Sample t-test	0.630687	0					A0A0D9SG71_UBE2A	A0A0D9SG71	UBE2A	0.130041	Two Sample t-test	1.57335	0					Q15631_TSN	Q15631	TSN	0.00863314	Two Sample t-test	-3.5412	1
A0A140T955_HLA-A	A0A140T955	HLA-A	0.177699	Two Sample t-test	1.86521	0					A0A0D9SGE8_PHF6	A0A0D9SGE8	PHF6	0.43792	Two Sample t-test	-0.336097	0					Q15648_MED1	Q15648	MED1	0.00946102	Two Sample t-test	-4.55257	1
A0A140T979_MICB	A0A140T979	MICB	0.219645	Two Sample t-test	-1.15212	0					A0A0D9SGF6_SPTAN1	A0A0D9SGF6	SPTAN1	0.674258	Two Sample t-test	-0.215569	0					Q15828_CST6	Q15828	CST6	0.0328448	Two Sample t-test	-2.93471	1
A0A140TA40_VARS2	A0A140TA40	VARS2	0.545573	Two Sample t-test	0.242151	0					A0A0G2JH68_DIAPH1	A0A0G2JH68	DIAPH1	0.817323	Two Sample t-test	-0.0526181	0					Q16630-2_CPSF6	Q16630-2	CPSF6	0.00317538	Two Sample t-test	-2.10433	1
A0A182DWF2_TXNRD2	A0A182DWF2	TXNRD2	0.632095	Two Sample t-test	-0.944217	0					A0A0G2JIW1_HSPA1B;HSPA1A	A0A0G2JIW1	HSPA1B;HSPA1A	0.32502	Two Sample t-test	0.401113	0					Q16698-2_DECR1	Q16698-2	DECR1	0.0119368	Two Sample t-test	-2.25545	1
A0A1B0GTU4_PXN	A0A1B0GTU4	PXN	0.171499	Two Sample t-test	0.643325	0					A0A0G2JJ26_RPP21;TRIM39-RPP21	A0A0G2JJ26	RPP21;TRIM39-RPP21	0.887513	Two Sample t-test	0.26973	0					Q53FA7_TP53I3	Q53FA7	TP53I3	0.0455423	Two Sample t-test	2.78992	1
A0A1B0GUA3_KIAA1279	A0A1B0GUA3	KIAA1279	0.278647	Welch Two Sample t-test	0.658834	0					A0A0G2JNY3_ARHGAP27	A0A0G2JNY3	ARHGAP27	0.0883455	Two Sample t-test	-0.967944	0					Q5JRX3_PITRM1	Q5JRX3	PITRM1	0.035959	Two Sample t-test	-2.20637	1
A0A1B0GUS7_UNC13B	A0A1B0GUS7	UNC13B	0.856948	Two Sample t-test	0.278786	0					A0A0G2JNZ2_SCRIB	A0A0G2JNZ2	SCRIB	0.711088	Two Sample t-test	0.175218	0					Q6P161_MRPL54	Q6P161	MRPL54	0.00603197	Two Sample t-test	5.20118	1
A0A1B0GV47_KIF21A	A0A1B0GV47	KIF21A	0.22546	Two Sample t-test	2.57662	0					A0A0J9YVR0_NA	A0A0J9YVR0	NA	0.69886	Two Sample t-test	-0.58299	0					Q6P1R4_DUS1L	Q6P1R4	DUS1L	0.00212574	Two Sample t-test	-2.38863	1
A0A1B0GVD5_CTSD	A0A1B0GVD5	CTSD	0.0578048	Two Sample t-test	-0.392504	0					A0A0R4J2E2_R3HCC1	A0A0R4J2E2	R3HCC1	0.747546	Two Sample t-test	0.192061	0					Q6P597_KLC3	Q6P597	KLC3	0.0225579	Two Sample t-test	2.91894	1
A0A1B0GWF2_STXBP1	A0A1B0GWF2	STXBP1	0.154953	Two Sample t-test	0.974946	0					A0A0U1RQE4_SH3D19	A0A0U1RQE4	SH3D19	0.000642	Two Sample t-test	-0.722258	0					Q6UXH1_CRELD2	Q6UXH1	CRELD2	0.00124821	Two Sample t-test	-13.5727	1
A0A1B0GWI2_CLN5	A0A1B0GWI2	CLN5	0.241803	Two Sample t-test	-0.567654	0					A0A0U1RQK7_EIF4G3	A0A0U1RQK7	EIF4G3	0.614488	Two Sample t-test	-0.10896	0					Q6XQN6_NAPRT	Q6XQN6	NAPRT	0.0403808	Two Sample t-test	-2.41503	1
A0A1B0GWJ0_ADSL	A0A1B0GWJ0	ADSL	0.203252	Two Sample t-test	-0.393866	0					A0A0U1RQQ9_SCYL2	A0A0U1RQQ9	SCYL2	0.663084	Two Sample t-test	0.197928	0					Q6ZRP7_QSOX2	Q6ZRP7	QSOX2	0.0326176	Two Sample t-test	-2.79898	1
A0A1C7CYX9_DPYSL2	A0A1C7CYX9	DPYSL2	0.0135609	Two Sample t-test	-1.14647	0					A0A0U1RR06_WDR45	A0A0U1RR06	WDR45	0.20466	Two Sample t-test	0.819254	0					Q6ZVM7_TOM1L2	Q6ZVM7	TOM1L2	0.0294053	Two Sample t-test	2.14478	1
A0AVT1_UBA6	A0AVT1	UBA6	0.075094	Two Sample t-test	0.118461	0					A0A0U1RR27_DENND4A	A0A0U1RR27	DENND4A	0.972483	Welch Two Sample t-test	-0.193281	0					Q7L1Q6_BZW1	Q7L1Q6	BZW1	0.00601462	Two Sample t-test	2.26121	1
A0JNW5_UHRF1BP1L	A0JNW5	UHRF1BP1L	0.482243	Two Sample t-test	-0.790067	0					A0A0U1RR63_PTEN	A0A0U1RR63	PTEN	0.0267237	Two Sample t-test	0.70524	0					Q86UA6_RPAIN	Q86UA6	RPAIN	0.0336064	Two Sample t-test	-3.00861	1
A0MZ66_KIAA1598	A0MZ66	KIAA1598	0.139309	Welch Two Sample t-test	0.794466	0					A0A0U1RRH6_PHF14	A0A0U1RRH6	PHF14	0.227145	Two Sample t-test	1.02423	0					Q8IV08_PLD3	Q8IV08	PLD3	0.0327357	Two Sample t-test	-2.15812	1
A1A4S6_ARHGAP10	A1A4S6	ARHGAP10	0.488024	Two Sample t-test	-1.04748	0					A0A0U1RRL8_SPATA20	A0A0U1RRL8	SPATA20	0.228696	Two Sample t-test	-0.330272	0					Q8IWW6-2_ARHGAP12	Q8IWW6-2	ARHGAP12	0.00123328	Two Sample t-test	2.22332	1
A1L390-3_PLEKHG3	A1L390-3	PLEKHG3	0.514143	Two Sample t-test	-1.45585	0					A0A0U1RRM1_GATAD2B	A0A0U1RRM1	GATAD2B	0.7778	Two Sample t-test	-0.650526	0					Q8IWZ3_ANKHD1	Q8IWZ3	ANKHD1	0.0208569	Two Sample t-test	-3.49492	1
A1X283_SH3PXD2B	A1X283	SH3PXD2B	0.576798	Two Sample t-test	-0.498083	0					A0A0U1RRM6_NA	A0A0U1RRM6	NA	0.0154252	Two Sample t-test	-0.277898	0					Q8IYS1_PM20D2	Q8IYS1	PM20D2	0.0151529	Two Sample t-test	-4.9741	1
A1XBS5_FAM92A1	A1XBS5	FAM92A1	0.347973	Two Sample t-test	-4.24349	0					A0A0X1KG71_NELFB	A0A0X1KG71	NELFB	0.0802106	Two Sample t-test	-0.473949	0					Q8IZ73_RPUSD2	Q8IZ73	RPUSD2	0.037455	Two Sample t-test	-2.64734	1
A2A274_ACO2	A2A274	ACO2	0.617989	Two Sample t-test	-0.0855701	0					A0A0X1KG75_COBLL1	A0A0X1KG75	COBLL1	0.912619	Two Sample t-test	0.0566533	0					Q8N573-5_OXR1	Q8N573-5	OXR1	0.0335353	Two Sample t-test	-2.51873	1
A2RUC4_TYW5	A2RUC4	TYW5	0.130573	Welch Two Sample t-test	-1.46489	0					A0A140TA45_VARS2	A0A140TA45	VARS2	0.82756	Two Sample t-test	-0.129464	0					Q8N806_UBR7	Q8N806	UBR7	0.00542044	Two Sample t-test	-2.94636	1
A3KMH1-2_VWA8	A3KMH1-2	VWA8	0.539165	Two Sample t-test	-0.489689	0					A0A1B0GTK8_TNFAIP8L3	A0A1B0GTK8	TNFAIP8L3	0.0678136	Two Sample t-test	1.40878	0					Q8NBJ5_COLGALT1	Q8NBJ5	COLGALT1	0.000641681	Two Sample t-test	-2.16203	1
A3KN83-3_SBNO1	A3KN83-3	SBNO1	0.863511	Two Sample t-test	0.335721	0					A0A1B0GTT1_BEGAIN	A0A1B0GTT1	BEGAIN	0.502453	Two Sample t-test	-1.71531	0					Q8NBS9_TXNDC5	Q8NBS9	TXNDC5	0.0332563	Two Sample t-test	-2.16015	1
A5PLN9-2_TRAPPC13	A5PLN9-2	TRAPPC13	0.873423	Two Sample t-test	-0.108141	0					A0A1B0GTU4_PXN	A0A1B0GTU4	PXN	0.789024	Two Sample t-test	-0.369246	0					Q8NFD5_ARID1B	Q8NFD5	ARID1B	0.033381	Two Sample t-test	8.07537	1
A5YKK6_CNOT1	A5YKK6	CNOT1	0.498013	Two Sample t-test	0.370223	0					A0A1B0GTW1_TJP2	A0A1B0GTW1	TJP2	0.811109	Welch Two Sample t-test	0.136012	0					Q8TB52_FBXO30	Q8TB52	FBXO30	0.0469697	Two Sample t-test	-2.45328	1
A6NDG6_PGP	A6NDG6	PGP	0.879122	Two Sample t-test	0.0226269	0					A0A1B0GUA3_KIAA1279	A0A1B0GUA3	KIAA1279	0.754666	Two Sample t-test	-0.0955671	0					Q8WXF1_PSPC1	Q8WXF1	PSPC1	0.0237246	Two Sample t-test	2.51101	1
A6NDU8_C5orf51	A6NDU8	C5orf51	0.0347781	Two Sample t-test	0.735124	0					A0A1B0GUI1_RALGAPA1	A0A1B0GUI1	RALGAPA1	0.673293	Two Sample t-test	0.266174	0					Q92520_FAM3C	Q92520	FAM3C	0.018862	Two Sample t-test	-2.19234	1
A6NED2_RCCD1	A6NED2	RCCD1	0.0124107	Two Sample t-test	2.77003	1					A0A1B0GUS7_UNC13B	A0A1B0GUS7	UNC13B	0.90925	Two Sample t-test	0.326294	0					Q92522_H1FX	Q92522	H1FX	0.0138279	Two Sample t-test	-2.77938	1
A6NGJ0_DYNLT3	A6NGJ0	DYNLT3	0.420632	Two Sample t-test	-1.45035	0					A0A1B0GV70_ENTHD2	A0A1B0GV70	ENTHD2	0.0975374	Two Sample t-test	-1.44404	0					Q92747_ARPC1A	Q92747	ARPC1A	0.042013	Two Sample t-test	3.29213	1
A6NHX0_GATSL2	A6NHX0	GATSL2	0.181243	Two Sample t-test	-1.85398	0					A0A1B0GVD5_CTSD	A0A1B0GVD5	CTSD	0.314486	Two Sample t-test	-0.829994	0					Q92889_ERCC4	Q92889	ERCC4	0.012309	Two Sample t-test	-3.51986	1
A6NIH7_UNC119B	A6NIH7	UNC119B	0.0384637	Two Sample t-test	-0.708532	0					A0A1B0GVV3_RILPL1	A0A1B0GVV3	RILPL1	0.790247	Two Sample t-test	-0.232967	0					Q92979_EMG1	Q92979	EMG1	0.0464911	Two Sample t-test	-2.37444	1
A6NJ78_METTL15	A6NJ78	METTL15	0.319152	Two Sample t-test	-1.34862	0					A0A1B0GW03_NA	A0A1B0GW03	NA	0.548971	Two Sample t-test	-0.455617	0					Q93052_LPP	Q93052	LPP	0.0161942	Two Sample t-test	-2.87582	1
A6NMQ1_POLA1	A6NMQ1	POLA1	0.595106	Two Sample t-test	0.146244	0					A0A1B0GW23_ACY1;ABHD14A-ACY1	A0A1B0GW23	ACY1;ABHD14A-ACY1	0.155368	Two Sample t-test	1.98015	0					Q96AJ9-1_VTI1A	Q96AJ9-1	VTI1A	0.00271077	Two Sample t-test	-5.37312	1
A6NN40_SHROOM1	A6NN40	SHROOM1	0.141932	Two Sample t-test	-1.98172	0					A0A1B0GWJ0_ADSL	A0A1B0GWJ0	ADSL	0.26148	Two Sample t-test	0.452847	0					Q96B97-2_SH3KBP1	Q96B97-2	SH3KBP1	0.0377064	Two Sample t-test	5.82683	1
A6NND8_CRYZL1	A6NND8	CRYZL1	0.538382	Two Sample t-test	0.152969	0					A0A1C7CYX9_DPYSL2	A0A1C7CYX9	DPYSL2	0.0168436	Two Sample t-test	-0.492981	0					Q96C36_PYCR2	Q96C36	PYCR2	0.0196401	Two Sample t-test	3.22513	1
A6PW57_PIP5K1A	A6PW57	PIP5K1A	0.0686937	Two Sample t-test	1.09019	0					A0A5E8_GAS2L1	A0A5E8	GAS2L1	0.0999282	Two Sample t-test	-1.13164	0					Q96JH7_VCPIP1	Q96JH7	VCPIP1	0.0286918	Two Sample t-test	-4.49441	1
A8MQ02_MLLT4	A8MQ02	MLLT4	0.0156605	Two Sample t-test	0.164623	0					A0AVT1_UBA6	A0AVT1	UBA6	0.44425	Two Sample t-test	0.401107	0					Q96M27_PRRC1	Q96M27	PRRC1	0.016106	Two Sample t-test	4.36442	1
A8MUM1_TSSC1	A8MUM1	TSSC1	0.155057	Two Sample t-test	-0.235197	0					A0JNW5_UHRF1BP1L	A0JNW5	UHRF1BP1L	0.270608	Two Sample t-test	-0.4631	0					Q9BRT3_MIEN1	Q9BRT3	MIEN1	0.02026	Two Sample t-test	-5.64593	1
A8MXV4_NUDT19	A8MXV4	NUDT19	0.388119	Two Sample t-test	-0.323929	0					A0MZ66_KIAA1598	A0MZ66	KIAA1598	0.942417	Two Sample t-test	-0.0513816	0					Q9BTW9_TBCD	Q9BTW9	TBCD	0.00377336	Two Sample t-test	-2.44827	1
A8MYT4_PIK3C3	A8MYT4	PIK3C3	0.0742636	Two Sample t-test	1.04264	0					A1A4S6_ARHGAP10	A1A4S6	ARHGAP10	0.761853	Two Sample t-test	0.124871	0					Q9H074_PAIP1	Q9H074	PAIP1	0.0111023	Two Sample t-test	2.79461	1
A9UHW6_MIF4GD	A9UHW6	MIF4GD	0.338854	Two Sample t-test	0.364184	0					A1E5M1_PDE7B	A1E5M1	PDE7B	0.504436	Two Sample t-test	0.700948	0					Q9H0B6_KLC2	Q9H0B6	KLC2	0.0134384	Two Sample t-test	3.43417	1
B0I1T2_MYO1G;MYO1D	B0I1T2	MYO1G;MYO1D	0.0115047	Two Sample t-test	-0.879664	0					A1L390_PLEKHG3	A1L390	PLEKHG3	0.233593	Two Sample t-test	1.53901	0					Q9H1A4_ANAPC1	Q9H1A4	ANAPC1	0.0457146	Two Sample t-test	-3.25903	1
B1AHA8_HMOX1	B1AHA8	HMOX1	0.966332	Two Sample t-test	-0.156877	0					A1X283_SH3PXD2B	A1X283	SH3PXD2B	0.159524	Two Sample t-test	-0.329314	0					Q9H4A4_RNPEP	Q9H4A4	RNPEP	0.0305696	Two Sample t-test	-2.52358	1
B1AHQ6_CENPM	B1AHQ6	CENPM	0.932029	Two Sample t-test	-0.0445234	0					A1Z1Q3-2_MACROD2	A1Z1Q3-2	MACROD2	0.634619	Welch Two Sample t-test	1.71596	0					Q9H6F5_CCDC86	Q9H6F5	CCDC86	0.0250644	Two Sample t-test	-2.85908	1
B1AK44_MAD2L2	B1AK44	MAD2L2	0.271752	Two Sample t-test	2.24756	0					A2A274_ACO2	A2A274	ACO2	0.518675	Two Sample t-test	-0.222978	0					Q9H777_ELAC1	Q9H777	ELAC1	0.0149573	Two Sample t-test	-4.2	1
B1AKD8_CROCC	B1AKD8	CROCC	0.195469	Two Sample t-test	-0.171841	0					A2RUC4_TYW5	A2RUC4	TYW5	0.0491651	Two Sample t-test	0.421703	0					Q9H814_PHAX	Q9H814	PHAX	0.0128081	Two Sample t-test	5.60179	1
B1AKJ5_NRD1	B1AKJ5	NRD1	0.468711	Welch Two Sample t-test	-1.06299	0					A2RUF3_SRGAP2	A2RUF3	SRGAP2	0.778012	Welch Two Sample t-test	-0.0566032	0					Q9HAT2_SIAE	Q9HAT2	SIAE	0.0211651	Two Sample t-test	2.78872	1
B1AL69_CDC37L1	B1AL69	CDC37L1	0.181079	Two Sample t-test	-1.78512	0					A3KFL2_EXOSC2	A3KFL2	EXOSC2	0.323129	Two Sample t-test	-0.340813	0					Q9NPQ8_RIC8A	Q9NPQ8	RIC8A	0.0163031	Two Sample t-test	2.62258	1
B1ANH0_GUK1	B1ANH0	GUK1	0.828584	Welch Two Sample t-test	0.0205831	0					A3KMH1-3_VWA8	A3KMH1-3	VWA8	0.787251	Two Sample t-test	0.1742	0					Q9NQ29_LUC7L	Q9NQ29	LUC7L	0.0312803	Two Sample t-test	-2.45958	1
B1APN9_PPFIA4	B1APN9	PPFIA4	0.659934	Two Sample t-test	0.327235	0					A3KN83-2_SBNO1	A3KN83-2	SBNO1	0.650008	Two Sample t-test	-0.107084	0					Q9NQT5_EXOSC3	Q9NQT5	EXOSC3	0.0269433	Two Sample t-test	-2.87081	1
B2RA97_HEMK2;N6AMT1	B2RA97	HEMK2;N6AMT1	0.692403	Two Sample t-test	-0.212455	0					A4D104_LOC401307;UMAD1	A4D104	LOC401307;UMAD1	0.781684	Two Sample t-test	0.51263	0					Q9NRL3_STRN4	Q9NRL3	STRN4	0.0477088	Two Sample t-test	-2.66861	1
B3KS98_EIF3H	B3KS98	EIF3H	0.499117	Two Sample t-test	-0.902319	0					A4D1E9_GTPBP10	A4D1E9	GTPBP10	0.463337	Welch Two Sample t-test	1.257	0					Q9NTM9_CUTC	Q9NTM9	CUTC	0.0297704	Two Sample t-test	-2.09408	1
B3KTM8_MORF4L1	B3KTM8	MORF4L1	0.963696	Two Sample t-test	-0.00457865	0					A4D1P6_WDR91	A4D1P6	WDR91	0.0276039	Two Sample t-test	-1.15671	0					Q9NTZ6_RBM12	Q9NTZ6	RBM12	0.0300805	Two Sample t-test	2.01807	1
B3KVZ3_CENPH	B3KVZ3	CENPH	0.930101	Welch Two Sample t-test	0.168878	0					A5PLN9-4_TRAPPC13	A5PLN9-4	TRAPPC13	0.434833	Two Sample t-test	0.771906	0					Q9NVS9_PNPO	Q9NVS9	PNPO	0.0062843	Two Sample t-test	3.88191	1
B4DDF4_CNN2	B4DDF4	CNN2	0.343983	Two Sample t-test	0.202681	0					A5YKK6-2_CNOT1	A5YKK6-2	CNOT1	0.454625	Two Sample t-test	-0.566806	0					Q9NZQ3-3_NCKIPSD	Q9NZQ3-3	NCKIPSD	0.0403005	Two Sample t-test	-3.93397	1
B4DJL6_VWA9	B4DJL6	VWA9	0.833474	Two Sample t-test	0.14676	0					A6NDU8_C5orf51	A6NDU8	C5orf51	0.164368	Two Sample t-test	-0.847214	0					Q9UBD5_ORC3	Q9UBD5	ORC3	0.0152014	Two Sample t-test	-2.27248	1
B4DJV2_CS	B4DJV2	CS	0.434927	Two Sample t-test	-0.196616	0					A6NED2_RCCD1	A6NED2	RCCD1	0.275313	Two Sample t-test	1.14815	0					Q9UBR2_CTSZ	Q9UBR2	CTSZ	0.00171516	Two Sample t-test	-9.26092	1
B4DL54_CHURC1-FNTB;FNTB	B4DL54	CHURC1-FNTB;FNTB	0.769421	Two Sample t-test	0.157288	0					A6NEM2_HCFC1	A6NEM2	HCFC1	0.686931	Two Sample t-test	-0.1911	0					Q9UBS8_RNF14	Q9UBS8	RNF14	0.00142493	Two Sample t-test	-3.96581	1
B4DQA8_GOSR1	B4DQA8	GOSR1	0.863526	Two Sample t-test	0.462359	0					A6NGJ0_DYNLT3	A6NGJ0	DYNLT3	0.684918	Two Sample t-test	1.0169	0					Q9UGI8-2_TES	Q9UGI8-2	TES	0.00604343	Two Sample t-test	-3.53909	1
B4DR80_STK24	B4DR80	STK24	0.677932	Two Sample t-test	-0.120714	0					A6NHG8_TRAF3	A6NHG8	TRAF3	0.248305	Welch Two Sample t-test	1.25833	0					Q9UGK8_SERGEF	Q9UGK8	SERGEF	0.00150734	Two Sample t-test	2.29849	1
B4DZS0_DFFB	B4DZS0	DFFB	0.474393	Two Sample t-test	-0.111108	0					A6NHR9_SMCHD1	A6NHR9	SMCHD1	0.748852	Two Sample t-test	-0.126506	0					Q9UHB6_LIMA1	Q9UHB6	LIMA1	0.0107095	Two Sample t-test	-2.0177	1
B4E0T2_PEX5	B4E0T2	PEX5	0.567294	Two Sample t-test	-0.38395	0					A6NHX0_GATSL2	A6NHX0	GATSL2	0.521895	Welch Two Sample t-test	-0.789566	0					Q9UHN1_POLG2	Q9UHN1	POLG2	0.0399198	Two Sample t-test	4.97724	1
B4E0Y9_STK26	B4E0Y9	STK26	0.697636	Two Sample t-test	-0.274099	0					A6NIH7_UNC119B	A6NIH7	UNC119B	0.52425	Two Sample t-test	0.521422	0					Q9UHR4_BAIAP2L1	Q9UHR4	BAIAP2L1	0.0383111	Two Sample t-test	3.24392	1
B4E1Q4_RIOK3	B4E1Q4	RIOK3	0.017875	Two Sample t-test	-0.785045	0					A6NIW2_DOCK11	A6NIW2	DOCK11	0.997939	Two Sample t-test	0.000689	0					Q9UKX7_NUP50	Q9UKX7	NUP50	0.0483302	Two Sample t-test	2.33797	1
B4E321_OS9	B4E321	OS9	0.0512742	Two Sample t-test	-2.98533	0					A6NLN1_PTBP1	A6NLN1	PTBP1	0.0446335	Two Sample t-test	-0.842511	0					Q9UL25_RAB21	Q9UL25	RAB21	0.0260917	Two Sample t-test	5.38368	1
B4E3T5_CASP10	B4E3T5	CASP10	0.683995	Two Sample t-test	0.490309	0					A6NMH6_8-Sep	A6NMH6	2020-09-08	0.160694	Two Sample t-test	0.688266	0					Q9ULC4_MCTS1	Q9ULC4	MCTS1	0.015078	Two Sample t-test	-2.33033	1
B5MCF9_PES1	B5MCF9	PES1	0.308529	Two Sample t-test	-0.11785	0					A6NML8_DIAPH2	A6NML8	DIAPH2	0.0635236	Two Sample t-test	-0.855816	0					Q9UQB8-2_BAIAP2	Q9UQB8-2	BAIAP2	0.0322245	Two Sample t-test	2.01983	1
B6VEX4_ABI1	B6VEX4	ABI1	0.139189	Two Sample t-test	-3.42096	0					A6NMQ1_POLA1	A6NMQ1	POLA1	0.0792844	Two Sample t-test	-0.388714	0					Q9Y2W2_WBP11	Q9Y2W2	WBP11	0.00766093	Two Sample t-test	3.05668	1
B7WPG3_HNRNPLL;HNRPLL	B7WPG3	HNRNPLL;HNRPLL	0.880276	Two Sample t-test	0.184381	0					A6NN40_SHROOM1	A6NN40	SHROOM1	0.542525	Two Sample t-test	1.13689	0					Q9Y2Z4_YARS2	Q9Y2Z4	YARS2	0.0350853	Two Sample t-test	2.01356	1
B7WPL0_RIC8B	B7WPL0	RIC8B	0.346353	Two Sample t-test	-1.3042	0					A6PVN8_PPP2R4	A6PVN8	PPP2R4	0.0519669	Two Sample t-test	1.01236	0					Q9Y314_NOSIP	Q9Y314	NOSIP	0.0154678	Two Sample t-test	2.26029	1
B7Z4W5_CCBL1	B7Z4W5	CCBL1	0.869862	Two Sample t-test	0.17215	0					A6PW57_PIP5K1A	A6PW57	PIP5K1A	0.0182438	Two Sample t-test	1.98148	0					Q9Y383_LUC7L2	Q9Y383	LUC7L2	0.00653258	Two Sample t-test	-2.96365	1
B7ZAX5_GALK2	B7ZAX5	GALK2	0.0111251	Two Sample t-test	-4.25643	1					A8K070_GPS1	A8K070	GPS1	0.626005	Two Sample t-test	0.311066	0					Q9Y3B4_SF3B6	Q9Y3B4	SF3B6	0.0274523	Two Sample t-test	-2.35403	1
B7ZC38_SH3GLB2	B7ZC38	SH3GLB2	0.107993	Two Sample t-test	-0.519153	0					A8K727_PLEKHA2	A8K727	PLEKHA2	0.630851	Two Sample t-test	0.136229	0					Q9Y5K6_CD2AP	Q9Y5K6	CD2AP	0.0240005	Two Sample t-test	3.50161	1
B7ZL14_FNBP1	B7ZL14	FNBP1	0.124711	Two Sample t-test	1.70936	0					A8MPS7_YDJC	A8MPS7	YDJC	0.855177	Two Sample t-test	0.181251	0					S4R3H4_ACIN1	S4R3H4	ACIN1	0.0126353	Two Sample t-test	-2.62693	1
B7ZM87_SRGAP2;SRGAP2B;SRGAP2C	B7ZM87	SRGAP2;SRGAP2B;SRGAP2C	0.637326	Welch Two Sample t-test	1.81629	0					A8MQ02_MLLT4	A8MQ02	MLLT4	0.433423	Two Sample t-test	-0.189362	0					A0A024R4E5_HDLBP	A0A024R4E5	HDLBP	0.00944341	Two Sample t-test	1.40043	0
B8ZZD4_TAX1BP1	B8ZZD4	TAX1BP1	0.412352	Two Sample t-test	2.69117	0					A8MT72_RTN1	A8MT72	RTN1	0.862579	Two Sample t-test	0.469139	0					A0A024R6X1_CES2	A0A024R6X1	CES2	0.936113	Two Sample t-test	-0.0969717	0
B8ZZG1_MPP6	B8ZZG1	MPP6	0.00191625	Two Sample t-test	0.969943	0					A8MUM1_TSSC1	A8MUM1	TSSC1	0.0204282	Two Sample t-test	-0.8745	0					A0A024RCR6_BAT3;BAG6	A0A024RCR6	BAT3;BAG6	0.387033	Two Sample t-test	1.31485	0
B8ZZZ1_AP1S3	B8ZZZ1	AP1S3	0.662173	Two Sample t-test	0.575687	0					A8MVZ6_BICD1	A8MVZ6	BICD1	0.966383	Two Sample t-test	0.0215755	0					A0A075B730_EPPK1	A0A075B730	EPPK1	0.301732	Two Sample t-test	-0.612164	0
B9EGE7_ZNF507	B9EGE7	ZNF507	0.240804	Two Sample t-test	-4.10845	0					A8MXP9_MATR3	A8MXP9	MATR3	0.208098	Two Sample t-test	-0.675235	0					A0A087WUB9_CTNNBL1	A0A087WUB9	CTNNBL1	0.886999	Two Sample t-test	0.047631	0
B9TX31_MED25	B9TX31	MED25	0.102731	Two Sample t-test	1.82849	0					A8MXV4_NUDT19	A8MXV4	NUDT19	0.798372	Two Sample t-test	-0.575069	0					A0A087WUD1_ZNF787	A0A087WUD1	ZNF787	0.50474	Two Sample t-test	-0.633511	0
B9ZVN9_POLR1A	B9ZVN9	POLR1A	0.455748	Two Sample t-test	1.50174	0					A9UHW6_MIF4GD	A9UHW6	MIF4GD	0.309548	Two Sample t-test	1.04662	0					A0A087WUF6_FGF2	A0A087WUF6	FGF2	0.737486	Two Sample t-test	0.795083	0
C9J0K6_SRI	C9J0K6	SRI	0.267253	Two Sample t-test	-0.864569	0					A9Z1X7_SRRM1	A9Z1X7	SRRM1	0.056958	Two Sample t-test	-3.24073	0					A0A087WUQ6_GPX1	A0A087WUQ6	GPX1	0.183107	Welch Two Sample t-test	4.48898	0
C9J164_RAPH1	C9J164	RAPH1	0.440948	Two Sample t-test	-2.5713	0					B0QYS6_TFEB	B0QYS6	TFEB	0.732212	Two Sample t-test	0.745896	0					A0A087WUT6_EIF5B	A0A087WUT6	EIF5B	0.134064	Two Sample t-test	0.951428	0
C9J2Y9_POLR2B	C9J2Y9	POLR2B	0.628517	Two Sample t-test	0.467697	0					B0QZ72_PHF19	B0QZ72	PHF19	0.223265	Two Sample t-test	-1.46202	0					A0A087WUV8_BSG	A0A087WUV8	BSG	0.652781	Two Sample t-test	0.942778	0
C9J3G2_CBWD2	C9J3G2	CBWD2	0.476128	Two Sample t-test	0.722191	0					B1AHR1_3-Sep	B1AHR1	2020-09-03	0.935932	Two Sample t-test	0.0177637	0					A0A087WV05_MYCBP	A0A087WV05	MYCBP	0.378555	Two Sample t-test	-2.90301	0
C9J5C3_PDCD10	C9J5C3	PDCD10	0.733161	Two Sample t-test	0.187039	0					B1AKJ5_NRD1	B1AKJ5	NRD1	0.82708	Two Sample t-test	0.0181378	0					A0A087WV25_FGFR1OP	A0A087WV25	FGFR1OP	0.554035	Two Sample t-test	-0.520765	0
C9J9K3_RPSA	C9J9K3	RPSA	0.0565749	Two Sample t-test	0.845784	0					B1AL05_MRPL43	B1AL05	MRPL43	0.980775	Two Sample t-test	-0.0407842	0					A0A087WV46_LAMTOR4	A0A087WV46	LAMTOR4	0.465047	Two Sample t-test	-2.81558	0
C9J9P8_UBE2F;UBE2F-SCLY	C9J9P8	UBE2F;UBE2F-SCLY	0.00555133	Two Sample t-test	-3.4654	1					B1AL69_CDC37L1	B1AL69	CDC37L1	0.65383	Two Sample t-test	0.171072	0					A0A087WVF7_ITSN2	A0A087WVF7	ITSN2	0.172896	Two Sample t-test	0.743304	0
C9JA08_NMD3	C9JA08	NMD3	0.389339	Two Sample t-test	0.858301	0					B1ALH6_PHYH	B1ALH6	PHYH	0.467183	Two Sample t-test	-0.592418	0					A0A087WVQ6_CLTC	A0A087WVQ6	CLTC	0.130857	Two Sample t-test	-0.0860006	0
C9JB30_MAPRE3	C9JB30	MAPRE3	0.562278	Two Sample t-test	0.53653	0					B1AMS2_6-Sep	B1AMS2	2020-09-06	0.602953	Two Sample t-test	0.217226	0					A0A087WW40_SH3GLB1	A0A087WW40	SH3GLB1	0.260248	Two Sample t-test	-0.386482	0
C9JCC6_DRAP1	C9JCC6	DRAP1	0.173158	Two Sample t-test	-1.43327	0					B1ANH0_GUK1	B1ANH0	GUK1	0.515964	Two Sample t-test	-0.265654	0					A0A087WWA3_KIF1B;KIF1Bbeta	A0A087WWA3	KIF1B;KIF1Bbeta	0.184972	Two Sample t-test	-0.92227	0
C9JEZ4_CDC42EP3	C9JEZ4	CDC42EP3	0.425344	Two Sample t-test	-2.47282	0					B2R5W2_HNRNPC	B2R5W2	HNRNPC	0.463374	Two Sample t-test	-0.334776	0					A0A087WXL6_VPS11	A0A087WXL6	VPS11	0.670503	Two Sample t-test	0.197765	0
C9JF58_OSCP1	C9JF58	OSCP1	0.423075	Two Sample t-test	-0.613262	0					B2RA97_HEMK2;N6AMT1	B2RA97	HEMK2;N6AMT1	0.483909	Two Sample t-test	-0.249075	0					A0A087WY00_MYO5A	A0A087WY00	MYO5A	0.188224	Two Sample t-test	0.496666	0
C9JG97_AAMP	C9JG97	AAMP	0.12103	Two Sample t-test	-1.13928	0					B3KTM8_MORF4L1	B3KTM8	MORF4L1	0.191932	Two Sample t-test	-1.04784	0					A0A087WY55_VTA1	A0A087WY55	VTA1	0.140687	Two Sample t-test	1.13951	0
C9JIF9_APEH	C9JIF9	APEH	0.789467	Two Sample t-test	0.257005	0					B3KVZ3_CENPH	B3KVZ3	CENPH	0.636508	Two Sample t-test	0.0830083	0					A0A087WY61_NUMA1	A0A087WY61	NUMA1	0.223862	Two Sample t-test	-1.10378	0
C9JJN9_VPS8	C9JJN9	VPS8	0.914838	Two Sample t-test	0.0907859	0					B4DDF4_CNN2	B4DDF4	CNN2	0.503549	Two Sample t-test	-0.532574	0					A0A087WY71_AP2M1	A0A087WY71	AP2M1	0.00890137	Two Sample t-test	1.73065	0
C9JLU1_POLR2H	C9JLU1	POLR2H	0.104852	Two Sample t-test	-1.03614	0					B4DGM3_SMARCE1	B4DGM3	SMARCE1	0.756428	Two Sample t-test	0.302357	0					A0A087WY85_UBE2D3	A0A087WY85	UBE2D3	0.442759	Two Sample t-test	0.983513	0
C9JLV4_APAF1	C9JLV4	APAF1	0.772556	Two Sample t-test	-0.465763	0					B4DJL6_VWA9	B4DJL6	VWA9	0.702761	Two Sample t-test	0.0841648	0					A0A087WYH0_SPATA33	A0A087WYH0	SPATA33	0.622811	Two Sample t-test	-3.04762	0
C9JP00_MBNL1;MBLL;MBNL2	C9JP00	MBNL1;MBLL;MBNL2	0.267748	Two Sample t-test	-1.03503	0					B4DJV2_CS	B4DJV2	CS	0.0479785	Welch Two Sample t-test	0.385354	0					A0A087WYN9_DHX29	A0A087WYN9	DHX29	0.00221495	Two Sample t-test	0.904864	0
C9JVN9_L2HGDH	C9JVN9	L2HGDH	0.707568	Two Sample t-test	-1.62956	0					B4DL54_CHURC1-FNTB	B4DL54	CHURC1-FNTB	0.756184	Two Sample t-test	0.165094	0					A0A087WYU2_C16orf13	A0A087WYU2	C16orf13	0.656719	Two Sample t-test	0.472759	0
C9JXK0_LBR	C9JXK0	LBR	0.626013	Two Sample t-test	-1.01773	0					B4DR80_STK24	B4DR80	STK24	0.984034	Two Sample t-test	0.00370106	0					A0A087WZ13_RAVER1	A0A087WZ13	RAVER1	0.826571	Two Sample t-test	-0.205205	0
C9JYQ9_RPL22L1	C9JYQ9	RPL22L1	0.483401	Two Sample t-test	-0.795991	0					B4DZS0_DFFB	B4DZS0	DFFB	0.735611	Two Sample t-test	0.325863	0					A0A087WZG4_ARHGEF18	A0A087WZG4	ARHGEF18	0.10331	Two Sample t-test	-1.43495	0
D3DQ30_TTC39A	D3DQ30	TTC39A	0.522305	Welch Two Sample t-test	-4.1891	0					B4E3T4_RBPMS	B4E3T4	RBPMS	0.420817	Two Sample t-test	2.05482	0					A0A087X0H9_RBM26	A0A087X0H9	RBM26	0.96574	Two Sample t-test	0.00459769	0
D3VVH9_ATXN3	D3VVH9	ATXN3	0.0295042	Two Sample t-test	-1.77535	0					B5MCF9_PES1	B5MCF9	PES1	0.434312	Two Sample t-test	-0.290328	0					A0A087X0K9_TJP1	A0A087X0K9	TJP1	0.0817755	Two Sample t-test	-2.77958	0
D4Q8H0_pk;ZAK	D4Q8H0	pk;ZAK	0.559995	Two Sample t-test	-0.298345	0					B5MDL5_MAPK12	B5MDL5	MAPK12	0.744728	Two Sample t-test	0.138405	0					A0A087X0M4_SLC4A1AP	A0A087X0M4	SLC4A1AP	0.044857	Two Sample t-test	1.66094	0
D6R938_CAMK2D	D6R938	CAMK2D	0.0516301	Two Sample t-test	1.69654	0					B7WP74_CWC22	B7WP74	CWC22	0.386872	Two Sample t-test	-3.99187	0					A0A087X0R6_SNX12	A0A087X0R6	SNX12	0.106526	Welch Two Sample t-test	2.17393	0
D6RBV2_LMAN2	D6RBV2	LMAN2	0.459894	Two Sample t-test	0.265646	0					B7WPE2_EML3	B7WPE2	EML3	0.781183	Two Sample t-test	-0.178381	0					A0A087X0S5_COL6A1	A0A087X0S5	COL6A1	0.833741	Two Sample t-test	-0.245866	0
D6REX3_SEC31A	D6REX3	SEC31A	0.100001	Two Sample t-test	0.371346	0					B7Z4W5_CCBL1	B7Z4W5	CCBL1	0.12336	Two Sample t-test	1.37879	0					A0A087X1A5_STAU1	A0A087X1A5	STAU1	0.289391	Two Sample t-test	-2.18608	0
D6RFG8_DCK	D6RFG8	DCK	0.0282376	Two Sample t-test	-0.739456	0					B7Z6D5_DDX27	B7Z6D5	DDX27	0.900054	Two Sample t-test	0.042266	0					A0A087X1E4_ARFIP2	A0A087X1E4	ARFIP2	0.806127	Two Sample t-test	0.320005	0
D6RHI9_RNASET2	D6RHI9	RNASET2	0.483538	Two Sample t-test	-0.549698	0					B7Z879_VPS11	B7Z879	VPS11	0.660415	Two Sample t-test	0.730204	0					A0A087X1F5_SYNJ2BP-COX16;SYNJ2BP	A0A087X1F5	SYNJ2BP-COX16;SYNJ2BP	0.96278	Two Sample t-test	-0.273475	0
D6W601_ADAT3	D6W601	ADAT3	0.359672	Two Sample t-test	-0.930114	0					B7ZC38_SH3GLB2	B7ZC38	SH3GLB2	0.225092	Welch Two Sample t-test	-0.471141	0					A0A087X203_NEK3	A0A087X203	NEK3	0.867334	Two Sample t-test	0.398111	0
E5KLJ5_OPA1	E5KLJ5	OPA1	0.70917	Welch Two Sample t-test	0.229147	0					B8ZZ87_MZT2B;MZT2A	B8ZZ87	MZT2B;MZT2A	0.717005	Two Sample t-test	1.12795	0					A0A087X211_KIAA1524	A0A087X211	KIAA1524	0.732389	Two Sample t-test	-0.634118	0
E5RG17_TATDN1	E5RG17	TATDN1	0.824298	Two Sample t-test	-0.257564	0					B8ZZZ1_AP1S3	B8ZZZ1	AP1S3	0.354998	Two Sample t-test	0.463632	0					A0A087X256_KIAA1033	A0A087X256	KIAA1033	0.0328813	Two Sample t-test	-1.65285	0
E5RHG8_TCEB1	E5RHG8	TCEB1	0.341685	Two Sample t-test	-0.808696	0					B9A018_USP39	B9A018	USP39	0.386748	Two Sample t-test	-1.65864	0					A0A087X2D8_SPAG9	A0A087X2D8	SPAG9	0.0777102	Two Sample t-test	-0.307471	0
E5RIH5_TTI2	E5RIH5	TTI2	0.796635	Two Sample t-test	0.404063	0					B9A057_COA5	B9A057	COA5	0.760538	Two Sample t-test	0.803114	0					A0A087X2I1_PSMC6	A0A087X2I1	PSMC6	0.198553	Two Sample t-test	-2.52331	0
E5RJK7_LYRM2	E5RJK7	LYRM2	0.719245	Two Sample t-test	-0.495972	0					B9EGQ5_WIZ	B9EGQ5	WIZ	0.391612	Two Sample t-test	-0.807592	0					A0A087X2I2_GPX4	A0A087X2I2	GPX4	0.0796938	Two Sample t-test	2.7585	0
E5RK69_ANXA6	E5RK69	ANXA6	0.773315	Two Sample t-test	-0.0758671	0					C9IYN3_HNRNPLL;HNRPLL	C9IYN3	HNRNPLL;HNRPLL	0.315056	Two Sample t-test	0.215463	0					A0A088AWN8_NARF	A0A088AWN8	NARF	0.812528	Two Sample t-test	-0.317325	0
E7EM64_COPS6	E7EM64	COPS6	0.235876	Two Sample t-test	-0.749024	0					C9J0I9_ZC3HC1	C9J0I9	ZC3HC1	0.256874	Two Sample t-test	-0.473626	0					A0A096LNH6_DOCK1	A0A096LNH6	DOCK1	0.215116	Two Sample t-test	0.713554	0
E7EMA9_ATHL1	E7EMA9	ATHL1	0.352276	Two Sample t-test	0.333416	0					C9J0J7_PFN2	C9J0J7	PFN2	0.989486	Two Sample t-test	-0.00272655	0					A0A096LP10_ALG13	A0A096LP10	ALG13	0.388563	Two Sample t-test	-1.47391	0
E7EMV7_TNIP1	E7EMV7	TNIP1	0.609112	Two Sample t-test	0.624086	0					C9J0K6_SRI	C9J0K6	SRI	0.795966	Two Sample t-test	0.208821	0					A0A096LP25_AAK1	A0A096LP25	AAK1	0.349806	Two Sample t-test	1.30051	0
E7EPT4_NDUFV2	E7EPT4	NDUFV2	0.632174	Two Sample t-test	-1.09913	0					C9J0Q5_NCOR2	C9J0Q5	NCOR2	0.482802	Two Sample t-test	0.419412	0					A0A096LP75_WASH3P;WASH2P	A0A096LP75	WASH3P;WASH2P	0.698905	Two Sample t-test	0.373024	0
E7EQ69_NAA50	E7EQ69	NAA50	0.90887	Two Sample t-test	0.0263094	0					C9J2P0_UBE2E1	C9J2P0	UBE2E1	0.106567	Two Sample t-test	-0.117524	0					A0A0A0MQR1_MAP4K5	A0A0A0MQR1	MAP4K5	0.839271	Two Sample t-test	-0.353822	0
E7ESK7_YWHAZ	E7ESK7	YWHAZ	0.906144	Two Sample t-test	0.144768	0					C9J2P9_CBLL1	C9J2P9	CBLL1	0.838528	Two Sample t-test	-0.495624	0					A0A0A0MQR2_RTFDC1	A0A0A0MQR2	RTFDC1	0.385163	Two Sample t-test	-1.07423	0
E7ETA6_PCM1	E7ETA6	PCM1	0.297168	Two Sample t-test	-0.841259	0					C9J2U0_CCNE1	C9J2U0	CCNE1	0.854952	Welch Two Sample t-test	0.166166	0					A0A0A0MQS1_PYCRL	A0A0A0MQS1	PYCRL	0.641909	Two Sample t-test	1.3224	0
E7ETU5_RBMS1	E7ETU5	RBMS1	0.584333	Two Sample t-test	-0.954274	0					C9J2Y9_POLR2B	C9J2Y9	POLR2B	0.207753	Two Sample t-test	1.1477	0					A0A0A0MQT4_DCAF10	A0A0A0MQT4	DCAF10	0.373713	Two Sample t-test	-1.04586	0
E7EU96_CSNK2A1;CSNK2A3	E7EU96	CSNK2A1;CSNK2A3	0.0177835	Two Sample t-test	-1.09638	0					C9J381_IMPDH1	C9J381	IMPDH1	0.782299	Two Sample t-test	-0.530603	0					A0A0A0MR05_MLST8	A0A0A0MR05	MLST8	0.450845	Two Sample t-test	-1.04916	0
E7EUU4_EIF4G1	E7EUU4	EIF4G1	0.875907	Two Sample t-test	0.254543	0					C9J3G2_CBWD2;CBWD1;CBWD5;CBWD3;CBWD7;CBWD6	C9J3G2	CBWD2;CBWD1;CBWD5;CBWD3;CBWD7;CBWD6	0.555636	Two Sample t-test	-0.525434	0					A0A0A0MR66_RBM10	A0A0A0MR66	RBM10	0.424054	Two Sample t-test	-0.654753	0
E7EV05_ZFAND2B	E7EV05	ZFAND2B	0.141893	Two Sample t-test	-2.28138	0					C9J3L8_SSR1	C9J3L8	SSR1	0.47607	Two Sample t-test	-1.67942	0					A0A0A0MR88_FAM21C	A0A0A0MR88	FAM21C	0.160825	Two Sample t-test	-2.78316	0
E7EV99_ADD1	E7EV99	ADD1	0.416601	Two Sample t-test	-0.884311	0					C9J494_MKRN2	C9J494	MKRN2	0.607888	Two Sample t-test	-0.535679	0					A0A0A0MRC4_GPSM1	A0A0A0MRC4	GPSM1	0.0717298	Two Sample t-test	1.43991	0
E7EVC7_ATG16L1	E7EVC7	ATG16L1	0.122039	Two Sample t-test	-0.44469	0					C9J712_PFN2	C9J712	PFN2	0.074296	Two Sample t-test	-0.619435	0					A0A0A0MRE5_ASAP1	A0A0A0MRE5	ASAP1	0.422742	Welch Two Sample t-test	0.955004	0
E7EVX8_PRPF31	E7EVX8	PRPF31	0.12954	Two Sample t-test	-1.17751	0					C9J7E5_TNPO3	C9J7E5	TNPO3	0.162644	Two Sample t-test	-0.382703	0					A0A0A0MRE6_WDR47	A0A0A0MRE6	WDR47	0.787898	Two Sample t-test	-0.481745	0
E7EWM3_ZMIZ2	E7EWM3	ZMIZ2	0.335323	Two Sample t-test	-0.436762	0					C9J9K3_RPSA	C9J9K3	RPSA	0.310281	Two Sample t-test	2.29482	0					A0A0A0MRF6_AKAP9	A0A0A0MRF6	AKAP9	0.702986	Two Sample t-test	-1.35968	0
E7EX90_DCTN1;DKFZp686E0752	E7EX90	DCTN1;DKFZp686E0752	0.654638	Two Sample t-test	-1.34246	0					C9JC87_AP4M1	C9JC87	AP4M1	0.0353316	Two Sample t-test	-2.40607	1					A0A0A0MRJ6_PCMT1	A0A0A0MRJ6	PCMT1	0.640888	Two Sample t-test	0.225524	0
E9PC47_LIMK1	E9PC47	LIMK1	0.0391437	Two Sample t-test	2.52266	1					C9JCC6_DRAP1	C9JCC6	DRAP1	0.63063	Two Sample t-test	0.0780748	0					A0A0A0MRM8_MYO6	A0A0A0MRM8	MYO6	0.00958449	Two Sample t-test	-0.965173	0
E9PCH4_RAPGEF6	E9PCH4	RAPGEF6	0.854445	Two Sample t-test	0.18096	0					C9JG97_AAMP	C9JG97	AAMP	0.283137	Two Sample t-test	0.507458	0					A0A0A0MRP2_FPGT	A0A0A0MRP2	FPGT	0.52763	Two Sample t-test	0.506256	0
E9PD53_SMC4	E9PD53	SMC4	0.615558	Two Sample t-test	-1.26053	0					C9JIF9_APEH	C9JIF9	APEH	0.378679	Two Sample t-test	0.685349	0					A0A0A0MRY0_TBC1D22A	A0A0A0MRY0	TBC1D22A	0.146663	Two Sample t-test	1.7231	0
E9PDF6_MYO1B	E9PDF6	MYO1B	0.862567	Two Sample t-test	0.38616	0					C9JJ19_MRPS34	C9JJ19	MRPS34	0.789506	Two Sample t-test	0.458928	0					A0A0A0MS52_CAMK2G	A0A0A0MS52	CAMK2G	0.60033	Two Sample t-test	0.363318	0
E9PDR0_PCCB	E9PDR0	PCCB	0.885401	Two Sample t-test	-0.156208	0					C9JLB7_OXNAD1	C9JLB7	OXNAD1	0.554425	Two Sample t-test	0.855294	0					A0A0A0MS70_MYD88	A0A0A0MS70	MYD88	0.802282	Two Sample t-test	-0.241134	0
E9PF18_HADH	E9PF18	HADH	0.980387	Two Sample t-test	0.00194232	0					C9JLU1_POLR2H	C9JLU1	POLR2H	0.902886	Two Sample t-test	-0.0414392	0					A0A0A0MSB4_OSBP2	A0A0A0MSB4	OSBP2	0.189159	Two Sample t-test	-1.42715	0
E9PFH7_MAPK8IP3	E9PFH7	MAPK8IP3	0.16546	Two Sample t-test	-0.947036	0					C9JME2_FARP1	C9JME2	FARP1	0.222785	Two Sample t-test	0.428726	0					A0A0A0MSB8_EXOC7	A0A0A0MSB8	EXOC7	0.288645	Two Sample t-test	0.402003	0
E9PFK9_RABGEF1	E9PFK9	RABGEF1	0.0442261	Two Sample t-test	-0.991939	0					C9JNE2_OARD1	C9JNE2	OARD1	0.671682	Two Sample t-test	-0.560326	0					A0A0A0MSG0_WIPF3	A0A0A0MSG0	WIPF3	0.731398	Welch Two Sample t-test	-0.837871	0
E9PGC0_RASA1	E9PGC0	RASA1	0.719836	Two Sample t-test	-0.0552351	0					C9JP00_MBNL1	C9JP00	MBNL1	0.829581	Two Sample t-test	-0.178646	0					A0A0A0MSK6_ARHGAP5	A0A0A0MSK6	ARHGAP5	0.997044	Two Sample t-test	-0.00265339	0
E9PGT3_RPS6KA1	E9PGT3	RPS6KA1	0.940486	Two Sample t-test	0.0273928	0					C9JQB1_NME6	C9JQB1	NME6	0.673978	Two Sample t-test	0.350342	0					A0A0A0MT32_LIPA	A0A0A0MT32	LIPA	0.3105	Two Sample t-test	-1.19607	0
E9PH64_NDUFB9	E9PH64	NDUFB9	0.98831	Two Sample t-test	0.00724547	0					C9JQV0_C7orf50	C9JQV0	C7orf50	0.184446	Welch Two Sample t-test	2.41501	0					A0A0A0MTH3_ILK	A0A0A0MTH3	ILK	0.217078	Two Sample t-test	-1.20779	0
E9PHC0_INPP4B	E9PHC0	INPP4B	0.726569	Two Sample t-test	-0.506489	0					C9JRZ6_CHCHD3	C9JRZ6	CHCHD3	0.579116	Welch Two Sample t-test	-1.3814	0					A0A0A0MTH9_BTAF1	A0A0A0MTH9	BTAF1	0.164235	Two Sample t-test	-1.89556	0
E9PHM2_LARS2	E9PHM2	LARS2	0.251465	Two Sample t-test	-0.216995	0					C9JXB9_DNAJB2	C9JXB9	DNAJB2	0.460534	Two Sample t-test	3.95789	0					A0A0A0MTN0_CUL2	A0A0A0MTN0	CUL2	0.110961	Two Sample t-test	-0.472035	0
E9PHY5_EPB41L2	E9PHY5	EPB41L2	0.760876	Two Sample t-test	0.213638	0					C9JYM0_POP7	C9JYM0	POP7	0.887076	Two Sample t-test	0.378727	0					A0A0A6YYH1_C15orf38-AP3S2;ARPIN	A0A0A6YYH1	C15orf38-AP3S2;ARPIN	0.704335	Two Sample t-test	0.282613	0
E9PIE3_PRKCDBP	E9PIE3	PRKCDBP	0.57045	Two Sample t-test	-1.20934	0					D3YTB1_RPL32	D3YTB1	RPL32	0.649839	Welch Two Sample t-test	0.383488	0					A0A0A6YYL2_SULT1A4;SULT1A3	A0A0A6YYL2	SULT1A4;SULT1A3	0.175264	Two Sample t-test	-1.45148	0
E9PJ55_TCP11L1	E9PJ55	TCP11L1	0.880683	Two Sample t-test	-0.110357	0					D4Q8H0_pk;ZAK	D4Q8H0	pk;ZAK	0.285987	Two Sample t-test	-0.713751	0					A0A0A6YYL4_CORO7-PAM16;CORO7;PAM16	A0A0A6YYL4	CORO7-PAM16;CORO7;PAM16	0.243839	Two Sample t-test	5.06541	0
E9PJ81_UBXN1	E9PJ81	UBXN1	0.103077	Two Sample t-test	-0.485881	0					D6R938_CAMK2D	D6R938	CAMK2D	0.90666	Two Sample t-test	0.0551219	0					A0A0B4J1R7_C10orf32-ASMT;C10orf32	A0A0B4J1R7	C10orf32-ASMT;C10orf32	0.96206	Two Sample t-test	0.194114	0
E9PJD7_CYHR1	E9PJD7	CYHR1	0.100536	Two Sample t-test	-1.04994	0					D6RAJ6_FBXO4	D6RAJ6	FBXO4	0.0822245	Two Sample t-test	-0.518571	0					A0A0B4J1S8_PI4KB	A0A0B4J1S8	PI4KB	0.803236	Two Sample t-test	-0.345798	0
E9PJE4_COMMD5	E9PJE4	COMMD5	0.0768645	Two Sample t-test	1.68093	0					D6RB81_AMACR	D6RB81	AMACR	0.390807	Two Sample t-test	-3.29821	0					A0A0B4J1W3_NAA15	A0A0B4J1W3	NAA15	0.42991	Two Sample t-test	-0.34415	0
E9PJM3_FBXO3	E9PJM3	FBXO3	0.650801	Two Sample t-test	-0.250317	0					D6RBD1_ATG10	D6RBD1	ATG10	0.271031	Two Sample t-test	2.33116	0					A0A0B4J1Z1_SRSF7	A0A0B4J1Z1	SRSF7	0.955101	Two Sample t-test	-0.0684911	0
E9PK54_HSPA8	E9PK54	HSPA8	0.421344	Two Sample t-test	-2.38896	0					D6RBJ1_ISL1	D6RBJ1	ISL1	0.89665	Two Sample t-test	0.243233	0					A0A0B4J294_TRAPPC2L	A0A0B4J294	TRAPPC2L	0.554418	Two Sample t-test	0.630888	0
E9PK91_BCLAF1	E9PK91	BCLAF1	0.247368	Two Sample t-test	1.6415	0					D6RBV2_LMAN2	D6RBV2	LMAN2	0.180114	Two Sample t-test	0.885664	0					A0A0B4J2A0_TRPV1;SHPK	A0A0B4J2A0	TRPV1;SHPK	0.0420116	Two Sample t-test	1.16386	0
E9PL17_CLP1	E9PL17	CLP1	0.500617	Two Sample t-test	0.328978	0					D6REB5_IDUA	D6REB5	IDUA	0.558133	Two Sample t-test	-1.19195	0					A0A0B4J2G4_LRRC41	A0A0B4J2G4	LRRC41	0.920274	Two Sample t-test	0.207137	0
E9PL24_PDE4DIP	E9PL24	PDE4DIP	0.706166	Two Sample t-test	0.361298	0					D6REL5_FAM175A	D6REL5	FAM175A	0.551026	Two Sample t-test	-1.29184	0					A0A0C4DFN8_FDXR	A0A0C4DFN8	FDXR	0.355881	Two Sample t-test	0.382114	0
E9PL57_NEDD8-MDP1	E9PL57	NEDD8-MDP1	0.0970363	Two Sample t-test	-2.56856	0					D6REX3_SEC31A	D6REX3	SEC31A	0.0340703	Two Sample t-test	-0.568117	0					A0A0C4DFR8_UXT	A0A0C4DFR8	UXT	0.289932	Two Sample t-test	-2.50727	0
E9PLK3_NPEPPS	E9PLK3	NPEPPS	0.175455	Two Sample t-test	-0.782874	0					D6RFG8_DCK	D6RFG8	DCK	0.850715	Two Sample t-test	-0.0555508	0					A0A0C4DFT3_DLG1	A0A0C4DFT3	DLG1	0.518075	Two Sample t-test	-0.778594	0
E9PMH5_BIRC2	E9PMH5	BIRC2	0.328412	Two Sample t-test	0.808488	0					D6RGG3_COL12A1	D6RGG3	COL12A1	0.666559	Welch Two Sample t-test	-0.407443	0					A0A0C4DFX9_NELFA	A0A0C4DFX9	NELFA	0.974481	Two Sample t-test	-0.0251632	0
E9PMR6_ARHGEF12	E9PMR6	ARHGEF12	0.153326	Two Sample t-test	4.75369	0					D6RGI3_11-Sep	D6RGI3	2020-09-11	0.547123	Two Sample t-test	1.76733	0					A0A0C4DG44_HTRA2	A0A0C4DG44	HTRA2	0.278681	Two Sample t-test	2.37972	0
E9PMW6_SNX15	E9PMW6	SNX15	0.62889	Two Sample t-test	0.244539	0					D6RHI9_RNASET2	D6RHI9	RNASET2	0.4327	Two Sample t-test	0.892579	0					A0A0C4DG89_DDX46	A0A0C4DG89	DDX46	0.885768	Two Sample t-test	0.055617	0
E9PN48_ARFGAP2	E9PN48	ARFGAP2	0.506526	Two Sample t-test	-1.0983	0					D6W601_ADAT3	D6W601	ADAT3	0.562236	Two Sample t-test	-0.599264	0					A0A0C4DGA2_ECI2	A0A0C4DGA2	ECI2	0.417126	Welch Two Sample t-test	0.754292	0
E9PS17_SCYL1	E9PS17	SCYL1	0.979727	Two Sample t-test	-0.00564695	0					E5KLK1_OPA1	E5KLK1	OPA1	0.236073	Two Sample t-test	-0.926882	0					A0A0C4DGB9_PPA2	A0A0C4DGB9	PPA2	0.087658	Two Sample t-test	-1.04703	0
E9PSH4_MAF1	E9PSH4	MAF1	0.0039838	Two Sample t-test	1.1531	0					E5RFJ1_NSMCE2	E5RFJ1	NSMCE2	0.979524	Two Sample t-test	-0.0303438	0					A0A0C4DGE6_ARHGAP27	A0A0C4DGE6	ARHGAP27	0.0485237	Two Sample t-test	1.58252	0
F1T0I1_SEC16A	F1T0I1	SEC16A	0.746015	Two Sample t-test	0.360075	0					E5RFU2_EPHX2	E5RFU2	EPHX2	0.989341	Two Sample t-test	0.0407078	0					A0A0C4DGP0_PITPNC1	A0A0C4DGP0	PITPNC1	0.448262	Two Sample t-test	-0.287164	0
F2Z2T2_XPA	F2Z2T2	XPA	0.876962	Two Sample t-test	-0.553756	0					E5RG17_TATDN1	E5RG17	TATDN1	0.768053	Two Sample t-test	0.19585	0					A0A0D9SEI0_C6orf203	A0A0D9SEI0	C6orf203	0.0944694	Two Sample t-test	3.07488	0
F2Z2W7_TRMT2A	F2Z2W7	TRMT2A	0.373002	Two Sample t-test	-0.103912	0					E5RIZ4_MRPL15	E5RIZ4	MRPL15	0.469401	Two Sample t-test	1.43859	0					A0A0D9SEI3_CDK11B;CDC2L1;CDK11A	A0A0D9SEI3	CDK11B;CDC2L1;CDK11A	0.109228	Two Sample t-test	-2.88442	0
F5GWT4_WNK1	F5GWT4	WNK1	0.980643	Two Sample t-test	0.0706124	0					E5RJM0_CPEB4	E5RJM0	CPEB4	0.347002	Two Sample t-test	-1.25733	0					A0A0D9SEJ5_FAM120B	A0A0D9SEJ5	FAM120B	0.828719	Two Sample t-test	0.159249	0
F5GWX5_CHD4	F5GWX5	CHD4	0.793461	Two Sample t-test	0.59799	0					E5RK69_ANXA6	E5RK69	ANXA6	0.488494	Two Sample t-test	0.551786	0					A0A0D9SEU5_RANBP10	A0A0D9SEU5	RANBP10	0.135427	Two Sample t-test	-3.2297	0
F5GXE4_ATE1	F5GXE4	ATE1	0.0669402	Two Sample t-test	-0.438708	0					E7EM64_COPS6	E7EM64	COPS6	0.292904	Two Sample t-test	-0.237878	0					A0A0D9SFB3_DDX3X;DDX3Y	A0A0D9SFB3	DDX3X;DDX3Y	0.947073	Two Sample t-test	0.016535	0
F5GYT8_MCCC1	F5GYT8	MCCC1	0.427137	Welch Two Sample t-test	0.307445	0					E7EMF1_ITGA2	E7EMF1	ITGA2	0.647922	Two Sample t-test	1.71595	0					A0A0D9SFK2_MYO18A	A0A0D9SFK2	MYO18A	0.149917	Two Sample t-test	-1.14019	0
F5GZS6_SLC3A2	F5GZS6	SLC3A2	0.828383	Two Sample t-test	-0.486297	0					E7EMW7_UBR5	E7EMW7	UBR5	0.104198	Two Sample t-test	-1.26554	0					A0A0D9SFL2_PNKP	A0A0D9SFL2	PNKP	0.146128	Two Sample t-test	1.8135	0
F5GZY7_GABARAPL1	F5GZY7	GABARAPL1	0.544398	Two Sample t-test	0.926895	0					E7EP90_POLR2J3;POLR2J2	E7EP90	POLR2J3;POLR2J2	0.420277	Two Sample t-test	-0.505373	0					A0A0D9SG71_UBE2A	A0A0D9SG71	UBE2A	0.967143	Two Sample t-test	0.206652	0
F5H0F9_ANAPC5	F5H0F9	ANAPC5	0.414459	Two Sample t-test	-1.23178	0					E7EPP7_STXBP4	E7EPP7	STXBP4	0.314252	Two Sample t-test	-2.86854	0					A0A0G2JH68_DIAPH1	A0A0G2JH68	DIAPH1	0.252758	Two Sample t-test	-0.582937	0
F5H0R1_TUT1	F5H0R1	TUT1	0.82863	Two Sample t-test	-0.227746	0					E7EQ69_NAA50	E7EQ69	NAA50	0.170654	Two Sample t-test	-0.395969	0					A0A0G2JHC2_PPP1R18	A0A0G2JHC2	PPP1R18	0.149103	Two Sample t-test	1.08136	0
F5H1D6_POLE	F5H1D6	POLE	0.738884	Two Sample t-test	-0.171992	0					E7EQZ4_SMN1;SMN2	E7EQZ4	SMN1;SMN2	0.762259	Two Sample t-test	1.55046	0					A0A0G2JMG8_NLRP2	A0A0G2JMG8	NLRP2	0.244202	Two Sample t-test	0.571398	0
F5H1Z6_STARD10	F5H1Z6	STARD10	0.163669	Two Sample t-test	-1.16131	0					E7ERI8_CLASP2	E7ERI8	CLASP2	0.405785	Two Sample t-test	-0.393733	0					A0A0G2JMS7_SCRIB	A0A0G2JMS7	SCRIB	0.532539	Two Sample t-test	2.43973	0
F5H365_SEC23A	F5H365	SEC23A	0.941551	Two Sample t-test	-0.0162714	0					E7ERR0_KLHDC3	E7ERR0	KLHDC3	0.0149013	Two Sample t-test	-1.75287	0					A0A0G2JNZ5_GBA	A0A0G2JNZ5	GBA	0.144687	Two Sample t-test	0.665039	0
F5H4Q5_VPS37C	F5H4Q5	VPS37C	0.683199	Two Sample t-test	-0.530195	0					E7ESV4_RAP1B	E7ESV4	RAP1B	0.181522	Two Sample t-test	3.43496	0					A0A0J9YWL0_AIM1	A0A0J9YWL0	AIM1	0.106011	Welch Two Sample t-test	-1.07291	0
F5H4V9_PDCD2	F5H4V9	PDCD2	0.101076	Two Sample t-test	-1.01069	0					E7ESY4_MTA1	E7ESY4	MTA1	0.475431	Two Sample t-test	2.63946	0					A0A0R4J2E8_MATR3	A0A0R4J2E8	MATR3	0.0609332	Two Sample t-test	-1.70111	0
F5H527_SSH2	F5H527	SSH2	0.593406	Two Sample t-test	-1.51555	0					E7ET15_U2SURP	E7ET15	U2SURP	0.689848	Two Sample t-test	0.625101	0					A0A0U1RQK7_EIF4G3	A0A0U1RQK7	EIF4G3	0.352147	Two Sample t-test	1.25409	0
F5H5D3_TUBA1C	F5H5D3	TUBA1C	0.85735	Two Sample t-test	0.0411637	0					E7ETK0_RPS24	E7ETK0	RPS24	0.531718	Welch Two Sample t-test	3.93939	0					A0A0U1RR32_HIST1H2AJ;HIST1H2AH;H2AFJ;HIST1H2AC;HIST3H2A;HIST1H2AD;HIST1H2AG;HIST1H2AB;H2AFX;HIST2H2AC;HIST2H2AB;HIST2H2AA3;HIST1H2AA	A0A0U1RR32	HIST1H2AJ;HIST1H2AH;H2AFJ;HIST1H2AC;HIST3H2A;HIST1H2AD;HIST1H2AG;HIST1H2AB;H2AFX;HIST2H2AC;HIST2H2AB;HIST2H2AA3;HIST1H2AA	0.789724	Two Sample t-test	-0.383966	0
F5H5P2_BCKDHA	F5H5P2	BCKDHA	0.800044	Two Sample t-test	0.470164	0					E7ETU5_RBMS1	E7ETU5	RBMS1	0.807176	Two Sample t-test	0.499249	0					A0A0U1RR63_PTEN	A0A0U1RR63	PTEN	0.0197964	Two Sample t-test	-0.312754	0
F5H5U2_DDX55	F5H5U2	DDX55	0.981288	Two Sample t-test	-0.0412984	0					E7EU35_PITPNC1	E7EU35	PITPNC1	0.481316	Two Sample t-test	-0.159015	0					A0A0U1RRB6_EXOC6B	A0A0U1RRB6	EXOC6B	0.210714	Two Sample t-test	0.358461	0
F5H8H2_MVK	F5H8H2	MVK	0.359133	Two Sample t-test	1.00969	0					E7EU96_CSNK2A1;CSNK2A3	E7EU96	CSNK2A1;CSNK2A3	0.795306	Two Sample t-test	0.114827	0					A0A0U1RRL8_SPATA20	A0A0U1RRL8	SPATA20	0.435617	Two Sample t-test	-0.379984	0
F6QDS0_DDX19A	F6QDS0	DDX19A	0.232018	Two Sample t-test	-0.636357	0					E7EUI8_G6PD	E7EUI8	G6PD	0.675704	Two Sample t-test	-0.733411	0					A0A0X1KG71_NELFB	A0A0X1KG71	NELFB	0.00134446	Two Sample t-test	1.42654	0
F6U1T9_PPP3R1	F6U1T9	PPP3R1	0.211935	Two Sample t-test	-3.41747	0					E7EUU4_EIF4G1	E7EUU4	EIF4G1	0.283191	Two Sample t-test	-0.214296	0					A0A140T955_HLA-A;HLA-C;HLA-B	A0A140T955	HLA-A;HLA-C;HLA-B	0.944863	Welch Two Sample t-test	0.145496	0
F6UJY1_HYI	F6UJY1	HYI	0.0940818	Two Sample t-test	-8.27362	0					E7EVX8_PRPF31	E7EVX8	PRPF31	0.652454	Two Sample t-test	-0.280485	0					A0A140TA40_VARS2	A0A140TA40	VARS2	0.730269	Two Sample t-test	0.509854	0
F6UZG9_FBXO18	F6UZG9	FBXO18	0.52762	Two Sample t-test	-0.890953	0					E7EW69_10-Sep	E7EW69	2020-09-10	0.0236154	Two Sample t-test	-0.609042	0					A0A1B0GUA3_KIAA1279	A0A1B0GUA3	KIAA1279	0.0852889	Two Sample t-test	0.828277	0
F6VZ39_RBM38;RBM24	F6VZ39	RBM38;RBM24	0.38309	Two Sample t-test	-1.97007	0					E7EWM3_ZMIZ2	E7EWM3	ZMIZ2	0.705579	Two Sample t-test	-1.36164	0					A0A1B0GV47_KIF21A	A0A1B0GV47	KIF21A	0.442089	Two Sample t-test	0.322244	0
F8VQZ7_METAP2	F8VQZ7	METAP2	0.342469	Two Sample t-test	-1.0103	0					E7EWW0_C16orf62	E7EWW0	C16orf62	0.156749	Two Sample t-test	-0.297271	0					A0A1B0GVD5_CTSD	A0A1B0GVD5	CTSD	0.838716	Two Sample t-test	-0.0695944	0
F8VUW5_DAZAP2	F8VUW5	DAZAP2	0.152103	Two Sample t-test	-3.30459	0					E7EX90_DCTN1;DKFZp686E0752	E7EX90	DCTN1;DKFZp686E0752	0.518366	Two Sample t-test	1.08747	0					A0A1B0GVV3_RILPL1	A0A1B0GVV3	RILPL1	0.220572	Two Sample t-test	-1.02933	0
F8VVS7_CASP9	F8VVS7	CASP9	0.0191843	Two Sample t-test	-1.69081	0					E9PC47_LIMK1	E9PC47	LIMK1	0.638731	Two Sample t-test	-0.339173	0					A0A1B0GWI2_CLN5	A0A1B0GWI2	CLN5	0.826627	Two Sample t-test	-0.203339	0
F8VW41_PACS2	F8VW41	PACS2	0.0586687	Two Sample t-test	0.842609	0					E9PC69_MARK2	E9PC69	MARK2	0.620909	Welch Two Sample t-test	1.02429	0					A0A1C7CYX9_DPYSL2	A0A1C7CYX9	DPYSL2	0.142844	Two Sample t-test	-1.48273	0
F8W1A4_AK2	F8W1A4	AK2	0.320506	Two Sample t-test	-0.692559	0					E9PC90_CCNB1	E9PC90	CCNB1	0.615019	Two Sample t-test	0.358844	0					A0AVT1_UBA6	A0AVT1	UBA6	0.148616	Two Sample t-test	0.318995	0
F8W8D3_SLBP	F8W8D3	SLBP	0.235989	Two Sample t-test	-2.75039	0					E9PCH4_RAPGEF6	E9PCH4	RAPGEF6	0.903695	Two Sample t-test	0.271055	0					A0JNW5_UHRF1BP1L	A0JNW5	UHRF1BP1L	0.916423	Two Sample t-test	0.0938203	0
F8W8I6_TIA1	F8W8I6	TIA1	0.387501	Two Sample t-test	-0.497458	0					E9PDF6_MYO1B	E9PDF6	MYO1B	0.566999	Two Sample t-test	-0.177095	0					A1A4S6_ARHGAP10	A1A4S6	ARHGAP10	0.371888	Two Sample t-test	-1.42318	0
F8W8M4_ABLIM1	F8W8M4	ABLIM1	0.784178	Two Sample t-test	0.820491	0					E9PDK2_UNKL	E9PDK2	UNKL	0.0762853	Two Sample t-test	-3.333	0					A1X283_SH3PXD2B	A1X283	SH3PXD2B	0.128272	Two Sample t-test	0.433151	0
F8W930_IGF2BP2	F8W930	IGF2BP2	0.855186	Two Sample t-test	0.15462	0					E9PDR0_PCCB	E9PDR0	PCCB	0.669977	Two Sample t-test	0.385226	0					A2A274_ACO2	A2A274	ACO2	0.140532	Two Sample t-test	0.562053	0
F8W9A8_PPIP5K1	F8W9A8	PPIP5K1	0.876453	Two Sample t-test	0.128253	0					E9PDU5_WDR6	E9PDU5	WDR6	0.614228	Two Sample t-test	0.351348	0					A2A2F0_RALGAPB	A2A2F0	RALGAPB	0.655542	Two Sample t-test	-0.790221	0
F8WA39_MTMR1	F8WA39	MTMR1	0.641563	Two Sample t-test	-0.25119	0					E9PER6_PDPK1;PDPK2P	E9PER6	PDPK1;PDPK2P	0.918059	Two Sample t-test	0.0609795	0					A2A2Q9_AAR2	A2A2Q9	AAR2	0.110758	Two Sample t-test	-1.59889	0
F8WAN1_SPECC1L-ADORA2A;SPECC1L	F8WAN1	SPECC1L-ADORA2A;SPECC1L	0.00122511	Two Sample t-test	-0.527895	0					E9PF16_ACSF2	E9PF16	ACSF2	0.657602	Two Sample t-test	-0.636766	0					A2RUC4_TYW5	A2RUC4	TYW5	0.0979458	Two Sample t-test	-1.11662	0
F8WBW1_COMMD2	F8WBW1	COMMD2	0.620978	Two Sample t-test	-0.352221	0					E9PF18_HADH	E9PF18	HADH	0.332113	Two Sample t-test	-0.400173	0					A3KFL2_EXOSC2	A3KFL2	EXOSC2	0.341544	Welch Two Sample t-test	-1.82569	0
F8WCF6_ARPC4-TTLL3;ARPC4	F8WCF6	ARPC4-TTLL3;ARPC4	0.311472	Two Sample t-test	-0.504052	0					E9PFK9_RABGEF1	E9PFK9	RABGEF1	0.406716	Two Sample t-test	-0.1984	0					A3KN83-2_SBNO1	A3KN83-2	SBNO1	0.769608	Two Sample t-test	0.0845973	0
F8WD24_CDKN3	F8WD24	CDKN3	0.56986	Two Sample t-test	-0.803072	0					E9PG19_FCHSD2	E9PG19	FCHSD2	0.804791	Two Sample t-test	-0.250535	0					A4D104_LOC401307;UMAD1	A4D104	LOC401307;UMAD1	0.747437	Welch Two Sample t-test	-0.129316	0
F8WEC0_MMADHC	F8WEC0	MMADHC	0.724209	Two Sample t-test	-0.680025	0					E9PGC0_RASA1	E9PGC0	RASA1	0.783844	Two Sample t-test	-0.0528169	0					A5YKK6_CNOT1	A5YKK6	CNOT1	0.38552	Two Sample t-test	0.271746	0
G1UD79_SPACIA2;FAM122B	G1UD79	SPACIA2;FAM122B	0.201064	Two Sample t-test	-2.35765	0					E9PGC8_MAP1A	E9PGC8	MAP1A	0.531201	Two Sample t-test	-0.187733	0					A6NDG6_PGP	A6NDG6	PGP	0.936594	Two Sample t-test	0.16102	0
G3V0E5_TFRC	G3V0E5	TFRC	0.948293	Two Sample t-test	-0.0506964	0					E9PGT3_RPS6KA1	E9PGT3	RPS6KA1	0.757925	Two Sample t-test	0.0711896	0					A6NDU8_C5orf51	A6NDU8	C5orf51	0.21633	Two Sample t-test	1.29687	0
G3V1A6_GSDMD	G3V1A6	GSDMD	0.10977	Two Sample t-test	0.71423	0					E9PHV5_SSFA2	E9PHV5	SSFA2	0.903626	Two Sample t-test	-0.122157	0					A6NHR9_SMCHD1	A6NHR9	SMCHD1	0.0149259	Two Sample t-test	0.910191	0
G3V1V4_GTSF1	G3V1V4	GTSF1	0.567015	Two Sample t-test	-1.01527	0					E9PHY8_MROH1	E9PHY8	MROH1	0.885305	Two Sample t-test	0.151686	0					A6NHX0_GATSL2	A6NHX0	GATSL2	0.966447	Two Sample t-test	-0.0979261	0
G3V256_ZC3H14	G3V256	ZC3H14	0.698	Two Sample t-test	-1.1007	0					E9PJ81_UBXN1	E9PJ81	UBXN1	0.387686	Two Sample t-test	1.50056	0					A6NL54_ZMYM3	A6NL54	ZMYM3	0.35431	Welch Two Sample t-test	-1.96851	0
G3V3G9_DCAF8	G3V3G9	DCAF8	0.418917	Two Sample t-test	0.365808	0					E9PJD7_CYHR1	E9PJD7	CYHR1	0.373589	Welch Two Sample t-test	-0.411957	0					A6NMH6_08-sep	A6NMH6	2020-09-08	0.55095	Two Sample t-test	-0.686914	0
G3V4K3_VIPAS39	G3V4K3	VIPAS39	0.648589	Two Sample t-test	-0.427043	0					E9PK80_SIRT3	E9PK80	SIRT3	0.388741	Two Sample t-test	0.841694	0					A6NML8_DIAPH2	A6NML8	DIAPH2	0.19151	Two Sample t-test	0.561527	0
G3V541_HAUS4	G3V541	HAUS4	0.516992	Two Sample t-test	0.578086	0					E9PLK3_NPEPPS	E9PLK3	NPEPPS	0.479024	Two Sample t-test	0.324332	0					A6NMQ1_POLA1	A6NMQ1	POLA1	0.0671329	Two Sample t-test	-1.39581	0
G3V583_FAM177A1	G3V583	FAM177A1	0.216013	Two Sample t-test	-5.79618	0					E9PLL6_RPL27A	E9PLL6	RPL27A	0.813338	Two Sample t-test	-0.066945	0					A8K070_GPS1	A8K070	GPS1	0.849718	Two Sample t-test	0.0766765	0
G3V5E1_CCNK	G3V5E1	CCNK	0.303453	Two Sample t-test	1.28404	0					E9PLX2_RNF141	E9PLX2	RNF141	0.719804	Two Sample t-test	-1.03092	0					A8MQ02_MLLT4	A8MQ02	MLLT4	0.253079	Two Sample t-test	1.20647	0
G3V5T9_CDK2	G3V5T9	CDK2	0.89516	Two Sample t-test	0.0296154	0					E9PMH5_BIRC2	E9PMH5	BIRC2	0.650265	Two Sample t-test	-0.168041	0					A8MUM1_TSSC1	A8MUM1	TSSC1	0.733884	Two Sample t-test	-0.212472	0
G3XAI2_LAMB1	G3XAI2	LAMB1	0.418845	Two Sample t-test	-1.67281	0					E9PQR4_TUB	E9PQR4	TUB	0.04539	Two Sample t-test	-0.353682	0					A8MVZ6_BICD1	A8MVZ6	BICD1	0.0756325	Two Sample t-test	-0.635442	0
G5E9A6_USP11	G5E9A6	USP11	0.700059	Two Sample t-test	0.109747	0					E9PR44_CRYAB	E9PR44	CRYAB	0.784079	Two Sample t-test	0.16428	0					A8MXV4_NUDT19	A8MXV4	NUDT19	0.501192	Two Sample t-test	0.323063	0
G5E9C8_SOS1	G5E9C8	SOS1	0.707581	Two Sample t-test	-0.197357	0					E9PS17_SCYL1	E9PS17	SCYL1	0.143378	Two Sample t-test	-0.328137	0					A9UHW6_MIF4GD	A9UHW6	MIF4GD	0.938499	Two Sample t-test	-0.139904	0
G5E9E7_TJP1	G5E9E7	TJP1	0.62522	Two Sample t-test	0.715416	0					E9PSH4_MAF1	E9PSH4	MAF1	0.604525	Two Sample t-test	0.3747	0					B0QY89_EIF3L	B0QY89	EIF3L	0.068573	Two Sample t-test	-0.241311	0
G5E9L0_ARFGAP2	G5E9L0	ARFGAP2	0.391069	Two Sample t-test	0.422833	0					F2Z2B9_TUBGCP2	F2Z2B9	TUBGCP2	0.263789	Two Sample t-test	-1.41938	0					B0QYF8_MB	B0QYF8	MB	0.888952	Two Sample t-test	0.301225	0
G5E9Q6_PFN2	G5E9Q6	PFN2	0.318624	Two Sample t-test	0.458706	0					F2Z2V1_FGGY	F2Z2V1	FGGY	0.911519	Two Sample t-test	0.0497753	0					B1AHD1_NHP2L1	B1AHD1	NHP2L1	0.904737	Two Sample t-test	-0.0448402	0
G8JLB6_HNRNPH1	G8JLB6	HNRNPH1	0.334866	Two Sample t-test	-0.412926	0					F2Z2X4_XPO4	F2Z2X4	XPO4	0.012639	Two Sample t-test	-0.572419	0					B1AHR1_03-sep	B1AHR1	2020-09-03	0.550174	Two Sample t-test	-0.189281	0
G8JLH2_CDC25B	G8JLH2	CDC25B	0.402637	Two Sample t-test	-2.36125	0					F5GWN5_PIK3C2B	F5GWN5	PIK3C2B	0.104723	Two Sample t-test	-0.785208	0					B1AJY7_PSMD10	B1AJY7	PSMD10	0.957521	Two Sample t-test	0.0525369	0
H0Y494_SIK3	H0Y494	SIK3	0.165335	Two Sample t-test	-1.82904	0					F5GWT4_WNK1	F5GWT4	WNK1	0.467321	Two Sample t-test	0.165689	0					B1AKC9_EPHB2	B1AKC9	EPHB2	0.988535	Two Sample t-test	-0.0206101	0
H0Y517_CC2D1B	H0Y517	CC2D1B	0.151957	Two Sample t-test	5.09968	0					F5GWX5_CHD4	F5GWX5	CHD4	0.394011	Welch Two Sample t-test	0.558466	0					B1AKJ5_NRD1	B1AKJ5	NRD1	0.454653	Two Sample t-test	-0.557516	0
H0Y5C2_ATE1	H0Y5C2	ATE1	0.312746	Two Sample t-test	-0.373453	0					F5GX09_FAM76B	F5GX09	FAM76B	0.267299	Two Sample t-test	-1.93217	0					B1AKN7_NFIA	B1AKN7	NFIA	0.686193	Two Sample t-test	1.44212	0
H0Y9G6_MRPL3	H0Y9G6	MRPL3	0.840976	Two Sample t-test	0.24509	0					F5GXE4_ATE1	F5GXE4	ATE1	0.745101	Welch Two Sample t-test	-0.144431	0					B1AL69_CDC37L1	B1AL69	CDC37L1	0.0147558	Two Sample t-test	1.27771	0
H0Y9S6_RAB28	H0Y9S6	RAB28	0.932234	Welch Two Sample t-test	0.183956	0					F5GYJ5_SDHAF2	F5GYJ5	SDHAF2	0.703058	Two Sample t-test	0.526861	0					B1ALK7_ARHGEF7	B1ALK7	ARHGEF7	0.104901	Two Sample t-test	0.901845	0
H0Y9X1_TMA16	H0Y9X1	TMA16	0.0755046	Two Sample t-test	-1.69315	0					F5GYR0_ABLIM2	F5GYR0	ABLIM2	0.345273	Two Sample t-test	5.76715	0					B1AMS2_06-sep	B1AMS2	2020-09-06	0.15201	Two Sample t-test	-0.32241	0
H0YA68_MAN2B2	H0YA68	MAN2B2	0.321008	Two Sample t-test	-2.73583	0					F5GZ90_DTL	F5GZ90	DTL	0.747839	Two Sample t-test	-0.108583	0					B1AMU3_EXOSC1	B1AMU3	EXOSC1	0.0412079	Two Sample t-test	-1.12997	0
H0YBT0_MYC	H0YBT0	MYC	0.326835	Two Sample t-test	0.335511	0					F5GZ97_CCDC53	F5GZ97	CCDC53	0.0397538	Two Sample t-test	-0.742292	0					B1ANH0_GUK1	B1ANH0	GUK1	0.18145	Two Sample t-test	0.402822	0
H0YEL0_GEMIN2	H0YEL0	GEMIN2	0.500798	Welch Two Sample t-test	2.32711	0					F5GZS6_SLC3A2	F5GZS6	SLC3A2	0.588108	Welch Two Sample t-test	6.68404	0					B1AQP1_USF1	B1AQP1	USF1	0.85191	Two Sample t-test	0.816503	0
H0YFM4_ITFG2	H0YFM4	ITFG2	0.689053	Two Sample t-test	-0.479314	0					F5GZY7_GABARAPL1	F5GZY7	GABARAPL1	0.3025	Two Sample t-test	-0.978217	0					B2R5W2_HNRNPC	B2R5W2	HNRNPC	0.411297	Two Sample t-test	-0.860138	0
H0YIV4_NAP1L1	H0YIV4	NAP1L1	0.110478	Welch Two Sample t-test	-0.881854	0					F5H070_KDM3A	F5H070	KDM3A	0.423442	Two Sample t-test	1.87244	0					B2RA97_HEMK2;N6AMT1	B2RA97	HEMK2;N6AMT1	0.850735	Welch Two Sample t-test	0.41526	0
H0YIV9_GATC	H0YIV9	GATC	0.285732	Two Sample t-test	2.27182	0					F5H0R1_TUT1	F5H0R1	TUT1	0.475644	Two Sample t-test	-0.786934	0					B2WTI3_JMJD6	B2WTI3	JMJD6	0.98936	Two Sample t-test	0.00352719	0
H0YNU5_BLM	H0YNU5	BLM	0.442239	Two Sample t-test	-4.53075	0					F5H148_RRN3	F5H148	RRN3	0.256083	Two Sample t-test	-1.48287	0					B3KS98_EIF3H	B3KS98	EIF3H	0.144219	Two Sample t-test	1.81725	0
H3BLZ3_WWC1	H3BLZ3	WWC1	0.534109	Two Sample t-test	-1.54885	0					F5H1D6_POLE	F5H1D6	POLE	0.519626	Two Sample t-test	-1.70092	0					B3KTM8_MORF4L1	B3KTM8	MORF4L1	0.200673	Two Sample t-test	1.06454	0
H3BM74_NUB1	H3BM74	NUB1	0.658083	Two Sample t-test	0.093813	0					F5H1Z6_STARD10	F5H1Z6	STARD10	0.26354	Two Sample t-test	-1.91409	0					B4DEH8_PABPN1	B4DEH8	PABPN1	0.0929631	Two Sample t-test	-0.585301	0
H3BMJ2_C15orf39	H3BMJ2	C15orf39	0.0157337	Two Sample t-test	-0.602027	0					F5H2X7_CIZ1	F5H2X7	CIZ1	0.226908	Two Sample t-test	-0.808873	0					B4DGM3_SMARCE1	B4DGM3	SMARCE1	0.171338	Two Sample t-test	-1.25149	0
H3BMT1_RRN3	H3BMT1	RRN3	0.0894481	Two Sample t-test	1.72031	0					F5H365_SEC23A	F5H365	SEC23A	0.213068	Two Sample t-test	-0.274145	0					B4DHE8_MSI2	B4DHE8	MSI2	0.296234	Two Sample t-test	-1.23476	0
H3BNK2_LYRM1	H3BNK2	LYRM1	0.0721324	Two Sample t-test	0.877506	0					F5H4V9_PDCD2	F5H4V9	PDCD2	0.320818	Two Sample t-test	0.469884	0					B4DJL6_VWA9	B4DJL6	VWA9	0.618306	Two Sample t-test	-0.389564	0
H3BNU1_TBC1D24	H3BNU1	TBC1D24	0.702714	Two Sample t-test	0.0846158	0					F5H5D3_TUBA1C;TUBA1A	F5H5D3	TUBA1C;TUBA1A	0.715015	Two Sample t-test	0.556483	0					B4DJV2_CS	B4DJV2	CS	0.0723032	Two Sample t-test	2.51723	0
H3BP20_HEXA	H3BP20	HEXA	0.0172021	Two Sample t-test	-0.795549	0					F5H5I6_GRSF1	F5H5I6	GRSF1	0.419983	Two Sample t-test	0.0900311	0					B4DKV7_EPS8L1	B4DKV7	EPS8L1	0.810079	Two Sample t-test	-0.40958	0
H3BPE1_MACF1	H3BPE1	MACF1	0.013362	Two Sample t-test	0.884023	0					F5H5P2_BCKDHA	F5H5P2	BCKDHA	0.456293	Two Sample t-test	0.71843	0					B4DQA8_GOSR1	B4DQA8	GOSR1	0.52428	Two Sample t-test	3.52582	0
H3BPZ1_HACD3	H3BPZ1	HACD3	0.0940226	Two Sample t-test	-1.32715	0					F5H619_HEATR5A	F5H619	HEATR5A	0.168789	Two Sample t-test	0.311521	0					B4DUA7_IXL;MED29	B4DUA7	IXL;MED29	0.679328	Two Sample t-test	-1.28491	0
H3BQF6_NA	H3BQF6	NA	0.551483	Two Sample t-test	0.635991	0					F5H8D7_XRCC1	F5H8D7	XRCC1	0.585119	Two Sample t-test	-1.98014	0					B4DUT8_CNN2	B4DUT8	CNN2	0.119049	Two Sample t-test	1.51372	0
H3BQV3_COG8	H3BQV3	COG8	0.0921451	Two Sample t-test	0.949952	0					F6QMI7_DST	F6QMI7	DST	0.592152	Two Sample t-test	-0.164734	0					B4DWR3_VBP1	B4DWR3	VBP1	0.991799	Two Sample t-test	-0.0248798	0
H3BRF9_ZFYVE19	H3BRF9	ZFYVE19	0.935993	Two Sample t-test	-0.0970271	0					F6TDL0_PIK3R3	F6TDL0	PIK3R3	0.452347	Two Sample t-test	0.658874	0					B4E0T2_PEX5	B4E0T2	PEX5	0.976829	Two Sample t-test	0.0186774	0
H3BRL3_UBFD1	H3BRL3	UBFD1	0.226858	Two Sample t-test	0.18958	0					F6V2D4_LGALS8	F6V2D4	LGALS8	0.250321	Two Sample t-test	3.28992	0					B5MCF9_PES1	B5MCF9	PES1	0.471928	Two Sample t-test	-1.40998	0
H3BRN4_ABAT	H3BRN4	ABAT	0.615833	Two Sample t-test	-0.597349	0					F6VZ39_RBM38;RBM24	F6VZ39	RBM38;RBM24	0.740484	Two Sample t-test	0.246157	0					B5MD46_TBC1D10A	B5MD46	TBC1D10A	0.420821	Two Sample t-test	1.40876	0
H3BST1_BLOC1S6	H3BST1	BLOC1S6	0.14092	Two Sample t-test	-1.62047	0					F8VRV0_CEP120	F8VRV0	CEP120	0.428712	Two Sample t-test	-3.67105	0					B6VEX4_ABI1	B6VEX4	ABI1	0.486635	Two Sample t-test	0.19205	0
H3BSY2-2_GOLGA8M;GOLGA8T;GOLGA8K;GOLGA8H;GOLGA8J	H3BSY2-2	GOLGA8M;GOLGA8T;GOLGA8K;GOLGA8H;GOLGA8J	0.153792	Two Sample t-test	-0.279364	0					F8VSL3_NFYB	F8VSL3	NFYB	0.325147	Welch Two Sample t-test	-2.87425	0					B7WPE2_EML3	B7WPE2	EML3	0.494056	Two Sample t-test	0.407309	0
H3BTL1_MAP1LC3B;MAP1LC3B2	H3BTL1	MAP1LC3B;MAP1LC3B2	0.4519	Two Sample t-test	1.26771	0					F8VV52_CNOT2	F8VV52	CNOT2	0.78694	Two Sample t-test	0.173454	0					B7Z4W5_CCBL1	B7Z4W5	CCBL1	0.181239	Two Sample t-test	-2.68217	0
H3BTT8_USB1	H3BTT8	USB1	0.469825	Two Sample t-test	-0.811174	0					F8VV64_TNS2	F8VV64	TNS2	0.637534	Two Sample t-test	-0.465478	0					B7Z9I1_ACADM	B7Z9I1	ACADM	0.0634036	Two Sample t-test	0.674137	0
H3BVD9_SPINT1	H3BVD9	SPINT1	0.0940569	Two Sample t-test	-5.76865	0					F8VVA7_COPZ1	F8VVA7	COPZ1	0.722339	Welch Two Sample t-test	0.645954	0					B7ZAX5_GALK2	B7ZAX5	GALK2	0.160737	Two Sample t-test	0.435209	0
H7BXD5_GCA	H7BXD5	GCA	0.106367	Two Sample t-test	-0.497849	0					F8VWL3_FGD4	F8VWL3	FGD4	0.337942	Two Sample t-test	-0.538214	0					B7ZBQ3_MED20	B7ZBQ3	MED20	0.985288	Two Sample t-test	-0.0195527	0
H7BXH2_PPP6R3	H7BXH2	PPP6R3	0.451693	Welch Two Sample t-test	-1.11285	0					F8VXY3_OAS1	F8VXY3	OAS1	0.891188	Two Sample t-test	0.0454096	0					B7ZC38_SH3GLB2	B7ZC38	SH3GLB2	0.230281	Two Sample t-test	0.444513	0
H7BXH9_METTL21A	H7BXH9	METTL21A	0.637823	Two Sample t-test	0.29824	0					F8VYE8_PPP1CC	F8VYE8	PPP1CC	0.420843	Two Sample t-test	-1.76131	0					B7ZM87_SRGAP2	B7ZM87	SRGAP2	0.827373	Two Sample t-test	0.0991188	0
H7BYJ1_RNF34	H7BYJ1	RNF34	0.94725	Two Sample t-test	0.127634	0					F8VZX2_PCBP2	F8VZX2	PCBP2	0.258026	Two Sample t-test	-0.541316	0					B8ZZ87_MZT2B;MZT2A	B8ZZ87	MZT2B;MZT2A	0.838728	Two Sample t-test	-0.245322	0
H7BYM2_ATG4A	H7BYM2	ATG4A	0.718645	Two Sample t-test	-0.835174	0					F8W1A4_AK2	F8W1A4	AK2	0.595032	Two Sample t-test	0.26663	0					B8ZZD4_TAX1BP1	B8ZZD4	TAX1BP1	0.317442	Two Sample t-test	-0.757278	0
H7BYW5_PRKAR1B	H7BYW5	PRKAR1B	0.873415	Welch Two Sample t-test	0.335651	0					F8W1I9_ACAD10	F8W1I9	ACAD10	0.204908	Two Sample t-test	-2.17537	0					B8ZZU6_ATF2	B8ZZU6	ATF2	0.316657	Two Sample t-test	-1.10755	0
H7BZJ3_PDIA3	H7BZJ3	PDIA3	0.185436	Welch Two Sample t-test	1.0505	0					F8W6L3_KLC1	F8W6L3	KLC1	0.162539	Two Sample t-test	-0.984431	0					B9A018_USP39	B9A018	USP39	0.0278946	Two Sample t-test	-1.78787	0
H7C3G9_NAGK	H7C3G9	NAGK	0.0415083	Two Sample t-test	-1.63161	0					F8W717_EML1	F8W717	EML1	0.842131	Two Sample t-test	-0.0881434	0					B9ZVM7_ICA1;ICAp69	B9ZVM7	ICA1;ICAp69	0.116595	Two Sample t-test	-1.68944	0
H7C3P4_GNS	H7C3P4	GNS	0.456486	Two Sample t-test	-0.762791	0					F8W8D3_SLBP	F8W8D3	SLBP	0.745964	Two Sample t-test	-0.0781567	0					C9IY65_FBXO9	C9IY65	FBXO9	0.120425	Two Sample t-test	-2.69474	0
H7C3T2_ATG2A	H7C3T2	ATG2A	0.212307	Two Sample t-test	-1.50836	0					F8W8I6_TIA1	F8W8I6	TIA1	0.860569	Two Sample t-test	-0.175166	0					C9IYN3_HNRNPLL;HNRPLL	C9IYN3	HNRNPLL;HNRPLL	0.136574	Two Sample t-test	-0.540773	0
H7C561_SF1	H7C561	SF1	0.159423	Two Sample t-test	1.51505	0					F8W9A8_PPIP5K1	F8W9A8	PPIP5K1	0.891595	Two Sample t-test	-0.21286	0					C9J0K6_SRI	C9J0K6	SRI	0.731125	Two Sample t-test	0.37458	0
I3L0N3_NSF	I3L0N3	NSF	0.0874516	Two Sample t-test	1.32352	0					F8W9F9_WNK2	F8W9F9	WNK2	0.0146031	Two Sample t-test	0.45044	0					C9J1X0_WDR91	C9J1X0	WDR91	0.0737409	Two Sample t-test	-3.24127	0
I3L1H5_DPH1	I3L1H5	DPH1	0.0631719	Two Sample t-test	-0.94018	0					F8W9X7_CCDC93	F8W9X7	CCDC93	0.566442	Two Sample t-test	-0.280707	0					C9J2U0_CCNE1	C9J2U0	CCNE1	0.863267	Two Sample t-test	-0.586856	0
I3L2B0_CLUH	I3L2B0	CLUH	0.898873	Two Sample t-test	0.247924	0					F8WA11_CLASP1	F8WA11	CLASP1	0.0734331	Two Sample t-test	-0.461453	0					C9J2Y9_POLR2B	C9J2Y9	POLR2B	0.121766	Two Sample t-test	-1.58285	0
I3L2B2_EPN2	I3L2B2	EPN2	0.205376	Two Sample t-test	-0.981405	0					F8WA39_MTMR1	F8WA39	MTMR1	0.830125	Two Sample t-test	-0.200391	0					C9J381_IMPDH1	C9J381	IMPDH1	0.238072	Two Sample t-test	-2.71081	0
I3L2C7_GEMIN4	I3L2C7	GEMIN4	0.688275	Two Sample t-test	-0.961383	0					F8WC89_SAC3D1	F8WC89	SAC3D1	0.771765	Two Sample t-test	0.161915	0					C9J3D9_ZNF440	C9J3D9	ZNF440	0.440884	Two Sample t-test	1.95949	0
I3L2N2_DVL2	I3L2N2	DVL2	0.417235	Two Sample t-test	0.484005	0					F8WEC0_MMADHC	F8WEC0	MMADHC	0.990332	Two Sample t-test	-0.00843464	0					C9J4W5_EIF5A2	C9J4W5	EIF5A2	0.785454	Two Sample t-test	0.38687	0
I3L3K7_NFATC3	I3L3K7	NFATC3	0.803255	Two Sample t-test	-0.665177	0					G3V0I5_NDUFV1	G3V0I5	NDUFV1	0.0581222	Two Sample t-test	0.419282	0					C9J5C3_PDCD10	C9J5C3	PDCD10	0.286687	Two Sample t-test	1.12181	0
I3L448_ATPAF1	I3L448	ATPAF1	0.0274502	Two Sample t-test	-1.90718	0					G3V169_CASP1	G3V169	CASP1	0.307154	Two Sample t-test	0.555559	0					C9J8T0_EEFSEC	C9J8T0	EEFSEC	0.0936068	Two Sample t-test	-3.99038	0
I3L4Q4_PHF23	I3L4Q4	PHF23	0.620675	Two Sample t-test	-0.698077	0					G3V1B4_SERGEF	G3V1B4	SERGEF	0.806932	Two Sample t-test	-0.237628	0					C9J9P8_UBE2F;UBE2F-SCLY	C9J9P8	UBE2F;UBE2F-SCLY	0.530908	Welch Two Sample t-test	-0.505219	0
J3KMZ9_LDLR	J3KMZ9	LDLR	0.439752	Two Sample t-test	-1.24381	0					G3V1P3_LOH12CR1	G3V1P3	LOH12CR1	0.158561	Two Sample t-test	3.3875	0					C9JCC6_DRAP1	C9JCC6	DRAP1	0.195733	Two Sample t-test	3.8918	0
J3KN32_RCOR1	J3KN32	RCOR1	0.663176	Two Sample t-test	0.373238	0					G3V3G9_DCAF8	G3V3G9	DCAF8	0.514467	Two Sample t-test	0.327858	0					C9JEL3_EIF4E2	C9JEL3	EIF4E2	0.371583	Two Sample t-test	0.546366	0
J3KN36_NOMO3;NOMO1;NOMO2	J3KN36	NOMO3;NOMO1;NOMO2	0.820575	Two Sample t-test	0.648108	0					G3V3I4_NFKBIA	G3V3I4	NFKBIA	0.163436	Two Sample t-test	-0.637417	0					C9JEZ4_CDC42EP3	C9JEZ4	CDC42EP3	0.452	Two Sample t-test	-2.31201	0
J3KN53_MDM2;MDM2 isoform KB9	J3KN53	MDM2;MDM2 isoform KB9	0.276933	Two Sample t-test	-1.74661	0					G3V3U8_KLHDC2	G3V3U8	KLHDC2	0.817057	Two Sample t-test	0.343473	0					C9JF58_OSCP1	C9JF58	OSCP1	0.192094	Two Sample t-test	-1.90723	0
J3KN75_TBC1D8B	J3KN75	TBC1D8B	0.337698	Two Sample t-test	-1.705	0					G3V4K3_VIPAS39	G3V4K3	VIPAS39	0.355933	Two Sample t-test	-0.254262	0					C9JG87_MRPL39	C9JG87	MRPL39	0.396331	Two Sample t-test	-0.889305	0
J3KNB8_MAP3K4	J3KNB8	MAP3K4	0.568019	Two Sample t-test	0.337776	0					G3V529_DDX24	G3V529	DDX24	0.191383	Two Sample t-test	-2.12744	0					C9JG97_AAMP	C9JG97	AAMP	0.281707	Two Sample t-test	1.16318	0
J3KND1_SAAL1	J3KND1	SAAL1	0.295479	Two Sample t-test	-1.02868	0					G3V583_FAM177A1	G3V583	FAM177A1	0.215524	Two Sample t-test	-3.56234	0					C9JJ19_MRPS34	C9JJ19	MRPS34	0.130711	Two Sample t-test	-2.67349	0
J3KNN5_DDX41	J3KNN5	DDX41	0.422095	Two Sample t-test	-1.71721	0					G3V5T0_GSTZ1	G3V5T0	GSTZ1	0.175555	Two Sample t-test	-0.346222	0					C9JJN9_VPS8	C9JJN9	VPS8	0.200239	Two Sample t-test	2.10282	0
J3KNQ4_PARVA	J3KNQ4	PARVA	0.0822907	Two Sample t-test	-0.858031	0					G3V5T9_CDK2	G3V5T9	CDK2	0.519075	Two Sample t-test	-0.183738	0					C9JLU1_POLR2H	C9JLU1	POLR2H	0.926748	Two Sample t-test	0.0341304	0
J3KNW4_FHL2	J3KNW4	FHL2	0.710673	Welch Two Sample t-test	-0.280202	0					G3XAI2_LAMB1	G3XAI2	LAMB1	0.858076	Two Sample t-test	0.318292	0					C9JP00_MBNL1	C9JP00	MBNL1	0.426171	Two Sample t-test	-0.681651	0
J3KPC5_RAP1GAP	J3KPC5	RAP1GAP	0.23742	Two Sample t-test	0.908773	0					G5E975_SMARCB1	G5E975	SMARCB1	0.83445	Two Sample t-test	0.255907	0					C9JRJ5_LIMD1	C9JRJ5	LIMD1	0.773575	Two Sample t-test	0.129093	0
J3KPD3_RBM7	J3KPD3	RBM7	0.810148	Two Sample t-test	0.251926	0					G5E9A6_USP11	G5E9A6	USP11	0.400353	Two Sample t-test	0.724756	0					C9JXK0_LBR	C9JXK0	LBR	0.541527	Two Sample t-test	-0.276047	0
J3KQ32_OLA1	J3KQ32	OLA1	0.164162	Two Sample t-test	-0.141064	0					G5E9C5_PDE5A	G5E9C5	PDE5A	0.851309	Two Sample t-test	-0.177527	0					C9JYM0_POP7	C9JYM0	POP7	0.548736	Two Sample t-test	0.906713	0
J3KQJ1_SUMF2	J3KQJ1	SUMF2	0.705341	Two Sample t-test	0.445625	0					G5E9C8_SOS1	G5E9C8	SOS1	0.017162	Two Sample t-test	-0.857977	0					C9JZR2_CTNND1	C9JZR2	CTNND1	0.241763	Two Sample t-test	-0.769575	0
J3KQU4_TOM1L1	J3KQU4	TOM1L1	0.00624395	Two Sample t-test	-0.578631	0					G5E9E7_TJP1	G5E9E7	TJP1	0.650351	Two Sample t-test	0.230742	0					D3DQ30_TTC39A	D3DQ30	TTC39A	0.0964883	Two Sample t-test	0.947109	0
J3KR44_OTUB1	J3KR44	OTUB1	0.090898	Two Sample t-test	-0.675326	0					G5E9L0_ARFGAP2	G5E9L0	ARFGAP2	0.278312	Two Sample t-test	-0.645832	0					D3DTX6_PPP1R9B	D3DTX6	PPP1R9B	0.494227	Two Sample t-test	1.34595	0
J3KSI3_RFFL	J3KSI3	RFFL	0.659948	Two Sample t-test	0.853947	0					G5E9W7_MRPS22	G5E9W7	MRPS22	0.580457	Two Sample t-test	1.30592	0					D3VVH9_ATXN3	D3VVH9	ATXN3	0.0779721	Two Sample t-test	0.820802	0
J3KTA4_DDX5	J3KTA4	DDX5	0.271946	Two Sample t-test	-2.4417	0					G5EA30_CELF1	G5EA30	CELF1	0.182409	Two Sample t-test	-0.964691	0					D3YTC1_MRPL35	D3YTC1	MRPL35	0.271754	Two Sample t-test	-1.38111	0
J3QL71_SCRN2	J3QL71	SCRN2	0.549356	Welch Two Sample t-test	-0.513171	0					G8JL98_TDG	G8JL98	TDG	0.84008	Two Sample t-test	0.243218	0					D4Q8H0_pk;ZAK	D4Q8H0	pk;ZAK	0.242647	Two Sample t-test	-0.539168	0
J3QQW9_SUZ12	J3QQW9	SUZ12	0.236069	Two Sample t-test	-0.367589	0					G8JLB6_HNRNPH1	G8JLB6	HNRNPH1	0.12649	Two Sample t-test	-0.184262	0					D6R9K7_RBM4;RBM4B	D6R9K7	RBM4;RBM4B	0.372612	Two Sample t-test	-1.21954	0
J3QR07_YTHDC1	J3QR07	YTHDC1	0.251193	Two Sample t-test	1.79747	0					G8JLH2_CDC25B	G8JLH2	CDC25B	0.857346	Two Sample t-test	-0.267484	0					D6RAC5_SSBP2;SSBP3;SSBP4	D6RAC5	SSBP2;SSBP3;SSBP4	0.74008	Two Sample t-test	0.315195	0
J3QR44_CDK11B;CDC2L1	J3QR44	CDK11B;CDC2L1	0.165049	Two Sample t-test	0.74368	0					G8JLL2_PPT2;hCG_1999928	G8JLL2	PPT2;hCG_1999928	0.473888	Two Sample t-test	-0.648033	0					D6RAG0_POLR2J3;POLR2J;POLR2J2	D6RAG0	POLR2J3;POLR2J;POLR2J2	0.0761414	Two Sample t-test	-1.60417	0
J3QRS3_MYL12A;MYL12B	J3QRS3	MYL12A;MYL12B	0.309546	Two Sample t-test	-0.297361	0					H0Y4U1_TNS1	H0Y4U1	TNS1	0.0494431	Two Sample t-test	-3.46644	1					D6RBV2_LMAN2	D6RBV2	LMAN2	0.559555	Two Sample t-test	-1.14794	0
J3QRU1_YES1	J3QRU1	YES1	0.523351	Welch Two Sample t-test	1.85641	0					H0Y507_SH3PXD2A	H0Y507	SH3PXD2A	0.394472	Two Sample t-test	3.59231	0					D6REX3_SEC31A	D6REX3	SEC31A	0.445729	Welch Two Sample t-test	0.907446	0
J3QRV5_LLGL2	J3QRV5	LLGL2	0.410318	Two Sample t-test	1.07239	0					H0Y5C6_FLNA	H0Y5C6	FLNA	0.317337	Two Sample t-test	0.623984	0					D6RFG8_DCK	D6RFG8	DCK	0.137899	Two Sample t-test	0.82257	0
J3QS41_HELZ	J3QS41	HELZ	0.400364	Two Sample t-test	1.54239	0					H0Y6A0_ARFGAP3	H0Y6A0	ARFGAP3	0.312553	Two Sample t-test	-1.45243	0					D6RGI3_11-sep	D6RGI3	2020-09-11	0.65929	Two Sample t-test	-0.504937	0
J3QTA2_BAG1	J3QTA2	BAG1	0.514698	Two Sample t-test	0.39558	0					H0Y9X1_TMA16	H0Y9X1	TMA16	0.904204	Two Sample t-test	0.164037	0					D6RHI9_RNASET2	D6RHI9	RNASET2	0.050451	Two Sample t-test	-6.52411	0
J3QTJ6_FSIP2	J3QTJ6	FSIP2	0.530255	Welch Two Sample t-test	-0.132577	0					H0YA68_MAN2B2	H0YA68	MAN2B2	0.63915	Two Sample t-test	-0.402275	0					D6W601_ADAT3	D6W601	ADAT3	0.533421	Two Sample t-test	-0.868057	0
K4DI92_RWDD4	K4DI92	RWDD4	0.12566	Two Sample t-test	-2.4184	0					H0YAB3_SEC31A	H0YAB3	SEC31A	0.134969	Two Sample t-test	-0.251414	0					E5KLK1_OPA1	E5KLK1	OPA1	0.411308	Two Sample t-test	0.175797	0
K4DI93_CUL4B	K4DI93	CUL4B	0.129345	Two Sample t-test	-1.26874	0					H0YAR2_PABPC1	H0YAR2	PABPC1	0.612666	Two Sample t-test	0.486409	0					E5RG17_TATDN1	E5RG17	TATDN1	0.66094	Two Sample t-test	-0.952909	0
K7EIG1_CLUH	K7EIG1	CLUH	0.225932	Two Sample t-test	4.5508	0					H0YAY3_DENND3	H0YAY3	DENND3	0.601851	Two Sample t-test	-0.592288	0					E5RK69_ANXA6	E5RK69	ANXA6	0.575137	Two Sample t-test	1.44958	0
K7EIU8_SMAD4	K7EIU8	SMAD4	0.092731	Welch Two Sample t-test	-1.63966	0					H0YC42_NA	H0YC42	NA	0.114802	Two Sample t-test	-0.869303	0					E7EM64_COPS6	E7EM64	COPS6	0.185929	Welch Two Sample t-test	0.919861	0
K7EJH0_SPC24	K7EJH0	SPC24	0.143949	Two Sample t-test	-2.23597	0					H0YCK3_ADAR	H0YCK3	ADAR	0.902125	Two Sample t-test	0.109738	0					E7EM93_NUDT12	E7EM93	NUDT12	0.584535	Two Sample t-test	-0.539707	0
K7EK07_H3F3B;H3F3A;H3F3C	K7EK07	H3F3B;H3F3A;H3F3C	0.265563	Two Sample t-test	-2.29537	0					H0YD68_ODF2L	H0YD68	ODF2L	0.119817	Two Sample t-test	-1.85443	0					E7EMA9_ATHL1	E7EMA9	ATHL1	0.477219	Two Sample t-test	1.84742	0
K7EKE6_LONP1	K7EKE6	LONP1	0.656402	Two Sample t-test	0.489895	0					H0YD93_RUFY2	H0YD93	RUFY2	0.511818	Two Sample t-test	-0.339086	0					E7EMM4_ASAH1	E7EMM4	ASAH1	0.945114	Two Sample t-test	-0.156634	0
K7EKI8_PPL	K7EKI8	PPL	0.154579	Two Sample t-test	2.01271	0					H0YE88_TEAD1	H0YE88	TEAD1	0.593113	Two Sample t-test	0.124869	0					E7EMW7_UBR5	E7EMW7	UBR5	0.886735	Two Sample t-test	0.434306	0
K7ELE3_AES	K7ELE3	AES	0.457122	Two Sample t-test	1.40573	0					H0YIS7_RNASEK-C17orf49;BAP18;C17orf49	H0YIS7	RNASEK-C17orf49;BAP18;C17orf49	0.27411	Two Sample t-test	-1.9787	0					E7EMZ9_TACC2	E7EMZ9	TACC2	0.341752	Two Sample t-test	1.74248	0
K7EMC9_WBP2	K7EMC9	WBP2	0.0500432	Two Sample t-test	-1.35681	0					H0YKD8_RPL28	H0YKD8	RPL28	0.656174	Two Sample t-test	-0.259307	0					E7EN86_ZNF143	E7EN86	ZNF143	0.986197	Two Sample t-test	-0.0117667	0
L0R8F8_SMCR7L	L0R8F8	SMCR7L	0.0895814	Two Sample t-test	-1.36577	0					H0YMB1_RMDN3	H0YMB1	RMDN3	0.187961	Two Sample t-test	1.72402	0					E7ENN3_SYNE1	E7ENN3	SYNE1	0.716857	Two Sample t-test	0.170641	0
M0QWZ7_SARS2	M0QWZ7	SARS2	0.780816	Two Sample t-test	-0.0878712	0					H0YN88_RPS17	H0YN88	RPS17	0.479901	Welch Two Sample t-test	3.53497	0					E7EPN9_PRRC2C	E7EPN9	PRRC2C	0.877148	Two Sample t-test	-0.15895	0
M0QXL5_FBL	M0QXL5	FBL	0.833397	Two Sample t-test	-0.235866	0					H0YNK6_TYRO3	H0YNK6	TYRO3	0.786711	Two Sample t-test	0.2892	0					E7EPT4_NDUFV2	E7EPT4	NDUFV2	0.251058	Two Sample t-test	4.20468	0
M0R0F0_RPS5	M0R0F0	RPS5	0.830958	Two Sample t-test	0.259404	0					H0YNW5_DUT	H0YNW5	DUT	0.883211	Two Sample t-test	0.308161	0					E7EQ69_NAA50	E7EQ69	NAA50	0.112513	Two Sample t-test	0.737836	0
M0R0N4_AP2S1	M0R0N4	AP2S1	0.481863	Two Sample t-test	-0.721797	0					H1UBN3_CCNB2V;CCNB2	H1UBN3	CCNB2V;CCNB2	0.175551	Two Sample t-test	-1.34876	0					E7ESC7_MAEA	E7ESC7	MAEA	0.235071	Two Sample t-test	-2.25218	0
M0R2B7_POLD1	M0R2B7	POLD1	0.289159	Two Sample t-test	1.11312	0					H3BLV9_SRPK1	H3BLV9	SRPK1	0.327257	Two Sample t-test	-2.89695	0					E7ESK7_YWHAZ	E7ESK7	YWHAZ	0.903483	Two Sample t-test	0.152171	0
O00139-1_KIF2A	O00139-1	KIF2A	0.614763	Two Sample t-test	-1.31987	0					H3BLZ3_WWC1	H3BLZ3	WWC1	0.554813	Two Sample t-test	-0.167926	0					E7ESY0_INPP5B	E7ESY0	INPP5B	0.0652285	Welch Two Sample t-test	-2.04483	0
O00142-2_TK2	O00142-2	TK2	0.321122	Two Sample t-test	1.72325	0					H3BLZ8_DDX17	H3BLZ8	DDX17	0.122055	Two Sample t-test	-0.48572	0					E7EU96_CSNK2A1;CSNK2A3	E7EU96	CSNK2A1;CSNK2A3	0.347824	Two Sample t-test	-0.462103	0
O00148_DDX39A	O00148	DDX39A	0.261813	Two Sample t-test	0.339874	0					H3BM14_NUB1	H3BM14	NUB1	0.494837	Two Sample t-test	-0.0746456	0					E7EUI8_G6PD	E7EUI8	G6PD	0.422068	Two Sample t-test	-1.29046	0
O00151_PDLIM1	O00151	PDLIM1	0.717334	Two Sample t-test	-0.200316	0					H3BMQ0_TSC2	H3BMQ0	TSC2	0.667428	Two Sample t-test	-0.379736	0					E7EUY3_PCCB	E7EUY3	PCCB	0.745729	Two Sample t-test	-0.507281	0
O00154-4_ACOT7	O00154-4	ACOT7	0.738077	Two Sample t-test	-0.376107	0					H3BMS5_PHLPP2	H3BMS5	PHLPP2	0.025833	Two Sample t-test	-2.2602	1					E7EV93_PCM1	E7EV93	PCM1	0.919029	Two Sample t-test	-0.527633	0
O00159-2_MYO1C	O00159-2	MYO1C	0.40511	Two Sample t-test	-0.190027	0					H3BNK2_LYRM1	H3BNK2	LYRM1	0.339697	Two Sample t-test	-0.687221	0					E7EV99_ADD1	E7EV99	ADD1	0.255119	Two Sample t-test	-1.00741	0
O00170_AIP	O00170	AIP	0.104547	Welch Two Sample t-test	-1.03918	0					H3BNT2_COQ9	H3BNT2	COQ9	0.462525	Two Sample t-test	0.524815	0					E7EVC7_ATG16L1	E7EVC7	ATG16L1	0.103179	Two Sample t-test	1.46138	0
O00178_GTPBP1	O00178	GTPBP1	0.876671	Two Sample t-test	-0.26569	0					H3BNU1_TBC1D24	H3BNU1	TBC1D24	0.395793	Two Sample t-test	1.0486	0					E7EVJ5_CYFIP2	E7EVJ5	CYFIP2	0.43593	Two Sample t-test	1.15428	0
O00186_STXBP3	O00186	STXBP3	0.994488	Two Sample t-test	0.00871892	0					H3BPE1_MACF1	H3BPE1	MACF1	0.272813	Two Sample t-test	-0.196566	0					E7EVX8_PRPF31	E7EVX8	PRPF31	0.249482	Two Sample t-test	-0.448918	0
O00203_AP3B1	O00203	AP3B1	0.87792	Two Sample t-test	-0.136613	0					H3BR42_BLOC1S6	H3BR42	BLOC1S6	0.0788281	Two Sample t-test	1.52614	0					E7EW15_TNIP1	E7EW15	TNIP1	0.805757	Two Sample t-test	-0.619332	0
O00264_PGRMC1	O00264	PGRMC1	0.153955	Two Sample t-test	1.1075	0					H3BR94_DCTN5	H3BR94	DCTN5	0.793083	Two Sample t-test	0.594259	0					E7EW69_10-sep	E7EW69	2020-09-10	0.17162	Two Sample t-test	1.10236	0
O00267_SUPT5H	O00267	SUPT5H	0.324452	Two Sample t-test	-0.0377714	0					H3BRL3_UBFD1	H3BRL3	UBFD1	0.996361	Two Sample t-test	0.00285758	0					E7EW77_ABI2	E7EW77	ABI2	0.369609	Two Sample t-test	0.593341	0
O00291_HIP1	O00291	HIP1	0.0454988	Two Sample t-test	-0.0955867	0					H3BRS1_NFATC3	H3BRS1	NFATC3	0.133806	Two Sample t-test	1.8343	0					E7EWM3_ZMIZ2	E7EWM3	ZMIZ2	0.916957	Two Sample t-test	0.28788	0
O00299_CLIC1	O00299	CLIC1	0.033585	Two Sample t-test	-0.159743	0					H3BSC1_RAB11A	H3BSC1	RAB11A	0.0969018	Two Sample t-test	-7.77463	0					E7EWW0_C16orf62	E7EWW0	C16orf62	0.0451341	Two Sample t-test	-0.743116	0
O00303_EIF3F	O00303	EIF3F	0.50505	Two Sample t-test	0.715498	0					H3BTL1_MAP1LC3B;MAP1LC3B2	H3BTL1	MAP1LC3B;MAP1LC3B2	0.149006	Two Sample t-test	-1.0513	0					E7EX90_DCTN1;DKFZp686E0752	E7EX90	DCTN1;DKFZp686E0752	0.164277	Two Sample t-test	-1.3926	0
O00330-3_PDHX	O00330-3	PDHX	0.438787	Welch Two Sample t-test	2.06013	0					H7BXC7_PLEKHG2	H7BXC7	PLEKHG2	0.0501632	Two Sample t-test	4.44452	0					E9PC47_LIMK1	E9PC47	LIMK1	0.919755	Two Sample t-test	-0.243226	0
O00401_WASL	O00401	WASL	0.789946	Two Sample t-test	0.835669	0					H7BXD5_GCA	H7BXD5	GCA	0.149522	Two Sample t-test	-0.291929	0					E9PC90_CCNB1	E9PC90	CCNB1	0.970921	Two Sample t-test	-0.00827708	0
O00410_IPO5	O00410	IPO5	0.124355	Two Sample t-test	-0.768856	0					H7BXH9_METTL21A	H7BXH9	METTL21A	0.314194	Two Sample t-test	1.1831	0					E9PCT1_SRRM1	E9PCT1	SRRM1	0.0171826	Two Sample t-test	-1.5842	0
O00411_POLRMT	O00411	POLRMT	0.277447	Two Sample t-test	3.91099	0					H7BXZ5_KALRN	H7BXZ5	KALRN	0.044678	Two Sample t-test	-1.27065	0					E9PD53_SMC4	E9PD53	SMC4	0.281266	Two Sample t-test	-1.36357	0
O00418_EEF2K	O00418	EEF2K	0.28709	Two Sample t-test	0.500675	0					H7BYJ1_RNF34	H7BYJ1	RNF34	0.73064	Two Sample t-test	0.172935	0					E9PDF6_MYO1B	E9PDF6	MYO1B	0.2647	Two Sample t-test	-1.13829	0
O00425_IGF2BP3	O00425	IGF2BP3	0.900888	Two Sample t-test	0.0769918	0					H7BYM2_ATG4A	H7BYM2	ATG4A	0.193526	Welch Two Sample t-test	-0.2908	0					E9PF18_HADH	E9PF18	HADH	0.0850286	Two Sample t-test	1.37038	0
O00429-2_DNM1L	O00429-2	DNM1L	0.341717	Two Sample t-test	-0.134361	0					H7BYN4_KIF23	H7BYN4	KIF23	0.929012	Welch Two Sample t-test	-0.0283582	0					E9PFH7_MAPK8IP3	E9PFH7	MAPK8IP3	0.269155	Two Sample t-test	-0.331965	0
O00429_DNM1L	O00429	DNM1L	0.612253	Two Sample t-test	0.926682	0					H7BZJ3_PDIA3	H7BZJ3	PDIA3	0.885633	Two Sample t-test	-0.06436	0					E9PFK9_RABGEF1	E9PFK9	RABGEF1	0.459912	Two Sample t-test	0.407905	0
O00442_RTCA	O00442	RTCA	0.411979	Two Sample t-test	-0.258094	0					H7BZK0_SLMAP	H7BZK0	SLMAP	0.0131021	Two Sample t-test	-5.1387	1					E9PGC0_RASA1	E9PGC0	RASA1	0.910057	Two Sample t-test	-0.0470622	0
O00462_MANBA	O00462	MANBA	0.313865	Two Sample t-test	0.822198	0					H7C0A2_BCL3	H7C0A2	BCL3	0.179269	Two Sample t-test	-0.574712	0					E9PGT3_RPS6KA1	E9PGT3	RPS6KA1	0.528159	Two Sample t-test	-0.938127	0
O00469-2_PLOD2	O00469-2	PLOD2	0.843123	Two Sample t-test	-0.194788	0					H7C144_ACTN4	H7C144	ACTN4	0.807775	Two Sample t-test	-0.147055	0					E9PH18_DNAJB6	E9PH18	DNAJB6	0.232334	Two Sample t-test	-2.68993	0
O00499-6_BIN1	O00499-6	BIN1	0.312757	Two Sample t-test	1.14034	0					H7C179_BRD8	H7C179	BRD8	0.91957	Two Sample t-test	0.0862888	0					E9PHA2_NCAPH	E9PHA2	NCAPH	0.0940319	Two Sample t-test	-1.31058	0
O00505_KPNA3	O00505	KPNA3	0.425458	Two Sample t-test	-0.372254	0					H7C2Q8_EBNA1BP2	H7C2Q8	EBNA1BP2	0.505732	Two Sample t-test	0.508178	0					E9PHC0_INPP4B	E9PHC0	INPP4B	0.941273	Two Sample t-test	0.167529	0
O00560_SDCBP	O00560	SDCBP	0.756774	Two Sample t-test	-0.127468	0					H7C2W9_RPL31	H7C2W9	RPL31	0.67089	Two Sample t-test	-0.422697	0					E9PHF7_MCCC1	E9PHF7	MCCC1	0.72407	Two Sample t-test	0.225734	0
O00562-2_PITPNM1	O00562-2	PITPNM1	0.903217	Two Sample t-test	-0.23561	0					H7C3G9_NAGK	H7C3G9	NAGK	0.803986	Two Sample t-test	0.078312	0					E9PHM2_LARS2	E9PHM2	LARS2	0.423458	Two Sample t-test	0.642706	0
O00567_NOP56	O00567	NOP56	0.65886	Two Sample t-test	-0.521704	0					H7C3J6_SAMD11	H7C3J6	SAMD11	0.23188	Two Sample t-test	-1.6262	0					E9PHM6_DST	E9PHM6	DST	0.444379	Two Sample t-test	-1.75328	0
O00571_DDX3X	O00571	DDX3X	0.534094	Two Sample t-test	-1.10025	0					H7C410_GPC1	H7C410	GPC1	0.0673751	Two Sample t-test	-1.15607	0					E9PHV5_SSFA2	E9PHV5	SSFA2	0.981206	Two Sample t-test	-0.0598137	0
O00625_PIR	O00625	PIR	0.0259976	Two Sample t-test	0.842586	0					H7C835_FBXL17	H7C835	FBXL17	0.445033	Two Sample t-test	-0.345151	0					E9PHY8_MROH1	E9PHY8	MROH1	0.85794	Two Sample t-test	0.324328	0
O00628-2_PEX7	O00628-2	PEX7	0.977207	Two Sample t-test	-0.0310569	0					H9KV90_SHANK1	H9KV90	SHANK1	0.0178727	Two Sample t-test	-0.922619	0					E9PJ81_UBXN1	E9PJ81	UBXN1	0.0891901	Two Sample t-test	4.06455	0
O00629_KPNA4	O00629	KPNA4	0.0632391	Two Sample t-test	-1.32585	0					H9ZYI9_GABPB1	H9ZYI9	GABPB1	0.243614	Two Sample t-test	-0.567222	0					E9PJD7_CYHR1	E9PJD7	CYHR1	0.207073	Two Sample t-test	-0.563606	0
O00743_PPP6C	O00743	PPP6C	0.175173	Two Sample t-test	-0.600058	0					I3L0E3_hCG_1984214;MRPS17	I3L0E3	hCG_1984214;MRPS17	0.643661	Two Sample t-test	1.15208	0					E9PJM3_FBXO3	E9PJM3	FBXO3	0.414855	Two Sample t-test	-0.468161	0
O00754_MAN2B1	O00754	MAN2B1	0.397296	Two Sample t-test	3.96031	0					I3L0N3_NSF	I3L0N3	NSF	0.39565	Two Sample t-test	2.03423	0					E9PL57_NEDD8-MDP1	E9PL57	NEDD8-MDP1	0.248525	Two Sample t-test	-4.76158	0
O00762_UBE2C	O00762	UBE2C	0.197666	Two Sample t-test	0.73813	0					I3L1H5_DPH1	I3L1H5	DPH1	0.0210322	Two Sample t-test	0.757541	0					E9PLI6_EIF1AD	E9PLI6	EIF1AD	0.510581	Two Sample t-test	-2.26537	0
O00764_PDXK	O00764	PDXK	0.0123979	Two Sample t-test	-0.515668	0					I3L2B0_CLUH	I3L2B0	CLUH	0.937766	Two Sample t-test	-0.0324048	0					E9PLX2_RNF141	E9PLX2	RNF141	0.918219	Two Sample t-test	-0.240258	0
O14530-2_TXNDC9	O14530-2	TXNDC9	0.511189	Two Sample t-test	1.07375	0					I3L2J0_CIC	I3L2J0	CIC	0.175156	Two Sample t-test	1.01934	0					E9PMH5_BIRC2	E9PMH5	BIRC2	0.241112	Two Sample t-test	-1.06933	0
O14545_TRAFD1	O14545	TRAFD1	0.181388	Two Sample t-test	-1.51912	0					I3L2J8_CEP131	I3L2J8	CEP131	0.192728	Two Sample t-test	-2.042	0					E9PMJ2_FAM118B	E9PMJ2	FAM118B	0.208407	Two Sample t-test	0.424454	0
O14579_COPE	O14579	COPE	0.399337	Two Sample t-test	-0.730155	0					I3L2N2_DVL2	I3L2N2	DVL2	0.669359	Two Sample t-test	-1.26989	0					E9PMR6_ARHGEF12	E9PMR6	ARHGEF12	0.309007	Welch Two Sample t-test	-1.70993	0
O14602_EIF1AY	O14602	EIF1AY	0.206031	Two Sample t-test	-0.412889	0					I3L448_ATPAF1	I3L448	ATPAF1	0.0422636	Two Sample t-test	-0.784361	0					E9PN48_ARFGAP2	E9PN48	ARFGAP2	0.452777	Two Sample t-test	-0.268633	0
O14617-5_AP3D1	O14617-5	AP3D1	0.966958	Welch Two Sample t-test	0.0237097	0					I3L4X7_GPS2	I3L4X7	GPS2	0.116353	Two Sample t-test	1.0601	0					E9PNP3_AAMDC	E9PNP3	AAMDC	0.884121	Two Sample t-test	0.310977	0
O14618_CCS	O14618	CCS	0.791208	Two Sample t-test	-0.548856	0					I3VM54_KDM2A	I3VM54	KDM2A	0.143485	Two Sample t-test	-0.849758	0					E9PNU1_NME7	E9PNU1	NME7	0.0428437	Two Sample t-test	-1.66084	0
O14646-2_CHD1	O14646-2	CHD1	0.118675	Two Sample t-test	0.604754	0					J3KMZ8_DPF2	J3KMZ8	DPF2	0.555473	Two Sample t-test	0.589795	0					E9PNV3_RDX	E9PNV3	RDX	0.634101	Two Sample t-test	0.764302	0
O14647-2_CHD2	O14647-2	CHD2	0.378505	Two Sample t-test	-1.49435	0					J3KN32_RCOR1	J3KN32	RCOR1	0.284903	Two Sample t-test	-0.409316	0					E9PS17_SCYL1	E9PS17	SCYL1	0.211558	Two Sample t-test	0.53382	0
O14657_TOR1B	O14657	TOR1B	0.488758	Two Sample t-test	0.226497	0					J3KN36_NOMO3;NOMO1;NOMO2	J3KN36	NOMO3;NOMO1;NOMO2	0.604724	Two Sample t-test	0.191837	0					E9PSD3_FIBP	E9PSD3	FIBP	0.1082	Two Sample t-test	-1.01416	0
O14732-2_IMPA2	O14732-2	IMPA2	0.809703	Two Sample t-test	-0.153782	0					J3KN59_BNIP2	J3KN59	BNIP2	0.0435993	Two Sample t-test	2.76103	1					F1T0I1_SEC16A	F1T0I1	SEC16A	0.260155	Two Sample t-test	-0.711116	0
O14744_PRMT5	O14744	PRMT5	0.337256	Two Sample t-test	-0.524368	0					J3KND1_SAAL1	J3KND1	SAAL1	0.338847	Two Sample t-test	0.410275	0					F2Z357_RAP1GAP	F2Z357	RAP1GAP	0.633043	Two Sample t-test	-0.914351	0
O14772_FPGT	O14772	FPGT	0.960152	Two Sample t-test	0.0177086	0					J3KNG8_FNIP1	J3KNG8	FNIP1	0.70804	Two Sample t-test	0.271913	0					F5GWA4_KCTD10	F5GWA4	KCTD10	0.608879	Two Sample t-test	-2.23568	0
O14773_TPP1	O14773	TPP1	0.00777067	Two Sample t-test	-0.535883	0					J3KNI1_COG4	J3KNI1	COG4	0.0846054	Welch Two Sample t-test	3.46933	0					F5GWT4_WNK1	F5GWT4	WNK1	0.840031	Two Sample t-test	-0.262217	0
O14776-2_TCERG1	O14776-2	TCERG1	0.684927	Two Sample t-test	-1.03152	0					J3KNL6_SEC16A	J3KNL6	SEC16A	0.729898	Two Sample t-test	0.258986	0					F5GWX5_CHD4	F5GWX5	CHD4	0.0206104	Two Sample t-test	-0.381422	0
O14787-2_TNPO2	O14787-2	TNPO2	0.565274	Two Sample t-test	-0.190182	0					J3KNN3_PHKG2	J3KNN3	PHKG2	0.962453	Two Sample t-test	0.0552045	0					F5GYJ5_SDHAF2	F5GYJ5	SDHAF2	0.200599	Two Sample t-test	1.41222	0
O14802_POLR3A	O14802	POLR3A	0.150634	Two Sample t-test	1.07495	0					J3KNQ4_PARVA	J3KNQ4	PARVA	0.276797	Welch Two Sample t-test	-0.347452	0					F5GZ97_CCDC53	F5GZ97	CCDC53	0.296047	Two Sample t-test	3.22783	0
O14841_OPLAH	O14841	OPLAH	0.301416	Two Sample t-test	-1.42979	0					J3KNZ9_FBRS	J3KNZ9	FBRS	0.0462645	Two Sample t-test	-0.402841	0					F5GZK9_DCP1B	F5GZK9	DCP1B	0.180217	Two Sample t-test	-3.8012	0
O14879_IFIT3	O14879	IFIT3	0.840334	Two Sample t-test	-0.366041	0					J3KP75_PHACTR2	J3KP75	PHACTR2	0.449477	Two Sample t-test	0.240903	0					F5GZS6_SLC3A2	F5GZS6	SLC3A2	0.651853	Two Sample t-test	1.02501	0
O14907_TAX1BP3	O14907	TAX1BP3	0.650043	Two Sample t-test	0.345477	0					J3KPD3_RBM7	J3KPD3	RBM7	0.9692	Two Sample t-test	-0.0441339	0					F5GZY7_GABARAPL1	F5GZY7	GABARAPL1	0.494472	Two Sample t-test	-1.16214	0
O14908_GIPC1	O14908	GIPC1	0.613287	Two Sample t-test	0.137017	0					J3KPF9_KIF3A	J3KPF9	KIF3A	0.367387	Two Sample t-test	-0.20175	0					F5H070_KDM3A	F5H070	KDM3A	0.204271	Two Sample t-test	0.742583	0
O14929_HAT1	O14929	HAT1	0.0651072	Two Sample t-test	-0.831022	0					J3KPS0_DNAJB12	J3KPS0	DNAJB12	0.350728	Two Sample t-test	0.484938	0					F5H0C4_PAAF1	F5H0C4	PAAF1	0.694341	Two Sample t-test	1.06603	0
O14933_UBE2L6	O14933	UBE2L6	0.71749	Welch Two Sample t-test	-0.267047	0					J3KPV1_CHCHD7	J3KPV1	CHCHD7	0.0702187	Two Sample t-test	-6.96896	0					F5H0F9_ANAPC5	F5H0F9	ANAPC5	0.624128	Welch Two Sample t-test	-0.567333	0
O14936-3_CASK	O14936-3	CASK	0.643305	Two Sample t-test	-0.0976724	0					J3KQ32_OLA1	J3KQ32	OLA1	0.975508	Two Sample t-test	-0.00773083	0					F5H4Q5_VPS37C	F5H4Q5	VPS37C	0.167823	Two Sample t-test	0.981025	0
O14964_HGS	O14964	HGS	0.0173081	Two Sample t-test	0.352919	0					J3KQ34_COPS7B	J3KQ34	COPS7B	0.781156	Two Sample t-test	0.131308	0					F5H5D3_TUBA1C	F5H5D3	TUBA1C	0.753603	Two Sample t-test	0.422001	0
O14976_GAK	O14976	GAK	0.243836	Two Sample t-test	-0.367827	0					J3KQJ1_SUMF2	J3KQJ1	SUMF2	0.964039	Two Sample t-test	0.129707	0					F5H5R8_NAT1	F5H5R8	NAT1	0.563116	Two Sample t-test	-1.02429	0
O14980_XPO1	O14980	XPO1	0.20942	Two Sample t-test	-0.0676665	0					J3KQU4_TOM1L1	J3KQU4	TOM1L1	0.120685	Two Sample t-test	-0.798635	0					F5H7P7_PPWD1	F5H7P7	PPWD1	0.208697	Two Sample t-test	0.470092	0
O15013-7_ARHGEF10	O15013-7	ARHGEF10	0.4515	Two Sample t-test	-0.346925	0					J3KR44_OTUB1	J3KR44	OTUB1	0.16102	Two Sample t-test	-0.227974	0					F5H8H2_MVK	F5H8H2	MVK	0.987684	Two Sample t-test	-0.0246165	0
O15040-2_TECPR2	O15040-2	TECPR2	0.95902	Two Sample t-test	-0.058004	0					J3KR97_TBCD	J3KR97	TBCD	0.50454	Two Sample t-test	0.163065	0					F6TDL0_PIK3R3	F6TDL0	PIK3R3	0.16126	Two Sample t-test	2.75706	0
O15067_PFAS	O15067	PFAS	0.956735	Two Sample t-test	-0.00685395	0					J3KRL7_PER1	J3KRL7	PER1	0.840778	Two Sample t-test	0.559105	0					F8U8C0_TNFRSF10A	F8U8C0	TNFRSF10A	0.0809103	Two Sample t-test	6.55558	0
O15084_ANKRD28	O15084	ANKRD28	0.240297	Two Sample t-test	0.575887	0					J3KS15_ICT1	J3KS15	ICT1	0.217992	Two Sample t-test	4.59625	0					F8VPD4_CAD	F8VPD4	CAD	0.777511	Two Sample t-test	-0.613864	0
O15085-2_ARHGEF11	O15085-2	ARHGEF11	0.775495	Welch Two Sample t-test	0.403867	0					J3KTA4_DDX5	J3KTA4	DDX5	0.0314137	Two Sample t-test	-0.582765	0					F8VRH0_PCBP2	F8VRH0	PCBP2	0.440523	Two Sample t-test	1.21807	0
O15111_CHUK	O15111	CHUK	0.706226	Two Sample t-test	-0.302622	0					J3QK89_CHERP	J3QK89	CHERP	0.6521	Two Sample t-test	-0.802544	0					F8VV52_CNOT2	F8VV52	CNOT2	0.0712755	Two Sample t-test	1.43867	0
O15143_ARPC1B	O15143	ARPC1B	0.605986	Two Sample t-test	-0.207321	0					J3QKK3_RAD51C	J3QKK3	RAD51C	0.616942	Two Sample t-test	0.0622156	0					F8VVA0_ATG101	F8VVA0	ATG101	0.489889	Two Sample t-test	-1.31461	0
O15144_ARPC2	O15144	ARPC2	0.0371251	Two Sample t-test	-1.13215	0					J3QL05_SRSF2	J3QL05	SRSF2	0.773653	Two Sample t-test	-0.463239	0					F8VVA7_COPZ1	F8VVA7	COPZ1	0.348891	Two Sample t-test	2.26992	0
O15145_ARPC3	O15145	ARPC3	0.0943788	Two Sample t-test	-0.738347	0					J3QL71_SCRN2	J3QL71	SCRN2	0.405836	Two Sample t-test	-0.186256	0					F8VW96_CSRP2	F8VW96	CSRP2	0.28082	Two Sample t-test	-2.02046	0
O15160_POLR1C	O15160	POLR1C	0.0799669	Two Sample t-test	0.967109	0					J3QR09_RPL19	J3QR09	RPL19	0.148992	Two Sample t-test	-1.98133	0					F8VY35_NAP1L1	F8VY35	NAP1L1	0.254046	Two Sample t-test	-0.699904	0
O15231-3_ZNF185	O15231-3	ZNF185	0.717944	Two Sample t-test	-0.297651	0					J3QR44_CDK11B;CDC2L1;CDK11A	J3QR44	CDK11B;CDC2L1;CDK11A	0.779528	Two Sample t-test	-0.085969	0					F8W1A4_AK2	F8W1A4	AK2	0.638534	Two Sample t-test	0.32672	0
O15264_MAPK13	O15264	MAPK13	0.620702	Two Sample t-test	-0.647895	0					J3QT38_EXOC6B	J3QT38	EXOC6B	0.114996	Two Sample t-test	-0.939869	0					F8W1I9_ACAD10	F8W1I9	ACAD10	0.935087	Two Sample t-test	0.239134	0
O15287_FANCG	O15287	FANCG	0.355901	Two Sample t-test	1.36138	0					J9JIC5_C17orf75	J9JIC5	C17orf75	0.357293	Two Sample t-test	0.688897	0					F8W6I7_HNRNPA1;HNRNPA1L2	F8W6I7	HNRNPA1;HNRNPA1L2	0.0431548	Two Sample t-test	1.2554	0
O15294_OGT	O15294	OGT	0.272181	Two Sample t-test	0.125664	0					K4DI92_RWDD4	K4DI92	RWDD4	0.525419	Two Sample t-test	0.143022	0					F8W8I6_TIA1	F8W8I6	TIA1	0.122192	Two Sample t-test	1.83198	0
O15305_PMM2	O15305	PMM2	0.902582	Two Sample t-test	0.0602922	0					K7EIU8_SMAD4	K7EIU8	SMAD4	0.560164	Two Sample t-test	0.379773	0					F8W9X7_CCDC93	F8W9X7	CCDC93	0.503841	Two Sample t-test	-0.546419	0
O15344_MID1	O15344	MID1	0.187875	Two Sample t-test	1.08144	0					K7EK07_H3F3B;H3F3A;H3F3C	K7EK07	H3F3B;H3F3A;H3F3C	0.870243	Two Sample t-test	-0.141252	0					F8WA39_MTMR1	F8WA39	MTMR1	0.759335	Two Sample t-test	-0.087196	0
O15355_PPM1G	O15355	PPM1G	0.442148	Two Sample t-test	-1.93068	0					K7EK35_STAT5A	K7EK35	STAT5A	0.545957	Two Sample t-test	-0.403001	0					F8WBW1_COMMD2	F8WBW1	COMMD2	0.427713	Two Sample t-test	0.753407	0
O15357_INPPL1	O15357	INPPL1	0.77207	Two Sample t-test	0.196076	0					K7EKB6_THOP1	K7EKB6	THOP1	0.351386	Two Sample t-test	3.10291	0					F8WC89_SAC3D1	F8WC89	SAC3D1	0.5981	Two Sample t-test	0.254836	0
O15371-3_EIF3D	O15371-3	EIF3D	0.905404	Two Sample t-test	-0.0866574	0					K7EKE6_LONP1	K7EKE6	LONP1	0.583261	Two Sample t-test	0.664635	0					F8WCF6_ARPC4-TTLL3;ARPC4	F8WCF6	ARPC4-TTLL3;ARPC4	0.217178	Two Sample t-test	0.83464	0
O15382_BCAT2	O15382	BCAT2	0.387686	Two Sample t-test	-0.928446	0					K7EM02_KATNAL2	K7EM02	KATNAL2	0.820682	Two Sample t-test	0.609755	0					F8WDV1_POLR3H	F8WDV1	POLR3H	0.775526	Two Sample t-test	0.345929	0
O15392_BIRC5	O15392	BIRC5	0.325958	Two Sample t-test	6.72388	0					K7EM88_UBALD1;FAM100A	K7EM88	UBALD1;FAM100A	0.455236	Two Sample t-test	-1.59534	0					G3V1A6_GSDMD	G3V1A6	GSDMD	0.588806	Two Sample t-test	-0.315108	0
O15397_IPO8	O15397	IPO8	0.0344391	Two Sample t-test	0.652086	0					K7EMC9_WBP2	K7EMC9	WBP2	0.99266	Two Sample t-test	-0.0118701	0					G3V1P3_LOH12CR1	G3V1P3	LOH12CR1	0.428008	Welch Two Sample t-test	-0.418268	0
O15460-2_P4HA2	O15460-2	P4HA2	0.761786	Two Sample t-test	-0.342526	0					K7EMM8_GLYR1	K7EMM8	GLYR1	0.985024	Two Sample t-test	-0.0662044	0					G3V1V4_GTSF1	G3V1V4	GTSF1	0.859886	Welch Two Sample t-test	-0.405439	0
O15479_MAGEB2	O15479	MAGEB2	0.899821	Two Sample t-test	0.0961335	0					K7ENF0_NARS	K7ENF0	NARS	0.775622	Two Sample t-test	0.0254664	0					G3V2C0_WARS	G3V2C0	WARS	0.286591	Two Sample t-test	-2.42939	0
O15498_YKT6	O15498	YKT6	0.0603739	Two Sample t-test	-1.76157	0					K7ENV7_ISOC2	K7ENV7	ISOC2	0.987847	Two Sample t-test	-0.0399892	0					G3V3G9_DCAF8	G3V3G9	DCAF8	0.676356	Two Sample t-test	-0.585374	0
O15511_ARPC5	O15511	ARPC5	0.112929	Two Sample t-test	-1.71951	0					K7EQ55_DAZAP1	K7EQ55	DAZAP1	0.279661	Two Sample t-test	1.00716	0					G3V4A5_MED6	G3V4A5	MED6	0.126564	Two Sample t-test	-2.6062	0
O15530_PDPK1;PDPK2P	O15530	PDPK1;PDPK2P	0.0839173	Two Sample t-test	1.14929	0					K7ERI7_RPL22	K7ERI7	RPL22	0.648977	Two Sample t-test	-0.214814	0					G3V4K3_VIPAS39	G3V4K3	VIPAS39	0.538744	Two Sample t-test	0.111979	0
O15534_PER1	O15534	PER1	0.963726	Two Sample t-test	0.116015	0					K7ES61_MRPL4	K7ES61	MRPL4	0.73422	Two Sample t-test	1.69252	0					G3V5B9_THTPA	G3V5B9	THTPA	0.325825	Two Sample t-test	1.16827	0
O43143_DHX15	O43143	DHX15	0.649203	Two Sample t-test	0.205053	0					K7ES84_EEF2KMT;FAM86B2;FAM86B1	K7ES84	EEF2KMT;FAM86B2;FAM86B1	0.0240344	Two Sample t-test	1.09174	0					G3V5E1_CCNK	G3V5E1	CCNK	0.0051954	Two Sample t-test	1.81389	0
O43148_RNMT	O43148	RNMT	0.0341617	Two Sample t-test	-0.835562	0					L0R8F8_SMCR7L	L0R8F8	SMCR7L	0.132747	Two Sample t-test	2.34441	0					G3V5T0_GSTZ1	G3V5T0	GSTZ1	0.415125	Two Sample t-test	0.389476	0
O43149_ZZEF1	O43149	ZZEF1	0.817398	Two Sample t-test	0.709669	0					M0QWZ7_SARS2	M0QWZ7	SARS2	0.0241972	Two Sample t-test	0.630215	0					G3XAH0_05-sep	G3XAH0	2020-09-05	0.203439	Two Sample t-test	-1.55668	0
O43156_TTI1	O43156	TTI1	0.26931	Two Sample t-test	1.53464	0					M0QZ22_SAMD4B	M0QZ22	SAMD4B	0.107043	Two Sample t-test	-0.520388	0					G3XAI2_LAMB1	G3XAI2	LAMB1	0.0633173	Two Sample t-test	-2.86353	0
O43172_PRPF4	O43172	PRPF4	0.622712	Two Sample t-test	1.02109	0					M0QZM1_HNRNPM	M0QZM1	HNRNPM	0.489833	Two Sample t-test	0.221241	0					G5E948_MAP4K4	G5E948	MAP4K4	0.641058	Two Sample t-test	-1.0819	0
O43175_PHGDH	O43175	PHGDH	0.713768	Two Sample t-test	0.0732062	0					M0R0F0_RPS5	M0R0F0	RPS5	0.424688	Two Sample t-test	3.9897	0					G5E975_SMARCB1	G5E975	SMARCB1	0.352615	Two Sample t-test	-1.07031	0
O43237_DYNC1LI2	O43237	DYNC1LI2	0.269805	Two Sample t-test	-1.51329	0					M0R0N4_AP2S1	M0R0N4	AP2S1	0.467703	Welch Two Sample t-test	-0.518858	0					G5E9A6_USP11	G5E9A6	USP11	0.28997	Two Sample t-test	-1.49506	0
O43252_PAPSS1	O43252	PAPSS1	0.243121	Two Sample t-test	-0.156596	0					M0R2B7_POLD1	M0R2B7	POLD1	0.426281	Welch Two Sample t-test	0.255508	0					G5E9C8_SOS1	G5E9C8	SOS1	0.548535	Two Sample t-test	-0.310854	0
O43264_ZW10	O43264	ZW10	0.927034	Two Sample t-test	0.0333948	0					O00116_AGPS	O00116	AGPS	0.832279	Two Sample t-test	-0.133885	0					G5E9L0_ARFGAP2	G5E9L0	ARFGAP2	0.425984	Two Sample t-test	0.0864051	0
O43301_HSPA12A	O43301	HSPA12A	0.460803	Two Sample t-test	0.470465	0					O00139_KIF2A	O00139	KIF2A	0.383725	Two Sample t-test	1.786	0					G5E9Q6_PFN2	G5E9Q6	PFN2	0.491139	Two Sample t-test	0.522389	0
O43310_CTIF	O43310	CTIF	0.206205	Two Sample t-test	-1.05812	0					O00142-2_TK2	O00142-2	TK2	0.855992	Two Sample t-test	1.05284	0					G5E9W7_MRPS22	G5E9W7	MRPS22	0.113286	Two Sample t-test	-3.58746	0
O43318-2_MAP3K7;DKFZp586F0420	O43318-2	MAP3K7;DKFZp586F0420	0.0651751	Two Sample t-test	0.945377	0					O00148_DDX39A	O00148	DDX39A	0.533163	Welch Two Sample t-test	1.04406	0					G5EA36_CDC27	G5EA36	CDC27	0.721503	Welch Two Sample t-test	-0.513155	0
O43347_MSI1	O43347	MSI1	0.659989	Two Sample t-test	-0.48332	0					O00154-4_ACOT7	O00154-4	ACOT7	0.0919197	Two Sample t-test	0.953447	0					G5EA44_C12orf43	G5EA44	C12orf43	0.935315	Two Sample t-test	-0.362558	0
O43353_RIPK2	O43353	RIPK2	0.111956	Two Sample t-test	-1.28445	0					O00170_AIP	O00170	AIP	0.885298	Two Sample t-test	-0.0785392	0					G8JLB6_HNRNPH1	G8JLB6	HNRNPH1	0.0983081	Two Sample t-test	0.211818	0
O43379_WDR62	O43379	WDR62	0.0298866	Two Sample t-test	-1.07788	0					O00178_GTPBP1	O00178	GTPBP1	0.698075	Two Sample t-test	0.255846	0					G8JLQ3_BLOC1S1	G8JLQ3	BLOC1S1	0.00230656	Two Sample t-test	1.56602	0
O43395_PRPF3	O43395	PRPF3	0.36976	Two Sample t-test	1.70958	0					O00186_STXBP3	O00186	STXBP3	0.351703	Two Sample t-test	1.33983	0					H0Y400_DDX39B	H0Y400	DDX39B	0.0147918	Two Sample t-test	1.59432	0
O43396_TXNL1	O43396	TXNL1	0.47165	Two Sample t-test	-1.1043	0					O00203_AP3B1	O00203	AP3B1	0.273019	Two Sample t-test	-0.31288	0					H0Y4B0_ERI3	H0Y4B0	ERI3	0.922414	Two Sample t-test	0.0882314	0
O43402_EMC8	O43402	EMC8	0.577405	Two Sample t-test	-0.353073	0					O00231_PSMD11	O00231	PSMD11	0.444929	Two Sample t-test	1.55431	0					H0Y6A0_ARFGAP3	H0Y6A0	ARFGAP3	0.707806	Two Sample t-test	0.421038	0
O43414_ERI3	O43414	ERI3	0.182664	Two Sample t-test	-0.881543	0					O00232_PSMD12	O00232	PSMD12	0.575898	Two Sample t-test	1.21456	0					H0Y6K2_BRD2	H0Y6K2	BRD2	0.0756027	Two Sample t-test	0.905103	0
O43447_PPIH	O43447	PPIH	0.178522	Two Sample t-test	-0.317883	0					O00267_SUPT5H	O00267	SUPT5H	0.663504	Two Sample t-test	0.0689335	0					H0Y8R1_GRSF1	H0Y8R1	GRSF1	0.178855	Two Sample t-test	1.09638	0
O43482_OIP5	O43482	OIP5	0.157496	Two Sample t-test	-0.606703	0					O00291-3_HIP1	O00291-3	HIP1	0.835076	Two Sample t-test	-0.0422127	0					H0Y8X4_DNPH1	H0Y8X4	DNPH1	0.154889	Two Sample t-test	1.72137	0
O43488_AKR7A2	O43488	AKR7A2	0.655748	Two Sample t-test	-0.0649711	0					O00299_CLIC1	O00299	CLIC1	0.502792	Two Sample t-test	-0.0733976	0					H0Y9X1_TMA16	H0Y9X1	TMA16	0.456087	Two Sample t-test	-0.874149	0
O43491_EPB41L2	O43491	EPB41L2	0.529902	Two Sample t-test	-0.125162	0					O00303_EIF3F	O00303	EIF3F	0.478635	Two Sample t-test	0.851296	0					H0YB13_STC2	H0YB13	STC2	0.931926	Two Sample t-test	0.227317	0
O43583_DENR	O43583	DENR	0.242471	Two Sample t-test	-1.37714	0					O00308_WWP2	O00308	WWP2	0.596237	Two Sample t-test	0.972117	0					H0YBI6_TXNRD3	H0YBI6	TXNRD3	0.296931	Welch Two Sample t-test	-2.61828	0
O43592_XPOT	O43592	XPOT	0.65208	Two Sample t-test	-0.153028	0					O00330-3_PDHX	O00330-3	PDHX	0.112479	Two Sample t-test	1.60423	0					H0YBP1_PTK2	H0YBP1	PTK2	0.315243	Two Sample t-test	0.248246	0
O43598_DNPH1	O43598	DNPH1	0.51223	Two Sample t-test	-0.423305	0					O00399_DCTN6	O00399	DCTN6	0.651505	Two Sample t-test	-0.80796	0					H0YC42_NA	H0YC42	NA	0.623735	Two Sample t-test	-0.81394	0
O43615_TIMM44	O43615	TIMM44	0.874159	Two Sample t-test	0.124476	0					O00401_WASL	O00401	WASL	0.233939	Two Sample t-test	-0.474594	0					H0YH69_ETNK1	H0YH69	ETNK1	0.106749	Two Sample t-test	2.06586	0
O43633_CHMP2A	O43633	CHMP2A	0.0561445	Two Sample t-test	0.24373	0					O00410_IPO5	O00410	IPO5	0.179053	Two Sample t-test	-0.174298	0					H0YIV9_GATC	H0YIV9	GATC	0.243961	Two Sample t-test	2.30146	0
O43665-3_RGS10	O43665-3	RGS10	0.676183	Two Sample t-test	-0.281448	0					O00418_EEF2K	O00418	EEF2K	0.231229	Two Sample t-test	-1.24579	0					H0YKT5_TLE3	H0YKT5	TLE3	0.0624721	Two Sample t-test	-1.25245	0
O43670-2_ZNF207	O43670-2	ZNF207	0.441398	Two Sample t-test	1.47849	0					O00429-2_DNM1L	O00429-2	DNM1L	0.642412	Two Sample t-test	-0.0328478	0					H0YM23_ANKRD17	H0YM23	ANKRD17	0.542473	Two Sample t-test	1.01072	0
O43678_NDUFA2	O43678	NDUFA2	0.505251	Two Sample t-test	-1.66388	0					O00429_DNM1L	O00429	DNM1L	0.75996	Two Sample t-test	-0.186394	0					H3BLZ8_DDX17	H3BLZ8	DDX17	0.735468	Two Sample t-test	-0.0907212	0
O43683-2_BUB1	O43683-2	BUB1	0.655702	Two Sample t-test	-0.785192	0					O00442_RTCA	O00442	RTCA	0.411084	Two Sample t-test	0.587289	0					H3BM14_NUB1	H3BM14	NUB1	0.856539	Two Sample t-test	-0.0854171	0
O43684-2_BUB3	O43684-2	BUB3	0.623552	Two Sample t-test	0.430866	0					O00459_PIK3R2	O00459	PIK3R2	0.249978	Two Sample t-test	-0.829992	0					H3BNK2_LYRM1	H3BNK2	LYRM1	0.239343	Two Sample t-test	-1.77903	0
O43707_ACTN4	O43707	ACTN4	0.0592703	Two Sample t-test	-0.77209	0					O00462_MANBA	O00462	MANBA	0.0838561	Two Sample t-test	-0.62584	0					H3BNT4_MPHOSPH6	H3BNT4	MPHOSPH6	0.517868	Two Sample t-test	-1.03121	0
O43709_WBSCR22	O43709	WBSCR22	0.109354	Two Sample t-test	-0.688435	0					O00463_TRAF5	O00463	TRAF5	0.199477	Two Sample t-test	1.28265	0					H3BNU1_TBC1D24	H3BNU1	TBC1D24	0.524225	Two Sample t-test	0.432998	0
O43747_AP1G1	O43747	AP1G1	0.75293	Two Sample t-test	0.167996	0					O00468-6_AGRN	O00468-6	AGRN	0.774082	Two Sample t-test	-0.112148	0					H3BNX8_COX5A	H3BNX8	COX5A	0.297388	Two Sample t-test	-4.16158	0
O43765_SGTA	O43765	SGTA	0.416363	Two Sample t-test	-1.71305	0					O00469-2_PLOD2	O00469-2	PLOD2	0.415347	Two Sample t-test	0.230185	0					H3BP20_HEXA	H3BP20	HEXA	0.600568	Two Sample t-test	-0.675808	0
O43766_LIAS	O43766	LIAS	0.972222	Two Sample t-test	0.0619217	0					O00487_PSMD14	O00487	PSMD14	0.853832	Two Sample t-test	0.443433	0					H3BP77_TK2	H3BP77	TK2	0.997427	Two Sample t-test	0.00974106	0
O43776_NARS	O43776	NARS	0.08171	Two Sample t-test	-0.238751	0					O00499-9_BIN1	O00499-9	BIN1	0.159292	Two Sample t-test	-0.433095	0					H3BPE1_MACF1	H3BPE1	MACF1	0.0696966	Two Sample t-test	-0.179486	0
O43813_LANCL1	O43813	LANCL1	0.153271	Two Sample t-test	-0.883205	0					O00505_KPNA3	O00505	KPNA3	0.589657	Two Sample t-test	-0.252615	0					H3BQF6_NA	H3BQF6	NA	0.544732	Two Sample t-test	0.246495	0
O43815_STRN	O43815	STRN	0.272394	Two Sample t-test	-0.812063	0					O00522_KRIT1	O00522	KRIT1	0.550856	Two Sample t-test	-0.335159	0					H3BRF9_ZFYVE19	H3BRF9	ZFYVE19	0.0618566	Two Sample t-test	-3.86843	0
O43823_AKAP8	O43823	AKAP8	0.162512	Two Sample t-test	-1.65779	0					O00560-2_SDCBP	O00560-2	SDCBP	0.138671	Two Sample t-test	-0.22372	0					H3BRL3_UBFD1	H3BRL3	UBFD1	0.212905	Two Sample t-test	0.893112	0
O43865_AHCYL1	O43865	AHCYL1	0.144611	Two Sample t-test	0.607703	0					O00560_SDCBP	O00560	SDCBP	0.972327	Two Sample t-test	0.0172648	0					H3BS42_ZNF768	H3BS42	ZNF768	0.0524972	Two Sample t-test	-1.9739	0
O43924_PDE6D	O43924	PDE6D	0.0351287	Two Sample t-test	-1.28212	0					O00562-2_PITPNM1	O00562-2	PITPNM1	0.478126	Two Sample t-test	-1.07183	0					H3BSM5_GABARAPL2	H3BSM5	GABARAPL2	0.107866	Two Sample t-test	1.43193	0
O60231_DHX16	O60231	DHX16	0.746591	Two Sample t-test	-0.405097	0					O00625_PIR	O00625	PIR	0.475277	Two Sample t-test	-0.588073	0					H3BST1_BLOC1S6	H3BST1	BLOC1S6	0.587574	Two Sample t-test	0.525553	0
O60232_SSSCA1	O60232	SSSCA1	0.869826	Two Sample t-test	-0.474859	0					O00628_PEX7	O00628	PEX7	0.233377	Two Sample t-test	0.801431	0					H3BTB7_EARS2	H3BTB7	EARS2	0.369328	Two Sample t-test	0.917592	0
O60256_PRPSAP2	O60256	PRPSAP2	0.0242834	Two Sample t-test	-0.807469	0					O00629_KPNA4	O00629	KPNA4	0.84266	Two Sample t-test	-0.0818031	0					H3BTL1_MAP1LC3B;MAP1LC3B2;MAP1LC3A	H3BTL1	MAP1LC3B;MAP1LC3B2;MAP1LC3A	0.340047	Two Sample t-test	2.93397	0
O60264_SMARCA5	O60264	SMARCA5	0.603415	Two Sample t-test	2.53881	0					O00712-5_NA	O00712-5	NA	0.7271	Two Sample t-test	0.339788	0					H3BUF6_ATXN2L	H3BUF6	ATXN2L	0.350054	Two Sample t-test	3.60044	0
O60271-4_SPAG9	O60271-4	SPAG9	0.517859	Two Sample t-test	-0.575996	0					O00762_UBE2C	O00762	UBE2C	0.163411	Two Sample t-test	-0.979463	0					H7BXD5_GCA	H7BXD5	GCA	0.22928	Two Sample t-test	0.529081	0
O60271_SPAG9	O60271	SPAG9	0.520954	Two Sample t-test	-0.575336	0					O00764_PDXK	O00764	PDXK	0.245944	Two Sample t-test	-0.18512	0					H7BXH2_PPP6R3	H7BXH2	PPP6R3	0.0632463	Two Sample t-test	-1.0389	0
O60306_AQR	O60306	AQR	0.516469	Two Sample t-test	1.32116	0					O14497_ARID1A	O14497	ARID1A	0.899036	Two Sample t-test	0.175631	0					H7BYD9_PAM	H7BYD9	PAM	0.408173	Two Sample t-test	-0.7259	0
O60333-2_KIF1B;KIF1Bbeta	O60333-2	KIF1B;KIF1Bbeta	0.459751	Two Sample t-test	0.692939	0					O14503_BHLHE40	O14503	BHLHE40	0.404376	Two Sample t-test	-1.02238	0					H7BYN4_KIF23	H7BYN4	KIF23	0.343154	Two Sample t-test	1.80739	0
O60341_KDM1A	O60341	KDM1A	0.0573536	Two Sample t-test	3.00537	0					O14530_TXNDC9	O14530	TXNDC9	0.393984	Two Sample t-test	-0.794966	0					H7BZJ3_PDIA3	H7BZJ3	PDIA3	0.245963	Two Sample t-test	0.953222	0
O60343-2_TBC1D4	O60343-2	TBC1D4	0.674922	Two Sample t-test	1.46704	0					O14578-4_CIT	O14578-4	CIT	0.853241	Two Sample t-test	0.149115	0					H7C0G7_NHEJ1	H7C0G7	NHEJ1	0.82311	Two Sample t-test	-0.190427	0
O60344-4_ECE2	O60344-4	ECE2	0.26926	Two Sample t-test	0.909227	0					O14579_COPE	O14579	COPE	0.797261	Two Sample t-test	-0.123773	0					H7C128_BRD8	H7C128	BRD8	0.25611	Two Sample t-test	1.42686	0
O60443_DFNA5	O60443	DFNA5	0.811558	Two Sample t-test	-0.314658	0					O14617-5_AP3D1	O14617-5	AP3D1	0.425112	Two Sample t-test	-0.466033	0					H7C2Q8_EBNA1BP2	H7C2Q8	EBNA1BP2	0.133442	Two Sample t-test	1.88244	0
O60447_EVI5	O60447	EVI5	0.995108	Two Sample t-test	-0.0022879	0					O14618_CCS	O14618	CCS	0.109311	Two Sample t-test	0.971329	0					H7C3G9_NAGK	H7C3G9	NAGK	0.440203	Two Sample t-test	0.98142	0
O60493_SNX3	O60493	SNX3	0.182379	Two Sample t-test	0.829589	0					O14727-4_APAF1	O14727-4	APAF1	0.867343	Two Sample t-test	-0.0868627	0					H7C5Q2_ACOT9	H7C5Q2	ACOT9	0.397712	Two Sample t-test	-2.14991	0
O60502_MGEA5	O60502	MGEA5	0.191773	Two Sample t-test	-0.607375	0					O14744_PRMT5	O14744	PRMT5	0.307035	Two Sample t-test	0.490166	0					I3L0E3_hCG_1984214;MRPS17	I3L0E3	hCG_1984214;MRPS17	0.0887553	Two Sample t-test	-3.98322	0
O60504-2_SORBS3	O60504-2	SORBS3	0.914361	Two Sample t-test	-0.0205073	0					O14757_CHEK1	O14757	CHEK1	0.278526	Two Sample t-test	-0.712514	0					I3L0N3_NSF	I3L0N3	NSF	0.273322	Two Sample t-test	-1.50076	0
O60518_RANBP6	O60518	RANBP6	0.48328	Welch Two Sample t-test	0.943105	0					O14772_FPGT	O14772	FPGT	0.895216	Two Sample t-test	-0.0734089	0					I3L1H5_DPH1	I3L1H5	DPH1	0.496297	Two Sample t-test	-0.226354	0
O60524-4_NEMF	O60524-4	NEMF	0.440213	Two Sample t-test	-0.542487	0					O14773_TPP1	O14773	TPP1	0.341157	Two Sample t-test	-0.810057	0					I3L448_ATPAF1	I3L448	ATPAF1	0.131539	Two Sample t-test	1.92671	0
O60551_NMT2	O60551	NMT2	0.591149	Two Sample t-test	-0.243248	0					O14775-3_GNB5	O14775-3	GNB5	0.76838	Two Sample t-test	-0.257615	0					J3KMX2_SMARCD2	J3KMX2	SMARCD2	0.781248	Two Sample t-test	-0.28898	0
O60563_CCNT1	O60563	CCNT1	0.683094	Two Sample t-test	-0.197162	0					O14776-2_TCERG1	O14776-2	TCERG1	0.0250414	Two Sample t-test	-0.74506	0					J3KMY5_NPC2	J3KMY5	NPC2	0.0765214	Two Sample t-test	2.06522	0
O60566_BUB1B	O60566	BUB1B	0.0349151	Two Sample t-test	0.571348	0					O14777_NDC80	O14777	NDC80	0.204895	Two Sample t-test	-0.566288	0					J3KN32_RCOR1	J3KN32	RCOR1	0.0116018	Two Sample t-test	-0.515264	0
O60568_PLOD3	O60568	PLOD3	0.481154	Two Sample t-test	0.321708	0					O14787-2_TNPO2	O14787-2	TNPO2	0.0102428	Two Sample t-test	-0.528377	0					J3KN59_BNIP2	J3KN59	BNIP2	0.126522	Two Sample t-test	-1.89529	0
O60583-2_CCNT2	O60583-2	CCNT2	0.311509	Two Sample t-test	-0.823581	0					O14802_POLR3A	O14802	POLR3A	0.161859	Two Sample t-test	0.87044	0					J3KN67_TPM3	J3KN67	TPM3	0.530981	Two Sample t-test	-2.96271	0
O60664-4_PLIN3	O60664-4	PLIN3	0.79674	Two Sample t-test	0.349801	0					O14828_SCAMP3	O14828	SCAMP3	0.964904	Two Sample t-test	-0.0851547	0					J3KN75_TBC1D8B	J3KN75	TBC1D8B	0.725191	Two Sample t-test	-0.55601	0
O60671_RAD1	O60671	RAD1	0.562615	Two Sample t-test	-0.56761	0					O14841_OPLAH	O14841	OPLAH	0.975997	Two Sample t-test	0.0151069	0					J3KN87_CHEK1	J3KN87	CHEK1	0.488453	Two Sample t-test	0.677312	0
O60678_PRMT3	O60678	PRMT3	0.860722	Two Sample t-test	-0.0571221	0					O14879_IFIT3	O14879	IFIT3	0.0231354	Two Sample t-test	1.49447	0					J3KND1_SAAL1	J3KND1	SAAL1	0.585952	Two Sample t-test	-0.625975	0
O60684_KPNA6	O60684	KPNA6	0.58738	Two Sample t-test	0.0808828	0					O14907_TAX1BP3	O14907	TAX1BP3	0.536289	Two Sample t-test	-0.399972	0					J3KNF4_CCS	J3KNF4	CCS	0.226592	Two Sample t-test	-0.970357	0
O60701_UGDH	O60701	UGDH	0.456769	Two Sample t-test	-0.483819	0					O14908_GIPC1	O14908	GIPC1	0.763427	Two Sample t-test	-0.122919	0					J3KNF8_CYB5B	J3KNF8	CYB5B	0.855564	Two Sample t-test	0.228818	0
O60716-21_CTNND1	O60716-21	CTNND1	0.831916	Two Sample t-test	0.435384	0					O14929_HAT1	O14929	HAT1	0.770476	Two Sample t-test	0.248909	0					J3KNN7_BRAP	J3KNN7	BRAP	0.0897494	Two Sample t-test	-1.24632	0
O60749_SNX2	O60749	SNX2	0.755281	Welch Two Sample t-test	0.067649	0					O14936-3_CASK	O14936-3	CASK	0.640285	Two Sample t-test	0.109635	0					J3KNQ4_PARVA	J3KNQ4	PARVA	0.375209	Two Sample t-test	0.481173	0
O60763_USO1	O60763	USO1	0.00751976	Two Sample t-test	-0.456246	0					O14964_HGS	O14964	HGS	0.0893067	Two Sample t-test	-0.376974	0					J3KQ32_OLA1	J3KQ32	OLA1	0.0117113	Two Sample t-test	0.334102	0
O60784_TOM1	O60784	TOM1	0.27227	Two Sample t-test	-1.03114	0					O14972_DSCR3	O14972	DSCR3	0.406616	Two Sample t-test	0.717565	0					J3KQU4_TOM1L1	J3KQU4	TOM1L1	0.5587	Two Sample t-test	0.458434	0
O60884_DNAJA2	O60884	DNAJA2	0.939021	Two Sample t-test	0.0563088	0					O14974_PPP1R12A	O14974	PPP1R12A	0.413678	Two Sample t-test	-0.328441	0					J3KR44_OTUB1	J3KR44	OTUB1	0.540568	Two Sample t-test	0.583561	0
O60885-2_BRD4	O60885-2	BRD4	0.00607262	Two Sample t-test	2.53887	1					O14980_XPO1	O14980	XPO1	0.0107634	Two Sample t-test	-0.827666	0					J3KRA9_SMG1	J3KRA9	SMG1	0.721526	Two Sample t-test	-1.10332	0
O60907-2_TBL1X;TBL1Y	O60907-2	TBL1X;TBL1Y	0.598228	Two Sample t-test	-0.740867	0					O15013-7_ARHGEF10	O15013-7	ARHGEF10	0.782151	Two Sample t-test	-0.429292	0					J3KS15_ICT1	J3KS15	ICT1	0.672866	Two Sample t-test	0.678708	0
O60921_HUS1	O60921	HUS1	0.0453993	Two Sample t-test	-0.631066	0					O15020_SPTBN2	O15020	SPTBN2	0.90268	Two Sample t-test	-0.0686843	0					J3KTA4_DDX5	J3KTA4	DDX5	0.0410382	Two Sample t-test	-1.79038	0
O60942_RNGTT	O60942	RNGTT	0.154697	Two Sample t-test	-1.44784	0					O15040_TECPR2	O15040	TECPR2	0.944742	Two Sample t-test	0.111525	0					J3KTL2_SRSF1	J3KTL2	SRSF1	0.180327	Two Sample t-test	1.65138	0
O75083_WDR1	O75083	WDR1	0.739642	Two Sample t-test	-0.0673868	0					O15056-2_SYNJ2	O15056-2	SYNJ2	0.705448	Two Sample t-test	-0.639512	0					J3QL05_SRSF2	J3QL05	SRSF2	0.0733705	Two Sample t-test	-3.16637	0
O75113_N4BP1	O75113	N4BP1	0.963969	Welch Two Sample t-test	-0.0269295	0					O15066_KIF3B	O15066	KIF3B	0.144907	Two Sample t-test	-0.419347	0					J3QL56_SCO1	J3QL56	SCO1	0.490489	Two Sample t-test	-0.370443	0
O75116_ROCK2	O75116	ROCK2	0.542121	Two Sample t-test	0.263713	0					O15067_PFAS	O15067	PFAS	0.97492	Two Sample t-test	-0.00586972	0					J3QL71_SCRN2	J3QL71	SCRN2	0.159645	Two Sample t-test	-0.7786	0
O75131_CPNE3	O75131	CPNE3	0.668977	Two Sample t-test	0.0956028	0					O15083_ERC2	O15083	ERC2	0.0572974	Two Sample t-test	-2.97842	0					J3QLS3_MRPS7	J3QLS3	MRPS7	0.455042	Two Sample t-test	-0.835454	0
O75146_HIP1R	O75146	HIP1R	0.596111	Two Sample t-test	0.4957	0					O15084_ANKRD28	O15084	ANKRD28	0.198247	Two Sample t-test	0.961555	0					J3QQW9_SUZ12	J3QQW9	SUZ12	0.523786	Two Sample t-test	-1.39025	0
O75150_RNF40	O75150	RNF40	0.163342	Two Sample t-test	2.55027	0					O15085_ARHGEF11	O15085	ARHGEF11	0.64315	Two Sample t-test	0.105692	0					J3QTA2_BAG1	J3QTA2	BAG1	0.619536	Two Sample t-test	1.40002	0
O75153_CLUH	O75153	CLUH	0.281725	Two Sample t-test	0.918622	0					O15143_ARPC1B	O15143	ARPC1B	0.696888	Two Sample t-test	-0.0924507	0					K4DI92_RWDD4	K4DI92	RWDD4	0.82302	Two Sample t-test	-0.31038	0
O75164_KDM4A	O75164	KDM4A	0.972308	Two Sample t-test	0.10167	0					O15144_ARPC2	O15144	ARPC2	0.0223701	Two Sample t-test	0.496024	0					K4DI93_CUL4B	K4DI93	CUL4B	0.384793	Two Sample t-test	-0.393915	0
O75175_CNOT3	O75175	CNOT3	0.667541	Two Sample t-test	-2.38136	0					O15145_ARPC3	O15145	ARPC3	0.265976	Two Sample t-test	0.584528	0					K7EIE8_MBD3	K7EIE8	MBD3	0.125174	Two Sample t-test	-1.54615	0
O75179-2_ANKRD17	O75179-2	ANKRD17	0.317011	Two Sample t-test	-1.0846	0					O15156_ZBTB7B	O15156	ZBTB7B	0.694988	Two Sample t-test	0.608411	0					K7EIU8_SMAD4	K7EIU8	SMAD4	0.384237	Two Sample t-test	-0.354362	0
O75190_DNAJB6	O75190	DNAJB6	0.145671	Two Sample t-test	-2.57813	0					O15160_POLR1C	O15160	POLR1C	0.362301	Two Sample t-test	-0.905648	0					K7EJH0_SPC24	K7EJH0	SPC24	0.151014	Welch Two Sample t-test	-1.62338	0
O75191_XYLB	O75191	XYLB	0.68505	Two Sample t-test	0.170842	0					O15164-2_TRIM24	O15164-2	TRIM24	0.27659	Two Sample t-test	4.69573	0					K7EJH8_ACTN4	K7EJH8	ACTN4	0.907325	Two Sample t-test	0.231629	0
O75208_COQ9	O75208	COQ9	0.188511	Two Sample t-test	1.13608	0					O15230_LAMA5	O15230	LAMA5	0.746294	Two Sample t-test	-0.319581	0					K7EK07_H3F3B;H3F3A;H3F3C	K7EK07	H3F3B;H3F3A;H3F3C	0.88989	Two Sample t-test	0.339428	0
O75223_GGCT	O75223	GGCT	0.330401	Welch Two Sample t-test	-1.23688	0					O15235_MRPS12	O15235	MRPS12	0.690315	Two Sample t-test	1.2919	0					K7EKI0_EVPL	K7EKI0	EVPL	0.119143	Two Sample t-test	-1.94501	0
O75306-2_NDUFS2	O75306-2	NDUFS2	0.689474	Two Sample t-test	-0.391304	0					O15247_CLIC2	O15247	CLIC2	0.130672	Welch Two Sample t-test	-0.638091	0					K7EKI8_PPL	K7EKI8	PPL	0.200171	Two Sample t-test	-0.248049	0
O75312_ZPR1	O75312	ZPR1	0.189312	Two Sample t-test	-2.71827	0					O15254_ACOX3	O15254	ACOX3	0.415424	Two Sample t-test	0.59963	0					K7EL81_PPP1R12C	K7EL81	PPP1R12C	0.082169	Two Sample t-test	1.92297	0
O75323_GBAS	O75323	GBAS	0.436984	Two Sample t-test	0.447643	0					O15294_OGT	O15294	OGT	0.426502	Two Sample t-test	-0.118453	0					K7ELY0_WIPI1	K7ELY0	WIPI1	0.215771	Two Sample t-test	-1.61741	0
O75340_PDCD6	O75340	PDCD6	0.741412	Two Sample t-test	0.0815236	0					O15305_PMM2	O15305	PMM2	0.235341	Two Sample t-test	-0.83407	0					K7EM38_ACTG1	K7EM38	ACTG1	0.109252	Two Sample t-test	3.13671	0
O75351_VPS4B	O75351	VPS4B	0.849194	Two Sample t-test	-0.0545425	0					O15327_INPP4B	O15327	INPP4B	0.164026	Two Sample t-test	0.591539	0					K7EMC9_WBP2	K7EMC9	WBP2	0.367298	Two Sample t-test	1.42352	0
O75369-8_FLNB	O75369-8	FLNB	0.0148056	Two Sample t-test	-0.272243	0					O15344_MID1	O15344	MID1	0.237126	Two Sample t-test	-0.260195	0					K7EP59_STK11	K7EP59	STK11	0.925329	Two Sample t-test	0.226611	0
O75380_NDUFS6	O75380	NDUFS6	0.881475	Two Sample t-test	0.382521	0					O15347_HMGB3	O15347	HMGB3	0.82424	Two Sample t-test	0.169192	0					K7EQ02_DAZAP1	K7EQ02	DAZAP1	0.067153	Two Sample t-test	3.56425	0
O75391_SPAG7	O75391	SPAG7	0.468201	Two Sample t-test	-1.30521	0					O15355_PPM1G	O15355	PPM1G	0.167322	Two Sample t-test	0.295449	0					K7ERD7_POP4	K7ERD7	POP4	0.298196	Two Sample t-test	-3.01502	0
O75396_SEC22B	O75396	SEC22B	0.0909463	Two Sample t-test	-1.48774	0					O15357_INPPL1	O15357	INPPL1	0.576274	Two Sample t-test	-0.171959	0					K7ES11_UBE2O	K7ES11	UBE2O	0.0370266	Two Sample t-test	-1.81755	0
O75400-3_PRPF40A	O75400-3	PRPF40A	0.528478	Two Sample t-test	1.20119	0					O15371-3_EIF3D	O15371-3	EIF3D	0.395366	Two Sample t-test	1.05216	0					K7ES61_MRPL4	K7ES61	MRPL4	0.277889	Two Sample t-test	-1.28393	0
O75419-2_CDC45	O75419-2	CDC45	0.507267	Two Sample t-test	-0.695978	0					O15379_HDAC3	O15379	HDAC3	0.734498	Two Sample t-test	0.223051	0					M0QWZ7_SARS2	M0QWZ7	SARS2	0.157812	Two Sample t-test	1.01313	0
O75436_VPS26A	O75436	VPS26A	0.11286	Two Sample t-test	-0.155187	0					O15382_BCAT2	O15382	BCAT2	0.0863213	Two Sample t-test	0.727581	0					M0QY97_ZC3H4	M0QY97	ZC3H4	0.143012	Two Sample t-test	-2.91876	0
O75439_PMPCB	O75439	PMPCB	0.547189	Two Sample t-test	0.328453	0					O15397_IPO8	O15397	IPO8	0.165371	Two Sample t-test	-0.494968	0					M0QZM1_HNRNPM	M0QZM1	HNRNPM	0.173814	Two Sample t-test	1.01541	0
O75449_KATNA1	O75449	KATNA1	0.97282	Two Sample t-test	0.0152434	0					O15460_P4HA2	O15460	P4HA2	0.0505937	Two Sample t-test	-1.27261	0					M0R0N4_AP2S1	M0R0N4	AP2S1	0.0398133	Two Sample t-test	1.25172	0
O75489_NDUFS3	O75489	NDUFS3	0.00858006	Two Sample t-test	3.9959	1					O15498_YKT6	O15498	YKT6	0.273351	Two Sample t-test	0.939041	0					M0R2B7_POLD1	M0R2B7	POLD1	0.7829	Two Sample t-test	-0.422553	0
O75530-3_EED	O75530-3	EED	0.890531	Two Sample t-test	0.14201	0					O15511_ARPC5	O15511	ARPC5	0.358509	Two Sample t-test	-0.157082	0					M0R2K9_FKBP8	M0R2K9	FKBP8	0.810851	Two Sample t-test	-0.202144	0
O75533_SF3B1	O75533	SF3B1	0.491246	Two Sample t-test	1.08478	0					O15516_CLOCK	O15516	CLOCK	0.772098	Two Sample t-test	0.551506	0					M0R300_MYO9B	M0R300	MYO9B	0.0442521	Two Sample t-test	-1.75307	0
O75534_CSDE1	O75534	CSDE1	0.141812	Two Sample t-test	-0.346834	0					O15525_MAFG	O15525	MAFG	0.630862	Two Sample t-test	0.375881	0					O00139_KIF2A	O00139	KIF2A	0.0575205	Two Sample t-test	-2.3278	0
O75582_RPS6KA5	O75582	RPS6KA5	0.402708	Two Sample t-test	0.477052	0					O15540_FABP7	O15540	FABP7	0.481552	Two Sample t-test	0.60291	0					O00148_DDX39A	O00148	DDX39A	0.186685	Two Sample t-test	-2.15383	0
O75600_GCAT	O75600	GCAT	0.647089	Two Sample t-test	1.36409	0					O43143_DHX15	O43143	DHX15	0.222538	Two Sample t-test	0.89531	0					O00154-4_ACOT7	O00154-4	ACOT7	0.944814	Welch Two Sample t-test	0.185289	0
O75608-2_LYPLA1	O75608-2	LYPLA1	0.201445	Two Sample t-test	-1.45699	0					O43148_RNMT	O43148	RNMT	0.133419	Two Sample t-test	-0.241111	0					O00159-3_MYO1C	O00159-3	MYO1C	0.509664	Two Sample t-test	-0.429415	0
O75643_SNRNP200	O75643	SNRNP200	0.545289	Two Sample t-test	1.11634	0					O43149_ZZEF1	O43149	ZZEF1	0.682365	Two Sample t-test	0.6496	0					O00170_AIP	O00170	AIP	0.554178	Two Sample t-test	-0.312768	0
O75648_TRMU	O75648	TRMU	0.601539	Two Sample t-test	0.145567	0					O43150_ASAP2	O43150	ASAP2	0.104443	Two Sample t-test	0.645639	0					O00178_GTPBP1	O00178	GTPBP1	0.575437	Two Sample t-test	0.609779	0
O75663_TIPRL	O75663	TIPRL	0.737847	Two Sample t-test	-0.0883537	0					O43172_PRPF4	O43172	PRPF4	0.202068	Two Sample t-test	-0.417969	0					O00203_AP3B1	O00203	AP3B1	0.0226943	Two Sample t-test	0.560188	0
O75688-2_PPM1B	O75688-2	PPM1B	0.506447	Two Sample t-test	-1.33273	0					O43175_PHGDH	O43175	PHGDH	0.352048	Two Sample t-test	-0.49547	0					O00231_PSMD11	O00231	PSMD11	0.644625	Two Sample t-test	-0.281557	0
O75688_PPM1B	O75688	PPM1B	0.478236	Two Sample t-test	0.316351	0					O43237_DYNC1LI2	O43237	DYNC1LI2	0.172378	Two Sample t-test	1.06683	0					O00232_PSMD12	O00232	PSMD12	0.876023	Two Sample t-test	-0.0859043	0
O75694_NUP155	O75694	NUP155	0.704091	Welch Two Sample t-test	0.204681	0					O43242_PSMD3	O43242	PSMD3	0.586721	Two Sample t-test	1.36505	0					O00267_SUPT5H	O00267	SUPT5H	0.087659	Two Sample t-test	0.595299	0
O75717_WDHD1	O75717	WDHD1	0.456014	Two Sample t-test	0.217292	0					O43251-6_RBFOX2;RBFOX1	O43251-6	RBFOX2;RBFOX1	0.458324	Welch Two Sample t-test	5.44443	0					O00291_HIP1	O00291	HIP1	0.475384	Two Sample t-test	-0.0408715	0
O75718_CRTAP	O75718	CRTAP	0.0281673	Two Sample t-test	1.76439	0					O43252_PAPSS1	O43252	PAPSS1	0.387147	Two Sample t-test	-0.273477	0					O00299_CLIC1	O00299	CLIC1	0.188013	Two Sample t-test	0.640963	0
O75792_RNASEH2A	O75792	RNASEH2A	0.647423	Two Sample t-test	-0.179171	0					O43264_ZW10	O43264	ZW10	0.452933	Two Sample t-test	-0.707282	0					O00303_EIF3F	O00303	EIF3F	0.465685	Welch Two Sample t-test	-0.581165	0
O75794_CDC123	O75794	CDC123	0.567248	Two Sample t-test	0.144783	0					O43294-2_TGFB1I1	O43294-2	TGFB1I1	0.272693	Two Sample t-test	-1.40626	0					O00330-3_PDHX	O00330-3	PDHX	0.309374	Welch Two Sample t-test	-2.99441	0
O75821_EIF3G	O75821	EIF3G	0.795934	Two Sample t-test	-0.318924	0					O43298_ZBTB43	O43298	ZBTB43	0.598969	Two Sample t-test	1.18459	0					O00399_DCTN6	O00399	DCTN6	0.304179	Two Sample t-test	1.53942	0
O75822_EIF3J	O75822	EIF3J	0.381761	Two Sample t-test	0.192238	0					O43301_HSPA12A	O43301	HSPA12A	0.374096	Two Sample t-test	0.306863	0					O00401_WASL	O00401	WASL	0.0636049	Two Sample t-test	1.12018	0
O75832_PSMD10	O75832	PSMD10	0.42263	Two Sample t-test	0.239859	0					O43310-2_CTIF	O43310-2	CTIF	0.942325	Two Sample t-test	0.062463	0					O00408-4_PDE2A	O00408-4	PDE2A	0.174269	Two Sample t-test	-0.632268	0
O75843_AP1G2	O75843	AP1G2	0.434974	Two Sample t-test	-0.551801	0					O43314_PPIP5K2	O43314	PPIP5K2	0.969238	Two Sample t-test	-0.0154894	0					O00410_IPO5	O00410	IPO5	0.248653	Two Sample t-test	-0.335745	0
O75864_PPP1R37	O75864	PPP1R37	0.696449	Two Sample t-test	0.118627	0					O43318-2_MAP3K7	O43318-2	MAP3K7	0.365555	Two Sample t-test	-0.16461	0					O00418_EEF2K	O00418	EEF2K	0.206685	Two Sample t-test	-1.9077	0
O75874_IDH1	O75874	IDH1	0.573943	Two Sample t-test	0.323054	0					O43324_EEF1E1;EEF1E1-BLOC1S5	O43324	EEF1E1;EEF1E1-BLOC1S5	0.51659	Two Sample t-test	1.33622	0					O00429-3_DNM1L	O00429-3	DNM1L	0.0305079	Two Sample t-test	0.681596	0
O75879_GATB;PET112	O75879	GATB;PET112	0.49144	Two Sample t-test	-0.472446	0					O43353_RIPK2	O43353	RIPK2	0.760248	Two Sample t-test	-0.241795	0					O00429-4_DNM1L	O00429-4	DNM1L	0.334293	Two Sample t-test	1.68981	0
O75884_RBBP9	O75884	RBBP9	0.232185	Two Sample t-test	-0.946358	0					O43390_HNRNPR	O43390	HNRNPR	0.584788	Two Sample t-test	0.694399	0					O00442_RTCA	O00442	RTCA	0.17626	Two Sample t-test	4.86345	0
O75886_STAM2	O75886	STAM2	0.106072	Two Sample t-test	-0.994837	0					O43395_PRPF3	O43395	PRPF3	0.251605	Two Sample t-test	1.93284	0					O00459_PIK3R2	O00459	PIK3R2	0.437348	Two Sample t-test	0.220413	0
O75896_TUSC2	O75896	TUSC2	0.705652	Two Sample t-test	-0.443844	0					O43396_TXNL1	O43396	TXNL1	0.191969	Two Sample t-test	0.637468	0					O00462_MANBA	O00462	MANBA	0.772757	Two Sample t-test	0.533405	0
O75928_PIAS2	O75928	PIAS2	0.241967	Two Sample t-test	0.933801	0					O43414_ERI3	O43414	ERI3	0.42084	Two Sample t-test	-0.302154	0					O00471_EXOC5	O00471	EXOC5	0.259646	Two Sample t-test	0.611268	0
O75935-3_DCTN3	O75935-3	DCTN3	0.229771	Two Sample t-test	1.0592	0					O43422_PRKRIR	O43422	PRKRIR	0.264056	Two Sample t-test	-0.0561892	0					O00487_PSMD14	O00487	PSMD14	0.981726	Two Sample t-test	0.0197308	0
O75937_DNAJC8	O75937	DNAJC8	0.970019	Two Sample t-test	0.0589129	0					O43427-2_FIBP	O43427-2	FIBP	0.586603	Two Sample t-test	0.294166	0					O00499-6_BIN1	O00499-6	BIN1	0.346587	Two Sample t-test	0.423512	0
O75962-5_TRIO	O75962-5	TRIO	0.0309039	Two Sample t-test	11.453	1					O43447_PPIH	O43447	PPIH	0.769532	Two Sample t-test	-0.0895374	0					O00505_KPNA3	O00505	KPNA3	0.900845	Two Sample t-test	0.140578	0
O76003_GLRX3	O76003	GLRX3	0.0139327	Two Sample t-test	-0.52152	0					O43482_OIP5	O43482	OIP5	0.732427	Two Sample t-test	-0.487368	0					O00512_BCL9	O00512	BCL9	0.0196277	Two Sample t-test	1.74456	0
O76031_CLPX	O76031	CLPX	0.873308	Two Sample t-test	-0.122771	0					O43488_AKR7A2	O43488	AKR7A2	0.100248	Two Sample t-test	-0.294899	0					O00560-2_SDCBP	O00560-2	SDCBP	0.607125	Two Sample t-test	-0.194045	0
O76054_SEC14L2	O76054	SEC14L2	0.301703	Two Sample t-test	0.150601	0					O43491_EPB41L2	O43491	EPB41L2	0.12502	Two Sample t-test	-0.391856	0					O00562-2_PITPNM1	O00562-2	PITPNM1	0.486984	Two Sample t-test	-0.530389	0
O76071_CIAO1	O76071	CIAO1	0.905925	Two Sample t-test	-0.0457274	0					O43513_MED7	O43513	MED7	0.910354	Two Sample t-test	-0.157947	0					O00592-2_PODXL	O00592-2	PODXL	0.162416	Two Sample t-test	3.55587	0
O76074_PDE5A	O76074	PDE5A	0.319915	Two Sample t-test	-2.45703	0					O43567_RNF13	O43567	RNF13	0.178783	Two Sample t-test	-5.02253	0					O00625_PIR	O00625	PIR	0.146823	Two Sample t-test	-1.63954	0
O76080_ZFAND5	O76080	ZFAND5	0.825571	Two Sample t-test	-1.43005	0					O43592_XPOT	O43592	XPOT	0.0273843	Two Sample t-test	-0.719707	0					O00629_KPNA4	O00629	KPNA4	0.830064	Two Sample t-test	-0.216344	0
O76094_SRP72	O76094	SRP72	0.431563	Two Sample t-test	0.362733	0					O43598_DNPH1	O43598	DNPH1	0.27586	Two Sample t-test	-0.373752	0					O00743_PPP6C	O00743	PPP6C	0.373869	Two Sample t-test	-1.40865	0
O94760_DDAH1	O94760	DDAH1	0.322965	Welch Two Sample t-test	-1.03933	0					O43615_TIMM44	O43615	TIMM44	0.508535	Two Sample t-test	-0.125649	0					O00764_PDXK	O00764	PDXK	0.592547	Two Sample t-test	0.220764	0
O94776_MTA2	O94776	MTA2	0.739352	Two Sample t-test	0.26909	0					O43617_TRAPPC3	O43617	TRAPPC3	0.487461	Two Sample t-test	1.11479	0					O14497_ARID1A	O14497	ARID1A	0.94737	Two Sample t-test	0.0282173	0
O94804_STK10	O94804	STK10	0.110796	Two Sample t-test	3.54283	0					O43633_CHMP2A	O43633	CHMP2A	0.81931	Two Sample t-test	0.364839	0					O14519-2_CDK2AP1;CDK2AP2	O14519-2	CDK2AP1;CDK2AP2	0.66785	Two Sample t-test	-1.10373	0
O94811_TPPP	O94811	TPPP	0.30961	Two Sample t-test	-2.60785	0					O43639_NCK2	O43639	NCK2	0.572015	Two Sample t-test	-0.412393	0					O14530_TXNDC9	O14530	TXNDC9	0.599492	Welch Two Sample t-test	0.600389	0
O94817_ATG12	O94817	ATG12	0.16219	Two Sample t-test	-0.970858	0					O43660_PLRG1	O43660	PLRG1	0.0178217	Two Sample t-test	1.9141	0					O14545_TRAFD1	O14545	TRAFD1	0.0976161	Welch Two Sample t-test	-5.63926	0
O94826_TOMM70A	O94826	TOMM70A	0.13496	Two Sample t-test	0.565182	0					O43663_PRC1	O43663	PRC1	0.452409	Two Sample t-test	2.86372	0					O14579_COPE	O14579	COPE	0.778871	Two Sample t-test	0.099861	0
O94829_IPO13	O94829	IPO13	0.0318509	Two Sample t-test	-1.6345	0					O43665-3_RGS10	O43665-3	RGS10	0.568712	Two Sample t-test	1.31104	0					O14593_RFXANK	O14593	RFXANK	0.585956	Two Sample t-test	-0.869893	0
O94830_DDHD2	O94830	DDHD2	0.038318	Two Sample t-test	-2.41264	1					O43670-2_ZNF207	O43670-2	ZNF207	0.309197	Two Sample t-test	0.381745	0					O14617-5_AP3D1	O14617-5	AP3D1	0.0116595	Two Sample t-test	0.382025	0
O94855_SEC24D	O94855	SEC24D	0.201298	Two Sample t-test	-0.313414	0					O43684-2_BUB3	O43684-2	BUB3	0.514991	Two Sample t-test	-0.390555	0					O14639-6_ABLIM1	O14639-6	ABLIM1	0.882346	Two Sample t-test	-0.246047	0
O94864-2_SUPT7L	O94864-2	SUPT7L	0.343672	Two Sample t-test	-2.0837	0					O43707_ACTN4	O43707	ACTN4	0.134061	Two Sample t-test	0.828445	0					O14640_DVL1;DVL1P1	O14640	DVL1;DVL1P1	0.300109	Two Sample t-test	-1.32595	0
O94888_UBXN7	O94888	UBXN7	0.167488	Two Sample t-test	0.444219	0					O43708_GSTZ1	O43708	GSTZ1	0.803056	Two Sample t-test	0.106092	0					O14744_PRMT5	O14744	PRMT5	0.646443	Welch Two Sample t-test	-0.273671	0
O94889_KLHL18	O94889	KLHL18	0.716725	Two Sample t-test	-0.413707	0					O43709_WBSCR22	O43709	WBSCR22	0.549398	Two Sample t-test	0.358921	0					O14773-2_TPP1	O14773-2	TPP1	0.81469	Two Sample t-test	0.337073	0
O94903_PROSC	O94903	PROSC	0.772554	Two Sample t-test	-0.0623468	0					O43719_HTATSF1	O43719	HTATSF1	0.178187	Two Sample t-test	0.221918	0					O14776-2_TCERG1	O14776-2	TCERG1	0.160651	Two Sample t-test	0.850964	0
O94915_FRYL	O94915	FRYL	0.813303	Two Sample t-test	-0.446469	0					O43739-2_CYTH3	O43739-2	CYTH3	0.258077	Two Sample t-test	-0.533763	0					O14787-2_TNPO2	O14787-2	TNPO2	0.768865	Two Sample t-test	-0.287039	0
O94916-4_NFAT5	O94916-4	NFAT5	0.136615	Two Sample t-test	2.92804	0					O43741_PRKAB2	O43741	PRKAB2	0.381773	Welch Two Sample t-test	0.568432	0					O14802_POLR3A	O14802	POLR3A	0.0613561	Two Sample t-test	-2.25585	0
O94925-3_GLS	O94925-3	GLS	0.959714	Two Sample t-test	0.0293347	0					O43747_AP1G1	O43747	AP1G1	0.165404	Two Sample t-test	-0.213601	0					O14810_CPLX1	O14810	CPLX1	0.370687	Two Sample t-test	-2.49933	0
O94927_HAUS5	O94927	HAUS5	0.974527	Two Sample t-test	-0.143348	0					O43765_SGTA	O43765	SGTA	0.374725	Two Sample t-test	0.443631	0					O14841_OPLAH	O14841	OPLAH	0.0539432	Two Sample t-test	-2.34128	0
O94952-1_FBXO21	O94952-1	FBXO21	0.330017	Two Sample t-test	1.28853	0					O43766_LIAS	O43766	LIAS	0.73759	Two Sample t-test	-0.837039	0					O14867_BACH1	O14867	BACH1	0.869418	Two Sample t-test	-0.310051	0
O94966-7_NA	O94966-7	NA	0.187141	Two Sample t-test	0.739586	0					O43776_NARS	O43776	NARS	0.202808	Two Sample t-test	0.343044	0					O14896_IRF6	O14896	IRF6	0.113187	Two Sample t-test	0.751451	0
O94973_AP2A2	O94973	AP2A2	0.534962	Two Sample t-test	-0.491989	0					O43809_NUDT21	O43809	NUDT21	0.588723	Two Sample t-test	0.479971	0					O14907_TAX1BP3	O14907	TAX1BP3	0.118409	Two Sample t-test	1.0049	0
O95057_DIRAS1	O95057	DIRAS1	0.738443	Two Sample t-test	0.221316	0					O43813_LANCL1	O43813	LANCL1	0.640611	Two Sample t-test	0.502211	0					O14908_GIPC1	O14908	GIPC1	0.945919	Two Sample t-test	-0.0159502	0
O95071_UBR5	O95071	UBR5	0.921635	Two Sample t-test	-0.128962	0					O43815_STRN	O43815	STRN	0.688057	Two Sample t-test	0.303721	0					O14929_HAT1	O14929	HAT1	0.776328	Two Sample t-test	-0.118052	0
O95104-2_SCAF4	O95104-2	SCAF4	0.881874	Two Sample t-test	0.650672	0					O43818_RRP9	O43818	RRP9	0.201829	Two Sample t-test	2.09677	0					O14933_UBE2L6	O14933	UBE2L6	0.630421	Two Sample t-test	0.565075	0
O95149_SNUPN	O95149	SNUPN	0.15867	Two Sample t-test	-0.488329	0					O43823_AKAP8	O43823	AKAP8	0.0263554	Two Sample t-test	1.61972	0					O14936-3_CASK	O14936-3	CASK	0.462379	Two Sample t-test	0.224157	0
O95155-2_UBE4B	O95155-2	UBE4B	0.745102	Two Sample t-test	-0.0513931	0					O43865_AHCYL1	O43865	AHCYL1	0.483998	Two Sample t-test	0.12341	0					O14950_MYL12B	O14950	MYL12B	0.314963	Welch Two Sample t-test	0.463673	0
O95163_IKBKAP	O95163	IKBKAP	0.957162	Two Sample t-test	0.117773	0					O43896_KIF1C	O43896	KIF1C	0.704356	Two Sample t-test	-0.400454	0					O14964_HGS	O14964	HGS	0.423718	Welch Two Sample t-test	-0.262174	0
O95219_SNX4	O95219	SNX4	0.647385	Two Sample t-test	0.445921	0					O43924_PDE6D	O43924	PDE6D	0.098584	Two Sample t-test	2.73708	0					O14972_DSCR3	O14972	DSCR3	0.108335	Two Sample t-test	1.91421	0
O95229_ZWINT	O95229	ZWINT	0.383837	Two Sample t-test	-0.774687	0					O60216_RAD21	O60216	RAD21	0.241734	Two Sample t-test	-0.562219	0					O14974_PPP1R12A	O14974	PPP1R12A	0.0109061	Two Sample t-test	1.42599	0
O95273_CCNDBP1	O95273	CCNDBP1	0.360608	Two Sample t-test	-0.844703	0					O60218_AKR1B10	O60218	AKR1B10	0.766295	Two Sample t-test	-0.172349	0					O14980_XPO1	O14980	XPO1	0.883083	Two Sample t-test	-0.0475642	0
O95292_VAPB	O95292	VAPB	0.264766	Two Sample t-test	0.66132	0					O60220_TIMM8A	O60220	TIMM8A	0.507108	Two Sample t-test	1.27589	0					O15013-7_ARHGEF10	O15013-7	ARHGEF10	0.26765	Two Sample t-test	-0.918667	0
O95295_SNAPIN	O95295	SNAPIN	0.200385	Two Sample t-test	-2.49928	0					O60231_DHX16	O60231	DHX16	0.148567	Two Sample t-test	-0.521557	0					O15040-2_TECPR2	O15040-2	TECPR2	0.976206	Two Sample t-test	0.0723819	0
O95302_FKBP9	O95302	FKBP9	0.479837	Two Sample t-test	-0.339555	0					O60239_SH3BP5	O60239	SH3BP5	0.0615123	Two Sample t-test	3.11486	0					O15042-2_U2SURP	O15042-2	U2SURP	0.370612	Two Sample t-test	0.720448	0
O95336_PGLS	O95336	PGLS	0.0588451	Two Sample t-test	-1.31396	0					O60256_PRPSAP2	O60256	PRPSAP2	0.860267	Two Sample t-test	-0.0877908	0					O15047_SETD1A	O15047	SETD1A	0.750897	Two Sample t-test	-0.593411	0
O95340_PAPSS2	O95340	PAPSS2	0.152178	Two Sample t-test	-0.328165	0					O60264_SMARCA5	O60264	SMARCA5	0.942884	Two Sample t-test	-0.0801217	0					O15056_SYNJ2	O15056	SYNJ2	0.196206	Two Sample t-test	-0.968028	0
O95347_SMC2	O95347	SMC2	0.814134	Two Sample t-test	-0.506397	0					O60271-4_SPAG9	O60271-4	SPAG9	0.424343	Two Sample t-test	0.157081	0					O15067_PFAS	O15067	PFAS	0.544181	Two Sample t-test	-0.389714	0
O95352_ATG7	O95352	ATG7	0.48562	Two Sample t-test	0.255819	0					O60271_SPAG9	O60271	SPAG9	0.889273	Two Sample t-test	0.112301	0					O15084_ANKRD28	O15084	ANKRD28	0.485844	Two Sample t-test	2.84245	0
O95361_TRIM16	O95361	TRIM16	0.948426	Two Sample t-test	0.0506548	0					O60294_LCMT2	O60294	LCMT2	0.396735	Two Sample t-test	0.45274	0					O15116_LSM1	O15116	LSM1	0.541267	Two Sample t-test	0.816882	0
O95365_ZBTB7A	O95365	ZBTB7A	0.273255	Two Sample t-test	-1.69859	0					O60306_AQR	O60306	AQR	0.267906	Two Sample t-test	-0.152507	0					O15143_ARPC1B	O15143	ARPC1B	0.548052	Two Sample t-test	0.953576	0
O95372_LYPLA2	O95372	LYPLA2	0.133293	Two Sample t-test	-1.29776	0					O60333-2_KIF1B	O60333-2	KIF1B	0.0337311	Two Sample t-test	-0.350237	0					O15144_ARPC2	O15144	ARPC2	0.0768752	Two Sample t-test	2.61738	0
O95373_IPO7	O95373	IPO7	0.098068	Two Sample t-test	-0.619152	0					O60341_KDM1A	O60341	KDM1A	0.247183	Two Sample t-test	0.647356	0					O15145_ARPC3	O15145	ARPC3	0.134186	Two Sample t-test	1.32517	0
O95376_ARIH2	O95376	ARIH2	0.108102	Two Sample t-test	0.418009	0					O60343-2_TBC1D4	O60343-2	TBC1D4	0.0601162	Two Sample t-test	0.565527	0					O15151_MDM4;DKFZp781B1423;DKFZp686B01123	O15151	MDM4;DKFZp781B1423;DKFZp686B01123	0.440108	Two Sample t-test	-1.46993	0
O95379-3_TNFAIP8	O95379-3	TNFAIP8	0.0851886	Two Sample t-test	-0.503643	0					O60344-4_ECE2	O60344-4	ECE2	0.388028	Two Sample t-test	0.923925	0					O15160_POLR1C	O15160	POLR1C	0.126015	Two Sample t-test	-0.559302	0
O95394_PGM3	O95394	PGM3	0.0596316	Two Sample t-test	0.485528	0					O60346_PHLPP1	O60346	PHLPP1	0.478975	Two Sample t-test	1.45706	0					O15231-3_ZNF185	O15231-3	ZNF185	0.0886311	Two Sample t-test	-1.25188	0
O95396_MOCS3	O95396	MOCS3	0.852912	Two Sample t-test	0.0867352	0					O60437_PPL	O60437	PPL	0.330686	Two Sample t-test	-0.239933	0					O15235_MRPS12	O15235	MRPS12	0.573572	Two Sample t-test	-0.647309	0
O95405_ZFYVE9	O95405	ZFYVE9	0.00530265	Two Sample t-test	1.16021	0					O60443_DFNA5	O60443	DFNA5	0.371816	Two Sample t-test	0.76266	0					O15264_MAPK13	O15264	MAPK13	0.504156	Two Sample t-test	0.584709	0
O95433_AHSA1	O95433	AHSA1	0.0965293	Two Sample t-test	-0.234876	0					O60488-2_ACSL4	O60488-2	ACSL4	0.365821	Two Sample t-test	1.80912	0					O15294_OGT	O15294	OGT	0.955152	Two Sample t-test	-0.00686086	0
O95453-2_PARN	O95453-2	PARN	0.384636	Two Sample t-test	-0.547834	0					O60493_SNX3	O60493	SNX3	0.0755302	Two Sample t-test	-0.523171	0					O15305_PMM2	O15305	PMM2	0.0670827	Two Sample t-test	0.752717	0
O95455_TGDS	O95455	TGDS	0.984374	Two Sample t-test	0.0197661	0					O60502_MGEA5	O60502	MGEA5	0.26259	Two Sample t-test	0.130678	0					O15344_MID1	O15344	MID1	0.232304	Two Sample t-test	-1.52109	0
O95456_PSMG1	O95456	PSMG1	0.237982	Two Sample t-test	-1.51929	0					O60504-2_SORBS3	O60504-2	SORBS3	0.811617	Two Sample t-test	0.193734	0					O15355_PPM1G	O15355	PPM1G	0.284934	Two Sample t-test	-0.802786	0
O95486_SEC24A	O95486	SEC24A	0.0387098	Two Sample t-test	-0.583038	0					O60506-3_SYNCRIP	O60506-3	SYNCRIP	0.68778	Two Sample t-test	-0.810941	0					O15357_INPPL1	O15357	INPPL1	0.189913	Two Sample t-test	0.980702	0
O95487-2_SEC24B	O95487-2	SEC24B	0.181222	Two Sample t-test	0.524279	0					O60506_SYNCRIP	O60506	SYNCRIP	0.415156	Welch Two Sample t-test	-0.302582	0					O15371-2_EIF3D	O15371-2	EIF3D	0.844789	Two Sample t-test	-0.0698185	0
O95551_TDP2	O95551	TDP2	0.763366	Two Sample t-test	0.144353	0					O60518_RANBP6	O60518	RANBP6	0.367279	Two Sample t-test	-0.519604	0					O15382_BCAT2	O15382	BCAT2	0.194998	Two Sample t-test	-1.76345	0
O95571_ETHE1	O95571	ETHE1	0.098459	Two Sample t-test	-1.09213	0					O60524-4_NEMF	O60524-4	NEMF	0.970332	Two Sample t-test	0.00604205	0					O15397_IPO8	O15397	IPO8	0.109577	Two Sample t-test	-0.707506	0
O95628-8_CNOT4	O95628-8	CNOT4	0.529313	Two Sample t-test	-0.665727	0					O60547_GMDS	O60547	GMDS	0.875456	Two Sample t-test	-0.0740264	0					O15498_YKT6	O15498	YKT6	0.0336792	Two Sample t-test	1.75676	0
O95630_STAMBP	O95630	STAMBP	0.428072	Two Sample t-test	-0.585764	0					O60551_NMT2	O60551	NMT2	0.177019	Two Sample t-test	0.980651	0					O15514_POLR2D	O15514	POLR2D	0.382633	Two Sample t-test	1.07817	0
O95671-2_ASMTL	O95671-2	ASMTL	0.95326	Two Sample t-test	-0.00561564	0					O60563_CCNT1	O60563	CCNT1	0.955319	Two Sample t-test	0.0861541	0					O15530-3_PDPK1;PDPK2P	O15530-3	PDPK1;PDPK2P	0.915065	Two Sample t-test	-0.054711	0
O95707_POP4	O95707	POP4	0.660722	Two Sample t-test	1.25611	0					O60566_BUB1B	O60566	BUB1B	0.15221	Two Sample t-test	0.385677	0					O43143_DHX15	O43143	DHX15	0.0544078	Two Sample t-test	1.3553	0
O95716_RAB3D	O95716	RAB3D	0.0131845	Two Sample t-test	1.64255	0					O60568_PLOD3	O60568	PLOD3	0.352955	Two Sample t-test	-0.165091	0					O43148_RNMT	O43148	RNMT	0.0117023	Two Sample t-test	-0.718407	0
O95721_SNAP29	O95721	SNAP29	0.207285	Two Sample t-test	-6.28777	0					O60573_EIF4E2	O60573	EIF4E2	0.371036	Welch Two Sample t-test	0.654083	0					O43150-2_ASAP2	O43150-2	ASAP2	0.163988	Two Sample t-test	-0.648832	0
O95747_OXSR1	O95747	OXSR1	0.835338	Two Sample t-test	0.146397	0					O60645-3_EXOC3	O60645-3	EXOC3	0.89893	Two Sample t-test	0.0873409	0					O43172-2_PRPF4	O43172-2	PRPF4	0.772774	Two Sample t-test	0.180533	0
O95749_GGPS1	O95749	GGPS1	0.312984	Two Sample t-test	0.53655	0					O60671_RAD1	O60671	RAD1	0.00605586	Two Sample t-test	2.37737	1					O43175_PHGDH	O43175	PHGDH	0.0633218	Two Sample t-test	2.6706	0
O95757_HSPA4L	O95757	HSPA4L	0.239474	Two Sample t-test	0.170361	0					O60678_PRMT3	O60678	PRMT3	0.209566	Two Sample t-test	-0.547713	0					O43237_DYNC1LI2	O43237	DYNC1LI2	0.856124	Two Sample t-test	0.130239	0
O95758-1_PTBP3	O95758-1	PTBP3	0.157598	Two Sample t-test	1.70874	0					O60684_KPNA6	O60684	KPNA6	0.218054	Two Sample t-test	-0.402679	0					O43242_PSMD3	O43242	PSMD3	0.65808	Two Sample t-test	-0.331149	0
O95782-2_AP2A1	O95782-2	AP2A1	0.975366	Two Sample t-test	-0.0642684	0					O60701_UGDH	O60701	UGDH	0.290029	Two Sample t-test	-0.577734	0					O43252_PAPSS1	O43252	PAPSS1	0.51135	Two Sample t-test	0.622256	0
O95786_DDX58	O95786	DDX58	0.310289	Two Sample t-test	0.926746	0					O60716-5_CTNND1	O60716-5	CTNND1	0.00449209	Two Sample t-test	-0.281975	0					O43264_ZW10	O43264	ZW10	0.294682	Two Sample t-test	0.374407	0
O95801_TTC4	O95801	TTC4	0.135985	Two Sample t-test	0.22407	0					O60749_SNX2	O60749	SNX2	0.0610283	Two Sample t-test	-0.399386	0					O43278-2_SPINT1	O43278-2	SPINT1	0.218205	Two Sample t-test	-3.27395	0
O95816_BAG2	O95816	BAG2	0.057673	Two Sample t-test	-1.32916	0					O60763_USO1	O60763	USO1	0.0991541	Two Sample t-test	-0.4767	0					O43290_SART1	O43290	SART1	0.0573797	Two Sample t-test	-2.34229	0
O95817_BAG3	O95817	BAG3	0.919867	Two Sample t-test	0.0436587	0					O60784_TOM1	O60784	TOM1	0.733001	Two Sample t-test	-0.153531	0					O43301_HSPA12A	O43301	HSPA12A	0.172702	Two Sample t-test	-1.47953	0
O95831-3_AIFM1	O95831-3	AIFM1	0.202199	Two Sample t-test	-1.24897	0					O60825_PFKFB2	O60825	PFKFB2	0.474045	Two Sample t-test	0.333897	0					O43310_CTIF	O43310	CTIF	0.490368	Two Sample t-test	-0.919851	0
O95833_CLIC3	O95833	CLIC3	0.380959	Two Sample t-test	-0.515734	0					O60826_CCDC22	O60826	CCDC22	0.0462436	Two Sample t-test	-0.682403	0					O43314-2_PPIP5K2	O43314-2	PPIP5K2	0.831248	Two Sample t-test	0.394671	0
O95834_EML2	O95834	EML2	0.421439	Two Sample t-test	-0.251973	0					O60832_DKC1	O60832	DKC1	0.21996	Two Sample t-test	1.24463	0					O43318_MAP3K7;DKFZp586F0420	O43318	MAP3K7;DKFZp586F0420	0.503582	Two Sample t-test	0.200965	0
O95848_NUDT14	O95848	NUDT14	0.404538	Two Sample t-test	2.32511	0					O60841_EIF5B	O60841	EIF5B	0.100695	Two Sample t-test	-0.178958	0					O43324_EEF1E1	O43324	EEF1E1	0.109416	Two Sample t-test	-1.41127	0
O95861_BPNT1	O95861	BPNT1	0.0753759	Two Sample t-test	-0.138908	0					O60870-2_KIN	O60870-2	KIN	0.391016	Two Sample t-test	0.548286	0					O43353_RIPK2	O43353	RIPK2	0.782049	Two Sample t-test	0.407432	0
O95865_DDAH2	O95865	DDAH2	0.0876517	Two Sample t-test	-1.00951	0					O60884_DNAJA2	O60884	DNAJA2	0.938766	Two Sample t-test	0.0793009	0					O43390_HNRNPR	O43390	HNRNPR	0.55968	Two Sample t-test	-1.09596	0
O95881_TXNDC12	O95881	TXNDC12	0.775895	Two Sample t-test	0.771594	0					O60885_BRD4	O60885	BRD4	0.907265	Two Sample t-test	0.150895	0					O43395_PRPF3	O43395	PRPF3	0.378839	Two Sample t-test	-0.187833	0
O95905_ECD	O95905	ECD	0.849135	Two Sample t-test	-0.19029	0					O60907-2_TBL1X	O60907-2	TBL1X	0.693347	Two Sample t-test	0.241262	0					O43396_TXNL1	O43396	TXNL1	0.0683965	Two Sample t-test	1.28017	0
O95989_NUDT3	O95989	NUDT3	0.399671	Two Sample t-test	-0.807252	0					O60921-2_HUS1	O60921-2	HUS1	0.142458	Two Sample t-test	-1.68727	0					O43422_PRKRIR	O43422	PRKRIR	0.26845	Two Sample t-test	-1.24006	0
O95997_PTTG1;PTTG2	O95997	PTTG1;PTTG2	0.0500729	Two Sample t-test	-5.27509	0					O60934_NBN	O60934	NBN	0.400873	Two Sample t-test	1.72481	0					O43447_PPIH	O43447	PPIH	0.377309	Two Sample t-test	0.953458	0
O95999_BCL10	O95999	BCL10	0.0226219	Two Sample t-test	-1.92558	0					O75030-2_MITF	O75030-2	MITF	0.540811	Two Sample t-test	-2.00913	0					O43488_AKR7A2	O43488	AKR7A2	0.132904	Two Sample t-test	-0.610555	0
O96017_CHEK2	O96017	CHEK2	0.352318	Two Sample t-test	-0.465101	0					O75054_IGSF3	O75054	IGSF3	0.193707	Two Sample t-test	-1.36638	0					O43491_EPB41L2	O43491	EPB41L2	0.811721	Two Sample t-test	0.133755	0
O96019_ACTL6A	O96019	ACTL6A	0.636716	Two Sample t-test	-0.132498	0					O75083_WDR1	O75083	WDR1	0.794066	Two Sample t-test	-0.0341467	0					O43504_LAMTOR5	O43504	LAMTOR5	0.726756	Two Sample t-test	-1.67511	0
P00338-3_LDHA	P00338-3	LDHA	0.221449	Two Sample t-test	-1.52011	0					O75113_N4BP1	O75113	N4BP1	0.380394	Welch Two Sample t-test	0.305086	0					O43513_MED7	O43513	MED7	0.329637	Two Sample t-test	-0.859686	0
P00367_GLUD1;GLUD2	P00367	GLUD1;GLUD2	0.139774	Two Sample t-test	-1.10826	0					O75116_ROCK2	O75116	ROCK2	0.419414	Two Sample t-test	-0.160907	0					O43524_FOXO3	O43524	FOXO3	0.979744	Two Sample t-test	-0.074795	0
P00374_DHFR	P00374	DHFR	0.741088	Welch Two Sample t-test	0.0699167	0					O75128-2_COBL	O75128-2	COBL	0.515796	Two Sample t-test	-0.824559	0					O43592_XPOT	O43592	XPOT	0.718834	Welch Two Sample t-test	-0.100356	0
P00505_GOT2	P00505	GOT2	0.232061	Two Sample t-test	-0.731375	0					O75131_CPNE3	O75131	CPNE3	0.641357	Two Sample t-test	-0.0953649	0					O43615_TIMM44	O43615	TIMM44	0.234259	Two Sample t-test	0.372347	0
P00558_PGK1	P00558	PGK1	0.0747576	Two Sample t-test	-0.361801	0					O75143-2_ATG13	O75143-2	ATG13	0.430275	Two Sample t-test	2.23942	0					O43617_TRAPPC3	O43617	TRAPPC3	0.524226	Welch Two Sample t-test	0.816012	0
P00813_ADA	P00813	ADA	0.962961	Two Sample t-test	-0.0538383	0					O75146_HIP1R	O75146	HIP1R	0.273674	Two Sample t-test	-0.264871	0					O43633_CHMP2A	O43633	CHMP2A	0.0537629	Two Sample t-test	1.96805	0
P00918_CA2	P00918	CA2	0.0176579	Two Sample t-test	-0.551314	0					O75150_RNF40	O75150	RNF40	0.136186	Two Sample t-test	-0.309442	0					O43639_NCK2	O43639	NCK2	0.337545	Two Sample t-test	-1.07791	0
P00966_ASS1	P00966	ASS1	0.0197425	Two Sample t-test	-0.151214	0					O75153_CLUH	O75153	CLUH	0.424182	Welch Two Sample t-test	0.179501	0					O43660_PLRG1	O43660	PLRG1	0.0585023	Two Sample t-test	2.84973	0
P01034_CST3	P01034	CST3	0.253598	Two Sample t-test	0.647986	0					O75164_KDM4A	O75164	KDM4A	0.776567	Two Sample t-test	0.206858	0					O43665-3_RGS10	O43665-3	RGS10	0.809715	Two Sample t-test	0.373897	0
P01111_NRAS	P01111	NRAS	0.169668	Welch Two Sample t-test	1.19736	0					O75170-4_PPP6R2	O75170-4	PPP6R2	0.822035	Two Sample t-test	-0.20564	0					O43678_NDUFA2	O43678	NDUFA2	0.344467	Two Sample t-test	0.967966	0
P01116-2_KRAS	P01116-2	KRAS	0.437056	Two Sample t-test	1.44186	0					O75175_CNOT3	O75175	CNOT3	0.437485	Two Sample t-test	0.330025	0					O43681_ASNA1	O43681	ASNA1	0.246202	Two Sample t-test	0.641947	0
P02545_LMNA	P02545	LMNA	0.0573294	Two Sample t-test	-0.326847	0					O75179-2_ANKRD17	O75179-2	ANKRD17	0.658706	Welch Two Sample t-test	-0.219345	0					O43684-2_BUB3	O43684-2	BUB3	0.25001	Two Sample t-test	-0.76227	0
P04040_CAT	P04040	CAT	0.537214	Two Sample t-test	-1.54848	0					O75190_DNAJB6	O75190	DNAJB6	0.178078	Two Sample t-test	1.66894	0					O43709_WBSCR22	O43709	WBSCR22	0.222735	Two Sample t-test	-1.71547	0
P04066_FUCA1	P04066	FUCA1	0.0381769	Two Sample t-test	-1.17726	0					O75191_XYLB	O75191	XYLB	0.936944	Two Sample t-test	-0.0997725	0					O43719_HTATSF1	O43719	HTATSF1	0.714477	Two Sample t-test	0.381712	0
P04075_ALDOA	P04075	ALDOA	0.52305	Two Sample t-test	-0.602444	0					O75223_GGCT	O75223	GGCT	0.93545	Two Sample t-test	-0.017146	0					O43747_AP1G1	O43747	AP1G1	0.132598	Two Sample t-test	0.842701	0
P04181_OAT	P04181	OAT	0.0987825	Two Sample t-test	-0.301091	0					O75306-2_NDUFS2	O75306-2	NDUFS2	0.065461	Two Sample t-test	1.76307	0					O43765_SGTA	O43765	SGTA	0.157045	Two Sample t-test	0.896056	0
P04183_TK1	P04183	TK1	0.498772	Two Sample t-test	-0.546763	0					O75312_ZPR1	O75312	ZPR1	0.216486	Two Sample t-test	0.494102	0					O43766_LIAS	O43766	LIAS	0.43344	Welch Two Sample t-test	-3.94227	0
P04350_TUBB4A	P04350	TUBB4A	0.734742	Two Sample t-test	-0.0605978	0					O75323_GBAS	O75323	GBAS	0.170026	Two Sample t-test	-0.451152	0					O43776_NARS	O43776	NARS	0.0142557	Two Sample t-test	1.72711	0
P04406_GAPDH	P04406	GAPDH	0.0164526	Two Sample t-test	-1.39445	0					O75330-2_HMMR	O75330-2	HMMR	0.666369	Two Sample t-test	0.183076	0					O43809_NUDT21	O43809	NUDT21	0.989989	Two Sample t-test	0.00647082	0
P04424_ASL	P04424	ASL	0.00273816	Two Sample t-test	-0.648852	0					O75340_PDCD6	O75340	PDCD6	0.407635	Two Sample t-test	2.64576	0					O43813_LANCL1	O43813	LANCL1	0.197616	Two Sample t-test	-1.02656	0
P04632_CAPNS1	P04632	CAPNS1	0.825764	Two Sample t-test	0.271324	0					O75351_VPS4B	O75351	VPS4B	0.551389	Two Sample t-test	-0.135794	0					O43815_STRN	O43815	STRN	0.0831833	Two Sample t-test	-3.26962	0
P04792_HSPB1	P04792	HSPB1	0.346665	Two Sample t-test	-0.638522	0					O75356_ENTPD5	O75356	ENTPD5	0.0137552	Two Sample t-test	-3.27336	1					O43818_RRP9	O43818	RRP9	0.0895865	Two Sample t-test	-1.86385	0
P04818_TYMS	P04818	TYMS	0.686654	Two Sample t-test	0.289787	0					O75367-3_H2AFY	O75367-3	H2AFY	0.979657	Two Sample t-test	0.0321894	0					O43865_AHCYL1	O43865	AHCYL1	0.441957	Two Sample t-test	-0.375277	0
P04899_GNAI2	P04899	GNAI2	0.74769	Welch Two Sample t-test	0.0978274	0					O75369-8_FLNB	O75369-8	FLNB	0.182156	Two Sample t-test	0.108731	0					O43924_PDE6D	O43924	PDE6D	0.699316	Two Sample t-test	0.611437	0
P05091_ALDH2	P05091	ALDH2	0.634864	Two Sample t-test	0.314251	0					O75376_NCOR1	O75376	NCOR1	0.756721	Two Sample t-test	-0.704984	0					O60216_RAD21	O60216	RAD21	0.80065	Two Sample t-test	0.166308	0
P05161_ISG15	P05161	ISG15	0.444552	Two Sample t-test	-0.109411	0					O75396_SEC22B	O75396	SEC22B	0.438044	Two Sample t-test	-0.879235	0					O60220_TIMM8A	O60220	TIMM8A	0.598678	Two Sample t-test	-1.08384	0
P05165-3_PCCA	P05165-3	PCCA	0.696036	Welch Two Sample t-test	-0.461716	0					O75419-2_CDC45	O75419-2	CDC45	0.440985	Welch Two Sample t-test	2.53737	0					O60239-2_SH3BP5	O60239-2	SH3BP5	0.413068	Two Sample t-test	-0.364244	0
P05198_EIF2S1	P05198	EIF2S1	0.283567	Two Sample t-test	-0.888906	0					O75436_VPS26A	O75436	VPS26A	0.906192	Two Sample t-test	-0.0383864	0					O60244_MED14	O60244	MED14	0.949972	Two Sample t-test	-0.229143	0
P05423_POLR3D	P05423	POLR3D	0.00905421	Two Sample t-test	8.82965	1					O75439_PMPCB	O75439	PMPCB	0.45893	Two Sample t-test	-0.279736	0					O60256_PRPSAP2	O60256	PRPSAP2	0.412291	Two Sample t-test	-1.32132	0
P05455_SSB	P05455	SSB	0.211474	Two Sample t-test	-1.03996	0					O75446_SAP30	O75446	SAP30	0.226639	Two Sample t-test	-1.85833	0					O60271_SPAG9	O60271	SPAG9	0.991372	Welch Two Sample t-test	0.00679359	0
P05556_ITGB1	P05556	ITGB1	0.552315	Two Sample t-test	-1.35304	0					O75449_KATNA1	O75449	KATNA1	0.169592	Two Sample t-test	-5.38352	0					O60306_AQR	O60306	AQR	0.370843	Two Sample t-test	-0.809181	0
P05783_KRT18	P05783	KRT18	0.552345	Two Sample t-test	-0.690169	0					O75475_PSIP1	O75475	PSIP1	0.0949448	Two Sample t-test	0.986044	0					O60341_KDM1A	O60341	KDM1A	0.547251	Two Sample t-test	-0.157294	0
P06132_UROD	P06132	UROD	0.324473	Two Sample t-test	-0.867456	0					O75489_NDUFS3	O75489	NDUFS3	0.857696	Welch Two Sample t-test	0.0987196	0					O60343-2_TBC1D4	O60343-2	TBC1D4	0.0951071	Two Sample t-test	-0.791611	0
P06280_GLA	P06280	GLA	0.215417	Two Sample t-test	-0.348719	0					O75506_HSBP1	O75506	HSBP1	0.0419898	Two Sample t-test	4.34801	1					O60443_DFNA5	O60443	DFNA5	0.538623	Two Sample t-test	0.633874	0
P06400_RB1	P06400	RB1	0.500428	Two Sample t-test	0.728391	0					O75530_EED	O75530	EED	0.345341	Two Sample t-test	-0.383867	0					O60493_SNX3	O60493	SNX3	0.190735	Two Sample t-test	0.911853	0
P06493_CDK1;CDC2	P06493	CDK1;CDC2	0.9828	Two Sample t-test	0.0082441	0					O75531_BANF1	O75531	BANF1	0.387035	Two Sample t-test	0.429325	0					O60502_MGEA5	O60502	MGEA5	0.229857	Two Sample t-test	0.699816	0
P06576_ATP5B	P06576	ATP5B	0.0721274	Two Sample t-test	1.16736	0					O75533_SF3B1	O75533	SF3B1	0.74705	Two Sample t-test	0.200139	0					O60506-3_SYNCRIP	O60506-3	SYNCRIP	0.422468	Two Sample t-test	0.48958	0
P06730_EIF4E	P06730	EIF4E	0.171951	Two Sample t-test	0.681987	0					O75534-2_CSDE1	O75534-2	CSDE1	0.865616	Two Sample t-test	0.0247203	0					O60506_SYNCRIP	O60506	SYNCRIP	0.672399	Two Sample t-test	-0.25346	0
P06733_ENO1	P06733	ENO1	0.971424	Two Sample t-test	0.0184565	0					O75553-5_DAB1	O75553-5	DAB1	0.796136	Two Sample t-test	-0.174702	0					O60508_CDC40	O60508	CDC40	0.60378	Two Sample t-test	0.135577	0
P06737-2_PYGL	P06737-2	PYGL	0.296285	Two Sample t-test	-0.920742	0					O75600_GCAT	O75600	GCAT	0.636353	Two Sample t-test	2.09314	0					O60518_RANBP6	O60518	RANBP6	0.422357	Two Sample t-test	-0.461677	0
P06744_GPI	P06744	GPI	0.487816	Two Sample t-test	-0.286386	0					O75608-2_LYPLA1	O75608-2	LYPLA1	0.638729	Two Sample t-test	0.557656	0					O60524-4_NEMF	O60524-4	NEMF	0.1195	Two Sample t-test	-1.23367	0
P07093-2_SERPINE2	P07093-2	SERPINE2	0.447276	Two Sample t-test	-3.59816	0					O75643_SNRNP200	O75643	SNRNP200	0.837345	Two Sample t-test	0.168391	0					O60563_CCNT1	O60563	CCNT1	0.421391	Two Sample t-test	-0.944802	0
P07195_LDHB	P07195	LDHB	0.630331	Two Sample t-test	-0.692038	0					O75648_TRMU	O75648	TRMU	0.188377	Two Sample t-test	0.662827	0					O60568_PLOD3	O60568	PLOD3	0.00764638	Two Sample t-test	-0.994582	0
P07225_PROS1	P07225	PROS1	0.755882	Two Sample t-test	-0.570545	0					O75663_TIPRL	O75663	TIPRL	0.804353	Two Sample t-test	-0.0949927	0					O60645-2_EXOC3	O60645-2	EXOC3	0.0980147	Two Sample t-test	0.525015	0
P07311_ACYP1	P07311	ACYP1	0.194788	Two Sample t-test	-0.124204	0					O75688_PPM1B	O75688	PPM1B	0.782893	Two Sample t-test	-0.1693	0					O60664-4_PLIN3	O60664-4	PLIN3	0.226247	Two Sample t-test	1.82602	0
P07355_ANXA2;ANXA2P2	P07355	ANXA2;ANXA2P2	0.0126708	Two Sample t-test	-0.645675	0					O75694-2_NUP155	O75694-2	NUP155	0.271755	Two Sample t-test	-0.647008	0					O60671_RAD1	O60671	RAD1	0.709343	Two Sample t-test	-1.20106	0
P07686_HEXB	P07686	HEXB	0.312192	Two Sample t-test	-0.370467	0					O75695_RP2	O75695	RP2	0.697624	Two Sample t-test	0.98422	0					O60678_PRMT3	O60678	PRMT3	0.484154	Two Sample t-test	-0.30847	0
P07737_PFN1	P07737	PFN1	0.0464381	Two Sample t-test	-0.619924	0					O75717_WDHD1	O75717	WDHD1	0.918715	Two Sample t-test	0.0318513	0					O60684_KPNA6	O60684	KPNA6	0.519775	Two Sample t-test	-0.441886	0
P07741_APRT	P07741	APRT	0.327249	Welch Two Sample t-test	-0.598881	0					O75718_CRTAP	O75718	CRTAP	0.253193	Two Sample t-test	-0.143666	0					O60701_UGDH	O60701	UGDH	0.000309388	Two Sample t-test	-0.626239	0
P07814_EPRS	P07814	EPRS	0.409802	Two Sample t-test	-1.53507	0					O75792_RNASEH2A	O75792	RNASEH2A	0.184958	Two Sample t-test	-1.74522	0					O60739_EIF1B	O60739	EIF1B	0.474041	Two Sample t-test	2.21848	0
P07858_CTSB	P07858	CTSB	0.15758	Two Sample t-test	-1.06709	0					O75794_CDC123	O75794	CDC123	0.424243	Two Sample t-test	0.0715408	0					O60749_SNX2	O60749	SNX2	0.24056	Welch Two Sample t-test	1.06996	0
P07900_HSP90AA1	P07900	HSP90AA1	0.953074	Two Sample t-test	0.0213407	0					O75808_CAPN15	O75808	CAPN15	0.274731	Welch Two Sample t-test	-1.98319	0					O60763_USO1	O60763	USO1	0.0128004	Two Sample t-test	0.937634	0
P07902_GALT	P07902	GALT	0.144952	Two Sample t-test	-0.751897	0					O75815_BCAR3	O75815	BCAR3	0.484302	Two Sample t-test	-0.839731	0					O60783_MRPS14	O60783	MRPS14	0.0501046	Two Sample t-test	-2.38202	0
P07954-2_FH	P07954-2	FH	0.428677	Two Sample t-test	-0.0958516	0					O75821_EIF3G	O75821	EIF3G	0.222294	Two Sample t-test	0.620747	0					O60784_TOM1	O60784	TOM1	0.465598	Two Sample t-test	-0.107345	0
P08133_ANXA6	P08133	ANXA6	0.98882	Two Sample t-test	0.00291814	0					O75822_EIF3J	O75822	EIF3J	0.0914805	Two Sample t-test	0.11129	0					O60825_PFKFB2	O60825	PFKFB2	0.136574	Two Sample t-test	1.24792	0
P08236_GUSB	P08236	GUSB	0.4364	Two Sample t-test	-1.66146	0					O75828_CBR3	O75828	CBR3	0.275605	Two Sample t-test	-0.598033	0					O60826_CCDC22	O60826	CCDC22	0.226821	Two Sample t-test	-0.806153	0
P08237_PFKM	P08237	PFKM	0.94886	Two Sample t-test	0.023746	0					O75832_PSMD10	O75832	PSMD10	0.0535328	Two Sample t-test	-0.201708	0					O60832_DKC1	O60832	DKC1	0.997754	Two Sample t-test	0.00250862	0
P08238_HSP90AB1	P08238	HSP90AB1	0.111185	Two Sample t-test	-0.434162	0					O75843_AP1G2	O75843	AP1G2	0.200857	Two Sample t-test	2.07804	0					O60870_KIN	O60870	KIN	0.0625562	Two Sample t-test	1.57338	0
P08243_ASNS	P08243	ASNS	0.658982	Two Sample t-test	0.0868942	0					O75864_PPP1R37	O75864	PPP1R37	0.58156	Two Sample t-test	-0.242914	0					O60884_DNAJA2	O60884	DNAJA2	0.151091	Two Sample t-test	-0.775165	0
P08559_PDHA1	P08559	PDHA1	0.726833	Two Sample t-test	0.13979	0					O75874_IDH1	O75874	IDH1	0.657936	Two Sample t-test	-0.0688838	0					O60885_BRD4	O60885	BRD4	0.240454	Two Sample t-test	1.96207	0
P08581_MET	P08581	MET	0.297552	Two Sample t-test	0.638298	0					O75884_RBBP9	O75884	RBBP9	0.612333	Two Sample t-test	0.228383	0					O60921-2_HUS1	O60921-2	HUS1	0.334689	Two Sample t-test	-0.947714	0
P08708_RPS17	P08708	RPS17	0.492705	Two Sample t-test	0.792361	0					O75886_STAM2	O75886	STAM2	0.302795	Two Sample t-test	-0.403961	0					O60934_NBN	O60934	NBN	0.137932	Welch Two Sample t-test	-1.33386	0
P08758_ANXA5	P08758	ANXA5	0.811045	Two Sample t-test	-0.0422764	0					O75896_TUSC2	O75896	TUSC2	0.651832	Two Sample t-test	0.686736	0					O60942_RNGTT	O60942	RNGTT	0.786999	Two Sample t-test	-0.101963	0
P09104_ENO2	P09104	ENO2	0.0509641	Two Sample t-test	-0.326633	0					O75909_CCNK	O75909	CCNK	0.38765	Two Sample t-test	-0.282636	0					O75052-3_NOS1AP	O75052-3	NOS1AP	0.131334	Two Sample t-test	2.83535	0
P09110_ACAA1	P09110	ACAA1	0.28405	Two Sample t-test	-1.69199	0					O75934_BCAS2	O75934	BCAS2	0.358407	Two Sample t-test	-0.814755	0					O75083_WDR1	O75083	WDR1	0.647066	Two Sample t-test	-0.381196	0
P09132_SRP19	P09132	SRP19	0.0674493	Two Sample t-test	0.451446	0					O75935_DCTN3	O75935	DCTN3	0.810319	Two Sample t-test	0.245296	0					O75113_N4BP1	O75113	N4BP1	0.893988	Two Sample t-test	0.106535	0
P09211_GSTP1	P09211	GSTP1	0.968565	Two Sample t-test	0.0313232	0					O75937_DNAJC8	O75937	DNAJC8	0.986093	Two Sample t-test	0.0253251	0					O75116_ROCK2	O75116	ROCK2	0.283977	Two Sample t-test	-0.330245	0
P09417_QDPR	P09417	QDPR	0.0719252	Two Sample t-test	-0.453929	0					O75947_ATP5H	O75947	ATP5H	0.746739	Two Sample t-test	1.18519	0					O75131_CPNE3	O75131	CPNE3	0.143648	Two Sample t-test	0.644321	0
P09455_RBP1	P09455	RBP1	0.17156	Two Sample t-test	-1.06886	0					O75962_TRIO	O75962	TRIO	0.822388	Two Sample t-test	-0.0492394	0					O75146_HIP1R	O75146	HIP1R	0.0160447	Two Sample t-test	0.563479	0
P09525_ANXA4	P09525	ANXA4	0.597107	Two Sample t-test	-0.18794	0					O75970-5_MPDZ	O75970-5	MPDZ	0.417991	Two Sample t-test	1.37401	0					O75150_RNF40	O75150	RNF40	0.605575	Two Sample t-test	0.0659137	0
P09543-2_CNP	P09543-2	CNP	0.749341	Two Sample t-test	1.26093	0					O76003_GLRX3	O76003	GLRX3	0.638135	Two Sample t-test	-0.262152	0					O75152_ZC3H11A	O75152	ZC3H11A	0.904289	Two Sample t-test	-0.117542	0
P09960_LTA4H	P09960	LTA4H	0.162557	Two Sample t-test	-0.973389	0					O76021_RSL1D1	O76021	RSL1D1	0.368602	Two Sample t-test	0.239364	0					O75153_CLUH	O75153	CLUH	0.0189891	Two Sample t-test	-1.30555	0
P09972_ALDOC	P09972	ALDOC	0.155765	Two Sample t-test	-0.857288	0					O76031_CLPX	O76031	CLPX	0.505979	Two Sample t-test	-0.806114	0					O75157-2_TSC22D2	O75157-2	TSC22D2	0.818734	Two Sample t-test	0.985771	0
P0C870_JMJD7	P0C870	JMJD7	0.854025	Two Sample t-test	1.10736	0					O76054_SEC14L2	O76054	SEC14L2	0.355732	Welch Two Sample t-test	0.263442	0					O75164_KDM4A	O75164	KDM4A	0.448934	Welch Two Sample t-test	-1.07765	0
P0CG13_CHTF8	P0CG13	CHTF8	0.509744	Two Sample t-test	0.445059	0					O76071_CIAO1	O76071	CIAO1	0.396841	Two Sample t-test	-0.459004	0					O75170-4_PPP6R2	O75170-4	PPP6R2	0.0119109	Two Sample t-test	-0.573111	0
P0DI82_TRAPPC2B;TRAPPC2	P0DI82	TRAPPC2B;TRAPPC2	0.414624	Two Sample t-test	-1.45154	0					O76094_SRP72	O76094	SRP72	0.479475	Two Sample t-test	-0.290346	0					O75175_CNOT3	O75175	CNOT3	0.312834	Welch Two Sample t-test	0.446233	0
P0DN76_U2AF1	P0DN76	U2AF1	0.620419	Two Sample t-test	-0.404903	0					O77932_DXO	O77932	DXO	0.289613	Two Sample t-test	0.345455	0					O75191_XYLB	O75191	XYLB	0.392692	Two Sample t-test	-1.52925	0
P10155_TROVE2	P10155	TROVE2	0.918463	Two Sample t-test	-0.168623	0					O94760_DDAH1	O94760	DDAH1	0.823444	Two Sample t-test	-0.134864	0					O75208_COQ9	O75208	COQ9	0.107041	Two Sample t-test	-0.548119	0
P10253_GAA	P10253	GAA	0.347276	Two Sample t-test	-0.97094	0					O94776_MTA2	O94776	MTA2	0.838474	Two Sample t-test	-0.186422	0					O75223_GGCT	O75223	GGCT	0.114655	Two Sample t-test	1.66335	0
P10301_RRAS	P10301	RRAS	0.292532	Two Sample t-test	-0.694822	0					O94782_USP1	O94782	USP1	0.599039	Two Sample t-test	1.37931	0					O75312_ZPR1	O75312	ZPR1	0.593503	Two Sample t-test	-0.29661	0
P10515_DLAT	P10515	DLAT	0.875565	Two Sample t-test	0.437249	0					O94788_ALDH1A2	O94788	ALDH1A2	0.375567	Two Sample t-test	2.81204	0					O75323_GBAS	O75323	GBAS	0.810838	Two Sample t-test	0.0882968	0
P10586-2_PTPRF	P10586-2	PTPRF	0.632507	Two Sample t-test	-0.545868	0					O94804_STK10	O94804	STK10	0.175973	Two Sample t-test	0.288496	0					O75340_PDCD6	O75340	PDCD6	0.271619	Two Sample t-test	2.14414	0
P10644_PRKAR1A	P10644	PRKAR1A	0.143191	Two Sample t-test	0.321251	0					O94808_GFPT2	O94808	GFPT2	0.0717657	Two Sample t-test	1.45271	0					O75348_ATP6V1G1	O75348	ATP6V1G1	0.432081	Two Sample t-test	2.94107	0
P10746_UROS	P10746	UROS	0.0286318	Two Sample t-test	2.37274	1					O94817_ATG12	O94817	ATG12	0.176627	Two Sample t-test	-0.751188	0					O75351_VPS4B	O75351	VPS4B	0.0401029	Two Sample t-test	0.734228	0
P10768_ESD	P10768	ESD	0.405078	Two Sample t-test	-0.126634	0					O94826_TOMM70A	O94826	TOMM70A	0.224587	Two Sample t-test	-0.2075	0					O75369-2_FLNB	O75369-2	FLNB	0.942975	Two Sample t-test	0.0503621	0
P10809_HSPD1	P10809	HSPD1	0.0402683	Two Sample t-test	1.79204	0					O94829_IPO13	O94829	IPO13	0.0589225	Two Sample t-test	-0.728733	0					O75369-8_FLNB	O75369-8	FLNB	0.114228	Two Sample t-test	0.392589	0
P10909-4_CLU	P10909-4	CLU	0.437588	Two Sample t-test	-1.86019	0					O94830_DDHD2	O94830	DDHD2	0.327289	Two Sample t-test	0.74577	0					O75396_SEC22B	O75396	SEC22B	0.140344	Two Sample t-test	2.62896	0
P11021_HSPA5	P11021	HSPA5	0.35676	Two Sample t-test	-0.198709	0					O94842-3_TOX4	O94842-3	TOX4	0.288064	Two Sample t-test	4.17826	0					O75400-3_PRPF40A	O75400-3	PRPF40A	0.0228902	Two Sample t-test	-1.52154	0
P11047_LAMC1	P11047	LAMC1	0.464116	Two Sample t-test	-0.235548	0					O94855_SEC24D	O94855	SEC24D	0.428901	Two Sample t-test	-0.235788	0					O75410_TACC1	O75410	TACC1	0.32112	Two Sample t-test	-1.64296	0
P11117_ACP2	P11117	ACP2	0.570719	Two Sample t-test	0.206575	0					O94874_UFL1	O94874	UFL1	0.693196	Two Sample t-test	1.24336	0					O75436_VPS26A	O75436	VPS26A	0.254816	Two Sample t-test	1.08123	0
P11142_HSPA8	P11142	HSPA8	0.764818	Two Sample t-test	-0.321886	0					O94875-9_SORBS2	O94875-9	SORBS2	0.649489	Two Sample t-test	-0.567548	0					O75439_PMPCB	O75439	PMPCB	0.0243381	Two Sample t-test	-1.20287	0
P11171-2_EPB41	P11171-2	EPB41	0.647507	Two Sample t-test	0.0314934	0					O94885_SASH1	O94885	SASH1	0.414548	Two Sample t-test	0.518877	0					O75475_PSIP1	O75475	PSIP1	0.415731	Two Sample t-test	0.516647	0
P11172_UMPS	P11172	UMPS	0.19692	Two Sample t-test	0.211896	0					O94888_UBXN7	O94888	UBXN7	0.439791	Welch Two Sample t-test	0.369555	0					O75530-3_EED	O75530-3	EED	0.481625	Two Sample t-test	-0.100284	0
P11177-2_PDHB	P11177-2	PDHB	0.278269	Two Sample t-test	0.898215	0					O94889_KLHL18	O94889	KLHL18	0.394104	Two Sample t-test	0.253854	0					O75533_SF3B1	O75533	SF3B1	0.0537253	Two Sample t-test	-1.86882	0
P11216_PYGB	P11216	PYGB	0.143052	Two Sample t-test	-0.533124	0					O94903_PROSC	O94903	PROSC	0.442298	Two Sample t-test	0.325955	0					O75534_CSDE1	O75534	CSDE1	0.119987	Two Sample t-test	0.571401	0
P11274-2_BCR;BCR/ABL fusion	P11274-2	BCR;BCR/ABL fusion	0.0788531	Two Sample t-test	2.14426	0					O94915_FRYL	O94915	FRYL	0.648961	Two Sample t-test	0.878355	0					O75582_RPS6KA5	O75582	RPS6KA5	0.0652301	Two Sample t-test	-2.09383	0
P11279_LAMP1	P11279	LAMP1	0.354065	Two Sample t-test	1.71672	0					O94916_NFAT5	O94916	NFAT5	0.316382	Two Sample t-test	-0.726007	0					O75608-2_LYPLA1	O75608-2	LYPLA1	0.0681363	Two Sample t-test	1.15147	0
P11413_G6PD	P11413	G6PD	0.0273058	Two Sample t-test	-0.468711	0					O94919_ENDOD1	O94919	ENDOD1	0.746883	Two Sample t-test	-0.852116	0					O75643_SNRNP200	O75643	SNRNP200	0.0832081	Two Sample t-test	0.988326	0
P11441_UBL4A	P11441	UBL4A	0.891517	Two Sample t-test	-0.151628	0					O94921_CDK14	O94921	CDK14	0.667619	Two Sample t-test	-0.508099	0					O75648_TRMU	O75648	TRMU	0.436592	Two Sample t-test	-1.00567	0
P11498_PC	P11498	PC	0.462374	Welch Two Sample t-test	-0.93075	0					O94925-3_GLS	O94925-3	GLS	0.663796	Two Sample t-test	-0.0500645	0					O75663_TIPRL	O75663	TIPRL	0.987215	Two Sample t-test	-0.00917741	0
P11586_MTHFD1	P11586	MTHFD1	0.437327	Two Sample t-test	0.605445	0					O94927_HAUS5	O94927	HAUS5	0.805082	Two Sample t-test	-0.299422	0					O75688_PPM1B	O75688	PPM1B	0.340333	Two Sample t-test	-0.536722	0
P11766_ADH5	P11766	ADH5	0.334068	Two Sample t-test	-0.886312	0					O94952-1_FBXO21	O94952-1	FBXO21	0.425942	Two Sample t-test	-1.02918	0					O75694-2_NUP155	O75694-2	NUP155	0.305922	Two Sample t-test	-1.00952	0
P11802_CDK4	P11802	CDK4	0.616378	Two Sample t-test	0.6015	0					O94966-6_USP19	O94966-6	USP19	0.983463	Two Sample t-test	-0.00712465	0					O75717_WDHD1	O75717	WDHD1	0.98557	Two Sample t-test	0.00629134	0
P11908_PRPS2	P11908	PRPS2	0.947554	Two Sample t-test	-0.0441276	0					O94967-2_WDR47	O94967-2	WDR47	0.232636	Two Sample t-test	0.598209	0					O75781_PALM	O75781	PALM	0.503723	Two Sample t-test	-0.658759	0
P11940_PABPC1;PABPC3	P11940	PABPC1;PABPC3	0.118399	Two Sample t-test	-1.28838	0					O94973-2_AP2A2	O94973-2	AP2A2	0.0476705	Two Sample t-test	-0.554956	0					O75792_RNASEH2A	O75792	RNASEH2A	0.866958	Two Sample t-test	0.18252	0
P12004_PCNA	P12004	PCNA	0.150486	Two Sample t-test	-0.403426	0					O94985-2_CLSTN1	O94985-2	CLSTN1	0.795315	Two Sample t-test	0.260813	0					O75822_EIF3J	O75822	EIF3J	0.205075	Two Sample t-test	0.558989	0
P12081_HARS	P12081	HARS	0.148826	Welch Two Sample t-test	-1.76559	0					O94991-2_SLITRK5	O94991-2	SLITRK5	0.799851	Two Sample t-test	1.29438	0					O75828_CBR3	O75828	CBR3	0.119374	Two Sample t-test	-2.37484	0
P12109_COL6A1	P12109	COL6A1	0.0469584	Two Sample t-test	-1.82704	0					O95081_AGFG2	O95081	AGFG2	0.697377	Two Sample t-test	-0.386482	0					O75843_AP1G2	O75843	AP1G2	0.696802	Two Sample t-test	0.802086	0
P12270_TPR	P12270	TPR	0.227473	Two Sample t-test	-0.531579	0					O95104-2_SCAF4	O95104-2	SCAF4	0.423755	Two Sample t-test	-0.64434	0					O75874_IDH1	O75874	IDH1	0.739673	Welch Two Sample t-test	0.544277	0
P12277_CKB	P12277	CKB	0.304344	Welch Two Sample t-test	-0.235499	0					O95147_DUSP14	O95147	DUSP14	0.82126	Two Sample t-test	-0.11838	0					O75884_RBBP9	O75884	RBBP9	0.741811	Two Sample t-test	-0.353415	0
P12429_ANXA3	P12429	ANXA3	0.28442	Two Sample t-test	-0.280414	0					O95149_SNUPN	O95149	SNUPN	0.267928	Two Sample t-test	-0.591694	0					O75886_STAM2	O75886	STAM2	0.63645	Two Sample t-test	0.27468	0
P12814_ACTN1	P12814	ACTN1	0.0964229	Two Sample t-test	-0.953916	0					O95155-2_UBE4B	O95155-2	UBE4B	0.0760238	Two Sample t-test	-0.562091	0					O75896_TUSC2	O75896	TUSC2	0.993982	Two Sample t-test	-0.0113357	0
P12931_SRC	P12931	SRC	0.592594	Two Sample t-test	0.196533	0					O95163_IKBKAP	O95163	IKBKAP	0.535654	Two Sample t-test	0.723323	0					O75934_BCAS2	O75934	BCAS2	0.143366	Two Sample t-test	-1.44214	0
P12955_PEPD	P12955	PEPD	0.104847	Two Sample t-test	-0.797532	0					O95197-2_RTN3	O95197-2	RTN3	0.91614	Two Sample t-test	-0.1518	0					O75935-3_DCTN3	O75935-3	DCTN3	0.100879	Two Sample t-test	-1.11428	0
P12956_XRCC6	P12956	XRCC6	0.356142	Two Sample t-test	-0.323036	0					O95208-2_EPN2	O95208-2	EPN2	0.206765	Two Sample t-test	1.63434	0					O76003_GLRX3	O76003	GLRX3	0.145692	Two Sample t-test	1.29159	0
P13010_XRCC5	P13010	XRCC5	0.375852	Two Sample t-test	-0.191123	0					O95219_SNX4	O95219	SNX4	0.31897	Two Sample t-test	-0.492818	0					O76021_RSL1D1	O76021	RSL1D1	0.12317	Two Sample t-test	-1.35783	0
P13051-2_UNG;DKFZp781L1143	P13051-2	UNG;DKFZp781L1143	0.373734	Two Sample t-test	-2.1592	0					O95232_LUC7L3	O95232	LUC7L3	0.114673	Two Sample t-test	-0.241579	0					O76041-2_NEBL	O76041-2	NEBL	0.172851	Two Sample t-test	3.04517	0
P13284_IFI30	P13284	IFI30	0.615107	Two Sample t-test	-0.888048	0					O95239_KIF4A	O95239	KIF4A	0.41883	Two Sample t-test	2.02188	0					O76054_SEC14L2	O76054	SEC14L2	0.924059	Two Sample t-test	-0.0531672	0
P13473-2_LAMP2	P13473-2	LAMP2	0.767563	Two Sample t-test	-0.148988	0					O95263-4_PDE8B	O95263-4	PDE8B	0.149774	Two Sample t-test	-1.15051	0					O76071_CIAO1	O76071	CIAO1	0.464229	Two Sample t-test	0.874568	0
P13489_RNH1	P13489	RNH1	0.0488429	Two Sample t-test	-0.546361	0					O95273_CCNDBP1	O95273	CCNDBP1	0.871557	Two Sample t-test	-0.164771	0					O76074_PDE5A	O76074	PDE5A	0.677544	Two Sample t-test	-1.19773	0
P13639_EEF2	P13639	EEF2	0.421436	Two Sample t-test	-0.26322	0					O95295_SNAPIN	O95295	SNAPIN	0.126011	Two Sample t-test	1.55083	0					O76094_SRP72	O76094	SRP72	0.0151487	Two Sample t-test	0.723641	0
P13667_PDIA4	P13667	PDIA4	0.713419	Two Sample t-test	-0.158422	0					O95302_FKBP9	O95302	FKBP9	0.0854441	Two Sample t-test	0.562527	0					O94760_DDAH1	O94760	DDAH1	0.176432	Two Sample t-test	-0.35746	0
P13674-3_P4HA1	P13674-3	P4HA1	0.535378	Two Sample t-test	-0.510764	0					O95336_PGLS	O95336	PGLS	0.700872	Two Sample t-test	-0.313934	0					O94763-3_URI1	O94763-3	URI1	0.0824018	Two Sample t-test	-3.07168	0
P13797_PLS3	P13797	PLS3	0.0276714	Two Sample t-test	-0.52562	0					O95340_PAPSS2	O95340	PAPSS2	0.156359	Two Sample t-test	-0.566379	0					O94776_MTA2	O94776	MTA2	0.105036	Welch Two Sample t-test	-1.42668	0
P13804_ETFA	P13804	ETFA	0.160197	Two Sample t-test	-1.21631	0					O95347_SMC2	O95347	SMC2	0.322776	Two Sample t-test	-0.327526	0					O94804_STK10	O94804	STK10	0.171497	Welch Two Sample t-test	-0.739124	0
P13807-2_GYS1	P13807-2	GYS1	0.565248	Two Sample t-test	-0.323802	0					O95352_ATG7	O95352	ATG7	0.861006	Two Sample t-test	-0.0670764	0					O94811_TPPP	O94811	TPPP	0.908635	Two Sample t-test	0.622183	0
P13861_PRKAR2A	P13861	PRKAR2A	0.0484036	Two Sample t-test	-0.761715	0					O95361_TRIM16	O95361	TRIM16	0.362276	Welch Two Sample t-test	-0.136551	0					O94817_ATG12	O94817	ATG12	0.444144	Two Sample t-test	0.707045	0
P13984_GTF2F2	P13984	GTF2F2	0.949644	Two Sample t-test	-0.0211157	0					O95363_FARS2	O95363	FARS2	0.0398926	Two Sample t-test	-0.499599	0					O94819_KBTBD11	O94819	KBTBD11	0.161317	Two Sample t-test	1.6152	0
P13995_MTHFD2	P13995	MTHFD2	0.283164	Two Sample t-test	0.191915	0					O95365_ZBTB7A	O95365	ZBTB7A	0.382523	Two Sample t-test	1.72599	0					O94826_TOMM70A	O94826	TOMM70A	0.033611	Two Sample t-test	0.473069	0
P14324-2_FDPS	P14324-2	FDPS	0.166868	Two Sample t-test	0.256269	0					O95372_LYPLA2	O95372	LYPLA2	0.442814	Two Sample t-test	-0.412473	0					O94829_IPO13	O94829	IPO13	0.0626439	Two Sample t-test	-1.49137	0
P14550_AKR1A1	P14550	AKR1A1	0.134999	Two Sample t-test	-0.136281	0					O95373_IPO7	O95373	IPO7	0.268206	Two Sample t-test	-0.349878	0					O94842-3_TOX4	O94842-3	TOX4	0.0981899	Two Sample t-test	1.42289	0
P14618-2_PKM	P14618-2	PKM	0.518111	Two Sample t-test	0.41421	0					O95376_ARIH2	O95376	ARIH2	0.768515	Two Sample t-test	-0.0813269	0					O94855_SEC24D	O94855	SEC24D	0.174722	Two Sample t-test	0.868357	0
P14618_PKM	P14618	PKM	0.886702	Two Sample t-test	0.0893953	0					O95379-3_TNFAIP8	O95379-3	TNFAIP8	0.161578	Two Sample t-test	-0.648379	0					O94874_UFL1	O94874	UFL1	0.109636	Two Sample t-test	-2.19049	0
P14621_ACYP2	P14621	ACYP2	0.704117	Two Sample t-test	0.370436	0					O95379_TNFAIP8	O95379	TNFAIP8	0.0170048	Two Sample t-test	-0.604955	0					O94888_UBXN7	O94888	UBXN7	0.11018	Two Sample t-test	2.08177	0
P14625_HSP90B1	P14625	HSP90B1	0.369294	Two Sample t-test	-0.433575	0					O95394_PGM3	O95394	PGM3	0.729117	Two Sample t-test	-0.0790885	0					O94903_PROSC	O94903	PROSC	0.518942	Two Sample t-test	-0.328487	0
P14735_IDE	P14735	IDE	0.274041	Two Sample t-test	0.210313	0					O95396_MOCS3	O95396	MOCS3	0.654542	Two Sample t-test	-0.335206	0					O94915_FRYL	O94915	FRYL	0.224153	Two Sample t-test	-1.49647	0
P14859-4_POU2F1	P14859-4	POU2F1	0.237991	Welch Two Sample t-test	-1.36541	0					O95400_CD2BP2	O95400	CD2BP2	0.138916	Two Sample t-test	0.0712576	0					O94916-2_NFAT5	O94916-2	NFAT5	0.387195	Two Sample t-test	0.851369	0
P14868_DARS	P14868	DARS	0.132269	Two Sample t-test	-1.4993	0					O95405-2_ZFYVE9	O95405-2	ZFYVE9	0.556916	Two Sample t-test	-0.325324	0					O94919_ENDOD1	O94919	ENDOD1	0.622783	Two Sample t-test	0.731828	0
P14923_JUP	P14923	JUP	0.237735	Two Sample t-test	-2.22107	0					O95433_AHSA1	O95433	AHSA1	0.54832	Two Sample t-test	-0.267607	0					O94925-3_GLS	O94925-3	GLS	0.349409	Welch Two Sample t-test	-0.737277	0
P15056_BRAF	P15056	BRAF	0.22665	Two Sample t-test	1.28122	0					O95453-2_PARN	O95453-2	PARN	0.00916787	Two Sample t-test	-0.706855	0					O94966-6_USP19	O94966-6	USP19	0.517741	Two Sample t-test	-0.251737	0
P15104_GLUL	P15104	GLUL	0.170004	Two Sample t-test	-0.589388	0					O95455_TGDS	O95455	TGDS	0.797477	Welch Two Sample t-test	0.0512316	0					O94973_AP2A2	O94973	AP2A2	0.174374	Two Sample t-test	0.9513	0
P15121_AKR1B1	P15121	AKR1B1	0.11022	Two Sample t-test	-0.460038	0					O95456_PSMG1	O95456	PSMG1	0.209453	Two Sample t-test	0.768356	0					O95059_RPP14	O95059	RPP14	0.19774	Two Sample t-test	2.23852	0
P15170-2_GSPT1	P15170-2	GSPT1	0.0498081	Two Sample t-test	-0.462207	0					O95466-2_FMNL1	O95466-2	FMNL1	0.890882	Two Sample t-test	0.169912	0					O95149_SNUPN	O95149	SNUPN	0.793755	Two Sample t-test	0.150223	0
P15311_EZR	P15311	EZR	0.231764	Two Sample t-test	-0.332545	0					O95486_SEC24A	O95486	SEC24A	0.475146	Two Sample t-test	-0.124438	0					O95155-2_UBE4B	O95155-2	UBE4B	0.672198	Two Sample t-test	0.0533095	0
P15374_UCHL3	P15374	UCHL3	0.946144	Welch Two Sample t-test	-0.141489	0					O95487-2_SEC24B	O95487-2	SEC24B	0.0602732	Two Sample t-test	-0.254699	0					O95163_IKBKAP	O95163	IKBKAP	0.171428	Two Sample t-test	1.22985	0
P15531_NME1	P15531	NME1	0.326004	Two Sample t-test	-0.675706	0					O95551_TDP2	O95551	TDP2	0.927953	Two Sample t-test	0.0537221	0					O95208-2_EPN2	O95208-2	EPN2	0.0434206	Two Sample t-test	1.61052	0
P15559-2_NQO1	P15559-2	NQO1	0.0178171	Two Sample t-test	-1.47999	0					O95571_ETHE1	O95571	ETHE1	0.445532	Two Sample t-test	0.484918	0					O95219_SNX4	O95219	SNX4	0.713565	Two Sample t-test	-0.434074	0
P15927_RPA2	P15927	RPA2	0.0555341	Two Sample t-test	-1.00836	0					O95602_POLR1A	O95602	POLR1A	0.673997	Two Sample t-test	-0.227853	0					O95260_ATE1	O95260	ATE1	0.16121	Two Sample t-test	-2.00029	0
P16083_NQO2	P16083	NQO2	0.16361	Two Sample t-test	-0.882015	0					O95613_PCNT	O95613	PCNT	0.311954	Two Sample t-test	-4.44745	0					O95273_CCNDBP1	O95273	CCNDBP1	0.437083	Two Sample t-test	-0.815374	0
P16104_H2AFX	P16104	H2AFX	0.768055	Two Sample t-test	0.57105	0					O95619_YEATS4	O95619	YEATS4	0.160306	Two Sample t-test	0.646729	0					O95292_VAPB	O95292	VAPB	0.259266	Two Sample t-test	2.9086	0
P16144-4_ITGB4	P16144-4	ITGB4	0.360179	Two Sample t-test	-1.02198	0					O95620_DUS4L	O95620	DUS4L	0.347339	Two Sample t-test	-0.977894	0					O95295_SNAPIN	O95295	SNAPIN	0.955429	Two Sample t-test	-0.0464625	0
P16219_ACADS	P16219	ACADS	0.232451	Two Sample t-test	0.557742	0					O95628-8_CNOT4	O95628-8	CNOT4	0.875982	Two Sample t-test	0.180218	0					O95302_FKBP9	O95302	FKBP9	0.0907978	Two Sample t-test	-1.06076	0
P16278-3_GLB1	P16278-3	GLB1	0.211349	Two Sample t-test	0.496679	0					O95630_STAMBP	O95630	STAMBP	0.621071	Two Sample t-test	-0.21088	0					O95336_PGLS	O95336	PGLS	0.333009	Two Sample t-test	-0.543861	0
P16298_PPP3CB	P16298	PPP3CB	0.301537	Two Sample t-test	0.585988	0					O95671-2_ASMTL	O95671-2	ASMTL	0.766558	Two Sample t-test	0.0734754	0					O95340_PAPSS2	O95340	PAPSS2	0.541751	Two Sample t-test	0.293979	0
P16333_NCK1	P16333	NCK1	0.769977	Two Sample t-test	0.165223	0					O95677-2_EYA4	O95677-2	EYA4	0.0989218	Two Sample t-test	0.488722	0					O95347-2_SMC2	O95347-2	SMC2	0.0636315	Two Sample t-test	-0.430531	0
P16383-2_GCFC2	P16383-2	GCFC2	0.355714	Welch Two Sample t-test	-4.15972	0					O95685_PPP1R3D	O95685	PPP1R3D	0.572787	Two Sample t-test	-0.565819	0					O95352_ATG7	O95352	ATG7	0.0730388	Two Sample t-test	1.17551	0
P16435_POR	P16435	POR	0.228248	Two Sample t-test	-1.62366	0					O95707_POP4	O95707	POP4	0.849014	Two Sample t-test	-0.491912	0					O95361_TRIM16	O95361	TRIM16	0.0116231	Two Sample t-test	-1.20721	0
P16930_FAH	P16930	FAH	0.446529	Two Sample t-test	-0.897752	0					O95716_RAB3D	O95716	RAB3D	0.83099	Two Sample t-test	0.242275	0					O95363_FARS2	O95363	FARS2	0.916689	Two Sample t-test	0.238949	0
P17039-2_ZNF30	P17039-2	ZNF30	0.230468	Two Sample t-test	-1.6885	0					O95747_OXSR1	O95747	OXSR1	0.681048	Welch Two Sample t-test	0.13824	0					O95365_ZBTB7A	O95365	ZBTB7A	0.0744553	Two Sample t-test	-2.29939	0
P17050_NAGA	P17050	NAGA	0.202764	Two Sample t-test	-1.34894	0					O95749_GGPS1	O95749	GGPS1	0.379668	Two Sample t-test	1.29823	0					O95372_LYPLA2	O95372	LYPLA2	0.0555205	Two Sample t-test	-1.49534	0
P17066_HSPA6;HSPA7	P17066	HSPA6;HSPA7	0.139977	Two Sample t-test	0.565843	0					O95757_HSPA4L	O95757	HSPA4L	0.183174	Two Sample t-test	0.264906	0					O95373_IPO7	O95373	IPO7	0.740924	Two Sample t-test	-0.0669283	0
P17252_PRKCA	P17252	PRKCA	0.880827	Two Sample t-test	-0.0378242	0					O95782-2_AP2A1	O95782-2	AP2A1	0.113032	Two Sample t-test	-0.728761	0					O95376_ARIH2	O95376	ARIH2	0.270128	Two Sample t-test	-0.901906	0
P17480_UBTF	P17480	UBTF	0.111465	Two Sample t-test	-0.536546	0					O95786-2_DDX58	O95786-2	DDX58	0.604004	Welch Two Sample t-test	-0.086568	0					O95379-3_TNFAIP8	O95379-3	TNFAIP8	0.0540104	Two Sample t-test	1.08611	0
P17612_PRKACA;KIN27	P17612	PRKACA;KIN27	0.483144	Two Sample t-test	0.307443	0					O95801_TTC4	O95801	TTC4	0.6505	Two Sample t-test	-0.297585	0					O95394_PGM3	O95394	PGM3	0.181633	Two Sample t-test	-0.1808	0
P17655_CAPN2	P17655	CAPN2	0.238693	Two Sample t-test	-0.6409	0					O95816_BAG2	O95816	BAG2	0.00568067	Two Sample t-test	0.42671	0					O95400_CD2BP2	O95400	CD2BP2	0.153503	Two Sample t-test	2.83928	0
P17706-2_PTPN2	P17706-2	PTPN2	0.562482	Two Sample t-test	-0.156389	0					O95822_MLYCD	O95822	MLYCD	0.113587	Two Sample t-test	1.35702	0					O95429_BAG4	O95429	BAG4	0.0178936	Two Sample t-test	-1.59614	0
P17707_AMD1	P17707	AMD1	0.0272885	Two Sample t-test	1.69973	0					O95825_CRYZL1	O95825	CRYZL1	0.234253	Two Sample t-test	0.629392	0					O95433_AHSA1	O95433	AHSA1	0.0340661	Welch Two Sample t-test	0.91929	0
P17812_CTPS1	P17812	CTPS1	0.0301523	Two Sample t-test	-0.642767	0					O95831-3_AIFM1	O95831-3	AIFM1	0.151393	Two Sample t-test	1.36889	0					O95453-2_PARN	O95453-2	PARN	0.0106197	Two Sample t-test	1.97998	0
P17858_PFKL	P17858	PFKL	0.479822	Two Sample t-test	-0.508475	0					O95833_CLIC3	O95833	CLIC3	0.79481	Two Sample t-test	0.250976	0					O95456_PSMG1	O95456	PSMG1	0.79526	Two Sample t-test	-0.20495	0
P17931_LGALS3	P17931	LGALS3	0.211457	Two Sample t-test	-0.895336	0					O95834_EML2	O95834	EML2	0.121339	Two Sample t-test	-0.513874	0					O95486_SEC24A	O95486	SEC24A	0.354819	Two Sample t-test	0.613138	0
P17980_PSMC3	P17980	PSMC3	0.365058	Two Sample t-test	2.0774	0					O95848_NUDT14	O95848	NUDT14	0.446464	Two Sample t-test	2.40628	0					O95487-2_SEC24B	O95487-2	SEC24B	0.842405	Two Sample t-test	0.0561269	0
P17987_TCP1	P17987	TCP1	0.990604	Two Sample t-test	0.0343636	0					O95861_BPNT1	O95861	BPNT1	0.60502	Welch Two Sample t-test	1.45385	0					O95544_NADK	O95544	NADK	0.489994	Two Sample t-test	-2.7791	0
P18031_PTPN1	P18031	PTPN1	0.28536	Two Sample t-test	0.634305	0					O95865_DDAH2	O95865	DDAH2	0.532982	Two Sample t-test	-0.412864	0					O95551_TDP2	O95551	TDP2	0.475322	Two Sample t-test	0.622018	0
P18065_IGFBP2	P18065	IGFBP2	0.585257	Two Sample t-test	-0.410043	0					O95881_TXNDC12	O95881	TXNDC12	0.943702	Two Sample t-test	-0.120916	0					O95571_ETHE1	O95571	ETHE1	0.686099	Two Sample t-test	0.925991	0
P18074_ERCC2	P18074	ERCC2	0.909782	Two Sample t-test	-0.0897563	0					O95905_ECD	O95905	ECD	0.412329	Two Sample t-test	0.601449	0					O95628-3_CNOT4	O95628-3	CNOT4	0.227226	Two Sample t-test	-2.37479	0
P18085_ARF4	P18085	ARF4	0.531948	Two Sample t-test	0.226296	0					O95983-2_MBD3	O95983-2	MBD3	0.136567	Two Sample t-test	1.365	0					O95630_STAMBP	O95630	STAMBP	0.0492323	Two Sample t-test	-1.34483	0
P18440_NAT1	P18440	NAT1	0.635722	Two Sample t-test	-0.207083	0					O95989_NUDT3	O95989	NUDT3	0.355596	Two Sample t-test	1.45232	0					O95671-2_ASMTL	O95671-2	ASMTL	0.0503977	Two Sample t-test	-1.20343	0
P18669_PGAM1	P18669	PGAM1	0.619438	Two Sample t-test	-0.21117	0					O95997_PTTG1;PTTG2	O95997	PTTG1;PTTG2	0.43981	Welch Two Sample t-test	1.52205	0					O95721_SNAP29	O95721	SNAP29	0.37006	Two Sample t-test	-0.727535	0
P18754_RCC1	P18754	RCC1	0.5908	Two Sample t-test	-0.480697	0					O96006_ZBED1	O96006	ZBED1	0.519904	Two Sample t-test	-0.116149	0					O95747_OXSR1	O95747	OXSR1	0.0719551	Two Sample t-test	-4.45353	0
P18858_LIG1	P18858	LIG1	0.238363	Two Sample t-test	0.408683	0					O96013_PAK4	O96013	PAK4	0.113984	Two Sample t-test	0.748269	0					O95749_GGPS1	O95749	GGPS1	0.183797	Two Sample t-test	-2.24224	0
P18887_XRCC1	P18887	XRCC1	0.33675	Two Sample t-test	0.326402	0					O96017_CHEK2	O96017	CHEK2	0.357749	Two Sample t-test	0.0432811	0					O95757_HSPA4L	O95757	HSPA4L	0.00183808	Two Sample t-test	-1.48672	0
P19174_PLCG1	P19174	PLCG1	0.181541	Two Sample t-test	0.233062	0					O96019_ACTL6A	O96019	ACTL6A	0.360125	Two Sample t-test	0.303076	0					O95782-2_AP2A1	O95782-2	AP2A1	0.139254	Two Sample t-test	0.708984	0
P19367-4_HK1	P19367-4	HK1	0.687853	Two Sample t-test	0.618844	0					P00167-2_CYB5A	P00167-2	CYB5A	0.802604	Two Sample t-test	0.240894	0					O95801_TTC4	O95801	TTC4	0.687074	Welch Two Sample t-test	0.0526772	0
P19387_POLR2C	P19387	POLR2C	0.949962	Two Sample t-test	-0.0261495	0					P00338-3_LDHA	P00338-3	LDHA	0.343569	Two Sample t-test	0.56423	0					O95816_BAG2	O95816	BAG2	0.0853863	Two Sample t-test	-1.16127	0
P19388_POLR2E	P19388	POLR2E	0.319172	Two Sample t-test	-2.8812	0					P00367_GLUD1;GLUD2	P00367	GLUD1;GLUD2	0.534087	Two Sample t-test	-0.234475	0					O95822_MLYCD	O95822	MLYCD	0.562533	Two Sample t-test	-1.12957	0
P19474_TRIM21	P19474	TRIM21	0.934508	Two Sample t-test	0.0313034	0					P00374_DHFR	P00374	DHFR	0.617366	Two Sample t-test	-0.336793	0					O95825_CRYZL1	O95825	CRYZL1	0.557472	Welch Two Sample t-test	0.399092	0
P19623_SRM	P19623	SRM	0.810176	Two Sample t-test	-0.0438086	0					P00387-2_CYB5R3	P00387-2	CYB5R3	0.680129	Two Sample t-test	-0.26131	0					O95831-3_AIFM1	O95831-3	AIFM1	0.710703	Two Sample t-test	0.205608	0
P19784_CSNK2A2	P19784	CSNK2A2	0.20543	Two Sample t-test	1.00971	0					P00519_ABL1	P00519	ABL1	0.0817245	Two Sample t-test	0.926206	0					O95833_CLIC3	O95833	CLIC3	0.900678	Two Sample t-test	-0.132553	0
P19838_NFKB1	P19838	NFKB1	0.232648	Two Sample t-test	-0.358385	0					P00533_EGFR	P00533	EGFR	0.490518	Two Sample t-test	-1.59125	0					O95834-2_EML2	O95834-2	EML2	0.344578	Two Sample t-test	-0.435064	0
P19971_TYMP	P19971	TYMP	0.723221	Two Sample t-test	-0.544678	0					P00558_PGK1	P00558	PGK1	0.453786	Two Sample t-test	-0.274117	0					O95861_BPNT1	O95861	BPNT1	0.125639	Two Sample t-test	-1.5329	0
P20042_EIF2S2	P20042	EIF2S2	0.456713	Two Sample t-test	-1.31907	0					P00813_ADA	P00813	ADA	0.760752	Two Sample t-test	-0.249541	0					O95881_TXNDC12	O95881	TXNDC12	0.586685	Two Sample t-test	0.389387	0
P20073-2_ANXA7	P20073-2	ANXA7	0.155015	Two Sample t-test	-0.317196	0					P00918_CA2	P00918	CA2	0.430768	Two Sample t-test	0.669786	0					O95999_BCL10	O95999	BCL10	0.291239	Two Sample t-test	4.35635	0
P20248_CCNA2	P20248	CCNA2	0.711198	Welch Two Sample t-test	-0.780567	0					P00966_ASS1	P00966	ASS1	0.954058	Two Sample t-test	-0.0241442	0					O96007_MOCS2	O96007	MOCS2	0.439302	Two Sample t-test	2.35887	0
P20336_RAB3A	P20336	RAB3A	0.484496	Welch Two Sample t-test	-0.772193	0					P01024_C3	P01024	C3	0.994823	Two Sample t-test	0.00408945	0					O96013_PAK4	O96013	PAK4	0.204185	Two Sample t-test	0.934872	0
P20337_RAB3B	P20337	RAB3B	0.0730455	Two Sample t-test	1.51445	0					P01112_HRAS	P01112	HRAS	0.260645	Two Sample t-test	1.95282	0					O96017_CHEK2	O96017	CHEK2	0.0244338	Two Sample t-test	-1.64677	0
P20338_RAB4A	P20338	RAB4A	0.0848026	Two Sample t-test	-1.6561	0					P01116-2_KRAS	P01116-2	KRAS	0.8238	Two Sample t-test	0.0933959	0					O96019_ACTL6A	O96019	ACTL6A	0.5835	Two Sample t-test	-0.323331	0
P20339-2_RAB5A	P20339-2	RAB5A	0.895943	Two Sample t-test	1.00359	0					P01891_HLA-A	P01891	HLA-A	0.852067	Two Sample t-test	0.64891	0					O96033_MOCS2	O96033	MOCS2	0.411389	Two Sample t-test	0.628539	0
P20340-2_RAB6A	P20340-2	RAB6A	0.635225	Two Sample t-test	-0.212048	0					P02458-1_COL2A1	P02458-1	COL2A1	0.155472	Two Sample t-test	-1.39579	0					P00338-3_LDHA	P00338-3	LDHA	0.0524813	Two Sample t-test	-0.820316	0
P20700_LMNB1	P20700	LMNB1	0.169727	Welch Two Sample t-test	-0.850901	0					P02462_COL4A1	P02462	COL4A1	0.397139	Two Sample t-test	-1.59695	0					P00374_DHFR	P00374	DHFR	0.37679	Two Sample t-test	-1.88561	0
P21281_ATP6V1B2	P21281	ATP6V1B2	0.981753	Two Sample t-test	-0.0116357	0					P02545-2_LMNA	P02545-2	LMNA	0.328638	Two Sample t-test	-2.34225	0					P00387-2_CYB5R3	P00387-2	CYB5R3	0.804505	Two Sample t-test	0.407976	0
P21283_ATP6V1C1	P21283	ATP6V1C1	0.736859	Two Sample t-test	-0.0521831	0					P02545_LMNA	P02545	LMNA	0.445272	Two Sample t-test	0.24224	0					P00558_PGK1	P00558	PGK1	0.273615	Welch Two Sample t-test	0.474015	0
P21291_CSRP1	P21291	CSRP1	0.790312	Welch Two Sample t-test	0.478642	0					P02786_TFRC	P02786	TFRC	0.31942	Two Sample t-test	2.855	0					P00813_ADA	P00813	ADA	0.19032	Two Sample t-test	1.17708	0
P21333-2_FLNA	P21333-2	FLNA	0.635597	Two Sample t-test	-0.171514	0					P04040_CAT	P04040	CAT	0.021953	Two Sample t-test	-3.16023	1					P02786_TFRC	P02786	TFRC	0.454968	Two Sample t-test	-0.764314	0
P21399_ACO1	P21399	ACO1	0.00597212	Two Sample t-test	-0.610997	0					P04062-4_GBA	P04062-4	GBA	0.534514	Two Sample t-test	0.161355	0					P04040_CAT	P04040	CAT	0.262197	Two Sample t-test	0.520215	0
P21695-2_GPD1	P21695-2	GPD1	0.304079	Two Sample t-test	2.16407	0					P04066_FUCA1	P04066	FUCA1	0.145368	Two Sample t-test	-0.740883	0					P04066_FUCA1	P04066	FUCA1	0.729934	Two Sample t-test	-0.623435	0
P21953_BCKDHB	P21953	BCKDHB	0.0913004	Two Sample t-test	-1.1023	0					P04075_ALDOA	P04075	ALDOA	0.46436	Two Sample t-test	1.1568	0					P04083_ANXA1	P04083	ANXA1	0.0528038	Two Sample t-test	0.290194	0
P21964-2_COMT	P21964-2	COMT	0.076388	Two Sample t-test	0.47966	0					P04083_ANXA1	P04083	ANXA1	0.434564	Two Sample t-test	-0.390082	0					P04181_OAT	P04181	OAT	0.232017	Two Sample t-test	-0.927191	0
P21980_TGM2	P21980	TGM2	0.403112	Two Sample t-test	-0.933685	0					P04181_OAT	P04181	OAT	0.29414	Two Sample t-test	0.311037	0					P04350_TUBB4A	P04350	TUBB4A	0.513435	Two Sample t-test	-0.726734	0
P22033_MUT	P22033	MUT	0.731956	Two Sample t-test	0.246061	0					P04183_TK1	P04183	TK1	0.137301	Two Sample t-test	-0.154394	0					P04406_GAPDH	P04406	GAPDH	0.820716	Two Sample t-test	-0.164941	0
P22059_OSBP	P22059	OSBP	0.0176178	Two Sample t-test	-0.592713	0					P04406_GAPDH	P04406	GAPDH	0.731445	Two Sample t-test	-0.217616	0					P04424_ASL	P04424	ASL	0.0129316	Two Sample t-test	1.45005	0
P22102_GART	P22102	GART	0.966991	Two Sample t-test	0.0101423	0					P04424_ASL	P04424	ASL	0.599945	Two Sample t-test	-0.0509309	0					P04632_CAPNS1	P04632	CAPNS1	0.722187	Two Sample t-test	0.387201	0
P22234_PAICS	P22234	PAICS	0.706286	Two Sample t-test	-0.612769	0					P04792_HSPB1	P04792	HSPB1	0.560551	Two Sample t-test	0.29238	0					P04792_HSPB1	P04792	HSPB1	0.537221	Two Sample t-test	0.924033	0
P22307_SCP2	P22307	SCP2	0.887957	Two Sample t-test	-0.162892	0					P04818_TYMS	P04818	TYMS	0.274495	Two Sample t-test	0.265425	0					P04899_GNAI2;GNAI3	P04899	GNAI2;GNAI3	0.450629	Two Sample t-test	-1.98179	0
P22314_UBA1	P22314	UBA1	0.59772	Two Sample t-test	-0.0790401	0					P04899_GNAI2	P04899	GNAI2	0.5533	Two Sample t-test	0.835831	0					P05091_ALDH2	P05091	ALDH2	0.614479	Two Sample t-test	-0.287798	0
P22570_FDXR	P22570	FDXR	0.951531	Two Sample t-test	0.0318156	0					P05091_ALDH2	P05091	ALDH2	0.307649	Two Sample t-test	-0.356825	0					P05161_ISG15	P05161	ISG15	0.192929	Two Sample t-test	1.3143	0
P22670_RFX1	P22670	RFX1	0.719699	Two Sample t-test	0.990263	0					P05121_SERPINE1	P05121	SERPINE1	0.674379	Two Sample t-test	-0.622923	0					P05165-2_PCCA	P05165-2	PCCA	0.908218	Two Sample t-test	-0.0343851	0
P22676_CALB2	P22676	CALB2	0.790413	Two Sample t-test	0.282048	0					P05161_ISG15	P05161	ISG15	0.466637	Two Sample t-test	-0.297076	0					P05423_POLR3D	P05423	POLR3D	0.635816	Two Sample t-test	-1.06503	0
P22681_CBL	P22681	CBL	0.0450641	Two Sample t-test	0.706972	0					P05165-2_PCCA	P05165-2	PCCA	0.99672	Two Sample t-test	0.00279535	0					P05455_SSB	P05455	SSB	0.0912605	Two Sample t-test	-0.966228	0
P22694_PRKACB	P22694	PRKACB	0.789893	Welch Two Sample t-test	0.162945	0					P05198_EIF2S1	P05198	EIF2S1	0.404608	Two Sample t-test	-0.549218	0					P05783_KRT18	P05783	KRT18	0.0200252	Two Sample t-test	1.31629	0
P22830_FECH	P22830	FECH	0.985742	Two Sample t-test	0.0204482	0					P05388_RPLP0;RPLP0P6	P05388	RPLP0;RPLP0P6	0.437174	Welch Two Sample t-test	7.55305	0					P06132_UROD	P06132	UROD	0.720526	Two Sample t-test	0.758875	0
P23193_TCEA1	P23193	TCEA1	0.832073	Two Sample t-test	-0.124938	0					P05455_SSB	P05455	SSB	0.446632	Two Sample t-test	-0.0898275	0					P06280_GLA	P06280	GLA	0.59498	Two Sample t-test	0.504566	0
P23258_TUBG1;TUBG2	P23258	TUBG1;TUBG2	0.154656	Two Sample t-test	-1.2803	0					P05783_KRT18	P05783	KRT18	0.226958	Two Sample t-test	-0.206668	0					P06400_RB1	P06400	RB1	0.1805	Two Sample t-test	-0.840294	0
P23284_PPIB	P23284	PPIB	0.438226	Two Sample t-test	-0.119931	0					P06132_UROD	P06132	UROD	0.990653	Two Sample t-test	0.0122333	0					P06493_CDK1;CDC2	P06493	CDK1;CDC2	0.91028	Two Sample t-test	0.0381379	0
P23368_ME2	P23368	ME2	0.912955	Two Sample t-test	0.0156071	0					P06280_GLA	P06280	GLA	0.0349788	Two Sample t-test	0.40826	0					P06576_ATP5B	P06576	ATP5B	0.0442218	Two Sample t-test	-1.84861	0
P23443-3_RPS6KB1	P23443-3	RPS6KB1	0.0266832	Two Sample t-test	-0.432731	0					P06396-2_GSN	P06396-2	GSN	0.454397	Two Sample t-test	-0.151858	0					P06730_EIF4E	P06730	EIF4E	0.743286	Two Sample t-test	-0.349707	0
P23497_SP100	P23497	SP100	0.501005	Two Sample t-test	-2.08653	0					P06400_RB1	P06400	RB1	0.397076	Two Sample t-test	0.153613	0					P06737-2_PYGL	P06737-2	PYGL	0.15291	Two Sample t-test	-1.08607	0
P23508_MCC	P23508	MCC	0.624384	Welch Two Sample t-test	-0.668263	0					P06493_CDK1;CDC2	P06493	CDK1;CDC2	0.279164	Two Sample t-test	-0.327151	0					P06744_GPI	P06744	GPI	0.535586	Two Sample t-test	0.304736	0
P23526_AHCY	P23526	AHCY	0.883077	Two Sample t-test	-0.0222188	0					P06576_ATP5B	P06576	ATP5B	0.776066	Welch Two Sample t-test	0.3183	0					P06746_POLB	P06746	POLB	0.884925	Welch Two Sample t-test	-0.278813	0
P23528_CFL1	P23528	CFL1	0.825448	Two Sample t-test	-0.0503787	0					P06730_EIF4E	P06730	EIF4E	0.967272	Two Sample t-test	0.0100576	0					P07195_LDHB	P07195	LDHB	0.402488	Two Sample t-test	-1.35833	0
P23786_CPT2	P23786	CPT2	0.587024	Two Sample t-test	-0.364369	0					P06737-2_PYGL	P06737-2	PYGL	0.437661	Two Sample t-test	0.163861	0					P07305_H1F0	P07305	H1F0	0.503314	Two Sample t-test	-0.62565	0
P23919_DTYMK	P23919	DTYMK	0.232271	Two Sample t-test	-0.314611	0					P06744_GPI	P06744	GPI	0.168481	Welch Two Sample t-test	-0.0602753	0					P07355_ANXA2;ANXA2P2	P07355	ANXA2;ANXA2P2	0.779687	Two Sample t-test	-0.159714	0
P23921_RRM1	P23921	RRM1	0.0158894	Two Sample t-test	0.346092	0					P06756-3_ITGAV	P06756-3	ITGAV	0.252192	Two Sample t-test	4.03031	0					P07384_CAPN1	P07384	CAPN1	0.991865	Two Sample t-test	-0.00904206	0
P24385_CCND1	P24385	CCND1	0.692521	Two Sample t-test	0.147721	0					P06865_HEXA	P06865	HEXA	0.630859	Two Sample t-test	0.24296	0					P07686_HEXB	P07686	HEXB	0.00172468	Two Sample t-test	1.36991	0
P24386_CHM	P24386	CHM	0.228389	Two Sample t-test	-0.370808	0					P07093-2_SERPINE2	P07093-2	SERPINE2	0.184046	Two Sample t-test	1.05835	0					P07711_CTSL;CTSL3P	P07711	CTSL;CTSL3P	0.621672	Two Sample t-test	0.778135	0
P24666-2_ACP1	P24666-2	ACP1	0.136129	Two Sample t-test	0.900548	0					P07099_EPHX1	P07099	EPHX1	0.489582	Two Sample t-test	1.84063	0					P07737_PFN1	P07737	PFN1	0.308364	Welch Two Sample t-test	0.728859	0
P24666_ACP1	P24666	ACP1	0.504024	Two Sample t-test	-0.220181	0					P07195_LDHB	P07195	LDHB	0.167266	Two Sample t-test	0.718513	0					P07738_BPGM	P07738	BPGM	0.115654	Two Sample t-test	-1.06903	0
P24752_ACAT1	P24752	ACAT1	0.580216	Two Sample t-test	-0.274875	0					P07205_PGK2	P07205	PGK2	0.544811	Two Sample t-test	1.01196	0					P07814_EPRS	P07814	EPRS	0.189466	Two Sample t-test	-1.42408	0
P24928_POLR2A	P24928	POLR2A	0.244467	Two Sample t-test	1.17662	0					P07237_P4HB	P07237	P4HB	0.0434934	Two Sample t-test	2.55757	1					P07858_CTSB	P07858	CTSB	0.907214	Two Sample t-test	0.315787	0
P25098_ADRBK1	P25098	ADRBK1	0.643467	Two Sample t-test	-0.39761	0					P07305_H1F0	P07305	H1F0	0.819596	Two Sample t-test	0.101231	0					P07900_HSP90AA1	P07900	HSP90AA1	0.297662	Two Sample t-test	-0.931914	0
P25205_MCM3	P25205	MCM3	0.565339	Welch Two Sample t-test	0.493231	0					P07311_ACYP1	P07311	ACYP1	0.601168	Two Sample t-test	0.550623	0					P07902_GALT	P07902	GALT	0.700876	Two Sample t-test	-0.326975	0
P25325_MPST	P25325	MPST	0.04505	Two Sample t-test	0.518131	0					P07355_ANXA2;ANXA2P2	P07355	ANXA2;ANXA2P2	0.831286	Two Sample t-test	-0.0528515	0					P07954-2_FH	P07954-2	FH	0.195179	Two Sample t-test	0.922568	0
P25398_RPS12	P25398	RPS12	0.285332	Two Sample t-test	2.68611	0					P07384_CAPN1	P07384	CAPN1	0.436408	Two Sample t-test	0.316521	0					P07992_ERCC1	P07992	ERCC1	0.356816	Two Sample t-test	-0.412602	0
P25685_DNAJB1	P25685	DNAJB1	0.224759	Two Sample t-test	2.56253	0					P07686_HEXB	P07686	HEXB	0.518426	Two Sample t-test	-0.255678	0					P08047_SP1	P08047	SP1	0.747433	Two Sample t-test	-1.02632	0
P25686_DNAJB2	P25686	DNAJB2	0.74779	Two Sample t-test	-0.697144	0					P07711_CTSL	P07711	CTSL	0.276015	Two Sample t-test	1.83475	0					P08133_ANXA6	P08133	ANXA6	0.0248932	Two Sample t-test	-0.942189	0
P25705_ATP5A1	P25705	ATP5A1	0.769754	Two Sample t-test	-0.340385	0					P07737_PFN1	P07737	PFN1	0.464529	Two Sample t-test	-0.215657	0					P08236_GUSB	P08236	GUSB	0.0564336	Two Sample t-test	5.26532	0
P26038_MSN	P26038	MSN	0.143129	Two Sample t-test	-0.300769	0					P07738_BPGM	P07738	BPGM	0.609577	Two Sample t-test	-0.283288	0					P08238_HSP90AB1	P08238	HSP90AB1	0.285709	Two Sample t-test	-0.620675	0
P26196_DDX6	P26196	DDX6	0.949833	Two Sample t-test	0.0583988	0					P07741_APRT	P07741	APRT	0.5201	Two Sample t-test	-0.402586	0					P08243_ASNS	P08243	ASNS	0.00856465	Two Sample t-test	0.407781	0
P26368-2_U2AF2	P26368-2	U2AF2	0.168546	Two Sample t-test	-0.334643	0					P07814_EPRS	P07814	EPRS	0.515168	Two Sample t-test	1.0968	0					P08559_PDHA1	P08559	PDHA1	0.00973945	Two Sample t-test	-1.21336	0
P26374_CHML	P26374	CHML	0.54705	Two Sample t-test	-0.349443	0					P07858_CTSB	P07858	CTSB	0.606369	Two Sample t-test	-0.62729	0					P08579_SNRPB2	P08579	SNRPB2	0.0175404	Two Sample t-test	-1.82906	0
P26447_S100A4	P26447	S100A4	0.329432	Two Sample t-test	-3.40515	0					P07900_HSP90AA1	P07900	HSP90AA1	0.0353387	Two Sample t-test	-0.147374	0					P08581_MET	P08581	MET	0.433944	Two Sample t-test	-0.882262	0
P26599_PTBP1	P26599	PTBP1	0.456432	Welch Two Sample t-test	-0.478909	0					P07902_GALT	P07902	GALT	0.540133	Two Sample t-test	0.348782	0					P08651-2_NFIC	P08651-2	NFIC	0.452016	Welch Two Sample t-test	1.05311	0
P26639_TARS	P26639	TARS	0.367003	Two Sample t-test	-0.328426	0					P07954-2_FH	P07954-2	FH	0.703568	Two Sample t-test	-0.0683476	0					P08758_ANXA5	P08758	ANXA5	0.25803	Two Sample t-test	-0.133173	0
P26640_VARS	P26640	VARS	0.493691	Two Sample t-test	-0.725039	0					P07992_ERCC1	P07992	ERCC1	0.190999	Two Sample t-test	-0.68771	0					P09012_SNRPA	P09012	SNRPA	0.346488	Two Sample t-test	1.76	0
P26641_EEF1G	P26641	EEF1G	0.841063	Two Sample t-test	0.435877	0					P08047_SP1	P08047	SP1	0.994302	Two Sample t-test	0.0103837	0					P09110_ACAA1	P09110	ACAA1	0.312985	Two Sample t-test	0.925379	0
P26885_FKBP2	P26885	FKBP2	0.149048	Two Sample t-test	-1.63774	0					P08133_ANXA6	P08133	ANXA6	0.169522	Two Sample t-test	0.165798	0					P09132_SRP19	P09132	SRP19	0.365698	Two Sample t-test	0.645155	0
P27144_AK4	P27144	AK4	0.855454	Two Sample t-test	-0.0944363	0					P08237_PFKM	P08237	PFKM	0.23692	Two Sample t-test	0.760937	0					P09211_GSTP1	P09211	GSTP1	0.883626	Two Sample t-test	-0.0551764	0
P27348_YWHAQ	P27348	YWHAQ	0.466752	Two Sample t-test	-0.537565	0					P08238_HSP90AB1	P08238	HSP90AB1	0.936178	Two Sample t-test	-0.0148735	0					P09417_QDPR	P09417	QDPR	0.540819	Two Sample t-test	-0.41811	0
P27361_MAPK3	P27361	MAPK3	0.443308	Two Sample t-test	0.396855	0					P08243-2_ASNS	P08243-2	ASNS	0.179267	Two Sample t-test	0.373784	0					P09455_RBP1	P09455	RBP1	0.242956	Two Sample t-test	0.485088	0
P27694_RPA1	P27694	RPA1	0.00612969	Two Sample t-test	-0.849268	0					P08559_PDHA1	P08559	PDHA1	0.469299	Two Sample t-test	0.192935	0					P09525_ANXA4	P09525	ANXA4	0.805555	Two Sample t-test	0.120682	0
P27695_APEX1	P27695	APEX1	0.0167445	Two Sample t-test	-0.368502	0					P08572_COL4A2	P08572	COL4A2	0.619764	Two Sample t-test	1.03325	0					P09543-2_CNP	P09543-2	CNP	0.0496662	Two Sample t-test	0.667359	0
P27708_CAD	P27708	CAD	0.813148	Two Sample t-test	0.451836	0					P08579_SNRPB2	P08579	SNRPB2	0.383155	Two Sample t-test	1.15926	0					P09661_SNRPA1	P09661	SNRPA1	0.080644	Two Sample t-test	-1.3221	0
P27797_CALR	P27797	CALR	0.608413	Two Sample t-test	-0.886957	0					P08581_MET	P08581	MET	0.966341	Two Sample t-test	0.0615997	0					P09874_PARP1	P09874	PARP1	0.016089	Two Sample t-test	-1.5907	0
P27815_PDE4A	P27815	PDE4A	0.314236	Two Sample t-test	-2.40243	0					P08603_CFH	P08603	CFH	0.189066	Two Sample t-test	-1.71107	0					P09960_LTA4H	P09960	LTA4H	0.547292	Welch Two Sample t-test	1.04014	0
P27824_CANX	P27824	CANX	0.0770244	Two Sample t-test	-0.561057	0					P08621_SNRNP70	P08621	SNRNP70	0.776724	Two Sample t-test	-0.0385338	0					P09972_ALDOC	P09972	ALDOC	0.310926	Two Sample t-test	1.39319	0
P28290_SSFA2	P28290	SSFA2	0.389029	Two Sample t-test	-0.711834	0					P08648_ITGA5	P08648	ITGA5	0.485207	Two Sample t-test	4.20354	0					P0C870_JMJD7	P0C870	JMJD7	0.68767	Two Sample t-test	-0.74368	0
P28331-4_NDUFS1	P28331-4	NDUFS1	0.384847	Two Sample t-test	0.460152	0					P08651-2_NFIC	P08651-2	NFIC	0.0932283	Two Sample t-test	2.16311	0					P0CG12_CHTF8	P0CG12	CHTF8	0.447981	Two Sample t-test	-2.38831	0
P28482_MAPK1	P28482	MAPK1	0.245395	Two Sample t-test	-0.191263	0					P08754_GNAI3	P08754	GNAI3	0.466659	Two Sample t-test	0.893639	0					P0CG13_CHTF8	P0CG13	CHTF8	0.356469	Two Sample t-test	0.600353	0
P28702_RXRB	P28702	RXRB	0.445116	Two Sample t-test	2.47199	0					P08758_ANXA5	P08758	ANXA5	0.53291	Two Sample t-test	0.173499	0					P10253_GAA	P10253	GAA	0.351394	Two Sample t-test	1.17744	0
P28838_LAP3	P28838	LAP3	0.664968	Two Sample t-test	-1.64707	0					P09012_SNRPA	P09012	SNRPA	0.00255623	Two Sample t-test	-1.18257	0					P10301_RRAS	P10301	RRAS	0.192049	Two Sample t-test	1.35951	0
P29084_GTF2E2	P29084	GTF2E2	0.0941878	Two Sample t-test	0.808764	0					P09038-2_FGF2	P09038-2	FGF2	0.258541	Two Sample t-test	-1.1966	0					P10412_HIST1H1E;HIST1H1D	P10412	HIST1H1E;HIST1H1D	0.8277	Two Sample t-test	0.453849	0
P29218_IMPA1	P29218	IMPA1	0.698749	Two Sample t-test	0.934889	0					P09110_ACAA1	P09110	ACAA1	0.678373	Two Sample t-test	-0.641977	0					P10586-2_PTPRF	P10586-2	PTPRF	0.835823	Two Sample t-test	0.138637	0
P29350_PTPN6	P29350	PTPN6	0.21823	Two Sample t-test	-1.05376	0					P09211_GSTP1	P09211	GSTP1	0.595574	Two Sample t-test	-0.114869	0					P10606_COX5B	P10606	COX5B	0.28679	Two Sample t-test	-7.48877	0
P29353_SHC1	P29353	SHC1	0.035257	Two Sample t-test	-1.16648	0					P09417_QDPR	P09417	QDPR	0.102461	Two Sample t-test	-0.150634	0					P10746_UROS	P10746	UROS	0.164841	Two Sample t-test	0.80528	0
P29373_CRABP2	P29373	CRABP2	0.207212	Two Sample t-test	-0.748632	0					P09429_HMGB1;HMGB1P1	P09429	HMGB1;HMGB1P1	0.824685	Two Sample t-test	-0.153738	0					P10768_ESD	P10768	ESD	0.172481	Two Sample t-test	0.971534	0
P29401_TKT	P29401	TKT	0.950844	Two Sample t-test	-0.0851155	0					P09471-2_GNAO1	P09471-2	GNAO1	0.0417706	Two Sample t-test	0.720907	0					P10809_HSPD1	P10809	HSPD1	0.0291521	Two Sample t-test	-1.11143	0
P29590_PML	P29590	PML	0.291494	Two Sample t-test	-1.08128	0					P09488_GSTM1	P09488	GSTM1	0.864314	Two Sample t-test	0.0646214	0					P11047_LAMC1	P11047	LAMC1	0.259487	Two Sample t-test	-2.47906	0
P29992_GNA11;GNA14;GNAQ	P29992	GNA11;GNA14;GNAQ	0.387785	Two Sample t-test	0.946581	0					P09525_ANXA4	P09525	ANXA4	0.97376	Two Sample t-test	0.00324201	0					P11137-4_MAP2	P11137-4	MAP2	0.584616	Two Sample t-test	1.08708	0
P30038_ALDH4A1	P30038	ALDH4A1	0.470052	Two Sample t-test	-0.456629	0					P09543-2_CNP	P09543-2	CNP	0.540914	Welch Two Sample t-test	0.520579	0					P11171-2_EPB41	P11171-2	EPB41	0.163834	Two Sample t-test	0.59692	0
P30040_ERP29	P30040	ERP29	0.234064	Two Sample t-test	-0.838767	0					P09601_HMOX1	P09601	HMOX1	0.958961	Two Sample t-test	-0.0988034	0					P11172_UMPS	P11172	UMPS	0.79007	Two Sample t-test	-0.0465682	0
P30041_PRDX6	P30041	PRDX6	0.256622	Two Sample t-test	0.387424	0					P09651_HNRNPA1;HNRNPA1L2	P09651	HNRNPA1;HNRNPA1L2	0.551192	Two Sample t-test	-0.184278	0					P11177-2_PDHB	P11177-2	PDHB	0.590248	Two Sample t-test	-1.15381	0
P30043_BLVRB	P30043	BLVRB	0.263564	Two Sample t-test	0.203035	0					P09661_SNRPA1	P09661	SNRPA1	0.28978	Two Sample t-test	0.60645	0					P11182_DBT	P11182	DBT	0.251962	Two Sample t-test	1.25353	0
P30044_PRDX5	P30044	PRDX5	0.227876	Two Sample t-test	-1.48848	0					P09874_PARP1	P09874	PARP1	0.0641195	Two Sample t-test	-0.715528	0					P11216_PYGB	P11216	PYGB	0.897088	Two Sample t-test	-0.093237	0
P30048_PRDX3	P30048	PRDX3	0.0467776	Two Sample t-test	-2.91535	1					P09914_IFIT1	P09914	IFIT1	0.102016	Two Sample t-test	5.40272	0					P11274-2_BCR	P11274-2	BCR	0.556171	Two Sample t-test	0.672168	0
P30084_ECHS1	P30084	ECHS1	0.787671	Two Sample t-test	0.0315894	0					P09960_LTA4H	P09960	LTA4H	0.0565341	Two Sample t-test	0.86711	0					P11387_TOP1	P11387	TOP1	0.842121	Welch Two Sample t-test	-0.452336	0
P30085_CMPK1	P30085	CMPK1	0.872981	Two Sample t-test	-0.0626017	0					P09972_ALDOC	P09972	ALDOC	0.0869517	Two Sample t-test	1.57858	0					P11413_G6PD	P11413	G6PD	0.956765	Two Sample t-test	-0.020246	0
P30086_PEBP1	P30086	PEBP1	0.600832	Two Sample t-test	-0.735589	0					P0C7T5_ATXN1L	P0C7T5	ATXN1L	0.0679956	Two Sample t-test	1.23671	0					P11498_PC	P11498	PC	0.49532	Two Sample t-test	2.31915	0
P30101_PDIA3	P30101	PDIA3	0.114962	Two Sample t-test	0.302329	0					P0C870_JMJD7	P0C870	JMJD7	0.22128	Two Sample t-test	-2.54866	0					P11586_MTHFD1	P11586	MTHFD1	0.000583454	Two Sample t-test	-1.33166	0
P30153_PPP2R1A	P30153	PPP2R1A	0.126947	Two Sample t-test	-0.475151	0					P0CG13_CHTF8	P0CG13	CHTF8	0.702037	Two Sample t-test	-0.311498	0					P11717_IGF2R	P11717	IGF2R	0.537061	Two Sample t-test	-1.50138	0
P30154_PPP2R1B	P30154	PPP2R1B	0.791082	Two Sample t-test	0.0266431	0					P0CL82_GAGE12I;GAGE12G;GAGE12F;GAGE7;GAGE2E;GAGE4;GAGE1	P0CL82	GAGE12I;GAGE12G;GAGE12F;GAGE7;GAGE2E;GAGE4;GAGE1	0.789648	Two Sample t-test	0.553612	0					P11802_CDK4	P11802	CDK4	0.104374	Two Sample t-test	-1.90421	0
P30405_PPIF	P30405	PPIF	0.545966	Welch Two Sample t-test	-0.140852	0					P0DI82_TRAPPC2B;TRAPPC2	P0DI82	TRAPPC2B;TRAPPC2	0.533552	Two Sample t-test	1.41664	0					P11908_PRPS2	P11908	PRPS2	0.34974	Welch Two Sample t-test	-1.25474	0
P30414_NKTR	P30414	NKTR	0.5426	Welch Two Sample t-test	-5.57842	0					P0DN76_U2AF1	P0DN76	U2AF1	0.155175	Two Sample t-test	0.305221	0					P11940-2_PABPC1;PABPC3	P11940-2	PABPC1;PABPC3	0.679596	Two Sample t-test	-0.158777	0
P30419_NMT1	P30419	NMT1	0.154649	Two Sample t-test	-0.312207	0					P0DN79_CBS	P0DN79	CBS	0.340896	Two Sample t-test	-0.0967742	0					P12004_PCNA	P12004	PCNA	0.395858	Two Sample t-test	0.268092	0
P30519_HMOX2	P30519	HMOX2	0.703801	Two Sample t-test	-0.104737	0					P10253_GAA	P10253	GAA	0.399759	Two Sample t-test	0.757418	0					P12081_HARS	P12081	HARS	0.00227688	Two Sample t-test	1.43278	0
P30520_ADSS	P30520	ADSS	0.0280965	Two Sample t-test	-1.75857	0					P10301_RRAS	P10301	RRAS	0.887652	Two Sample t-test	0.066806	0					P12270_TPR	P12270	TPR	0.253927	Welch Two Sample t-test	2.22908	0
P30533_LRPAP1	P30533	LRPAP1	0.194316	Two Sample t-test	-1.63211	0					P10316_HLA-A	P10316	HLA-A	0.412227	Two Sample t-test	4.82177	0					P12277_CKB	P12277	CKB	0.381221	Two Sample t-test	-0.237281	0
P30740_SERPINB1	P30740	SERPINB1	0.015704	Two Sample t-test	-0.516214	0					P10398_ARAF	P10398	ARAF	0.775946	Two Sample t-test	0.20789	0					P12429_ANXA3	P12429	ANXA3	0.581986	Two Sample t-test	0.120711	0
P30837_ALDH1B1	P30837	ALDH1B1	0.561879	Two Sample t-test	0.185589	0					P10412_HIST1H1E	P10412	HIST1H1E	0.180222	Two Sample t-test	-0.534692	0					P12532_CKMT1A;CKMT1B	P12532	CKMT1A;CKMT1B	0.350985	Welch Two Sample t-test	3.96324	0
P31040_SDHA	P31040	SDHA	0.385998	Two Sample t-test	-1.00261	0					P10515_DLAT	P10515	DLAT	0.579794	Two Sample t-test	1.7634	0					P12830_CDH1	P12830	CDH1	0.398676	Two Sample t-test	0.399225	0
P31146_CORO1A	P31146	CORO1A	0.197849	Two Sample t-test	0.36433	0					P10586-2_PTPRF	P10586-2	PTPRF	0.589725	Two Sample t-test	0.167495	0					P12931_SRC	P12931	SRC	0.559804	Two Sample t-test	-0.0701896	0
P31150_GDI1	P31150	GDI1	0.565418	Two Sample t-test	-0.204615	0					P10644_PRKAR1A	P10644	PRKAR1A	0.307214	Two Sample t-test	-0.423763	0					P12955_PEPD	P12955	PEPD	0.507447	Two Sample t-test	-0.637338	0
P31153_MAT2A	P31153	MAT2A	0.339596	Two Sample t-test	0.285891	0					P10746_UROS	P10746	UROS	0.393135	Two Sample t-test	-0.503763	0					P12956_XRCC6	P12956	XRCC6	0.495181	Two Sample t-test	-0.285551	0
P31323_PRKAR2B	P31323	PRKAR2B	0.323421	Two Sample t-test	0.506298	0					P10768_ESD	P10768	ESD	0.645225	Two Sample t-test	-0.22264	0					P13010_XRCC5	P13010	XRCC5	0.058906	Welch Two Sample t-test	-1.75454	0
P31327_CPS1	P31327	CPS1	0.0323198	Two Sample t-test	0.96048	0					P10809_HSPD1	P10809	HSPD1	0.0170804	Two Sample t-test	-0.902796	0					P13051-2_UNG;DKFZp781L1143	P13051-2	UNG;DKFZp781L1143	0.356011	Two Sample t-test	2.64087	0
P31350_RRM2	P31350	RRM2	0.102205	Two Sample t-test	-2.1223	0					P10909-4_CLU	P10909-4	CLU	0.0679381	Two Sample t-test	2.11375	0					P13051_UNG	P13051	UNG	0.405872	Two Sample t-test	0.462007	0
P31689_DNAJA1	P31689	DNAJA1	0.38166	Two Sample t-test	-0.573147	0					P11021_HSPA5	P11021	HSPA5	0.360636	Two Sample t-test	0.390478	0					P13284_IFI30	P13284	IFI30	0.236159	Two Sample t-test	1.70996	0
P31749_AKT1	P31749	AKT1	0.225822	Two Sample t-test	-0.193082	0					P11047_LAMC1	P11047	LAMC1	0.460293	Two Sample t-test	0.236445	0					P13489_RNH1	P13489	RNH1	0.195763	Two Sample t-test	0.515687	0
P31751_AKT2	P31751	AKT2	0.1055	Two Sample t-test	-0.408592	0					P11117_ACP2	P11117	ACP2	0.00303889	Two Sample t-test	0.544277	0					P13521_SCG2	P13521	SCG2	0.507338	Two Sample t-test	-1.27131	0
P31930_UQCRC1	P31930	UQCRC1	0.463224	Two Sample t-test	0.392543	0					P11142_HSPA8	P11142	HSPA8	0.794961	Two Sample t-test	0.00633774	0					P13667_PDIA4	P13667	PDIA4	0.0602579	Two Sample t-test	0.818249	0
P31937_HIBADH	P31937	HIBADH	0.322132	Two Sample t-test	-1.24779	0					P11171-2_EPB41	P11171-2	EPB41	0.927306	Two Sample t-test	0.00867574	0					P13797_PLS3	P13797	PLS3	0.0220398	Two Sample t-test	0.419998	0
P31939_ATIC	P31939	ATIC	0.651897	Two Sample t-test	0.0613372	0					P11172_UMPS	P11172	UMPS	0.0768486	Two Sample t-test	-0.572728	0					P13804_ETFA	P13804	ETFA	0.0533462	Two Sample t-test	-2.66504	0
P31942_HNRNPH3	P31942	HNRNPH3	0.923637	Two Sample t-test	-0.062192	0					P11177-2_PDHB	P11177-2	PDHB	0.868483	Two Sample t-test	0.356233	0					P13807-2_GYS1	P13807-2	GYS1	0.450975	Two Sample t-test	-0.76907	0
P31946-2_YWHAB	P31946-2	YWHAB	0.103155	Two Sample t-test	-1.04385	0					P11182_DBT	P11182	DBT	0.893695	Two Sample t-test	0.174021	0					P13861-2_PRKAR2A	P13861-2	PRKAR2A	0.0400169	Two Sample t-test	-0.881463	0
P31947_SFN	P31947	SFN	0.79221	Two Sample t-test	0.359772	0					P11216_PYGB	P11216	PYGB	0.113044	Two Sample t-test	0.369884	0					P13984_GTF2F2	P13984	GTF2F2	0.555185	Two Sample t-test	0.782516	0
P31948_STIP1	P31948	STIP1	0.419423	Two Sample t-test	-0.186491	0					P11233_RALA	P11233	RALA	0.622493	Welch Two Sample t-test	-1.20866	0					P13995_MTHFD2	P13995	MTHFD2	0.040464	Two Sample t-test	-0.780296	0
P32019-3_INPP5B	P32019-3	INPP5B	0.613841	Two Sample t-test	-0.591842	0					P11274_BCR	P11274	BCR	0.118117	Two Sample t-test	-0.788515	0					P14324-2_FDPS	P14324-2	FDPS	0.688503	Two Sample t-test	0.138961	0
P32119_PRDX2	P32119	PRDX2	0.273402	Two Sample t-test	-1.52994	0					P11387_TOP1	P11387	TOP1	0.200194	Two Sample t-test	2.17241	0					P14550_AKR1A1	P14550	AKR1A1	0.28085	Two Sample t-test	0.359321	0
P32121_ARRB2	P32121	ARRB2	0.0881435	Two Sample t-test	-1.27041	0					P11413_G6PD	P11413	G6PD	0.915708	Two Sample t-test	-0.015477	0					P14625_HSP90B1	P14625	HSP90B1	0.759996	Two Sample t-test	-0.23349	0
P32321_DCTD	P32321	DCTD	0.0906275	Two Sample t-test	-1.6858	0					P11498_PC	P11498	PC	0.984986	Two Sample t-test	0.00227777	0					P14735_IDE	P14735	IDE	0.0195316	Two Sample t-test	-0.720333	0
P32322_PYCR1	P32322	PYCR1	0.57085	Two Sample t-test	-1.09928	0					P11532-5_DMD	P11532-5	DMD	0.293688	Two Sample t-test	-0.37706	0					P14859-4_POU2F1;POU2F3	P14859-4	POU2F1;POU2F3	0.423249	Two Sample t-test	0.203686	0
P33176_KIF5B	P33176	KIF5B	0.787184	Two Sample t-test	0.46258	0					P11586_MTHFD1	P11586	MTHFD1	0.0179233	Two Sample t-test	-0.228124	0					P14866_HNRNPL	P14866	HNRNPL	0.0273515	Two Sample t-test	1.84344	0
P33316-2_DUT	P33316-2	DUT	0.115902	Two Sample t-test	-1.72426	0					P11717_IGF2R	P11717	IGF2R	0.146561	Two Sample t-test	2.30104	0					P14868_DARS	P14868	DARS	0.303977	Two Sample t-test	-0.307362	0
P33552_CKS2	P33552	CKS2	0.183476	Two Sample t-test	-6.71446	0					P11766_ADH5	P11766	ADH5	0.336928	Two Sample t-test	0.491406	0					P14923_JUP	P14923	JUP	0.593634	Two Sample t-test	-0.474154	0
P33991_MCM4	P33991	MCM4	0.954063	Two Sample t-test	-0.0268817	0					P11802_CDK4	P11802	CDK4	0.0668537	Two Sample t-test	0.723395	0					P15056_BRAF	P15056	BRAF	0.182466	Two Sample t-test	-0.64195	0
P33992_MCM5	P33992	MCM5	0.815553	Two Sample t-test	-0.161363	0					P11831_SRF	P11831	SRF	0.267028	Two Sample t-test	-0.351035	0					P15104_GLUL	P15104	GLUL	0.0886443	Two Sample t-test	0.96753	0
P33993_MCM7	P33993	MCM7	0.613949	Two Sample t-test	-0.214771	0					P11908_PRPS2	P11908	PRPS2	0.155106	Two Sample t-test	0.313494	0					P15121_AKR1B1	P15121	AKR1B1	0.0270026	Two Sample t-test	-0.597447	0
P34896-2_SHMT1	P34896-2	SHMT1	0.317519	Two Sample t-test	-1.33326	0					P11926_ODC1	P11926	ODC1	0.27338	Two Sample t-test	0.920139	0					P15170-2_GSPT1	P15170-2	GSPT1	0.0520408	Welch Two Sample t-test	1.56449	0
P34897-3_SHMT2	P34897-3	SHMT2	0.118384	Two Sample t-test	-1.02966	0					P11940_PABPC1	P11940	PABPC1	0.281704	Two Sample t-test	-0.220275	0					P15311_EZR	P15311	EZR	0.28084	Two Sample t-test	-0.814343	0
P34913_EPHX2	P34913	EPHX2	0.581368	Two Sample t-test	-0.777527	0					P12004_PCNA	P12004	PCNA	0.265081	Two Sample t-test	-0.234158	0					P15374_UCHL3	P15374	UCHL3	0.107582	Two Sample t-test	-0.99278	0
P34932_HSPA4	P34932	HSPA4	0.130023	Two Sample t-test	-0.209532	0					P12081_HARS	P12081	HARS	0.885862	Two Sample t-test	0.0475874	0					P15559-2_NQO1	P15559-2	NQO1	0.683014	Two Sample t-test	-0.162335	0
P34949_MPI	P34949	MPI	0.10825	Two Sample t-test	0.625237	0					P12268_IMPDH2	P12268	IMPDH2	0.835653	Two Sample t-test	0.154008	0					P15586_GNS	P15586	GNS	0.519309	Two Sample t-test	-1.54218	0
P35080_PFN2	P35080	PFN2	0.00109262	Two Sample t-test	-0.874897	0					P12270_TPR	P12270	TPR	0.221864	Two Sample t-test	0.663859	0					P15924_DSP	P15924	DSP	0.268632	Two Sample t-test	1.29329	0
P35221_CTNNA1	P35221	CTNNA1	0.279771	Two Sample t-test	-0.368188	0					P12277_CKB	P12277	CKB	0.798186	Two Sample t-test	-0.104118	0					P15927_RPA2	P15927	RPA2	0.252276	Two Sample t-test	0.937498	0
P35222_CTNNB1	P35222	CTNNB1	0.0276843	Two Sample t-test	-0.752589	0					P12429_ANXA3	P12429	ANXA3	0.853588	Two Sample t-test	-0.0335473	0					P16083_NQO2	P16083	NQO2	0.0996377	Two Sample t-test	-2.23566	0
P35232_PHB	P35232	PHB	0.647207	Two Sample t-test	-0.246372	0					P12532_CKMT1A;CKMT1B	P12532	CKMT1A;CKMT1B	0.0832592	Two Sample t-test	4.21023	0					P16144-4_ITGB4	P16144-4	ITGB4	0.402311	Two Sample t-test	0.818917	0
P35249_RFC4	P35249	RFC4	0.518239	Two Sample t-test	0.513053	0					P12814-3_ACTN1	P12814-3	ACTN1	0.179728	Two Sample t-test	0.792007	0					P16219_ACADS	P16219	ACADS	0.832319	Two Sample t-test	0.160303	0
P35250_RFC2	P35250	RFC2	0.763337	Welch Two Sample t-test	0.15841	0					P12931_SRC	P12931	SRC	0.892835	Two Sample t-test	0.213749	0					P16278-3_GLB1	P16278-3	GLB1	0.103769	Welch Two Sample t-test	1.39404	0
P35270_SPR	P35270	SPR	0.893226	Two Sample t-test	-0.0342606	0					P12955_PEPD	P12955	PEPD	0.167387	Two Sample t-test	1.38486	0					P16298_PPP3CB	P16298	PPP3CB	0.399838	Two Sample t-test	0.193569	0
P35568_IRS1	P35568	IRS1	0.617633	Two Sample t-test	-1.6529	0					P12956_XRCC6	P12956	XRCC6	0.392592	Two Sample t-test	-0.236803	0					P16333_NCK1	P16333	NCK1	0.00568202	Two Sample t-test	1.37831	0
P35573_AGL	P35573	AGL	0.551385	Two Sample t-test	0.0834817	0					P13010_XRCC5	P13010	XRCC5	0.422781	Two Sample t-test	0.386129	0					P16383-2_GCFC2	P16383-2	GCFC2	0.717064	Welch Two Sample t-test	1.49808	0
P35579_MYH9	P35579	MYH9	0.287295	Two Sample t-test	-0.373061	0					P13051_UNG	P13051	UNG	0.82432	Two Sample t-test	-0.0445385	0					P16435_POR	P16435	POR	0.348141	Two Sample t-test	-2.4748	0
P35580_MYH10	P35580	MYH10	0.249021	Two Sample t-test	-0.459347	0					P13284_IFI30	P13284	IFI30	0.818787	Two Sample t-test	-0.274251	0					P16885_PLCG2	P16885	PLCG2	0.496891	Two Sample t-test	-0.115004	0
P35606_COPB2	P35606	COPB2	0.529218	Two Sample t-test	0.324278	0					P13489_RNH1	P13489	RNH1	0.416003	Two Sample t-test	-0.273565	0					P16930_FAH	P16930	FAH	0.595317	Two Sample t-test	1.05118	0
P35613-2_BSG	P35613-2	BSG	0.881536	Two Sample t-test	0.397135	0					P13639_EEF2	P13639	EEF2	0.314335	Two Sample t-test	0.265237	0					P16989_YBX3	P16989	YBX3	0.078324	Two Sample t-test	-0.720055	0
P35658-2_NUP214	P35658-2	NUP214	0.15311	Two Sample t-test	1.05212	0					P13667_PDIA4	P13667	PDIA4	0.908983	Two Sample t-test	0.0424017	0					P17050_NAGA	P17050	NAGA	0.181861	Two Sample t-test	1.82062	0
P35659_DEK	P35659	DEK	0.0674824	Two Sample t-test	-1.90474	0					P13674-2_P4HA1	P13674-2	P4HA1	0.0637974	Two Sample t-test	-0.768615	0					P17066_HSPA6;HSPA7	P17066	HSPA6;HSPA7	0.0879011	Welch Two Sample t-test	3.17565	0
P35790_CHKA	P35790	CHKA	0.298623	Two Sample t-test	-1.38819	0					P13797_PLS3	P13797	PLS3	0.55871	Two Sample t-test	0.170617	0					P17252_PRKCA	P17252	PRKCA	0.212395	Two Sample t-test	1.32284	0
P35813_PPM1A	P35813	PPM1A	0.153106	Two Sample t-test	-0.641726	0					P13804_ETFA	P13804	ETFA	0.211848	Two Sample t-test	0.310266	0					P17275_JUNB	P17275	JUNB	0.983852	Two Sample t-test	-0.0739464	0
P35914_HMGCL	P35914	HMGCL	0.0461039	Two Sample t-test	-0.587666	0					P13861_PRKAR2A	P13861	PRKAR2A	0.146419	Two Sample t-test	-0.4418	0					P17544-4_ATF7	P17544-4	ATF7	0.348901	Two Sample t-test	-0.577609	0
P35998_PSMC2	P35998	PSMC2	0.978751	Two Sample t-test	-0.0638397	0					P13928_ANXA8;ANXA8L1	P13928	ANXA8;ANXA8L1	0.877374	Two Sample t-test	0.0471842	0					P17612_PRKACA	P17612	PRKACA	0.100568	Two Sample t-test	-1.51975	0
P36404_ARL2	P36404	ARL2	0.252372	Two Sample t-test	-0.45945	0					P13984_GTF2F2	P13984	GTF2F2	0.745984	Two Sample t-test	-0.163862	0					P17655_CAPN2	P17655	CAPN2	0.372811	Two Sample t-test	0.389131	0
P36405_ARL3	P36405	ARL3	0.00873629	Two Sample t-test	-4.2816	1					P13995_MTHFD2	P13995	MTHFD2	0.626194	Two Sample t-test	-0.219323	0					P17706-2_PTPN2	P17706-2	PTPN2	0.0960845	Two Sample t-test	0.799201	0
P36507_MAP2K2	P36507	MAP2K2	0.305708	Two Sample t-test	0.137524	0					P14316-2_IRF2	P14316-2	IRF2	0.336628	Two Sample t-test	-1.73497	0					P17707_AMD1	P17707	AMD1	0.474379	Two Sample t-test	-0.751426	0
P36543_ATP6V1E1	P36543	ATP6V1E1	0.446384	Welch Two Sample t-test	0.775981	0					P14324_FDPS	P14324	FDPS	0.757485	Two Sample t-test	0.0751879	0					P17812_CTPS1	P17812	CTPS1	0.0536354	Two Sample t-test	-1.17876	0
P36551_CPOX	P36551	CPOX	0.107424	Two Sample t-test	-0.963357	0					P14550_AKR1A1	P14550	AKR1A1	0.533877	Two Sample t-test	0.107335	0					P17858_PFKL	P17858	PFKL	0.0558905	Two Sample t-test	-2.92692	0
P36639-3_NUDT1	P36639-3	NUDT1	0.177773	Two Sample t-test	-1.06219	0					P14618-2_PKM	P14618-2	PKM	0.0930983	Two Sample t-test	0.768992	0					P17931_LGALS3	P17931	LGALS3	0.0204745	Two Sample t-test	1.92037	0
P36871_PGM1	P36871	PGM1	0.0324934	Two Sample t-test	0.193664	0					P14618_PKM	P14618	PKM	0.749166	Two Sample t-test	0.0685473	0					P17987_TCP1	P17987	TCP1	0.260773	Two Sample t-test	0.961391	0
P36873-2_PPP1CC	P36873-2	PPP1CC	0.939001	Two Sample t-test	-0.053589	0					P14621_ACYP2	P14621	ACYP2	0.145929	Two Sample t-test	1.74053	0					P18031_PTPN1	P18031	PTPN1	0.360915	Two Sample t-test	1.55169	0
P36915_GNL1	P36915	GNL1	0.619003	Two Sample t-test	-0.116465	0					P14625_HSP90B1	P14625	HSP90B1	0.940874	Two Sample t-test	-0.00679742	0					P18065_IGFBP2	P18065	IGFBP2	0.732616	Two Sample t-test	1.09227	0
P36952_SERPINB5	P36952	SERPINB5	0.599822	Two Sample t-test	0.125824	0					P14735_IDE	P14735	IDE	0.0675116	Two Sample t-test	0.565368	0					P18085_ARF4	P18085	ARF4	0.33163	Two Sample t-test	0.812837	0
P37235_HPCAL1;HPCA	P37235	HPCAL1;HPCA	0.769525	Two Sample t-test	0.553412	0					P14859-5_POU2F1	P14859-5	POU2F1	0.0490767	Two Sample t-test	-1.97442	0					P18433-4_PTPRA	P18433-4	PTPRA	0.856536	Two Sample t-test	0.378797	0
P37802_TAGLN2	P37802	TAGLN2	0.460471	Two Sample t-test	-0.270127	0					P14866_HNRNPL	P14866	HNRNPL	0.0351306	Two Sample t-test	-0.326617	0					P18669_PGAM1	P18669	PGAM1	0.12035	Two Sample t-test	-0.586008	0
P37837_TALDO1	P37837	TALDO1	0.156899	Two Sample t-test	0.654845	0					P14868_DARS	P14868	DARS	0.562353	Two Sample t-test	1.39783	0					P18754_RCC1	P18754	RCC1	0.0886108	Two Sample t-test	-0.512763	0
P38117_ETFB	P38117	ETFB	0.164348	Welch Two Sample t-test	-1.03145	0					P14923_JUP	P14923	JUP	0.00427567	Two Sample t-test	3.25481	1					P18858_LIG1	P18858	LIG1	0.611139	Welch Two Sample t-test	-0.110545	0
P38432_COIL	P38432	COIL	0.894435	Two Sample t-test	-0.189492	0					P15056_BRAF	P15056	BRAF	0.413981	Two Sample t-test	2.32344	0					P18887_XRCC1	P18887	XRCC1	0.707957	Two Sample t-test	0.659742	0
P38606_ATP6V1A	P38606	ATP6V1A	0.682385	Two Sample t-test	0.214575	0					P15104_GLUL	P15104	GLUL	0.859128	Two Sample t-test	0.0671301	0					P19174_PLCG1	P19174	PLCG1	0.883733	Two Sample t-test	-0.0908869	0
P38646_HSPA9	P38646	HSPA9	0.551841	Two Sample t-test	-0.111445	0					P15121_AKR1B1	P15121	AKR1B1	0.867495	Welch Two Sample t-test	0.0291766	0					P19338_NCL	P19338	NCL	0.152058	Two Sample t-test	2.42994	0
P38919_EIF4A3	P38919	EIF4A3	0.725241	Two Sample t-test	-0.13238	0					P15170-2_GSPT1	P15170-2	GSPT1	0.623355	Two Sample t-test	0.209563	0					P19367-4_HK1	P19367-4	HK1	0.0524075	Two Sample t-test	0.663631	0
P38936_CDKN1A	P38936	CDKN1A	0.955396	Two Sample t-test	-0.0762434	0					P15291-2_B4GALT1	P15291-2	B4GALT1	0.618293	Two Sample t-test	0.247505	0					P19387_POLR2C	P19387	POLR2C	0.0634881	Two Sample t-test	-2.32023	0
P39748_FEN1	P39748	FEN1	0.0356233	Two Sample t-test	-0.247249	0					P15311_EZR	P15311	EZR	0.512285	Two Sample t-test	0.349256	0					P19388_POLR2E	P19388	POLR2E	0.310037	Two Sample t-test	-1.78535	0
P40121_CAPG	P40121	CAPG	0.117294	Two Sample t-test	-0.494961	0					P15374_UCHL3	P15374	UCHL3	0.51597	Two Sample t-test	0.286867	0					P19474_TRIM21	P19474	TRIM21	0.535092	Two Sample t-test	0.457516	0
P40227_CCT6A	P40227	CCT6A	0.914473	Two Sample t-test	0.27499	0					P15428-5_HPGD	P15428-5	HPGD	0.0843808	Two Sample t-test	-1.59899	0					P19623_SRM	P19623	SRM	0.38469	Two Sample t-test	0.677228	0
P40337-3_VHL	P40337-3	VHL	0.243726	Two Sample t-test	-1.76159	0					P15531_NME1	P15531	NME1	0.919342	Two Sample t-test	-0.070073	0					P19784_CSNK2A2	P19784	CSNK2A2	0.0608898	Two Sample t-test	-0.77626	0
P40616-2_ARL1	P40616-2	ARL1	0.497425	Two Sample t-test	0.201727	0					P15559-2_NQO1	P15559-2	NQO1	0.318968	Two Sample t-test	0.184691	0					P19838_NFKB1	P19838	NFKB1	0.000612201	Two Sample t-test	-1.67796	0
P40763_STAT3	P40763	STAT3	0.196411	Two Sample t-test	-0.227587	0					P15880_RPS2	P15880	RPS2	0.676973	Welch Two Sample t-test	0.842356	0					P19971_TYMP	P19971	TYMP	0.315883	Two Sample t-test	0.896244	0
P40925_MDH1	P40925	MDH1	0.132776	Two Sample t-test	-0.972652	0					P15882_CHN1	P15882	CHN1	0.267192	Two Sample t-test	-1.18257	0					P20073-2_ANXA7	P20073-2	ANXA7	0.755856	Two Sample t-test	0.1371	0
P40926_MDH2	P40926	MDH2	0.0413407	Two Sample t-test	-0.808881	0					P15923-2_TCF3	P15923-2	TCF3	0.530838	Two Sample t-test	0.580258	0					P20340-2_RAB6A	P20340-2	RAB6A	0.17637	Two Sample t-test	1.64179	0
P40937_RFC5	P40937	RFC5	0.925756	Two Sample t-test	-0.0636368	0					P15924_DSP	P15924	DSP	0.276172	Two Sample t-test	1.22198	0					P20700_LMNB1	P20700	LMNB1	0.789269	Two Sample t-test	-0.280844	0
P40939_HADHA	P40939	HADHA	0.870218	Two Sample t-test	-0.167336	0					P15927_RPA2	P15927	RPA2	0.304356	Two Sample t-test	-0.393483	0					P21281_ATP6V1B2	P21281	ATP6V1B2	0.308014	Two Sample t-test	-0.656623	0
P41091_EIF2S3;EIF2S3L	P41091	EIF2S3;EIF2S3L	0.286038	Two Sample t-test	-1.61552	0					P16104_H2AFX	P16104	H2AFX	0.980658	Two Sample t-test	-0.0303086	0					P21283_ATP6V1C1	P21283	ATP6V1C1	0.160496	Two Sample t-test	1.31708	0
P41134_ID1	P41134	ID1	0.657839	Two Sample t-test	-0.91322	0					P16144-4_ITGB4	P16144-4	ITGB4	0.933518	Two Sample t-test	0.112553	0					P21333-2_FLNA	P21333-2	FLNA	0.329359	Two Sample t-test	0.408242	0
P41223_BUD31	P41223	BUD31	0.0885351	Two Sample t-test	2.44672	0					P16152_CBR1	P16152	CBR1	0.593088	Two Sample t-test	-0.158937	0					P21399_ACO1	P21399	ACO1	0.0265043	Two Sample t-test	-1.15327	0
P41227_NAA10	P41227	NAA10	0.11406	Two Sample t-test	-2.53296	0					P16219_ACADS	P16219	ACADS	0.575389	Two Sample t-test	-0.413158	0					P21583-2_KITLG	P21583-2	KITLG	0.285662	Two Sample t-test	-2.74937	0
P41229-2_KDM5C	P41229-2	KDM5C	0.608634	Two Sample t-test	-0.808824	0					P16278-3_GLB1	P16278-3	GLB1	0.916212	Two Sample t-test	-0.0503729	0					P21964-2_COMT	P21964-2	COMT	0.203694	Two Sample t-test	0.7459	0
P41240_CSK	P41240	CSK	0.50415	Two Sample t-test	-0.296368	0					P16298_PPP3CB	P16298	PPP3CB	0.22695	Two Sample t-test	1.12572	0					P21980_TGM2	P21980	TGM2	0.773636	Welch Two Sample t-test	-0.0416079	0
P41250_GARS	P41250	GARS	0.561016	Two Sample t-test	-0.537586	0					P16333_NCK1	P16333	NCK1	0.818639	Two Sample t-test	0.0726789	0					P22033_MUT	P22033	MUT	0.0756937	Two Sample t-test	0.980863	0
P41252_IARS	P41252	IARS	0.333743	Welch Two Sample t-test	-1.84309	0					P16383-3_GCFC2	P16383-3	GCFC2	0.127517	Two Sample t-test	-1.99198	0					P22059_OSBP	P22059	OSBP	0.543383	Two Sample t-test	-0.835668	0
P41743_PRKCI	P41743	PRKCI	0.204691	Two Sample t-test	-0.839065	0					P16401_HIST1H1B	P16401	HIST1H1B	0.345006	Two Sample t-test	-0.268436	0					P22102_GART	P22102	GART	0.841884	Two Sample t-test	-0.0736139	0
P42025_ACTR1B	P42025	ACTR1B	0.336676	Two Sample t-test	0.864042	0					P16402_HIST1H1D	P16402	HIST1H1D	0.235926	Two Sample t-test	1.12526	0					P22223_CDH3	P22223	CDH3	0.700938	Two Sample t-test	1.37811	0
P42224_STAT1	P42224	STAT1	0.953702	Two Sample t-test	-0.0251268	0					P16403_HIST1H1C	P16403	HIST1H1C	0.563009	Two Sample t-test	-1.58509	0					P22314_UBA1	P22314	UBA1	0.41981	Two Sample t-test	-0.130933	0
P42226_STAT6	P42226	STAT6	0.148168	Welch Two Sample t-test	0.64956	0					P16455_MGMT	P16455	MGMT	0.191745	Two Sample t-test	3.69292	0					P22670_RFX1	P22670	RFX1	0.914425	Two Sample t-test	0.0846381	0
P42338_PIK3CB	P42338	PIK3CB	0.372403	Two Sample t-test	0.57984	0					P16591_FER;Pe1Fe10	P16591	FER;Pe1Fe10	0.513552	Two Sample t-test	0.843365	0					P22676_CALB2	P22676	CALB2	0.932998	Two Sample t-test	-0.0580336	0
P42566_EPS15	P42566	EPS15	0.347989	Two Sample t-test	0.361512	0					P16930_FAH	P16930	FAH	0.868759	Two Sample t-test	0.584678	0					P22681_CBL	P22681	CBL	0.978438	Two Sample t-test	-0.0129938	0
P42575_CASP2	P42575	CASP2	0.419457	Two Sample t-test	-1.28125	0					P17028_ZNF24	P17028	ZNF24	0.0450487	Two Sample t-test	1.42538	0					P22694_PRKACB	P22694	PRKACB	0.0794318	Two Sample t-test	0.690537	0
P42704_LRPPRC	P42704	LRPPRC	0.302601	Two Sample t-test	-0.257813	0					P17050_NAGA	P17050	NAGA	0.117956	Two Sample t-test	1.04957	0					P22830_FECH	P22830	FECH	0.900398	Two Sample t-test	0.0960923	0
P42765_ACAA2	P42765	ACAA2	0.812878	Two Sample t-test	0.422179	0					P17066_HSPA6;HSPA7	P17066	HSPA6;HSPA7	0.552554	Two Sample t-test	0.311807	0					P23025_XPA	P23025	XPA	0.705738	Two Sample t-test	-0.460077	0
P42785_PRCP	P42785	PRCP	0.0923492	Two Sample t-test	-0.358582	0					P17252_PRKCA	P17252	PRKCA	0.109242	Two Sample t-test	-0.327084	0					P23258_TUBG1;TUBG2	P23258	TUBG1;TUBG2	0.799648	Two Sample t-test	0.915025	0
P42898_MTHFR	P42898	MTHFR	0.480697	Two Sample t-test	-0.294022	0					P17275_JUNB	P17275	JUNB	0.625812	Two Sample t-test	-0.970135	0					P23284_PPIB	P23284	PPIB	0.00115095	Two Sample t-test	0.97127	0
P43034_PAFAH1B1	P43034	PAFAH1B1	0.0515188	Two Sample t-test	-1.10961	0					P17342-2_NPR3	P17342-2	NPR3	0.548733	Two Sample t-test	0.400047	0					P23368_ME2	P23368	ME2	0.00525928	Two Sample t-test	1.85337	0
P43246_MSH2	P43246	MSH2	0.0963269	Two Sample t-test	0.871162	0					P17405-4_SMPD1	P17405-4	SMPD1	0.235435	Two Sample t-test	1.73504	0					P23497_SP100	P23497	SP100	0.153989	Two Sample t-test	5.77134	0
P43357_MAGEA3;MAGEA6	P43357	MAGEA3;MAGEA6	0.768592	Two Sample t-test	0.87756	0					P17612_PRKACA	P17612	PRKACA	0.574282	Two Sample t-test	0.127806	0					P23508_MCC	P23508	MCC	0.704922	Two Sample t-test	0.498689	0
P43490_NAMPT	P43490	NAMPT	0.155759	Two Sample t-test	-0.807636	0					P17655_CAPN2	P17655	CAPN2	0.220128	Two Sample t-test	-0.461601	0					P23511-2_NFYA	P23511-2	NFYA	0.642302	Two Sample t-test	-1.46394	0
P43686_PSMC4	P43686	PSMC4	0.731942	Two Sample t-test	-0.842983	0					P17706-2_PTPN2	P17706-2	PTPN2	0.261039	Two Sample t-test	-3.29349	0					P23526_AHCY	P23526	AHCY	0.0049568	Two Sample t-test	-1.34008	0
P43897_TSFM	P43897	TSFM	0.711121	Two Sample t-test	-0.453521	0					P17707_AMD1	P17707	AMD1	0.0531543	Two Sample t-test	1.70727	0					P23919_DTYMK	P23919	DTYMK	0.320234	Two Sample t-test	0.786367	0
P45877_PPIC	P45877	PPIC	0.00597502	Two Sample t-test	0.346811	0					P17812_CTPS1	P17812	CTPS1	0.920195	Two Sample t-test	-0.0362494	0					P23921_RRM1	P23921	RRM1	0.0709876	Two Sample t-test	1.91107	0
P45954_ACADSB	P45954	ACADSB	0.645117	Two Sample t-test	0.212326	0					P17858_PFKL	P17858	PFKL	0.405808	Two Sample t-test	1.15806	0					P24385_CCND1	P24385	CCND1	0.246757	Two Sample t-test	-0.502646	0
P45973_CBX5	P45973	CBX5	0.0393826	Two Sample t-test	-1.10777	0					P17931_LGALS3	P17931	LGALS3	0.437249	Two Sample t-test	1.0619	0					P24386_CHM	P24386	CHM	0.118693	Two Sample t-test	1.40045	0
P45974-2_USP5	P45974-2	USP5	0.152895	Two Sample t-test	-0.936147	0					P17980_PSMC3	P17980	PSMC3	0.703449	Two Sample t-test	0.53075	0					P24666_ACP1	P24666	ACP1	0.069266	Welch Two Sample t-test	1.51728	0
P45983-3_MAPK8	P45983-3	MAPK8	0.398806	Two Sample t-test	0.533735	0					P17987_TCP1	P17987	TCP1	0.581746	Two Sample t-test	1.39253	0					P24752_ACAT1	P24752	ACAT1	0.887008	Two Sample t-test	0.0873412	0
P45984-2_MAPK9	P45984-2	MAPK9	0.415781	Two Sample t-test	-0.533318	0					P18085_ARF4	P18085	ARF4	0.222436	Two Sample t-test	-0.461724	0					P24928_POLR2A	P24928	POLR2A	0.092145	Two Sample t-test	-1.62676	0
P45985_MAP2K4	P45985	MAP2K4	0.801883	Two Sample t-test	-0.062814	0					P18440_NAT1	P18440	NAT1	0.0463834	Two Sample t-test	0.0742109	0					P24941_CDK2	P24941	CDK2	0.407267	Two Sample t-test	0.859854	0
P46020-2_PHKA1	P46020-2	PHKA1	0.389062	Two Sample t-test	-1.69514	0					P18463_HLA-B	P18463	HLA-B	0.0677455	Two Sample t-test	7.32879	0					P25098_ADRBK1	P25098	ADRBK1	0.859135	Two Sample t-test	-0.0504344	0
P46060_RANGAP1	P46060	RANGAP1	0.280323	Two Sample t-test	0.188979	0					P18615_NELFE	P18615	NELFE	0.110359	Two Sample t-test	-1.21039	0					P25205_MCM3	P25205	MCM3	0.633927	Two Sample t-test	0.497395	0
P46100-4_ATRX	P46100-4	ATRX	0.225846	Two Sample t-test	2.31845	0					P18669_PGAM1	P18669	PGAM1	0.166366	Two Sample t-test	1.11615	0					P25208_NFYB	P25208	NFYB	0.716048	Two Sample t-test	-0.692913	0
P46108_CRK	P46108	CRK	0.119402	Two Sample t-test	-0.862507	0					P18754_RCC1	P18754	RCC1	0.702898	Two Sample t-test	0.0329421	0					P25325-2_MPST	P25325-2	MPST	0.153814	Two Sample t-test	0.582801	0
P46109_CRKL	P46109	CRKL	0.332683	Two Sample t-test	-1.5794	0					P18858_LIG1	P18858	LIG1	0.766282	Two Sample t-test	0.0689076	0					P25490_YY1	P25490	YY1	0.261126	Two Sample t-test	-1.24001	0
P46199_MTIF2	P46199	MTIF2	0.747049	Two Sample t-test	0.528018	0					P18887_XRCC1	P18887	XRCC1	0.164381	Two Sample t-test	0.775645	0					P25685_DNAJB1	P25685	DNAJB1	0.0553742	Two Sample t-test	1.59757	0
P46734_MAP2K3	P46734	MAP2K3	0.412918	Two Sample t-test	1.02544	0					P19174-2_PLCG1	P19174-2	PLCG1	0.730335	Two Sample t-test	-0.124535	0					P25705_ATP5A1	P25705	ATP5A1	0.538639	Two Sample t-test	-1.41028	0
P46736-2_BRCC3	P46736-2	BRCC3	0.498684	Two Sample t-test	-1.07956	0					P19338_NCL	P19338	NCL	0.751316	Two Sample t-test	-0.0678673	0					P25815_S100P	P25815	S100P	0.846294	Two Sample t-test	0.772336	0
P46777_RPL5	P46777	RPL5	0.000836	Two Sample t-test	-0.312143	0					P19367_HK1	P19367	HK1	0.661013	Two Sample t-test	-0.10497	0					P26038_MSN	P26038	MSN	0.0482851	Two Sample t-test	-1.58397	0
P46779_RPL28	P46779	RPL28	0.599735	Two Sample t-test	-0.676112	0					P19387_POLR2C	P19387	POLR2C	0.547541	Two Sample t-test	-0.653098	0					P26196_DDX6	P26196	DDX6	0.00938401	Two Sample t-test	1.28201	0
P46783_RPS10	P46783	RPS10	0.951579	Two Sample t-test	0.0339733	0					P19388_POLR2E	P19388	POLR2E	0.402726	Two Sample t-test	-0.423518	0					P26358_DNMT1	P26358	DNMT1	0.00205364	Two Sample t-test	-1.93766	0
P46821_MAP1B	P46821	MAP1B	0.801323	Two Sample t-test	0.0974039	0					P19474_TRIM21	P19474	TRIM21	0.476281	Two Sample t-test	0.0245605	0					P26368-2_U2AF2	P26368-2	U2AF2	0.0892945	Two Sample t-test	-0.780275	0
P46926_GNPDA1	P46926	GNPDA1	0.508454	Two Sample t-test	-0.653633	0					P19525_EIF2AK2	P19525	EIF2AK2	0.155798	Two Sample t-test	-1.58149	0					P26599_PTBP1	P26599	PTBP1	0.0731768	Two Sample t-test	0.933624	0
P46934-4_NEDD4	P46934-4	NEDD4	0.213803	Two Sample t-test	-0.247072	0					P19623_SRM	P19623	SRM	0.0379255	Two Sample t-test	-0.779939	0					P26639_TARS	P26639	TARS	0.536291	Two Sample t-test	-0.724202	0
P46939_UTRN	P46939	UTRN	0.178157	Two Sample t-test	-1.72615	0					P19784_CSNK2A2	P19784	CSNK2A2	0.38378	Two Sample t-test	-0.250612	0					P26640_VARS	P26640	VARS	0.218439	Two Sample t-test	0.523679	0
P46940_IQGAP1	P46940	IQGAP1	0.710616	Two Sample t-test	0.110772	0					P19793_RXRA	P19793	RXRA	0.466169	Two Sample t-test	-0.179117	0					P26641_EEF1G	P26641	EEF1G	0.228131	Two Sample t-test	-1.88102	0
P46976-2_GYG1	P46976-2	GYG1	0.425963	Two Sample t-test	-0.70449	0					P19801_AOC1	P19801	AOC1	0.938549	Two Sample t-test	-0.115269	0					P26885_FKBP2	P26885	FKBP2	0.236878	Two Sample t-test	3.84302	0
P47224_RABIF	P47224	RABIF	0.551676	Two Sample t-test	-0.817399	0					P19838_NFKB1	P19838	NFKB1	0.0023459	Two Sample t-test	-0.426554	0					P27144_AK4	P27144	AK4	0.0788937	Two Sample t-test	0.854267	0
P47712_PLA2G4A	P47712	PLA2G4A	0.19531	Two Sample t-test	-0.234548	0					P19971_TYMP	P19971	TYMP	0.0353855	Two Sample t-test	1.49432	0					P27348_YWHAQ	P27348	YWHAQ	0.825343	Two Sample t-test	-0.216688	0
P47755_CAPZA2	P47755	CAPZA2	0.217015	Two Sample t-test	-1.1243	0					P20042_EIF2S2	P20042	EIF2S2	0.0715933	Two Sample t-test	-0.459452	0					P27361_MAPK3	P27361	MAPK3	0.99529	Welch Two Sample t-test	-0.00333505	0
P47756-2_CAPZB	P47756-2	CAPZB	0.308677	Two Sample t-test	-0.612287	0					P20073-2_ANXA7	P20073-2	ANXA7	0.540071	Two Sample t-test	-0.181265	0					P27694_RPA1	P27694	RPA1	0.125763	Two Sample t-test	-0.578442	0
P47813_EIF1AX	P47813	EIF1AX	0.050753	Welch Two Sample t-test	-0.88333	0					P20248_CCNA2	P20248	CCNA2	0.552743	Two Sample t-test	1.17009	0					P27695_APEX1	P27695	APEX1	0.611378	Two Sample t-test	-0.502149	0
P47895_ALDH1A3	P47895	ALDH1A3	0.104378	Two Sample t-test	-1.00854	0					P20338_RAB4A	P20338	RAB4A	0.567966	Two Sample t-test	0.126177	0					P27797_CALR	P27797	CALR	0.875858	Two Sample t-test	-0.218994	0
P47897_QARS	P47897	QARS	0.257906	Two Sample t-test	-0.945488	0					P20339_RAB5A	P20339	RAB5A	0.123085	Two Sample t-test	0.622219	0					P27824_CANX	P27824	CANX	0.0148702	Two Sample t-test	-1.62782	0
P47985_UQCRFS1;UQCRFS1P1	P47985	UQCRFS1;UQCRFS1P1	0.43455	Two Sample t-test	-0.307921	0					P20340-2_RAB6A	P20340-2	RAB6A	0.79639	Two Sample t-test	0.122915	0					P27986_PIK3R1	P27986	PIK3R1	0.357459	Two Sample t-test	-1.73735	0
P48147_PREP	P48147	PREP	0.21849	Two Sample t-test	-0.323263	0					P20585_MSH3	P20585	MSH3	0.302986	Two Sample t-test	-0.418396	0					P28065_PSMB9	P28065	PSMB9	0.531767	Two Sample t-test	-2.36666	0
P48163_ME1	P48163	ME1	0.00581749	Two Sample t-test	-0.93541	0					P20645_M6PR	P20645	M6PR	0.576421	Two Sample t-test	2.97566	0					P28289_TMOD1	P28289	TMOD1	0.783289	Two Sample t-test	0.804489	0
P48426_PIP4K2A	P48426	PIP4K2A	0.839555	Two Sample t-test	-0.0942829	0					P20908_COL5A1	P20908	COL5A1	0.0263971	Two Sample t-test	2.10171	1					P28482_MAPK1	P28482	MAPK1	0.36221	Two Sample t-test	0.489647	0
P48444_ARCN1	P48444	ARCN1	0.928022	Two Sample t-test	0.0432211	0					P20933_AGA	P20933	AGA	0.476329	Two Sample t-test	2.39868	0					P28702_RXRB	P28702	RXRB	0.473179	Two Sample t-test	-1.9329	0
P48454-2_PPP3CC	P48454-2	PPP3CC	0.926514	Two Sample t-test	0.390522	0					P21266_GSTM3	P21266	GSTM3	0.176623	Two Sample t-test	0.390154	0					P29083_GTF2E1	P29083	GTF2E1	0.195467	Two Sample t-test	0.207688	0
P48506_GCLC	P48506	GCLC	0.248511	Two Sample t-test	-0.144124	0					P21281_ATP6V1B2	P21281	ATP6V1B2	0.874048	Two Sample t-test	-0.124244	0					P29084_GTF2E2	P29084	GTF2E2	0.216174	Two Sample t-test	-0.581914	0
P48507_GCLM	P48507	GCLM	0.656175	Two Sample t-test	-0.101818	0					P21283_ATP6V1C1	P21283	ATP6V1C1	0.4532	Two Sample t-test	-0.0733781	0					P29350_PTPN6	P29350	PTPN6	0.574554	Two Sample t-test	0.35356	0
P48637_GSS	P48637	GSS	0.114646	Two Sample t-test	-0.835728	0					P21333_FLNA	P21333	FLNA	0.131955	Two Sample t-test	-0.184325	0					P29353-6_SHC1	P29353-6	SHC1	0.50826	Two Sample t-test	-0.417766	0
P48643_CCT5	P48643	CCT5	0.555375	Two Sample t-test	-1.01817	0					P21359-2_NF1	P21359-2	NF1	0.873322	Two Sample t-test	-0.272713	0					P29373_CRABP2	P29373	CRABP2	0.80366	Two Sample t-test	0.155447	0
P48681_NES	P48681	NES	0.0520102	Two Sample t-test	-1.80335	0					P21399_ACO1	P21399	ACO1	0.265235	Two Sample t-test	0.195718	0					P29590_PML	P29590	PML	0.689001	Two Sample t-test	0.448509	0
P48723_HSPA13	P48723	HSPA13	0.184306	Two Sample t-test	0.993939	0					P21580_TNFAIP3	P21580	TNFAIP3	0.442116	Two Sample t-test	0.321959	0					P29692-3_EEF1D	P29692-3	EEF1D	0.27229	Two Sample t-test	-0.392028	0
P48729-3_CSNK1A1	P48729-3	CSNK1A1	0.150031	Two Sample t-test	-0.859417	0					P21912_SDHB	P21912	SDHB	0.635829	Two Sample t-test	-0.518771	0					P29692_EEF1D	P29692	EEF1D	0.494375	Two Sample t-test	-0.760574	0
P48729_CSNK1A1;CSNK1A1L	P48729	CSNK1A1;CSNK1A1L	0.548063	Two Sample t-test	0.712102	0					P21953_BCKDHB	P21953	BCKDHB	0.268477	Two Sample t-test	1.44203	0					P30038_ALDH4A1	P30038	ALDH4A1	0.525327	Two Sample t-test	-0.288697	0
P48730-2_CSNK1D;CSNK1E	P48730-2	CSNK1D;CSNK1E	0.696518	Welch Two Sample t-test	1.3612	0					P21964-2_COMT	P21964-2	COMT	0.23453	Two Sample t-test	-0.382262	0					P30040_ERP29	P30040	ERP29	0.599287	Two Sample t-test	0.497243	0
P48735_IDH2	P48735	IDH2	0.743083	Two Sample t-test	-0.419721	0					P21980_TGM2	P21980	TGM2	0.593331	Two Sample t-test	0.21678	0					P30041_PRDX6	P30041	PRDX6	0.0136225	Two Sample t-test	-0.739935	0
P48739_PITPNB	P48739	PITPNB	0.18407	Two Sample t-test	-1.04529	0					P22033_MUT	P22033	MUT	0.565158	Two Sample t-test	0.122966	0					P30043_BLVRB	P30043	BLVRB	0.0314629	Two Sample t-test	0.862397	0
P49005_POLD2	P49005	POLD2	0.955693	Two Sample t-test	-0.0152093	0					P22059_OSBP	P22059	OSBP	0.467314	Two Sample t-test	0.118908	0					P30049_ATP5D	P30049	ATP5D	0.467458	Two Sample t-test	-0.925739	0
P49006_MARCKSL1	P49006	MARCKSL1	0.831653	Two Sample t-test	0.2814	0					P22061_PCMT1	P22061	PCMT1	0.578087	Two Sample t-test	-0.314493	0					P30084_ECHS1	P30084	ECHS1	0.620916	Two Sample t-test	0.24044	0
P49137_MAPKAPK2	P49137	MAPKAPK2	0.497828	Two Sample t-test	0.413281	0					P22102_GART	P22102	GART	0.747787	Welch Two Sample t-test	0.0848689	0					P30085_CMPK1	P30085	CMPK1	0.288963	Two Sample t-test	0.504999	0
P49189_ALDH9A1	P49189	ALDH9A1	0.0529652	Two Sample t-test	-0.256704	0					P22304_IDS	P22304	IDS	0.110766	Two Sample t-test	1.18813	0					P30101_PDIA3	P30101	PDIA3	0.0224148	Two Sample t-test	0.261888	0
P49327_FASN	P49327	FASN	0.727689	Two Sample t-test	-0.326215	0					P22314_UBA1	P22314	UBA1	0.374321	Two Sample t-test	-0.105744	0					P30153_PPP2R1A	P30153	PPP2R1A	0.209765	Two Sample t-test	-1.423	0
P49354_FNTA	P49354	FNTA	0.543519	Two Sample t-test	0.141967	0					P22570-5_FDXR	P22570-5	FDXR	0.178607	Welch Two Sample t-test	-0.728361	0					P30154_PPP2R1B	P30154	PPP2R1B	0.177408	Two Sample t-test	-4.27282	0
P49356_FNTB	P49356	FNTB	0.202638	Two Sample t-test	-0.846846	0					P22626_HNRNPA2B1	P22626	HNRNPA2B1	0.715132	Two Sample t-test	-0.251587	0					P30405_PPIF	P30405	PPIF	0.351397	Two Sample t-test	0.211247	0
P49366_DHPS	P49366	DHPS	0.208363	Two Sample t-test	-1.24962	0					P22670_RFX1	P22670	RFX1	0.222354	Two Sample t-test	-1.03778	0					P30419_NMT1	P30419	NMT1	0.124823	Two Sample t-test	0.348046	0
P49406_MRPL19	P49406	MRPL19	0.7284	Two Sample t-test	0.0988822	0					P22681_CBL	P22681	CBL	0.842851	Two Sample t-test	0.0855507	0					P30519_HMOX2	P30519	HMOX2	0.133546	Two Sample t-test	2.26768	0
P49407-2_ARRB1	P49407-2	ARRB1	0.14368	Two Sample t-test	-1.06369	0					P22694_PRKACB	P22694	PRKACB	0.011014	Two Sample t-test	0.7577	0					P30520_ADSS	P30520	ADSS	0.0576355	Two Sample t-test	-1.22389	0
P49411_TUFM	P49411	TUFM	0.997732	Two Sample t-test	-0.0015763	0					P22830_FECH	P22830	FECH	0.0389378	Two Sample t-test	0.451231	0					P30740_SERPINB1	P30740	SERPINB1	0.576	Two Sample t-test	-0.208236	0
P49419-2_ALDH7A1	P49419-2	ALDH7A1	0.00188542	Two Sample t-test	2.08556	1					P23025_XPA	P23025	XPA	0.51065	Two Sample t-test	-0.281079	0					P30837_ALDH1B1	P30837	ALDH1B1	0.113459	Two Sample t-test	-0.743931	0
P49427_CDC34	P49427	CDC34	0.774181	Two Sample t-test	0.292304	0					P23141-3_CES1	P23141-3	CES1	0.809197	Two Sample t-test	0.314169	0					P31040_SDHA	P31040	SDHA	0.147306	Two Sample t-test	-1.43743	0
P49441_INPP1	P49441	INPP1	0.569204	Two Sample t-test	0.436794	0					P23142-4_FBLN1	P23142-4	FBLN1	0.79913	Two Sample t-test	-0.349456	0					P31146_CORO1A	P31146	CORO1A	0.0329372	Two Sample t-test	-1.95881	0
P49585_PCYT1A	P49585	PCYT1A	0.0267638	Two Sample t-test	-1.85891	0					P23142_FBLN1	P23142	FBLN1	0.840328	Two Sample t-test	-0.165071	0					P31150_GDI1	P31150	GDI1	0.19279	Two Sample t-test	0.658866	0
P49588_AARS	P49588	AARS	0.854192	Welch Two Sample t-test	0.0187184	0					P23193_TCEA1	P23193	TCEA1	0.995473	Two Sample t-test	0.00617184	0					P31153_MAT2A	P31153	MAT2A	0.648609	Welch Two Sample t-test	-0.905612	0
P49589-3_CARS	P49589-3	CARS	0.0788423	Two Sample t-test	-0.204868	0					P23246_SFPQ	P23246	SFPQ	0.123253	Two Sample t-test	-0.859561	0					P31323_PRKAR2B	P31323	PRKAR2B	0.143661	Two Sample t-test	-1.01997	0
P49590-2_HARS2	P49590-2	HARS2	0.437776	Two Sample t-test	0.822624	0					P23258_TUBG1;TUBG2	P23258	TUBG1;TUBG2	0.169189	Two Sample t-test	2.34046	0					P31327_CPS1	P31327	CPS1	0.43782	Two Sample t-test	-0.220958	0
P49593_PPM1F	P49593	PPM1F	0.448437	Two Sample t-test	0.704761	0					P23284_PPIB	P23284	PPIB	0.589566	Two Sample t-test	-0.12954	0					P31350_RRM2	P31350	RRM2	0.174048	Two Sample t-test	-2.05652	0
P49642_PRIM1	P49642	PRIM1	0.181597	Two Sample t-test	-0.421769	0					P23368_ME2	P23368	ME2	0.751084	Two Sample t-test	0.121233	0					P31689_DNAJA1	P31689	DNAJA1	0.96057	Two Sample t-test	-0.0353968	0
P49643_PRIM2	P49643	PRIM2	0.993324	Two Sample t-test	0.00628262	0					P23396_RPS3	P23396	RPS3	0.437919	Two Sample t-test	4.04409	0					P31749_AKT1	P31749	AKT1	0.0417838	Two Sample t-test	-0.826287	0
P49662-2_CASP4	P49662-2	CASP4	0.808143	Two Sample t-test	-0.708497	0					P23443-3_RPS6KB1	P23443-3	RPS6KB1	0.00181379	Two Sample t-test	-0.912916	0					P31751_AKT2	P31751	AKT2	0.172196	Two Sample t-test	1.06742	0
P49736_MCM2	P49736	MCM2	0.56676	Two Sample t-test	0.317764	0					P23497_SP100	P23497	SP100	0.0463704	Two Sample t-test	2.93649	1					P31939_ATIC	P31939	ATIC	0.744712	Two Sample t-test	0.144016	0
P49748_ACADVL	P49748	ACADVL	0.481982	Two Sample t-test	-0.981877	0					P23508_MCC	P23508	MCC	0.304585	Two Sample t-test	0.601333	0					P31942-2_HNRNPH3	P31942-2	HNRNPH3	0.106504	Two Sample t-test	0.390378	0
P49750-4_YLPM1	P49750-4	YLPM1	0.96211	Two Sample t-test	0.150574	0					P23526_AHCY	P23526	AHCY	0.433878	Welch Two Sample t-test	0.479275	0					P31946-2_YWHAB	P31946-2	YWHAB	0.192032	Two Sample t-test	1.59783	0
P49756_RBM25	P49756	RBM25	0.868552	Two Sample t-test	-0.214798	0					P23634-5_ATP2B4	P23634-5	ATP2B4	0.501823	Two Sample t-test	4.61704	0					P31947_SFN	P31947	SFN	0.594262	Two Sample t-test	-0.495737	0
P49770_EIF2B2	P49770	EIF2B2	0.863959	Two Sample t-test	-0.0219428	0					P23743_DGKA	P23743	DGKA	0.755542	Two Sample t-test	-0.473255	0					P32119_PRDX2	P32119	PRDX2	0.0201795	Two Sample t-test	1.03861	0
P49773_HINT1	P49773	HINT1	0.700804	Two Sample t-test	0.495184	0					P23786_CPT2	P23786	CPT2	0.912221	Two Sample t-test	-0.0750288	0					P32121_ARRB2	P32121	ARRB2	0.0340616	Two Sample t-test	1.03393	0
P49789_FHIT	P49789	FHIT	0.978693	Two Sample t-test	-0.0386156	0					P23919_DTYMK	P23919	DTYMK	0.15214	Two Sample t-test	-0.578384	0					P32321-2_DCTD	P32321-2	DCTD	0.441698	Two Sample t-test	-1.18163	0
P49790_NUP153	P49790	NUP153	0.643575	Two Sample t-test	-0.41496	0					P23921_RRM1	P23921	RRM1	0.0370004	Two Sample t-test	0.721534	0					P32322_PYCR1	P32322	PYCR1	0.0882183	Two Sample t-test	2.78176	0
P49792_RANBP2	P49792	RANBP2	0.788222	Two Sample t-test	0.224744	0					P24386_CHM	P24386	CHM	0.318993	Two Sample t-test	0.325182	0					P33240-2_CSTF2	P33240-2	CSTF2	0.432826	Two Sample t-test	0.470127	0
P49840_GSK3A	P49840	GSK3A	0.73226	Two Sample t-test	0.364711	0					P24534_EEF1B2	P24534	EEF1B2	0.426658	Two Sample t-test	-0.241442	0					P33316-2_DUT	P33316-2	DUT	0.721215	Two Sample t-test	-0.792214	0
P49841_GSK3B	P49841	GSK3B	0.171413	Two Sample t-test	-2.75098	0					P24666_ACP1	P24666	ACP1	0.914497	Two Sample t-test	0.0828916	0					P33316_DUT	P33316	DUT	0.49283	Two Sample t-test	1.24396	0
P49902_NT5C2	P49902	NT5C2	0.214919	Two Sample t-test	-0.46936	0					P24752_ACAT1	P24752	ACAT1	0.537135	Two Sample t-test	-0.183752	0					P33764_S100A3	P33764	S100A3	0.907283	Two Sample t-test	0.21298	0
P49903_SEPHS1	P49903	SEPHS1	0.584592	Two Sample t-test	-1.20567	0					P24844_MYL9	P24844	MYL9	0.60373	Welch Two Sample t-test	1.67635	0					P33991_MCM4	P33991	MCM4	0.439891	Two Sample t-test	0.13916	0
P49914_MTHFS;ST20-MTHFS	P49914	MTHFS;ST20-MTHFS	0.0542	Two Sample t-test	1.32704	0					P24928_POLR2A	P24928	POLR2A	0.565217	Two Sample t-test	0.50831	0					P33992_MCM5	P33992	MCM5	0.173654	Two Sample t-test	-0.718272	0
P49915_GMPS	P49915	GMPS	0.176306	Two Sample t-test	0.196046	0					P25054-2_APC	P25054-2	APC	0.620286	Two Sample t-test	-0.122127	0					P33993_MCM7	P33993	MCM7	0.0133082	Two Sample t-test	-0.608832	0
P50213_IDH3A	P50213	IDH3A	0.286442	Two Sample t-test	0.454772	0					P25098_ADRBK1	P25098	ADRBK1	0.232615	Two Sample t-test	0.482032	0					P34059_GALNS	P34059	GALNS	0.390926	Two Sample t-test	2.09278	0
P50225_SULT1A1;SULT1A2	P50225	SULT1A1;SULT1A2	0.942932	Two Sample t-test	-0.010601	0					P25205_MCM3	P25205	MCM3	0.737261	Two Sample t-test	-0.261048	0					P34896-2_SHMT1	P34896-2	SHMT1	0.227261	Two Sample t-test	1.93394	0
P50336_PPOX	P50336	PPOX	0.433576	Two Sample t-test	1.56238	0					P25325-2_MPST	P25325-2	MPST	0.111582	Two Sample t-test	-0.367464	0					P34897-3_SHMT2	P34897-3	SHMT2	0.0163271	Two Sample t-test	1.46749	0
P50395_GDI2	P50395	GDI2	0.00209537	Two Sample t-test	-0.453244	0					P25490_YY1	P25490	YY1	0.18928	Two Sample t-test	-0.812169	0					P34913_EPHX2	P34913	EPHX2	0.277313	Two Sample t-test	1.58926	0
P50453_SERPINB9	P50453	SERPINB9	0.1793	Two Sample t-test	-0.689096	0					P25685_DNAJB1	P25685	DNAJB1	0.00923859	Two Sample t-test	-1.22178	0					P34932_HSPA4	P34932	HSPA4	0.175239	Two Sample t-test	-0.618613	0
P50454_SERPINH1	P50454	SERPINH1	0.0346817	Two Sample t-test	-0.266249	0					P25705_ATP5A1	P25705	ATP5A1	0.0960936	Two Sample t-test	2.16142	0					P34949_MPI	P34949	MPI	0.990116	Two Sample t-test	-0.00964622	0
P50502_ST13;ST13P5;ST13P4	P50502	ST13;ST13P5;ST13P4	0.193254	Two Sample t-test	-0.64221	0					P25815_S100P	P25815	S100P	0.214192	Two Sample t-test	-3.54383	0					P35080_PFN2	P35080	PFN2	0.852675	Two Sample t-test	-0.180614	0
P50552_VASP	P50552	VASP	0.0658302	Two Sample t-test	1.31543	0					P26038_MSN	P26038	MSN	0.39965	Two Sample t-test	0.32072	0					P35221_CTNNA1	P35221	CTNNA1	0.00432092	Two Sample t-test	1.98563	0
P50570-2_DNM2	P50570-2	DNM2	0.358845	Two Sample t-test	-1.22103	0					P26196_DDX6	P26196	DDX6	0.0164263	Two Sample t-test	-0.319186	0					P35222_CTNNB1	P35222	CTNNB1	0.787275	Two Sample t-test	0.119124	0
P50579_METAP2	P50579	METAP2	0.236202	Two Sample t-test	-1.45671	0					P26358-2_DNMT1	P26358-2	DNMT1	0.420872	Two Sample t-test	-0.408193	0					P35237_SERPINB6	P35237	SERPINB6	0.623966	Two Sample t-test	0.247356	0
P50583_NUDT2	P50583	NUDT2	0.91046	Two Sample t-test	0.0270212	0					P26358_DNMT1	P26358	DNMT1	0.571017	Two Sample t-test	0.09105	0					P35240_NF2	P35240	NF2	0.339917	Two Sample t-test	-2.24407	0
P50613_CDK7	P50613	CDK7	0.384809	Two Sample t-test	-0.509587	0					P26368-2_U2AF2	P26368-2	U2AF2	0.188198	Two Sample t-test	0.285361	0					P35244_RPA3	P35244	RPA3	0.244966	Two Sample t-test	0.491827	0
P50747_HLCS	P50747	HLCS	0.368488	Two Sample t-test	-1.06865	0					P26374_CHML	P26374	CHML	0.022052	Two Sample t-test	0.692445	0					P35270_SPR	P35270	SPR	0.0882497	Two Sample t-test	1.08534	0
P50748_KNTC1	P50748	KNTC1	0.681564	Two Sample t-test	0.426849	0					P26599_PTBP1	P26599	PTBP1	0.248223	Two Sample t-test	0.373652	0					P35573_AGL	P35573	AGL	0.0782093	Two Sample t-test	-0.23717	0
P50750_CDK9	P50750	CDK9	0.655958	Two Sample t-test	0.371742	0					P26639_TARS	P26639	TARS	0.26749	Two Sample t-test	-0.136968	0					P35579_MYH9	P35579	MYH9	0.0514716	Two Sample t-test	1.07151	0
P50851-2_LRBA	P50851-2	LRBA	0.182584	Two Sample t-test	0.57628	0					P26640_VARS	P26640	VARS	0.754521	Two Sample t-test	0.169636	0					P35580_MYH10	P35580	MYH10	0.0171907	Two Sample t-test	1.17508	0
P50851_LRBA	P50851	LRBA	0.889888	Two Sample t-test	-0.0514826	0					P26641_EEF1G	P26641	EEF1G	0.669221	Welch Two Sample t-test	0.185767	0					P35606_COPB2	P35606	COPB2	0.681398	Two Sample t-test	0.148596	0
P50897_PPT1	P50897	PPT1	0.513022	Welch Two Sample t-test	0.550183	0					P27144_AK4	P27144	AK4	0.251378	Two Sample t-test	-0.611079	0					P35659_DEK	P35659	DEK	0.117625	Two Sample t-test	-1.47701	0
P50990_CCT8	P50990	CCT8	0.899663	Two Sample t-test	-0.21547	0					P27348_YWHAQ	P27348	YWHAQ	0.304941	Two Sample t-test	0.570863	0					P35790-2_CHKA	P35790-2	CHKA	0.816769	Two Sample t-test	0.348304	0
P50991_CCT4	P50991	CCT4	0.786985	Two Sample t-test	0.741646	0					P27361_MAPK3	P27361	MAPK3	0.421329	Two Sample t-test	0.456894	0					P35813_PPM1A	P35813	PPM1A	0.14922	Two Sample t-test	-0.771208	0
P50995-2_ANXA11	P50995-2	ANXA11	0.631933	Two Sample t-test	0.0612694	0					P27540_ARNT	P27540	ARNT	0.020664	Two Sample t-test	1.19786	0					P35914_HMGCL	P35914	HMGCL	0.578832	Two Sample t-test	0.76307	0
P51003_PAPOLA	P51003	PAPOLA	0.605231	Two Sample t-test	0.0922051	0					P27635_RPL10	P27635	RPL10	0.117298	Two Sample t-test	-0.842399	0					P35998_PSMC2	P35998	PSMC2	0.223416	Two Sample t-test	-1.69333	0
P51148_RAB5C	P51148	RAB5C	0.431905	Two Sample t-test	-0.484598	0					P27694_RPA1	P27694	RPA1	0.0921063	Two Sample t-test	-0.314706	0					P36404_ARL2;ARL2-SNX15	P36404	ARL2;ARL2-SNX15	0.0947974	Two Sample t-test	-0.76899	0
P51149_RAB7A	P51149	RAB7A	0.00872693	Two Sample t-test	-0.127188	0					P27695_APEX1	P27695	APEX1	0.908188	Two Sample t-test	-0.012061	0					P36405_ARL3	P36405	ARL3	0.287853	Two Sample t-test	2.53263	0
P51161-2_FABP6	P51161-2	FABP6	0.926651	Two Sample t-test	-0.191083	0					P27708_CAD	P27708	CAD	0.596856	Two Sample t-test	1.86372	0					P36507_MAP2K2	P36507	MAP2K2	0.39359	Two Sample t-test	0.292625	0
P51452_DUSP3	P51452	DUSP3	0.614873	Welch Two Sample t-test	-0.0746482	0					P27797_CALR	P27797	CALR	0.282994	Two Sample t-test	0.276465	0					P36543_ATP6V1E1	P36543	ATP6V1E1	0.051634	Two Sample t-test	-0.588235	0
P51553_IDH3G	P51553	IDH3G	0.551377	Two Sample t-test	-0.728384	0					P27824_CANX	P27824	CANX	0.080949	Two Sample t-test	0.502233	0					P36551_CPOX	P36551	CPOX	0.796211	Two Sample t-test	0.249594	0
P51570_GALK1	P51570	GALK1	0.00575747	Two Sample t-test	-1.05644	0					P27986_PIK3R1	P27986	PIK3R1	0.0634101	Two Sample t-test	-0.658443	0					P36639-4_NUDT1	P36639-4	NUDT1	0.0804667	Two Sample t-test	2.28564	0
P51580_TPMT	P51580	TPMT	0.154668	Two Sample t-test	-1.50947	0					P28065_PSMB9	P28065	PSMB9	0.890208	Two Sample t-test	0.521151	0					P36871_PGM1	P36871	PGM1	0.305564	Two Sample t-test	-1.15438	0
P51649_ALDH5A1	P51649	ALDH5A1	0.734806	Two Sample t-test	0.247338	0					P28289_TMOD1	P28289	TMOD1	0.335529	Two Sample t-test	-0.41181	0					P36873_PPP1CC	P36873	PPP1CC	0.0226806	Two Sample t-test	-1.13491	0
P51659_HSD17B4	P51659	HSD17B4	0.403874	Two Sample t-test	-1.23104	0					P28330_ACADL	P28330	ACADL	0.0501556	Two Sample t-test	1.03686	0					P36915_GNL1	P36915	GNL1	0.0148855	Two Sample t-test	1.12464	0
P51665_PSMD7	P51665	PSMD7	0.699382	Two Sample t-test	1.10308	0					P28331_NDUFS1	P28331	NDUFS1	0.468987	Two Sample t-test	-0.242979	0					P36952_SERPINB5	P36952	SERPINB5	0.0317293	Two Sample t-test	0.581524	0
P51668_UBE2D1;UBE2D4	P51668	UBE2D1;UBE2D4	0.105901	Two Sample t-test	-2.7621	0					P28482_MAPK1	P28482	MAPK1	0.927186	Welch Two Sample t-test	-0.0434378	0					P36954_POLR2I	P36954	POLR2I	0.155488	Two Sample t-test	3.87167	0
P51687_SUOX	P51687	SUOX	0.0325042	Two Sample t-test	-2.05179	1					P28702_RXRB	P28702	RXRB	0.120937	Two Sample t-test	-0.548135	0					P36959_GMPR	P36959	GMPR	0.323902	Two Sample t-test	3.49904	0
P51812_RPS6KA3	P51812	RPS6KA3	0.480218	Two Sample t-test	-0.115015	0					P28715_ERCC5	P28715	ERCC5	0.0275755	Two Sample t-test	1.11238	0					P37198_NUP62	P37198	NUP62	0.771176	Two Sample t-test	-0.361857	0
P51946_CCNH	P51946	CCNH	0.0287709	Two Sample t-test	-1.08144	0					P29034_S100A2	P29034	S100A2	0.304725	Two Sample t-test	1.6248	0					P37235_HPCAL1;HPCA	P37235	HPCAL1;HPCA	0.374564	Two Sample t-test	-2.77084	0
P51948_MNAT1	P51948	MNAT1	0.462275	Two Sample t-test	0.364912	0					P29083_GTF2E1	P29083	GTF2E1	0.274534	Two Sample t-test	0.824641	0					P37802_TAGLN2	P37802	TAGLN2	0.254983	Two Sample t-test	2.09112	0
P51965_UBE2E1	P51965	UBE2E1	0.58226	Two Sample t-test	-0.167593	0					P29084_GTF2E2	P29084	GTF2E2	0.639816	Welch Two Sample t-test	-0.233273	0					P37837_TALDO1	P37837	TALDO1	0.512782	Two Sample t-test	-0.917669	0
P51970_NDUFA8	P51970	NDUFA8	0.0877686	Two Sample t-test	1.71195	0					P29353-6_SHC1	P29353-6	SHC1	0.112604	Two Sample t-test	1.15093	0					P38117_ETFB	P38117	ETFB	0.790354	Two Sample t-test	-0.168353	0
P52209-2_PGD	P52209-2	PGD	0.381659	Two Sample t-test	-0.164362	0					P29372-5_MPG	P29372-5	MPG	0.80333	Two Sample t-test	-0.186252	0					P38159_RBMX;RBMXL1	P38159	RBMX;RBMXL1	0.825541	Two Sample t-test	0.561311	0
P52272-2_HNRNPM	P52272-2	HNRNPM	0.876635	Two Sample t-test	0.0872304	0					P29373_CRABP2	P29373	CRABP2	0.821156	Two Sample t-test	0.185127	0					P38606_ATP6V1A	P38606	ATP6V1A	0.161173	Two Sample t-test	-1.10267	0
P52292_KPNA2	P52292	KPNA2	0.831332	Two Sample t-test	-0.0802571	0					P29401-2_TKT	P29401-2	TKT	0.144619	Two Sample t-test	1.03128	0					P38646_HSPA9	P38646	HSPA9	0.157187	Two Sample t-test	1.02053	0
P52294_KPNA1	P52294	KPNA1	0.996971	Two Sample t-test	0.00142366	0					P29401_TKT	P29401	TKT	0.17309	Two Sample t-test	1.02116	0					P38919_EIF4A3	P38919	EIF4A3	0.109675	Two Sample t-test	1.91046	0
P52298_NCBP2	P52298	NCBP2	0.064433	Two Sample t-test	-1.43993	0					P29590_PML	P29590	PML	0.027118	Two Sample t-test	-1.40098	0					P38936_CDKN1A	P38936	CDKN1A	0.433238	Two Sample t-test	-0.473509	0
P52306-4_RAP1GDS1	P52306-4	RAP1GDS1	0.416908	Two Sample t-test	-0.650854	0					P29692-3_EEF1D	P29692-3	EEF1D	0.413995	Two Sample t-test	1.05352	0					P39748_FEN1	P39748	FEN1	0.960168	Two Sample t-test	0.026793	0
P52306-5_RAP1GDS1	P52306-5	RAP1GDS1	0.0664195	Two Sample t-test	-1.50289	0					P29692_EEF1D	P29692	EEF1D	0.671328	Two Sample t-test	0.163062	0					P40121_CAPG	P40121	CAPG	0.976615	Two Sample t-test	-0.0233192	0
P52565_ARHGDIA	P52565	ARHGDIA	0.679597	Two Sample t-test	0.147392	0					P29992_GNA11	P29992	GNA11	0.461145	Two Sample t-test	1.20381	0					P40227_CCT6A	P40227	CCT6A	0.126189	Two Sample t-test	0.936604	0
P52594-2_AGFG1	P52594-2	AGFG1	0.0295145	Two Sample t-test	0.554837	0					P30038_ALDH4A1	P30038	ALDH4A1	0.557986	Welch Two Sample t-test	-4.43918	0					P40337-3_VHL	P40337-3	VHL	0.763252	Welch Two Sample t-test	0.56771	0
P52597_HNRNPF	P52597	HNRNPF	0.0588377	Two Sample t-test	-0.568924	0					P30039_PBLD	P30039	PBLD	0.343321	Two Sample t-test	-1.9022	0					P40616-2_ARL1	P40616-2	ARL1	0.670634	Two Sample t-test	1.17057	0
P52630-4_STAT2	P52630-4	STAT2	0.795187	Welch Two Sample t-test	0.669552	0					P30040_ERP29	P30040	ERP29	0.925884	Two Sample t-test	0.0675787	0					P40763-3_STAT3	P40763-3	STAT3	0.294139	Two Sample t-test	-0.519386	0
P52657_GTF2A2	P52657	GTF2A2	0.657739	Two Sample t-test	0.594329	0					P30041_PRDX6	P30041	PRDX6	0.594551	Two Sample t-test	0.328097	0					P40818_USP8	P40818	USP8	0.215612	Two Sample t-test	-0.567628	0
P52701_MSH6	P52701	MSH6	0.85745	Two Sample t-test	0.21158	0					P30043_BLVRB	P30043	BLVRB	0.0630376	Two Sample t-test	0.415649	0					P40855_PEX19	P40855	PEX19	0.159335	Two Sample t-test	5.32911	0
P52732_KIF11	P52732	KIF11	0.105299	Two Sample t-test	0.9449	0					P30044_PRDX5	P30044	PRDX5	0.668747	Two Sample t-test	0.61342	0					P40926_MDH2	P40926	MDH2	0.448834	Two Sample t-test	0.937806	0
P52735-3_VAV2	P52735-3	VAV2	0.353942	Two Sample t-test	-0.148392	0					P30050_RPL12	P30050	RPL12	0.391169	Welch Two Sample t-test	-1.18411	0					P40939_HADHA	P40939	HADHA	0.148149	Two Sample t-test	-1.71222	0
P52788_SMS	P52788	SMS	0.0771777	Two Sample t-test	-0.978046	0					P30084_ECHS1	P30084	ECHS1	0.40993	Welch Two Sample t-test	-0.160732	0					P41091_EIF2S3;EIF2S3L	P41091	EIF2S3;EIF2S3L	0.23803	Two Sample t-test	-1.13548	0
P52789_HK2	P52789	HK2	0.394494	Two Sample t-test	1.20472	0					P30085_CMPK1	P30085	CMPK1	0.383027	Two Sample t-test	0.496213	0					P41214_EIF2D	P41214	EIF2D	0.00067734	Two Sample t-test	1.22582	0
P52888_THOP1	P52888	THOP1	0.0377504	Two Sample t-test	-1.02878	0					P30101_PDIA3	P30101	PDIA3	0.733827	Two Sample t-test	-0.143442	0					P41227_NAA10	P41227	NAA10	0.0858598	Two Sample t-test	0.281357	0
P52907_CAPZA1	P52907	CAPZA1	0.0647674	Two Sample t-test	-1.06773	0					P30153_PPP2R1A	P30153	PPP2R1A	0.0148571	Two Sample t-test	-0.488782	0					P41240_CSK	P41240	CSK	0.298846	Two Sample t-test	0.263212	0
P52943_CRIP2	P52943	CRIP2	0.811651	Two Sample t-test	-0.438367	0					P30154_PPP2R1B	P30154	PPP2R1B	0.333723	Two Sample t-test	-0.774268	0					P41252_IARS	P41252	IARS	0.116631	Two Sample t-test	-1.13559	0
P52948-5_NUP98	P52948-5	NUP98	0.418866	Two Sample t-test	-0.665692	0					P30281_CCND3	P30281	CCND3	0.314857	Two Sample t-test	-1.30261	0					P41743_PRKCI	P41743	PRKCI	0.923597	Two Sample t-test	0.164685	0
P53004_BLVRA	P53004	BLVRA	0.293448	Two Sample t-test	-0.174226	0					P30291_WEE1	P30291	WEE1	0.169994	Two Sample t-test	-0.502064	0					P42025_ACTR1B	P42025	ACTR1B	0.587548	Two Sample t-test	1.13673	0
P53041_PPP5C	P53041	PPP5C	0.827176	Two Sample t-test	0.0658119	0					P30405_PPIF	P30405	PPIF	0.879307	Two Sample t-test	-0.0626088	0					P42166_TMPO	P42166	TMPO	0.0307578	Two Sample t-test	1.28162	0
P53367-2_ARFIP1	P53367-2	ARFIP1	0.995938	Two Sample t-test	-0.00602168	0					P30419_NMT1	P30419	NMT1	0.31756	Welch Two Sample t-test	0.927362	0					P42224_STAT1	P42224	STAT1	0.561604	Two Sample t-test	0.175377	0
P53367_ARFIP1	P53367	ARFIP1	0.644825	Welch Two Sample t-test	0.256337	0					P30464_HLA-B	P30464	HLA-B	0.73818	Welch Two Sample t-test	4.74441	0					P42226_STAT6	P42226	STAT6	0.376062	Two Sample t-test	-0.74226	0
P53384-2_NUBP1	P53384-2	NUBP1	0.154167	Two Sample t-test	-1.65667	0					P30519_HMOX2	P30519	HMOX2	0.270255	Two Sample t-test	-0.506134	0					P42285_SKIV2L2	P42285	SKIV2L2	0.525129	Two Sample t-test	-0.476258	0
P53396_ACLY	P53396	ACLY	0.842817	Two Sample t-test	0.118377	0					P30520_ADSS	P30520	ADSS	0.447976	Two Sample t-test	0.653245	0					P42336_PIK3CA	P42336	PIK3CA	0.484941	Two Sample t-test	1.20172	0
P53582_METAP1	P53582	METAP1	0.181362	Welch Two Sample t-test	-2.14324	0					P30711_GSTT1	P30711	GSTT1	0.897069	Two Sample t-test	0.603597	0					P42338_PIK3CB	P42338	PIK3CB	0.583594	Two Sample t-test	-0.316135	0
P53597_SUCLG1	P53597	SUCLG1	0.398342	Two Sample t-test	-0.128801	0					P30740_SERPINB1	P30740	SERPINB1	0.284365	Two Sample t-test	0.827894	0					P42345_MTOR	P42345	MTOR	0.023518	Two Sample t-test	-1.96088	0
P53602_MVD	P53602	MVD	0.0262985	Two Sample t-test	0.430503	0					P30837_ALDH1B1	P30837	ALDH1B1	0.680247	Two Sample t-test	0.126446	0					P42566_EPS15	P42566	EPS15	0.746273	Two Sample t-test	-0.14414	0
P53609_PGGT1B	P53609	PGGT1B	0.199367	Two Sample t-test	0.399328	0					P30838_ALDH3A1	P30838	ALDH3A1	0.924235	Two Sample t-test	0.0116651	0					P42574_CASP3	P42574	CASP3	0.273285	Two Sample t-test	1.29968	0
P53611_RABGGTB	P53611	RABGGTB	0.611941	Two Sample t-test	-0.345534	0					P31040_SDHA	P31040	SDHA	0.71264	Welch Two Sample t-test	0.200269	0					P42695_NCAPD3	P42695	NCAPD3	0.81831	Two Sample t-test	0.658623	0
P53618_COPB1	P53618	COPB1	0.867907	Two Sample t-test	0.0844291	0					P31150_GDI1	P31150	GDI1	0.388701	Two Sample t-test	0.214009	0					P42704_LRPPRC	P42704	LRPPRC	0.554946	Two Sample t-test	-0.158259	0
P53621_COPA	P53621	COPA	0.588751	Two Sample t-test	0.304232	0					P31153_MAT2A	P31153	MAT2A	0.38707	Two Sample t-test	0.140491	0					P42765_ACAA2	P42765	ACAA2	0.807486	Two Sample t-test	-0.458389	0
P53634_CTSC	P53634	CTSC	0.508546	Two Sample t-test	-1.74106	0					P31321_PRKAR1B	P31321	PRKAR1B	0.312398	Two Sample t-test	0.0910718	0					P42785_PRCP	P42785	PRCP	0.777936	Two Sample t-test	-0.690257	0
P53675-2_CLTCL1	P53675-2	CLTCL1	0.314911	Two Sample t-test	1.0133	0					P31327_CPS1	P31327	CPS1	0.985484	Two Sample t-test	-0.00135243	0					P43034_PAFAH1B1	P43034	PAFAH1B1	0.0099143	Two Sample t-test	-1.57814	0
P53778-2_MAPK12	P53778-2	MAPK12	0.60522	Two Sample t-test	-0.102166	0					P31350_RRM2	P31350	RRM2	0.581352	Two Sample t-test	0.706845	0					P43155-2_CRAT	P43155-2	CRAT	0.92356	Two Sample t-test	0.050706	0
P53990-2_IST1	P53990-2	IST1	0.0862895	Two Sample t-test	0.274649	0					P31689_DNAJA1	P31689	DNAJA1	0.689696	Two Sample t-test	0.477204	0					P43490_NAMPT	P43490	NAMPT	0.538953	Two Sample t-test	0.10194	0
P53992_SEC24C	P53992	SEC24C	0.574193	Two Sample t-test	-0.180182	0					P31749_AKT1	P31749	AKT1	0.00162083	Two Sample t-test	-4.39674	1					P43686_PSMC4	P43686	PSMC4	0.0795505	Two Sample t-test	-1.89139	0
P53999_SUB1	P53999	SUB1	0.435786	Two Sample t-test	-0.997381	0					P31751_AKT2	P31751	AKT2	0.569652	Two Sample t-test	-0.222428	0					P43897_TSFM	P43897	TSFM	0.963929	Two Sample t-test	-0.0115238	0
P54136_RARS	P54136	RARS	0.197153	Two Sample t-test	-0.760102	0					P31930_UQCRC1	P31930	UQCRC1	0.370174	Welch Two Sample t-test	1.54278	0					P45877_PPIC	P45877	PPIC	0.403552	Two Sample t-test	0.838905	0
P54259_ATN1	P54259	ATN1	0.430174	Two Sample t-test	3.47597	0					P31937_HIBADH	P31937	HIBADH	0.461827	Two Sample t-test	0.520034	0					P45954_ACADSB	P45954	ACADSB	0.334581	Two Sample t-test	-0.937307	0
P54577_YARS	P54577	YARS	0.353971	Two Sample t-test	-0.208505	0					P31939_ATIC	P31939	ATIC	0.065677	Two Sample t-test	-0.37076	0					P45973_CBX5	P45973	CBX5	0.0527044	Two Sample t-test	1.34816	0
P54578_USP14	P54578	USP14	0.433249	Two Sample t-test	-1.7296	0					P31942-2_HNRNPH3	P31942-2	HNRNPH3	0.0889641	Two Sample t-test	0.20838	0					P45974-2_USP5	P45974-2	USP5	0.262654	Two Sample t-test	-0.988617	0
P54619-2_PRKAG1	P54619-2	PRKAG1	0.191657	Two Sample t-test	-0.544436	0					P31946_YWHAB	P31946	YWHAB	0.807106	Two Sample t-test	0.101199	0					P45983-3_MAPK8	P45983-3	MAPK8	0.0930772	Two Sample t-test	-3.21619	0
P54652_HSPA2	P54652	HSPA2	0.99568	Two Sample t-test	-0.00795496	0					P31947_SFN	P31947	SFN	0.191413	Welch Two Sample t-test	0.423809	0					P45984-2_MAPK9	P45984-2	MAPK9	0.128776	Two Sample t-test	-1.64576	0
P54792-2_DVL1P1;DVL1	P54792-2	DVL1P1;DVL1	0.0521725	Two Sample t-test	-1.31206	0					P32019-4_INPP5B	P32019-4	INPP5B	0.407551	Two Sample t-test	0.53497	0					P45985_MAP2K4	P45985	MAP2K4	0.213113	Two Sample t-test	-2.16856	0
P54802_NAGLU	P54802	NAGLU	0.396761	Two Sample t-test	-0.79584	0					P32121_ARRB2;DKFZp686L0365	P32121	ARRB2;DKFZp686L0365	0.251218	Two Sample t-test	-0.0893286	0					P46060_RANGAP1	P46060	RANGAP1	0.054576	Two Sample t-test	-0.285877	0
P54886-2_ALDH18A1	P54886-2	ALDH18A1	0.11952	Two Sample t-test	-0.939193	0					P32321_DCTD	P32321	DCTD	0.182708	Two Sample t-test	-3.08827	0					P46108_CRK	P46108	CRK	0.461619	Two Sample t-test	0.252967	0
P55010_EIF5	P55010	EIF5	0.00284028	Two Sample t-test	0.840716	0					P32322_PYCR1	P32322	PYCR1	0.485257	Two Sample t-test	0.634828	0					P46109_CRKL	P46109	CRKL	0.831404	Two Sample t-test	0.152465	0
P55039_DRG2	P55039	DRG2	0.229313	Two Sample t-test	-0.452015	0					P32455_GBP1	P32455	GBP1	0.396832	Two Sample t-test	-0.146437	0					P46531_NOTCH1	P46531	NOTCH1	0.631834	Two Sample t-test	-1.30339	0
P55060_CSE1L	P55060	CSE1L	0.866629	Two Sample t-test	-0.0169088	0					P32456_GBP2	P32456	GBP2	0.995387	Welch Two Sample t-test	0.0010587	0					P46736-2_BRCC3	P46736-2	BRCC3	0.130939	Two Sample t-test	2.99357	0
P55084_HADHB	P55084	HADHB	0.848854	Two Sample t-test	-0.269093	0					P32754_HPD	P32754	HPD	0.140449	Two Sample t-test	0.605142	0					P46821_MAP1B	P46821	MAP1B	0.173673	Two Sample t-test	0.281297	0
P55210_CASP7	P55210	CASP7	0.322022	Two Sample t-test	-0.736063	0					P33176_KIF5B	P33176	KIF5B	0.392412	Two Sample t-test	-0.124164	0					P46926_GNPDA1	P46926	GNPDA1	0.141986	Two Sample t-test	2.01701	0
P55212_CASP6	P55212	CASP6	0.860535	Two Sample t-test	-0.10072	0					P33552_CKS2	P33552	CKS2	0.455257	Two Sample t-test	5.26555	0					P46934-4_NEDD4	P46934-4	NEDD4	0.378209	Two Sample t-test	1.07979	0
P55263_ADK	P55263	ADK	0.410153	Two Sample t-test	0.199613	0					P33991_MCM4	P33991	MCM4	0.942077	Two Sample t-test	-0.0220073	0					P46939_UTRN	P46939	UTRN	0.148835	Two Sample t-test	-1.85538	0
P55345_PRMT2	P55345	PRMT2	0.405429	Two Sample t-test	1.1897	0					P33992_MCM5	P33992	MCM5	0.270666	Two Sample t-test	-0.465395	0					P46940_IQGAP1	P46940	IQGAP1	0.909568	Two Sample t-test	0.0370418	0
P55795_HNRNPH2	P55795	HNRNPH2	0.848442	Two Sample t-test	0.122467	0					P33993_MCM7	P33993	MCM7	0.75471	Welch Two Sample t-test	0.116014	0					P46976-2_GYG1	P46976-2	GYG1	0.031417	Two Sample t-test	-0.210725	0
P55809_OXCT1	P55809	OXCT1	0.179882	Two Sample t-test	-0.301794	0					P34896-2_SHMT1	P34896-2	SHMT1	0.189579	Two Sample t-test	-0.200331	0					P47712_PLA2G4A	P47712	PLA2G4A	0.657038	Two Sample t-test	-0.635274	0
P55884_EIF3B	P55884	EIF3B	0.588973	Two Sample t-test	-0.63236	0					P34897-3_SHMT2	P34897-3	SHMT2	0.46676	Two Sample t-test	0.122193	0					P47755_CAPZA2	P47755	CAPZA2	0.760738	Two Sample t-test	0.131758	0
P56192_MARS	P56192	MARS	0.171697	Two Sample t-test	-2.00051	0					P34931_HSPA1L	P34931	HSPA1L	0.00696302	Two Sample t-test	-3.15382	1					P47756-2_CAPZB	P47756-2	CAPZB	0.0724241	Two Sample t-test	1.1464	0
P56282-2_POLE2	P56282-2	POLE2	0.243132	Two Sample t-test	-0.38613	0					P34932_HSPA4	P34932	HSPA4	0.364585	Two Sample t-test	-0.189637	0					P47813_EIF1AX	P47813	EIF1AX	0.734317	Two Sample t-test	0.704672	0
P56381_ATP5E;ATP5EP2	P56381	ATP5E;ATP5EP2	0.118816	Two Sample t-test	1.63004	0					P34949_MPI	P34949	MPI	0.820472	Welch Two Sample t-test	0.0933802	0					P47895_ALDH1A3	P47895	ALDH1A3	0.00355942	Two Sample t-test	1.48186	0
P56537_EIF6	P56537	EIF6	0.391971	Two Sample t-test	-0.891616	0					P35221_CTNNA1	P35221	CTNNA1	0.467022	Two Sample t-test	-0.142426	0					P47897_QARS	P47897	QARS	0.467037	Two Sample t-test	-0.708471	0
P56945-5_BCAR1	P56945-5	BCAR1	0.327569	Two Sample t-test	0.719113	0					P35222_CTNNB1	P35222	CTNNB1	0.184021	Two Sample t-test	0.432932	0					P47985_UQCRFS1	P47985	UQCRFS1	0.364997	Two Sample t-test	1.50895	0
P57076_C21orf59	P57076	C21orf59	0.546802	Two Sample t-test	-0.354234	0					P35237_SERPINB6	P35237	SERPINB6	0.668337	Two Sample t-test	0.0733661	0					P48059_LIMS1	P48059	LIMS1	0.0642568	Two Sample t-test	-3.1041	0
P57081_WDR4	P57081	WDR4	0.00705139	Two Sample t-test	-1.15529	0					P35240_NF2	P35240	NF2	0.343394	Two Sample t-test	-0.290751	0					P48147_PREP	P48147	PREP	0.423207	Two Sample t-test	-0.452864	0
P57735_RAB25	P57735	RAB25	0.642009	Two Sample t-test	0.829547	0					P35241_RDX	P35241	RDX	0.0176186	Two Sample t-test	0.270747	0					P48163_ME1	P48163	ME1	0.579565	Two Sample t-test	-0.48907	0
P57740_NUP107	P57740	NUP107	0.617149	Two Sample t-test	0.421326	0					P35244_RPA3	P35244	RPA3	0.590381	Two Sample t-test	-0.641727	0					P48426_PIP4K2A	P48426	PIP4K2A	0.299313	Two Sample t-test	-0.27154	0
P58107_EPPK1	P58107	EPPK1	0.499027	Two Sample t-test	0.52632	0					P35249_RFC4	P35249	RFC4	0.0804736	Two Sample t-test	1.94381	0					P48436_SOX9	P48436	SOX9	0.30636	Two Sample t-test	1.61077	0
P58546_MTPN	P58546	MTPN	0.39847	Two Sample t-test	-3.72439	0					P35269_GTF2F1	P35269	GTF2F1	0.284941	Two Sample t-test	-0.38883	0					P48444_ARCN1	P48444	ARCN1	0.681964	Welch Two Sample t-test	-0.195769	0
P60174-1_TPI1	P60174-1	TPI1	0.221741	Two Sample t-test	-1.37791	0					P35270_SPR	P35270	SPR	0.909162	Two Sample t-test	0.062173	0					P48506_GCLC	P48506	GCLC	0.0303953	Two Sample t-test	-1.75043	0
P60228_EIF3E	P60228	EIF3E	0.451791	Two Sample t-test	0.90104	0					P35555_FBN1	P35555	FBN1	0.562416	Two Sample t-test	1.69525	0					P48507_GCLM	P48507	GCLM	0.926954	Two Sample t-test	-0.0777302	0
P60510_PPP4C	P60510	PPP4C	0.115279	Two Sample t-test	0.969296	0					P35573_AGL	P35573	AGL	0.326947	Two Sample t-test	-0.0598508	0					P48634_PRRC2A	P48634	PRRC2A	0.090145	Two Sample t-test	-0.38789	0
P60520_GABARAPL2	P60520	GABARAPL2	0.119114	Two Sample t-test	-0.812779	0					P35579_MYH9	P35579	MYH9	0.320828	Two Sample t-test	-0.11385	0					P48637_GSS	P48637	GSS	0.172602	Welch Two Sample t-test	1.06419	0
P60604_UBE2G2	P60604	UBE2G2	0.978244	Two Sample t-test	0.0418306	0					P35580_MYH10	P35580	MYH10	0.530425	Two Sample t-test	-0.184474	0					P48643_CCT5	P48643	CCT5	0.129654	Two Sample t-test	1.31857	0
P60709_ACTB	P60709	ACTB	0.878104	Two Sample t-test	0.172493	0					P35606_COPB2	P35606	COPB2	0.802309	Two Sample t-test	-0.187667	0					P48723_HSPA13	P48723	HSPA13	0.627537	Two Sample t-test	0.747626	0
P60842_EIF4A1	P60842	EIF4A1	0.737001	Two Sample t-test	0.14062	0					P35612_ADD2	P35612	ADD2	0.958046	Two Sample t-test	0.0611041	0					P48729_CSNK1A1	P48729	CSNK1A1	0.803183	Two Sample t-test	0.126607	0
P60866_RPS20	P60866	RPS20	0.579139	Two Sample t-test	-0.817361	0					P35658-2_NUP214	P35658-2	NUP214	0.781597	Two Sample t-test	-0.0514476	0					P48730-2_CSNK1D;CSNK1E	P48730-2	CSNK1D;CSNK1E	0.280761	Two Sample t-test	-0.55632	0
P60891_PRPS1	P60891	PRPS1	0.0787509	Two Sample t-test	-1.14852	0					P35659_DEK	P35659	DEK	0.494205	Two Sample t-test	-0.418169	0					P48735_IDH2	P48735	IDH2	0.28937	Two Sample t-test	0.638259	0
P60953_CDC42	P60953	CDC42	0.365579	Two Sample t-test	0.0792358	0					P35790_CHKA	P35790	CHKA	0.824098	Two Sample t-test	0.167357	0					P48739_PITPNB	P48739	PITPNB	0.761953	Two Sample t-test	0.399048	0
P60981_DSTN	P60981	DSTN	0.94292	Two Sample t-test	0.0203732	0					P35813_PPM1A	P35813	PPM1A	0.620195	Welch Two Sample t-test	0.383428	0					P49005_POLD2	P49005	POLD2	0.601662	Two Sample t-test	0.44341	0
P61006_RAB8A	P61006	RAB8A	0.849228	Two Sample t-test	0.129685	0					P35914_HMGCL	P35914	HMGCL	0.505311	Two Sample t-test	0.224723	0					P49137_MAPKAPK2	P49137	MAPKAPK2	0.996407	Two Sample t-test	0.00698054	0
P61018_RAB4B	P61018	RAB4B	0.350106	Two Sample t-test	0.15967	0					P35998_PSMC2	P35998	PSMC2	0.481788	Two Sample t-test	1.66091	0					P49189_ALDH9A1	P49189	ALDH9A1	0.041142	Two Sample t-test	-1.29345	0
P61019_RAB2A	P61019	RAB2A	0.968507	Two Sample t-test	0.00223743	0					P36404_ARL2;ARL2-SNX15	P36404	ARL2;ARL2-SNX15	0.0971703	Two Sample t-test	-0.830929	0					P49321_NASP	P49321	NASP	0.690015	Two Sample t-test	-0.968286	0
P61020_RAB5B	P61020	RAB5B	0.37082	Two Sample t-test	-0.964058	0					P36405_ARL3	P36405	ARL3	0.948678	Two Sample t-test	-0.0714376	0					P49327_FASN	P49327	FASN	0.0422331	Welch Two Sample t-test	-0.693913	0
P61026_RAB10	P61026	RAB10	0.420652	Welch Two Sample t-test	0.456334	0					P36507_MAP2K2	P36507	MAP2K2	0.00116497	Two Sample t-test	-0.628244	0					P49336-2_CDK8	P49336-2	CDK8	0.927964	Two Sample t-test	0.078206	0
P61081_UBE2M	P61081	UBE2M	0.78453	Two Sample t-test	-0.0278107	0					P36542-2_ATP5C1	P36542-2	ATP5C1	0.0740028	Two Sample t-test	2.80718	0					P49354_FNTA	P49354	FNTA	0.593387	Two Sample t-test	-0.346311	0
P61086_UBE2K	P61086	UBE2K	0.204835	Two Sample t-test	-1.02335	0					P36543_ATP6V1E1	P36543	ATP6V1E1	0.858146	Two Sample t-test	0.0832252	0					P49356_FNTB;CHURC1-FNTB	P49356	FNTB;CHURC1-FNTB	0.715351	Two Sample t-test	-0.182598	0
P61088_UBE2N;UBE2NL	P61088	UBE2N;UBE2NL	0.0978241	Two Sample t-test	-0.881812	0					P36551_CPOX	P36551	CPOX	0.339685	Two Sample t-test	-0.785004	0					P49366_DHPS	P49366	DHPS	0.666366	Two Sample t-test	-0.701589	0
P61106_RAB14	P61106	RAB14	0.977473	Two Sample t-test	-0.00641562	0					P36639-3_NUDT1	P36639-3	NUDT1	0.29782	Two Sample t-test	1.04008	0					P49368_CCT3	P49368	CCT3	0.21715	Two Sample t-test	0.706473	0
P61158_ACTR3	P61158	ACTR3	0.0757503	Two Sample t-test	-0.833245	0					P36871_PGM1	P36871	PGM1	0.000721	Two Sample t-test	1.20478	0					P49406_MRPL19	P49406	MRPL19	0.0383394	Two Sample t-test	-1.20337	0
P61160_ACTR2	P61160	ACTR2	0.126975	Two Sample t-test	-1.18971	0					P36915_GNL1	P36915	GNL1	0.344283	Two Sample t-test	-0.214335	0					P49407-2_ARRB1	P49407-2	ARRB1	0.504578	Two Sample t-test	0.797637	0
P61163_ACTR1A	P61163	ACTR1A	0.911565	Two Sample t-test	-0.138853	0					P36952_SERPINB5	P36952	SERPINB5	0.336391	Welch Two Sample t-test	-0.473909	0					P49411_TUFM	P49411	TUFM	0.0513371	Two Sample t-test	1.48874	0
P61201_COPS2	P61201	COPS2	0.334813	Two Sample t-test	-0.783909	0					P37108_SRP14	P37108	SRP14	0.0783822	Two Sample t-test	0.912117	0					P49419-2_ALDH7A1	P49419-2	ALDH7A1	0.178118	Two Sample t-test	-0.602399	0
P61204_ARF3	P61204	ARF3	0.0438254	Two Sample t-test	-1.92248	0					P37198_NUP62	P37198	NUP62	0.583345	Two Sample t-test	0.975357	0					P49441_INPP1	P49441	INPP1	0.769578	Two Sample t-test	0.23895	0
P61221_ABCE1	P61221	ABCE1	0.776498	Two Sample t-test	-0.203124	0					P37275-5_ZEB1	P37275-5	ZEB1	0.22904	Two Sample t-test	1.92265	0					P49458_SRP9	P49458	SRP9	0.903577	Two Sample t-test	-0.444167	0
P61224_RAP1B;RAP1A	P61224	RAP1B;RAP1A	0.893999	Two Sample t-test	-0.0531051	0					P37802_TAGLN2	P37802	TAGLN2	0.627291	Two Sample t-test	0.402532	0					P49585_PCYT1A	P49585	PCYT1A	0.0896478	Two Sample t-test	-2.12912	0
P61586_RHOA	P61586	RHOA	0.246479	Two Sample t-test	0.279483	0					P37837_TALDO1	P37837	TALDO1	0.402949	Two Sample t-test	0.558944	0					P49588_AARS	P49588	AARS	0.284273	Two Sample t-test	0.912101	0
P61599_NAA20	P61599	NAA20	0.823646	Two Sample t-test	0.334669	0					P38117_ETFB	P38117	ETFB	0.248313	Two Sample t-test	0.601804	0					P49589-3_CARS	P49589-3	CARS	0.455693	Two Sample t-test	-0.50527	0
P61758_VBP1	P61758	VBP1	0.110032	Two Sample t-test	-1.42961	0					P38571-2_LIPA	P38571-2	LIPA	0.295291	Two Sample t-test	-0.527944	0					P49590-2_HARS2	P49590-2	HARS2	0.144272	Welch Two Sample t-test	3.69878	0
P61769_B2M	P61769	B2M	0.187168	Two Sample t-test	-1.59837	0					P38606_ATP6V1A	P38606	ATP6V1A	0.351966	Two Sample t-test	0.355113	0					P49593_PPM1F	P49593	PPM1F	0.372244	Two Sample t-test	-1.4222	0
P61962_DCAF7	P61962	DCAF7	0.0358443	Two Sample t-test	-0.851778	0					P38646_HSPA9	P38646	HSPA9	0.1951	Two Sample t-test	0.455846	0					P49642_PRIM1	P49642	PRIM1	0.0104171	Two Sample t-test	-1.65654	0
P61964_WDR5	P61964	WDR5	0.969715	Two Sample t-test	-0.0741573	0					P38919_EIF4A3	P38919	EIF4A3	0.888477	Two Sample t-test	0.0489822	0					P49643_PRIM2	P49643	PRIM2	0.172565	Two Sample t-test	-1.88449	0
P61966_AP1S1	P61966	AP1S1	0.402672	Two Sample t-test	0.335432	0					P38936_CDKN1A	P38936	CDKN1A	0.476332	Two Sample t-test	-0.890496	0					P49662-2_CASP4	P49662-2	CASP4	0.251034	Two Sample t-test	0.525928	0
P61970_NUTF2	P61970	NUTF2	0.820286	Two Sample t-test	-0.566304	0					P39019_RPS19	P39019	RPS19	0.247324	Two Sample t-test	7.9646	0					P49736_MCM2	P49736	MCM2	0.0135374	Two Sample t-test	-0.63135	0
P61978-3_HNRNPK	P61978-3	HNRNPK	0.618073	Two Sample t-test	-0.513551	0					P39748_FEN1	P39748	FEN1	0.967675	Two Sample t-test	-0.00576453	0					P49750-4_YLPM1	P49750-4	YLPM1	0.0356036	Two Sample t-test	1.27095	0
P61981_YWHAG	P61981	YWHAG	0.179148	Two Sample t-test	-0.798834	0					P39880-3_CUX1	P39880-3	CUX1	0.628531	Two Sample t-test	0.386104	0					P49754-3_VPS41	P49754-3	VPS41	0.409948	Two Sample t-test	-1.13143	0
P62070_RRAS2	P62070	RRAS2	0.159985	Two Sample t-test	0.971103	0					P40121_CAPG	P40121	CAPG	0.172961	Two Sample t-test	-0.2211	0					P49756_RBM25	P49756	RBM25	0.363194	Two Sample t-test	0.218336	0
P62136_PPP1CA	P62136	PPP1CA	0.344383	Welch Two Sample t-test	-0.622098	0					P40123_CAP2	P40123	CAP2	0.0800844	Two Sample t-test	-0.38278	0					P49757-4_NUMB	P49757-4	NUMB	0.0179253	Two Sample t-test	1.65511	0
P62140_PPP1CB	P62140	PPP1CB	0.0635292	Two Sample t-test	-0.921931	0					P40227_CCT6A	P40227	CCT6A	0.638077	Two Sample t-test	1.14845	0					P49770_EIF2B2	P49770	EIF2B2	0.0444497	Two Sample t-test	-1.11568	0
P62166_NCS1	P62166	NCS1	0.500003	Welch Two Sample t-test	-1.90166	0					P40261_NNMT	P40261	NNMT	0.0628331	Two Sample t-test	-0.606347	0					P49773_HINT1	P49773	HINT1	0.0851673	Two Sample t-test	3.01318	0
P62191_PSMC1	P62191	PSMC1	0.511254	Two Sample t-test	1.3443	0					P40337-3_VHL	P40337-3	VHL	0.713024	Two Sample t-test	-0.708176	0					P49790_NUP153	P49790	NUP153	0.104072	Two Sample t-test	1.97452	0
P62195_PSMC5	P62195	PSMC5	0.864571	Two Sample t-test	0.59576	0					P40424-2_PBX1	P40424-2	PBX1	0.0818726	Two Sample t-test	-0.997271	0					P49840_GSK3A	P49840	GSK3A	0.96374	Two Sample t-test	-0.0154698	0
P62253_UBE2G1	P62253	UBE2G1	0.232076	Two Sample t-test	-1.42323	0					P40425_PBX2	P40425	PBX2	0.272678	Two Sample t-test	-1.55736	0					P49841_GSK3B	P49841	GSK3B	0.286582	Two Sample t-test	-0.712125	0
P62256_UBE2H	P62256	UBE2H	0.373823	Two Sample t-test	-0.805069	0					P40616-2_ARL1	P40616-2	ARL1	0.381805	Two Sample t-test	-0.526306	0					P49902_NT5C2	P49902	NT5C2	0.0231046	Two Sample t-test	0.328435	0
P62258_YWHAE	P62258	YWHAE	0.0475638	Two Sample t-test	-1.74997	0					P40763_STAT3	P40763	STAT3	0.381098	Two Sample t-test	-0.238486	0					P49914_MTHFS;ST20-MTHFS	P49914	MTHFS;ST20-MTHFS	0.327116	Two Sample t-test	-0.852111	0
P62273_RPS29	P62273	RPS29	0.358256	Two Sample t-test	2.40358	0					P40818_USP8	P40818	USP8	0.233347	Two Sample t-test	-0.226533	0					P49915_GMPS	P49915	GMPS	0.0281882	Two Sample t-test	1.34193	0
P62330_ARF6	P62330	ARF6	0.961549	Two Sample t-test	-0.0569416	0					P40925-3_MDH1	P40925-3	MDH1	0.326563	Two Sample t-test	1.35957	0					P49959_MRE11A	P49959	MRE11A	0.290141	Two Sample t-test	-1.57782	0
P62380_TBPL1	P62380	TBPL1	0.0300307	Two Sample t-test	-1.39823	0					P40926_MDH2	P40926	MDH2	0.523528	Two Sample t-test	0.605347	0					P50213_IDH3A	P50213	IDH3A	0.196307	Two Sample t-test	-0.554089	0
P62487_POLR2G	P62487	POLR2G	0.0133058	Two Sample t-test	-1.60078	0					P40939_HADHA	P40939	HADHA	0.210196	Two Sample t-test	0.599314	0					P50225_SULT1A1	P50225	SULT1A1	0.935888	Two Sample t-test	-0.0544048	0
P62491_RAB11A	P62491	RAB11A	0.172001	Two Sample t-test	0.12798	0					P41091_EIF2S3;EIF2S3L	P41091	EIF2S3;EIF2S3L	0.409456	Two Sample t-test	0.182293	0					P50395_GDI2	P50395	GDI2	0.175831	Two Sample t-test	0.618177	0
P62495_ETF1	P62495	ETF1	0.557372	Two Sample t-test	0.106013	0					P41162_ETV3	P41162	ETV3	0.745007	Two Sample t-test	0.294737	0					P50402_EMD	P50402	EMD	0.519754	Two Sample t-test	2.17928	0
P62699_YPEL5	P62699	YPEL5	0.615833	Two Sample t-test	-0.797485	0					P41214_EIF2D	P41214	EIF2D	0.881243	Two Sample t-test	0.0979391	0					P50452_SERPINB8	P50452	SERPINB8	0.877258	Two Sample t-test	0.185783	0
P62714_PPP2CB	P62714	PPP2CB	0.844023	Two Sample t-test	-0.038329	0					P41223_BUD31	P41223	BUD31	0.769566	Two Sample t-test	-0.0969222	0					P50453_SERPINB9	P50453	SERPINB9	0.137969	Two Sample t-test	0.776444	0
P62760_VSNL1	P62760	VSNL1	0.393766	Two Sample t-test	-0.625668	0					P41227_NAA10	P41227	NAA10	0.448407	Two Sample t-test	-0.366506	0					P50454_SERPINH1	P50454	SERPINH1	0.174161	Two Sample t-test	-0.66219	0
P62805_HIST1H4A	P62805	HIST1H4A	0.814611	Two Sample t-test	-0.284727	0					P41229-2_KDM5C	P41229-2	KDM5C	0.639276	Two Sample t-test	-0.160288	0					P50502_ST13;ST13P4;ST13P5	P50502	ST13;ST13P4;ST13P5	0.393271	Two Sample t-test	0.552168	0
P62820_RAB1A	P62820	RAB1A	0.684281	Two Sample t-test	0.0273632	0					P41240_CSK	P41240	CSK	0.437677	Two Sample t-test	0.418188	0					P50570_DNM2	P50570	DNM2	2.43346e-05	Two Sample t-test	0.990865	0
P62826_RAN	P62826	RAN	0.0297034	Two Sample t-test	-1.25526	0					P41250_GARS	P41250	GARS	0.0768361	Two Sample t-test	0.62251	0					P50579_METAP2	P50579	METAP2	0.41994	Two Sample t-test	1.06978	0
P62829_RPL23	P62829	RPL23	0.345983	Two Sample t-test	2.0258	0					P41252_IARS	P41252	IARS	0.430711	Two Sample t-test	1.32305	0					P50583_NUDT2	P50583	NUDT2	0.463604	Two Sample t-test	0.653052	0
P62873_GNB1	P62873	GNB1	0.531956	Two Sample t-test	-1.55277	0					P41743_PRKCI	P41743	PRKCI	0.873934	Two Sample t-test	0.0200457	0					P50613_CDK7	P50613	CDK7	0.297427	Two Sample t-test	-1.193	0
P62879_GNB2	P62879	GNB2	0.656653	Two Sample t-test	0.656105	0					P42025_ACTR1B	P42025	ACTR1B	0.877689	Two Sample t-test	0.352169	0					P50747_HLCS	P50747	HLCS	0.292032	Two Sample t-test	-1.5666	0
P62913-2_RPL11	P62913-2	RPL11	0.211656	Two Sample t-test	-1.33263	0					P42224-2_STAT1	P42224-2	STAT1	0.302094	Two Sample t-test	2.05766	0					P50748_KNTC1	P50748	KNTC1	0.0597758	Two Sample t-test	-4.04984	0
P62937_PPIA	P62937	PPIA	0.872277	Two Sample t-test	0.0230917	0					P42224_STAT1	P42224	STAT1	0.0350076	Two Sample t-test	-0.512251	0					P50750_CDK9	P50750	CDK9	0.763651	Two Sample t-test	-0.0591781	0
P62993_GRB2	P62993	GRB2	0.121571	Two Sample t-test	-1.09975	0					P42226_STAT6	P42226	STAT6	0.393122	Two Sample t-test	0.170612	0					P50851-2_LRBA	P50851-2	LRBA	0.45122	Two Sample t-test	-0.240823	0
P63000_RAC1	P63000	RAC1	0.885455	Two Sample t-test	-0.0436522	0					P42285_SKIV2L2	P42285	SKIV2L2	0.680155	Welch Two Sample t-test	-0.0847756	0					P50851_LRBA	P50851	LRBA	0.0844706	Two Sample t-test	-0.586521	0
P63010_AP2B1	P63010	AP2B1	0.973565	Two Sample t-test	-0.0312015	0					P42330-2_AKR1C3	P42330-2	AKR1C3	0.525663	Two Sample t-test	-0.199839	0					P50990_CCT8	P50990	CCT8	0.262127	Two Sample t-test	0.851923	0
P63092-3_GNAS	P63092-3	GNAS	0.397011	Two Sample t-test	0.285563	0					P42336_PIK3CA	P42336	PIK3CA	0.974372	Two Sample t-test	0.0228218	0					P50991_CCT4	P50991	CCT4	0.354242	Two Sample t-test	0.901106	0
P63096_GNAI1	P63096	GNAI1	0.772886	Two Sample t-test	-0.203431	0					P42345_MTOR	P42345	MTOR	0.210861	Two Sample t-test	0.396641	0					P50995-2_ANXA11	P50995-2	ANXA11	0.137396	Two Sample t-test	0.207639	0
P63104_YWHAZ	P63104	YWHAZ	0.138943	Two Sample t-test	-0.745377	0					P42566_EPS15	P42566	EPS15	0.532361	Two Sample t-test	0.667459	0					P51003_PAPOLA	P51003	PAPOLA	0.0967342	Two Sample t-test	-0.62412	0
P63146_UBE2B	P63146	UBE2B	0.279869	Two Sample t-test	-0.593635	0					P42568_MLLT3	P42568	MLLT3	0.429528	Two Sample t-test	1.32692	0					P51114_FXR1	P51114	FXR1	0.379554	Two Sample t-test	1.02055	0
P63151_PPP2R2A	P63151	PPP2R2A	0.10191	Welch Two Sample t-test	-1.26142	0					P42575_CASP2	P42575	CASP2	0.135886	Two Sample t-test	-2.30864	0					P51148_RAB5C	P51148	RAB5C	0.746144	Two Sample t-test	0.277153	0
P63167_DYNLL1	P63167	DYNLL1	0.779538	Two Sample t-test	0.127634	0					P42677_RPS27	P42677	RPS27	0.139314	Two Sample t-test	0.836308	0					P51149_RAB7A	P51149	RAB7A	0.21377	Two Sample t-test	-1.05452	0
P63172_DYNLT1	P63172	DYNLT1	0.985368	Two Sample t-test	-0.0401926	0					P42694_HELZ	P42694	HELZ	0.215072	Welch Two Sample t-test	-0.902401	0					P51153_RAB13	P51153	RAB13	0.0605599	Two Sample t-test	-1.93419	0
P63241_EIF5A;EIF5AL1	P63241	EIF5A;EIF5AL1	0.392662	Two Sample t-test	-0.821139	0					P42704_LRPPRC	P42704	LRPPRC	0.249151	Two Sample t-test	0.600512	0					P51161-2_FABP6	P51161-2	FABP6	0.345678	Two Sample t-test	-1.06488	0
P63244_GNB2L1	P63244	GNB2L1	0.512502	Two Sample t-test	-0.385103	0					P42766_RPL35	P42766	RPL35	0.107998	Two Sample t-test	-1.31559	0					P51398-2_DAP3	P51398-2	DAP3	0.0986256	Two Sample t-test	-2.24438	0
P63261_ACTG1	P63261	ACTG1	0.0875968	Two Sample t-test	0.352446	0					P42771_CDKN2A	P42771	CDKN2A	0.946733	Two Sample t-test	-0.0255927	0					P51452_DUSP3	P51452	DUSP3	0.259599	Two Sample t-test	0.537673	0
P63272_SUPT4H1	P63272	SUPT4H1	0.629005	Two Sample t-test	-0.163365	0					P42773_CDKN2C	P42773	CDKN2C	0.341105	Two Sample t-test	-1.56265	0					P51570_GALK1	P51570	GALK1	0.61443	Two Sample t-test	0.261307	0
P63279_UBE2I	P63279	UBE2I	0.69266	Two Sample t-test	-0.0769341	0					P42785_PRCP	P42785	PRCP	0.0116363	Two Sample t-test	-0.441862	0					P51572_BCAP31	P51572	BCAP31	0.936737	Two Sample t-test	-0.258775	0
P67775_PPP2CA	P67775	PPP2CA	0.211351	Two Sample t-test	-0.496534	0					P42858_HTT	P42858	HTT	0.321159	Two Sample t-test	-0.388149	0					P51580_TPMT	P51580	TPMT	0.981491	Two Sample t-test	0.0422445	0
P67870_CSNK2B;CSNK2B-LY6G5B-1181	P67870	CSNK2B;CSNK2B-LY6G5B-1181	0.11525	Two Sample t-test	-1.80681	0					P42892-3_ECE1	P42892-3	ECE1	0.635077	Two Sample t-test	-2.36288	0					P51649_ALDH5A1	P51649	ALDH5A1	0.144543	Two Sample t-test	1.44647	0
P68032_ACTC1;ACTG2;ACTA1;ACTA2	P68032	ACTC1;ACTG2;ACTA1;ACTA2	0.126921	Two Sample t-test	0.917485	0					P43034_PAFAH1B1	P43034	PAFAH1B1	0.243449	Two Sample t-test	0.699038	0					P51659_HSD17B4	P51659	HSD17B4	0.217543	Two Sample t-test	0.447892	0
P68036_UBE2L3	P68036	UBE2L3	0.222007	Two Sample t-test	-1.0702	0					P43155-2_CRAT	P43155-2	CRAT	0.475337	Two Sample t-test	-0.203174	0					P51665_PSMD7	P51665	PSMD7	0.774911	Two Sample t-test	0.168779	0
P68104_EEF1A1;EEF1A1P5	P68104	EEF1A1;EEF1A1P5	0.892664	Two Sample t-test	-0.258661	0					P43246_MSH2	P43246	MSH2	0.9802	Two Sample t-test	-0.0167699	0					P51668_UBE2D1;UBE2D4	P51668	UBE2D1;UBE2D4	0.760246	Two Sample t-test	0.484768	0
P68363_TUBA1B	P68363	TUBA1B	0.413956	Two Sample t-test	1.89977	0					P43251-4_BTD	P43251-4	BTD	0.0595422	Two Sample t-test	2.40527	0					P51687_SUOX	P51687	SUOX	0.807034	Two Sample t-test	0.238041	0
P68366-2_TUBA4A	P68366-2	TUBA4A	0.739779	Two Sample t-test	-0.268385	0					P43355_MAGEA1	P43355	MAGEA1	0.177089	Welch Two Sample t-test	-0.460711	0					P51812_RPS6KA3	P51812	RPS6KA3	0.864968	Two Sample t-test	0.0223306	0
P68371_TUBB4B	P68371	TUBB4B	0.97577	Two Sample t-test	-0.00949563	0					P43490_NAMPT	P43490	NAMPT	0.759855	Two Sample t-test	-0.144187	0					P51946_CCNH	P51946	CCNH	0.297758	Two Sample t-test	-2.74434	0
P68402_PAFAH1B2	P68402	PAFAH1B2	0.0172452	Two Sample t-test	-1.39008	0					P43686_PSMC4	P43686	PSMC4	0.554932	Two Sample t-test	1.28817	0					P51948_MNAT1	P51948	MNAT1	0.0413692	Two Sample t-test	-1.43059	0
P78318_IGBP1	P78318	IGBP1	0.0426014	Two Sample t-test	-1.12003	0					P43897_TSFM	P43897	TSFM	0.0586733	Two Sample t-test	-0.400178	0					P51965_UBE2E1	P51965	UBE2E1	0.613824	Two Sample t-test	0.808961	0
P78330_PSPH	P78330	PSPH	0.0588792	Two Sample t-test	-2.27096	0					P45877_PPIC	P45877	PPIC	0.46267	Two Sample t-test	0.662816	0					P51991_HNRNPA3	P51991	HNRNPA3	0.0463989	Two Sample t-test	1.57218	0
P78345_RPP38	P78345	RPP38	0.92171	Welch Two Sample t-test	0.41839	0					P45954_ACADSB	P45954	ACADSB	0.880029	Two Sample t-test	-0.339817	0					P52272_HNRNPM	P52272	HNRNPM	0.618856	Two Sample t-test	0.317118	0
P78347-2_GTF2I	P78347-2	GTF2I	0.48177	Two Sample t-test	0.997968	0					P45973_CBX5	P45973	CBX5	0.710322	Welch Two Sample t-test	0.469638	0					P52292_KPNA2	P52292	KPNA2	0.500072	Two Sample t-test	-0.338009	0
P78356_PIP4K2B	P78356	PIP4K2B	0.314114	Two Sample t-test	0.347036	0					P45974-2_USP5	P45974-2	USP5	0.423239	Two Sample t-test	0.134509	0					P52294_KPNA1	P52294	KPNA1	0.434194	Welch Two Sample t-test	-1.10685	0
P78362-2_SRPK2	P78362-2	SRPK2	0.194587	Two Sample t-test	-0.905469	0					P45983-3_MAPK8	P45983-3	MAPK8	0.591685	Two Sample t-test	0.321186	0					P52298_NCBP2	P52298	NCBP2	0.0775569	Two Sample t-test	-1.76061	0
P78371_CCT2	P78371	CCT2	0.601504	Two Sample t-test	1.36949	0					P45984-2_MAPK9	P45984-2	MAPK9	0.204889	Two Sample t-test	0.393026	0					P52306-4_RAP1GDS1	P52306-4	RAP1GDS1	0.218067	Two Sample t-test	0.561822	0
P78395_PRAME	P78395	PRAME	0.839382	Two Sample t-test	-0.439361	0					P45985_MAP2K4	P45985	MAP2K4	0.00706875	Two Sample t-test	0.920766	0					P52306_RAP1GDS1	P52306	RAP1GDS1	0.714825	Two Sample t-test	0.467111	0
P78406_RAE1	P78406	RAE1	0.751409	Two Sample t-test	0.443437	0					P46060_RANGAP1	P46060	RANGAP1	0.465543	Two Sample t-test	-0.248182	0					P52565_ARHGDIA	P52565	ARHGDIA	0.379993	Two Sample t-test	-1.28366	0
P78417_GSTO1	P78417	GSTO1	0.508358	Two Sample t-test	-1.49892	0					P46063_RECQL	P46063	RECQL	0.877205	Two Sample t-test	0.0223971	0					P52597_HNRNPF	P52597	HNRNPF	0.351653	Two Sample t-test	0.439235	0
P78560_CRADD	P78560	CRADD	0.0321654	Two Sample t-test	-9.22388	1					P46108_CRK	P46108	CRK	0.703267	Two Sample t-test	0.392896	0					P52630-4_STAT2	P52630-4	STAT2	0.331797	Two Sample t-test	-2.26875	0
P80217_IFI35	P80217	IFI35	0.174529	Two Sample t-test	-1.06073	0					P46109_CRKL	P46109	CRKL	0.0189827	Two Sample t-test	1.45426	0					P52732_KIF11	P52732	KIF11	0.0358685	Two Sample t-test	-1.77763	0
P83436_COG7	P83436	COG7	0.148784	Two Sample t-test	0.875563	0					P46199_MTIF2	P46199	MTIF2	0.0573537	Two Sample t-test	-2.22235	0					P52735-3_VAV2	P52735-3	VAV2	0.646532	Two Sample t-test	-0.164852	0
P83876_TXNL4A	P83876	TXNL4A	0.0238358	Two Sample t-test	-0.779869	0					P46736_BRCC3	P46736	BRCC3	0.0748009	Two Sample t-test	1.86427	0					P52788_SMS	P52788	SMS	0.104934	Two Sample t-test	-1.25809	0
P84022_SMAD3	P84022	SMAD3	0.889423	Two Sample t-test	0.091139	0					P46777_RPL5	P46777	RPL5	0.150276	Two Sample t-test	0.446778	0					P52907_CAPZA1	P52907	CAPZA1	0.04014	Two Sample t-test	1.81662	0
P84077_ARF1	P84077	ARF1	0.271864	Two Sample t-test	0.473937	0					P46821_MAP1B	P46821	MAP1B	0.27782	Two Sample t-test	0.201002	0					P52926_HMGA2	P52926	HMGA2	0.213418	Two Sample t-test	-1.07642	0
P84085_ARF5	P84085	ARF5	0.182646	Two Sample t-test	0.416442	0					P46926_GNPDA1	P46926	GNPDA1	0.0673042	Two Sample t-test	1.55731	0					P52948-6_NUP98	P52948-6	NUP98	0.0487691	Two Sample t-test	-1.1605	0
P85037_FOXK1	P85037	FOXK1	0.757985	Two Sample t-test	-0.195696	0					P46934-4_NEDD4	P46934-4	NEDD4	0.227784	Two Sample t-test	-0.227413	0					P53004_BLVRA	P53004	BLVRA	0.0561805	Two Sample t-test	1.67968	0
P86791_CCZ1;CCZ1B	P86791	CCZ1;CCZ1B	0.916485	Two Sample t-test	-0.031226	0					P46939_UTRN	P46939	UTRN	0.763495	Two Sample t-test	-0.153463	0					P53041_PPP5C	P53041	PPP5C	0.0255703	Two Sample t-test	1.55203	0
P98082-2_DAB2	P98082-2	DAB2	0.841586	Two Sample t-test	-0.603282	0					P46940_IQGAP1	P46940	IQGAP1	0.153886	Two Sample t-test	-0.476176	0					P53367-2_ARFIP1	P53367-2	ARFIP1	0.554199	Two Sample t-test	0.686482	0
P98170_XIAP	P98170	XIAP	0.629717	Two Sample t-test	0.454035	0					P47712_PLA2G4A	P47712	PLA2G4A	0.684613	Two Sample t-test	-0.0793438	0					P53367_ARFIP1	P53367	ARFIP1	0.139899	Two Sample t-test	0.633311	0
Q00169_PITPNA	Q00169	PITPNA	0.339251	Two Sample t-test	-1.08413	0					P47736-4_RAP1GAP	P47736-4	RAP1GAP	0.903353	Two Sample t-test	-0.114191	0					P53370_NUDT6	P53370	NUDT6	0.344435	Two Sample t-test	-2.85027	0
Q00403_GTF2B	Q00403	GTF2B	0.869174	Welch Two Sample t-test	-0.072087	0					P47755_CAPZA2	P47755	CAPZA2	0.0015796	Two Sample t-test	-0.916485	0					P53384-2_NUBP1	P53384-2	NUBP1	0.191696	Two Sample t-test	1.89377	0
Q00534_CDK6	Q00534	CDK6	0.411618	Two Sample t-test	-0.547489	0					P47756-2_CAPZB	P47756-2	CAPZB	0.276238	Two Sample t-test	0.360608	0					P53396_ACLY	P53396	ACLY	0.0367372	Two Sample t-test	-0.616711	0
Q00535_CDK5	Q00535	CDK5	0.882283	Two Sample t-test	0.0388018	0					P47813_EIF1AX;EIF1AY	P47813	EIF1AX;EIF1AY	0.756212	Two Sample t-test	0.471479	0					P53582_METAP1	P53582	METAP1	0.422114	Two Sample t-test	-0.531554	0
Q00536_CDK16	Q00536	CDK16	0.52118	Two Sample t-test	0.721347	0					P47895_ALDH1A3	P47895	ALDH1A3	0.377338	Two Sample t-test	0.782878	0					P53602_MVD	P53602	MVD	0.197841	Two Sample t-test	0.71326	0
Q00610-2_CLTC	Q00610-2	CLTC	0.693832	Two Sample t-test	0.0787903	0					P47897_QARS	P47897	QARS	0.474978	Welch Two Sample t-test	1.19779	0					P53609_PGGT1B	P53609	PGGT1B	0.279072	Two Sample t-test	-0.451647	0
Q00613-2_HSF1	Q00613-2	HSF1	0.158618	Two Sample t-test	-0.464949	0					P47985_UQCRFS1;UQCRFS1P1	P47985	UQCRFS1;UQCRFS1P1	0.983958	Two Sample t-test	0.0860005	0					P53611_RABGGTB	P53611	RABGGTB	0.094883	Welch Two Sample t-test	0.706025	0
Q00653_NFKB2	Q00653	NFKB2	0.136406	Two Sample t-test	0.93044	0					P48059-2_LIMS1	P48059-2	LIMS1	0.0222531	Two Sample t-test	-0.827096	0					P53618_COPB1	P53618	COPB1	0.634127	Two Sample t-test	-0.092761	0
Q00796_SORD	Q00796	SORD	0.0269331	Two Sample t-test	-0.454364	0					P48147_PREP	P48147	PREP	0.215788	Two Sample t-test	0.0908877	0					P53621_COPA	P53621	COPA	0.31586	Two Sample t-test	0.380173	0
Q00839_HNRNPU	Q00839	HNRNPU	0.97204	Two Sample t-test	0.0447248	0					P48163_ME1	P48163	ME1	0.997067	Two Sample t-test	-0.00102795	0					P53634_CTSC	P53634	CTSC	0.917231	Two Sample t-test	0.277877	0
Q01082_SPTBN1	Q01082	SPTBN1	0.0929528	Two Sample t-test	-0.570807	0					P48380_RFX3	P48380	RFX3	0.0860684	Two Sample t-test	-0.834435	0					P53675-2_CLTCL1	P53675-2	CLTCL1	0.375941	Two Sample t-test	0.757994	0
Q01085_TIAL1	Q01085	TIAL1	0.0504202	Two Sample t-test	-1.34919	0					P48382_RFX5	P48382	RFX5	0.356602	Two Sample t-test	0.90184	0					P53677_AP3M2	P53677	AP3M2	0.123955	Two Sample t-test	1.40145	0
Q01432_AMPD3	Q01432	AMPD3	0.362421	Two Sample t-test	0.418422	0					P48426_PIP4K2A	P48426	PIP4K2A	0.551641	Two Sample t-test	-0.308202	0					P53778-2_MAPK12	P53778-2	MAPK12	0.0506905	Two Sample t-test	-2.79185	0
Q01433-2_AMPD2	Q01433-2	AMPD2	0.315938	Two Sample t-test	-0.877616	0					P48444_ARCN1	P48444	ARCN1	0.508704	Two Sample t-test	-0.229603	0					P53803_POLR2K	P53803	POLR2K	0.715414	Two Sample t-test	0.60175	0
Q01459_CTBS	Q01459	CTBS	0.00846944	Two Sample t-test	-0.87803	0					P48454-2_PPP3CC	P48454-2	PPP3CC	0.593732	Two Sample t-test	-0.838014	0					P53992_SEC24C	P53992	SEC24C	0.880981	Two Sample t-test	-0.0276073	0
Q01518-2_CAP1	Q01518-2	CAP1	0.165363	Two Sample t-test	-0.116926	0					P48506_GCLC	P48506	GCLC	0.263989	Two Sample t-test	0.4288	0					P53999_SUB1	P53999	SUB1	0.626195	Two Sample t-test	0.685367	0
Q01518_CAP1	Q01518	CAP1	0.284446	Two Sample t-test	-0.326709	0					P48507_GCLM	P48507	GCLM	0.408626	Two Sample t-test	-0.232039	0					P54105_CLNS1A	P54105	CLNS1A	0.239829	Two Sample t-test	2.68824	0
Q01581_HMGCS1	Q01581	HMGCS1	0.14886	Two Sample t-test	0.256175	0					P48553_TRAPPC10	P48553	TRAPPC10	0.175	Two Sample t-test	-0.294488	0					P54136_RARS	P54136	RARS	0.155799	Two Sample t-test	-0.64256	0
Q01658_DR1	Q01658	DR1	0.812839	Welch Two Sample t-test	0.949374	0					P48637_GSS	P48637	GSS	0.942879	Two Sample t-test	0.0298255	0					P54577_YARS	P54577	YARS	0.0896435	Two Sample t-test	0.908583	0
Q01813_PFKP	Q01813	PFKP	0.531702	Two Sample t-test	-0.303823	0					P48643_CCT5	P48643	CCT5	0.707802	Two Sample t-test	0.761215	0					P54578_USP14	P54578	USP14	0.528431	Two Sample t-test	0.20575	0
Q01968-2_OCRL	Q01968-2	OCRL	0.688211	Two Sample t-test	-0.176697	0					P48723_HSPA13	P48723	HSPA13	0.110171	Two Sample t-test	-0.479502	0					P54802_NAGLU	P54802	NAGLU	0.0811012	Two Sample t-test	-1.29206	0
Q01970_PLCB3	Q01970	PLCB3	0.540408	Two Sample t-test	0.285177	0					P48729_CSNK1A1	P48729	CSNK1A1	0.305376	Two Sample t-test	0.415015	0					P54886-2_ALDH18A1	P54886-2	ALDH18A1	0.337546	Two Sample t-test	-0.124414	0
Q01995_TAGLN	Q01995	TAGLN	0.97645	Two Sample t-test	-0.0179362	0					P48730-2_CSNK1D	P48730-2	CSNK1D	0.242269	Two Sample t-test	0.311613	0					P55010_EIF5	P55010	EIF5	0.197257	Two Sample t-test	0.901343	0
Q02083-2_NAAA	Q02083-2	NAAA	0.283707	Two Sample t-test	-1.11651	0					P48735_IDH2	P48735	IDH2	0.0471388	Two Sample t-test	-0.841793	0					P55036_PSMD4	P55036	PSMD4	0.223764	Two Sample t-test	0.611424	0
Q02218_OGDH	Q02218	OGDH	0.943932	Welch Two Sample t-test	0.0640851	0					P48739_PITPNB	P48739	PITPNB	0.0710112	Two Sample t-test	-0.710254	0					P55039_DRG2	P55039	DRG2	0.160608	Two Sample t-test	1.77748	0
Q02252-2_ALDH6A1	Q02252-2	ALDH6A1	0.199016	Two Sample t-test	1.43649	0					P49005_POLD2	P49005	POLD2	0.490623	Two Sample t-test	-0.315707	0					P55060_CSE1L	P55060	CSE1L	0.764239	Two Sample t-test	0.0964679	0
Q02750_MAP2K1	Q02750	MAP2K1	0.913061	Two Sample t-test	-0.0136408	0					P49137_MAPKAPK2	P49137	MAPKAPK2	0.468522	Two Sample t-test	-0.0491779	0					P55084_HADHB	P55084	HADHB	0.124432	Two Sample t-test	-1.56356	0
Q02790_FKBP4	Q02790	FKBP4	0.384973	Two Sample t-test	0.108912	0					P49189_ALDH9A1	P49189	ALDH9A1	0.153893	Two Sample t-test	-0.312981	0					P55199_ELL	P55199	ELL	0.0855249	Two Sample t-test	3.34495	0
Q02809_PLOD1	Q02809	PLOD1	0.0517869	Two Sample t-test	0.950865	0					P49327_FASN	P49327	FASN	0.654833	Two Sample t-test	0.120973	0					P55210_CASP7	P55210	CASP7	0.466977	Two Sample t-test	-0.183222	0
Q02952-2_AKAP12	Q02952-2	AKAP12	0.600646	Two Sample t-test	-1.42076	0					P49354_FNTA	P49354	FNTA	0.781864	Welch Two Sample t-test	-0.0552552	0					P55212_CASP6	P55212	CASP6	0.48935	Two Sample t-test	1.37693	0
Q03001_DST	Q03001	DST	0.511982	Two Sample t-test	0.306259	0					P49356_FNTB	P49356	FNTB	0.505575	Two Sample t-test	-2.36464	0					P55263_ADK	P55263	ADK	0.410401	Two Sample t-test	0.623948	0
Q03111_MLLT1	Q03111	MLLT1	0.0354579	Two Sample t-test	-2.02866	1					P49366_DHPS	P49366	DHPS	0.187296	Two Sample t-test	0.486571	0					P55735_SEC13	P55735	SEC13	0.878889	Two Sample t-test	0.282204	0
Q03154_ACY1;ABHD14A-ACY1	Q03154	ACY1;ABHD14A-ACY1	0.412331	Two Sample t-test	-0.728017	0					P49368_CCT3	P49368	CCT3	0.530733	Two Sample t-test	1.47567	0					P55789_GFER	P55789	GFER	0.856895	Two Sample t-test	0.227926	0
Q03252_LMNB2	Q03252	LMNB2	0.891496	Welch Two Sample t-test	0.0746089	0					P49407-2_ARRB1	P49407-2	ARRB1	0.9954	Two Sample t-test	0.00525341	0					P55795_HNRNPH2	P55795	HNRNPH2	0.597382	Two Sample t-test	-0.372657	0
Q03393_PTS	Q03393	PTS	0.99719	Two Sample t-test	0.00370298	0					P49411_TUFM	P49411	TUFM	0.0865637	Two Sample t-test	-0.298022	0					P55809_OXCT1	P55809	OXCT1	0.367659	Welch Two Sample t-test	-0.989013	0
Q03405-2_PLAUR	Q03405-2	PLAUR	0.202543	Two Sample t-test	-1.07498	0					P49419-2_ALDH7A1	P49419-2	ALDH7A1	0.392975	Two Sample t-test	-0.241772	0					P55884_EIF3B	P55884	EIF3B	0.0877334	Two Sample t-test	-1.3435	0
Q04446_GBE1	Q04446	GBE1	0.400529	Two Sample t-test	-0.10876	0					P49427_CDC34	P49427	CDC34	0.879279	Two Sample t-test	-0.354602	0					P56192_MARS	P56192	MARS	0.271021	Two Sample t-test	-1.17738	0
Q04721_NOTCH2	Q04721	NOTCH2	0.427687	Two Sample t-test	-3.07635	0					P49441_INPP1	P49441	INPP1	0.963927	Two Sample t-test	0.0288003	0					P56524_HDAC4	P56524	HDAC4	0.0318204	Two Sample t-test	-1.84153	0
Q04724_TLE1;TLE4	Q04724	TLE1;TLE4	0.695275	Two Sample t-test	0.526043	0					P49454_CENPF	P49454	CENPF	0.782945	Two Sample t-test	-0.334675	0					P57076_C21orf59	P57076	C21orf59	0.0565293	Two Sample t-test	1.06604	0
Q04726-3_TLE3	Q04726-3	TLE3	0.360294	Two Sample t-test	-0.72168	0					P49458_SRP9	P49458	SRP9	0.0187168	Two Sample t-test	1.95742	0					P57081_WDR4	P57081	WDR4	0.166937	Two Sample t-test	-0.62754	0
Q04760-2_GLO1	Q04760-2	GLO1	0.304977	Two Sample t-test	-0.399053	0					P49585_PCYT1A	P49585	PCYT1A	0.857607	Two Sample t-test	0.0973785	0					P57740_NUP107	P57740	NUP107	0.373304	Two Sample t-test	0.588557	0
Q04864-2_REL	Q04864-2	REL	0.560385	Two Sample t-test	-1.09724	0					P49588_AARS	P49588	AARS	0.577289	Two Sample t-test	0.090349	0					P60174-1_TPI1	P60174-1	TPI1	0.312629	Two Sample t-test	-0.0378648	0
Q04917_YWHAH	Q04917	YWHAH	0.135491	Two Sample t-test	-1.1701	0					P49589-3_CARS	P49589-3	CARS	0.857849	Two Sample t-test	0.0169813	0					P60228_EIF3E	P60228	EIF3E	0.363866	Two Sample t-test	0.271443	0
Q05048_CSTF1	Q05048	CSTF1	0.00982986	Two Sample t-test	-0.810542	0					P49590-2_HARS2	P49590-2	HARS2	0.806039	Two Sample t-test	0.0679453	0					P60510_PPP4C	P60510	PPP4C	0.760998	Two Sample t-test	0.405958	0
Q05086-2_UBE3A	Q05086-2	UBE3A	0.000386	Two Sample t-test	-0.484284	0					P49591_SARS	P49591	SARS	0.0702389	Two Sample t-test	0.365046	0					P60709_ACTB	P60709	ACTB	0.272502	Two Sample t-test	1.43814	0
Q05209_PTPN12	Q05209	PTPN12	0.226146	Two Sample t-test	0.496311	0					P49593_PPM1F	P49593	PPM1F	0.000224	Two Sample t-test	-0.21617	0					P60763_RAC3	P60763	RAC3	0.937227	Two Sample t-test	0.0473009	0
Q05397-7_PTK2	Q05397-7	PTK2	0.118478	Two Sample t-test	-1.25585	0					P49642_PRIM1	P49642	PRIM1	0.827096	Two Sample t-test	0.10655	0					P60842_EIF4A1	P60842	EIF4A1	0.251619	Two Sample t-test	1.40017	0
Q05513_PRKCZ	Q05513	PRKCZ	0.967885	Two Sample t-test	0.0498819	0					P49643_PRIM2	P49643	PRIM2	0.78921	Two Sample t-test	-0.0987386	0					P60891_PRPS1	P60891	PRPS1	0.757626	Two Sample t-test	0.146683	0
Q05519-2_SRSF11	Q05519-2	SRSF11	0.194797	Two Sample t-test	-0.917873	0					P49662_CASP4	P49662	CASP4	0.600523	Welch Two Sample t-test	-0.445213	0					P60903_S100A10	P60903	S100A10	0.759655	Two Sample t-test	0.578946	0
Q05639_EEF1A2	Q05639	EEF1A2	0.678952	Two Sample t-test	-0.256697	0					P49711_CTCF	P49711	CTCF	0.469835	Two Sample t-test	-0.117693	0					P60953_CDC42	P60953	CDC42	0.169731	Two Sample t-test	0.206071	0
Q05932-3_FPGS	Q05932-3	FPGS	0.063901	Two Sample t-test	-3.65729	0					P49736_MCM2	P49736	MCM2	0.71482	Two Sample t-test	0.127695	0					P60981_DSTN	P60981	DSTN	0.374537	Two Sample t-test	1.00707	0
Q05DH4_FAM160A1	Q05DH4	FAM160A1	0.99524	Two Sample t-test	-0.00817568	0					P49748_ACADVL	P49748	ACADVL	0.00110121	Two Sample t-test	2.82485	1					P61006_RAB8A	P61006	RAB8A	0.886902	Two Sample t-test	-0.0587706	0
Q06124-2_PTPN11	Q06124-2	PTPN11	0.490004	Two Sample t-test	-0.221504	0					P49750-4_YLPM1	P49750-4	YLPM1	0.423436	Two Sample t-test	-0.974427	0					P61011_SRP54	P61011	SRP54	0.258635	Two Sample t-test	0.886381	0
Q06124_PTPN11	Q06124	PTPN11	0.246217	Two Sample t-test	-0.813658	0					P49756_RBM25	P49756	RBM25	0.0535507	Two Sample t-test	-0.77256	0					P61019_RAB2A	P61019	RAB2A	0.855938	Two Sample t-test	0.404908	0
Q06190_PPP2R3A	Q06190	PPP2R3A	0.201789	Two Sample t-test	-2.55768	0					P49757-3_NUMB	P49757-3	NUMB	0.984314	Two Sample t-test	0.00954279	0					P61020_RAB5B	P61020	RAB5B	0.411554	Two Sample t-test	-1.65334	0
Q06203_PPAT	Q06203	PPAT	0.594225	Two Sample t-test	-0.911633	0					P49770_EIF2B2	P49770	EIF2B2	0.941245	Two Sample t-test	0.0204806	0					P61026_RAB10	P61026	RAB10	0.152073	Welch Two Sample t-test	1.646	0
Q06210-2_GFPT1	Q06210-2	GFPT1	0.904918	Two Sample t-test	-0.0304484	0					P49773_HINT1	P49773	HINT1	0.720718	Two Sample t-test	-0.953602	0					P61081_UBE2M	P61081	UBE2M	0.689124	Two Sample t-test	0.303996	0
Q06481-3_APLP2	Q06481-3	APLP2	0.429099	Welch Two Sample t-test	-5.30362	0					P49790_NUP153	P49790	NUP153	0.327572	Two Sample t-test	-0.83674	0					P61086_UBE2K	P61086	UBE2K	0.0611559	Two Sample t-test	2.39105	0
Q06546_GABPA	Q06546	GABPA	0.868852	Two Sample t-test	0.0682731	0					P49792_RANBP2	P49792	RANBP2	0.399303	Two Sample t-test	0.417744	0					P61106_RAB14	P61106	RAB14	0.0471639	Two Sample t-test	1.91749	0
Q06547-2_GABPB1	Q06547-2	GABPB1	0.509468	Welch Two Sample t-test	-2.0559	0					P49840_GSK3A	P49840	GSK3A	0.726111	Two Sample t-test	0.102141	0					P61158_ACTR3	P61158	ACTR3	0.0513236	Two Sample t-test	1.66451	0
Q06587_RING1	Q06587	RING1	0.372617	Two Sample t-test	0.566675	0					P49841_GSK3B	P49841	GSK3B	0.159675	Two Sample t-test	-0.105545	0					P61160_ACTR2	P61160	ACTR2	0.054577	Two Sample t-test	1.36119	0
Q06830_PRDX1	Q06830	PRDX1	0.0966715	Two Sample t-test	-1.65608	0					P49902_NT5C2	P49902	NT5C2	0.295023	Two Sample t-test	0.303109	0					P61163_ACTR1A	P61163	ACTR1A	0.434256	Two Sample t-test	1.71461	0
Q07617_SPAG1	Q07617	SPAG1	0.0585502	Two Sample t-test	-6.08554	0					P49914_MTHFS;ST20-MTHFS	P49914	MTHFS;ST20-MTHFS	0.828003	Welch Two Sample t-test	0.137481	0					P61201-2_COPS2	P61201-2	COPS2	0.205465	Two Sample t-test	1.38149	0
Q07866-7_KLC1	Q07866-7	KLC1	0.435637	Two Sample t-test	3.00734	0					P49915_GMPS	P49915	GMPS	0.294784	Two Sample t-test	0.197943	0					P61201_COPS2	P61201	COPS2	0.738728	Two Sample t-test	0.242229	0
Q07960_ARHGAP1	Q07960	ARHGAP1	0.27014	Welch Two Sample t-test	-1.18078	0					P49917_LIG4	P49917	LIG4	0.665087	Two Sample t-test	0.0812419	0					P61204_ARF3	P61204	ARF3	0.543809	Two Sample t-test	-3.57154	0
Q08170_SRSF4	Q08170	SRSF4	0.00451617	Two Sample t-test	-1.3592	0					P49959_MRE11A	P49959	MRE11A	0.360149	Two Sample t-test	0.684752	0					P61224_RAP1B;RAP1A	P61224	RAP1B;RAP1A	0.313284	Two Sample t-test	1.71828	0
Q08209-2_PPP3CA	Q08209-2	PPP3CA	0.267332	Two Sample t-test	0.431897	0					P50135_HNMT	P50135	HNMT	0.301856	Two Sample t-test	-0.496919	0					P61326_MAGOH;MAGOHB	P61326	MAGOH;MAGOHB	0.788432	Two Sample t-test	-0.329023	0
Q08211_DHX9	Q08211	DHX9	0.557799	Welch Two Sample t-test	-0.456955	0					P50213_IDH3A	P50213	IDH3A	0.300797	Two Sample t-test	-0.135522	0					P61586_RHOA	P61586	RHOA	0.271854	Two Sample t-test	0.936674	0
Q08257_CRYZ	Q08257	CRYZ	0.775309	Two Sample t-test	-0.0898865	0					P50225_SULT1A1;SULT1A2	P50225	SULT1A1;SULT1A2	0.108351	Two Sample t-test	-0.221593	0					P61599_NAA20	P61599	NAA20	0.111457	Two Sample t-test	1.04047	0
Q08378_GOLGA3	Q08378	GOLGA3	0.355965	Two Sample t-test	-0.83	0					P50336_PPOX	P50336	PPOX	0.260982	Two Sample t-test	-1.33238	0					P61764_STXBP1	P61764	STXBP1	0.694422	Two Sample t-test	0.150254	0
Q08623_HDHD1	Q08623	HDHD1	0.0286391	Two Sample t-test	-1.47165	0					P50395_GDI2	P50395	GDI2	0.462242	Two Sample t-test	0.215886	0					P61962_DCAF7	P61962	DCAF7	0.527617	Welch Two Sample t-test	1.92623	0
Q08752_PPID	Q08752	PPID	0.783398	Welch Two Sample t-test	0.0423743	0					P50452_SERPINB8	P50452	SERPINB8	0.988421	Two Sample t-test	-0.00561117	0					P61964_WDR5	P61964	WDR5	0.108298	Two Sample t-test	4.39903	0
Q08945_SSRP1	Q08945	SSRP1	0.624777	Two Sample t-test	-0.498154	0					P50453_SERPINB9	P50453	SERPINB9	0.980158	Welch Two Sample t-test	-0.00708088	0					P61966_AP1S1	P61966	AP1S1	0.653636	Two Sample t-test	0.347232	0
Q08AD1-2_CAMSAP2	Q08AD1-2	CAMSAP2	0.200475	Two Sample t-test	-1.96234	0					P50454_SERPINH1	P50454	SERPINH1	0.740869	Two Sample t-test	0.102106	0					P61981_YWHAG	P61981	YWHAG	0.458689	Two Sample t-test	-0.287464	0
Q08J23_NSUN2	Q08J23	NSUN2	0.0363817	Two Sample t-test	-0.849266	0					P50502_ST13;ST13P5	P50502	ST13;ST13P5	0.359192	Two Sample t-test	-0.283169	0					P62070_RRAS2	P62070	RRAS2	0.0483085	Two Sample t-test	1.92457	0
Q09028-3_RBBP4	Q09028-3	RBBP4	0.684033	Two Sample t-test	-0.319689	0					P50542-2_PEX5	P50542-2	PEX5	0.970351	Two Sample t-test	0.0728611	0					P62072_TIMM10	P62072	TIMM10	0.0664305	Two Sample t-test	-3.53261	0
Q09161_NCBP1	Q09161	NCBP1	0.260099	Two Sample t-test	-0.636812	0					P50548_ERF	P50548	ERF	0.14294	Two Sample t-test	1.52573	0					P62136_PPP1CA	P62136	PPP1CA	0.191524	Two Sample t-test	-0.583869	0
Q0JRZ9_FCHO2	Q0JRZ9	FCHO2	0.3946	Two Sample t-test	0.53332	0					P50552_VASP	P50552	VASP	0.0391154	Two Sample t-test	-0.517687	0					P62140_PPP1CB	P62140	PPP1CB	0.816136	Two Sample t-test	0.150143	0
Q0VDF9_HSPA14	Q0VDF9	HSPA14	0.233367	Two Sample t-test	-1.77487	0					P50570-2_DNM2	P50570-2	DNM2	0.184996	Two Sample t-test	1.62964	0					P62166-2_NCS1	P62166-2	NCS1	0.313338	Two Sample t-test	3.64981	0
Q0VDG4_SCRN3	Q0VDG4	SCRN3	0.850726	Two Sample t-test	-0.0711428	0					P50570-5_DNM2	P50570-5	DNM2	0.272625	Two Sample t-test	-0.27031	0					P62191_PSMC1	P62191	PSMC1	0.237328	Two Sample t-test	-1.43909	0
Q10567-3_AP1B1	Q10567-3	AP1B1	0.0164392	Two Sample t-test	-0.941047	0					P50583_NUDT2	P50583	NUDT2	0.242699	Two Sample t-test	1.81745	0					P62195_PSMC5	P62195	PSMC5	0.436612	Two Sample t-test	-1.37625	0
Q10570_CPSF1	Q10570	CPSF1	0.20215	Two Sample t-test	1.30328	0					P50613_CDK7	P50613	CDK7	0.87713	Two Sample t-test	0.148062	0					P62253_UBE2G1	P62253	UBE2G1	0.157178	Two Sample t-test	1.61934	0
Q10713_PMPCA	Q10713	PMPCA	0.224271	Two Sample t-test	-0.0798065	0					P50747_HLCS	P50747	HLCS	0.310968	Two Sample t-test	0.326041	0					P62256_UBE2H	P62256	UBE2H	0.242489	Two Sample t-test	1.43071	0
Q12765_SCRN1	Q12765	SCRN1	0.163987	Two Sample t-test	-0.74268	0					P50748_KNTC1	P50748	KNTC1	0.69575	Two Sample t-test	0.267499	0					P62258_YWHAE	P62258	YWHAE	0.159933	Two Sample t-test	2.25687	0
Q12768_KIAA0196	Q12768	KIAA0196	0.944725	Two Sample t-test	0.0640039	0					P50750_CDK9	P50750	CDK9	0.118037	Two Sample t-test	0.668031	0					P62312_LSM6	P62312	LSM6	0.552684	Two Sample t-test	0.933333	0
Q12769_NUP160	Q12769	NUP160	0.560515	Two Sample t-test	0.412349	0					P50851_LRBA	P50851	LRBA	0.106661	Two Sample t-test	-0.411981	0					P62330_ARF6	P62330	ARF6	0.927784	Two Sample t-test	0.130657	0
Q12792_TWF1	Q12792	TWF1	0.243368	Two Sample t-test	-0.217221	0					P50897_PPT1	P50897	PPT1	0.222673	Two Sample t-test	-0.721646	0					P62380_TBPL1	P62380	TBPL1	0.678291	Two Sample t-test	-0.3089	0
Q12800_TFCP2	Q12800	TFCP2	0.311287	Two Sample t-test	2.00964	0					P50990_CCT8	P50990	CCT8	0.625051	Two Sample t-test	1.04209	0					P62487_POLR2G	P62487	POLR2G	0.164578	Two Sample t-test	-0.737113	0
Q12802-4_AKAP13	Q12802-4	AKAP13	0.815647	Two Sample t-test	-0.951612	0					P50991_CCT4	P50991	CCT4	0.707735	Two Sample t-test	0.926567	0					P62491_RAB11A	P62491	RAB11A	0.395173	Two Sample t-test	1.57027	0
Q12846_STX4	Q12846	STX4	0.385619	Two Sample t-test	-4.51668	0					P50995-2_ANXA11	P50995-2	ANXA11	0.447272	Two Sample t-test	-0.145594	0					P62495_ETF1	P62495	ETF1	0.0508367	Two Sample t-test	1.67496	0
Q12849_GRSF1	Q12849	GRSF1	0.226226	Two Sample t-test	-0.58659	0					P51003_PAPOLA	P51003	PAPOLA	0.757532	Two Sample t-test	0.0652301	0					P62699_YPEL5	P62699	YPEL5	0.205179	Two Sample t-test	-2.67857	0
Q12872_SFSWAP	Q12872	SFSWAP	0.0387062	Two Sample t-test	-2.09044	1					P51114_FXR1	P51114	FXR1	0.276357	Two Sample t-test	1.09031	0					P62714_PPP2CB	P62714	PPP2CB	0.512036	Two Sample t-test	1.21173	0
Q12888_TP53BP1	Q12888	TP53BP1	0.740731	Two Sample t-test	0.542074	0					P51116_FXR2	P51116	FXR2	0.492495	Two Sample t-test	1.27978	0					P62760_VSNL1	P62760	VSNL1	0.304818	Two Sample t-test	-2.51207	0
Q12904_AIMP1	Q12904	AIMP1	0.0644606	Two Sample t-test	-2.31872	0					P51148_RAB5C	P51148	RAB5C	0.299728	Two Sample t-test	1.09886	0					P62805_HIST1H4A	P62805	HIST1H4A	0.194938	Two Sample t-test	0.475835	0
Q12929_EPS8	Q12929	EPS8	0.131353	Two Sample t-test	2.62315	0					P51149_RAB7A	P51149	RAB7A	0.0793988	Two Sample t-test	0.588852	0					P62820_RAB1A	P62820	RAB1A	0.0336253	Two Sample t-test	1.49694	0
Q12931_TRAP1	Q12931	TRAP1	0.182741	Welch Two Sample t-test	-0.502724	0					P51151_RAB9A	P51151	RAB9A	0.711024	Two Sample t-test	0.196047	0					P62873-2_GNB1	P62873-2	GNB1	0.518355	Two Sample t-test	-1.10373	0
Q12955-5_ANK3	Q12955-5	ANK3	0.682951	Two Sample t-test	-0.328315	0					P51153_RAB13	P51153	RAB13	0.311449	Two Sample t-test	0.321089	0					P62877_RBX1	P62877	RBX1	0.472554	Two Sample t-test	-1.89651	0
Q12962_TAF10	Q12962	TAF10	0.589486	Two Sample t-test	-1.13686	0					P51178_PLCD1	P51178	PLCD1	0.84862	Two Sample t-test	-0.163013	0					P62937_PPIA	P62937	PPIA	0.378695	Two Sample t-test	0.959952	0
Q12965_MYO1E	Q12965	MYO1E	0.348032	Two Sample t-test	-0.784437	0					P51398_DAP3	P51398	DAP3	0.746146	Two Sample t-test	0.897851	0					P62993_GRB2	P62993	GRB2	0.474916	Two Sample t-test	0.618795	0
Q12972_PPP1R8	Q12972	PPP1R8	0.871406	Two Sample t-test	0.0266045	0					P51452_DUSP3	P51452	DUSP3	0.881531	Two Sample t-test	-0.137699	0					P63000_RAC1	P63000	RAC1	0.693504	Two Sample t-test	-0.318457	0
Q12974_PTP4A2	Q12974	PTP4A2	0.10922	Two Sample t-test	-0.825943	0					P51531-2_SMARCA2	P51531-2	SMARCA2	0.149442	Two Sample t-test	1.08887	0					P63010_AP2B1	P63010	AP2B1	0.0171595	Two Sample t-test	1.83503	0
Q12979-2_ABR	Q12979-2	ABR	0.825338	Two Sample t-test	0.0239701	0					P51553_IDH3G	P51553	IDH3G	0.253664	Two Sample t-test	0.623219	0					P63104_YWHAZ	P63104	YWHAZ	0.986189	Two Sample t-test	0.00407312	0
Q13011_ECH1	Q13011	ECH1	0.232011	Two Sample t-test	-0.407862	0					P51570_GALK1	P51570	GALK1	0.376067	Two Sample t-test	-0.356191	0					P63151_PPP2R2A	P63151	PPP2R2A	0.457768	Two Sample t-test	0.413254	0
Q13033-2_STRN3	Q13033-2	STRN3	0.0697853	Two Sample t-test	-1.36892	0					P51572_BCAP31	P51572	BCAP31	0.337198	Two Sample t-test	3.53957	0					P63167_DYNLL1	P63167	DYNLL1	0.771539	Two Sample t-test	0.423132	0
Q13043_STK4	Q13043	STK4	0.312743	Two Sample t-test	0.981574	0					P51580_TPMT	P51580	TPMT	0.697706	Two Sample t-test	-0.0851522	0					P63172_DYNLT1	P63172	DYNLT1	0.195111	Two Sample t-test	0.949828	0
Q13045_FLII	Q13045	FLII	0.994048	Two Sample t-test	-0.00488587	0					P51608-2_MECP2	P51608-2	MECP2	0.05672	Two Sample t-test	-0.341417	0					P63241_EIF5A;EIF5AL1	P63241	EIF5A;EIF5AL1	0.00960625	Two Sample t-test	1.66748	0
Q13049_TRIM32	Q13049	TRIM32	0.285271	Two Sample t-test	-1.40162	0					P51610_HCFC1	P51610	HCFC1	0.214602	Two Sample t-test	0.933742	0					P63261_ACTG1	P63261	ACTG1	0.00142441	Two Sample t-test	1.86981	0
Q13057_COASY	Q13057	COASY	0.885489	Two Sample t-test	0.192358	0					P51649_ALDH5A1	P51649	ALDH5A1	0.985575	Two Sample t-test	0.0044672	0					P63272_SUPT4H1	P63272	SUPT4H1	0.58783	Two Sample t-test	-0.136843	0
Q13085_ACACA	Q13085	ACACA	0.607849	Two Sample t-test	0.399752	0					P51659_HSD17B4	P51659	HSD17B4	0.120867	Two Sample t-test	0.295559	0					P63279_UBE2I	P63279	UBE2I	0.334546	Two Sample t-test	2.2844	0
Q13098-7_GPS1	Q13098-7	GPS1	0.390681	Two Sample t-test	-0.621725	0					P51665_PSMD7	P51665	PSMD7	0.479388	Two Sample t-test	1.88485	0					P67775_PPP2CA	P67775	PPP2CA	0.3494	Two Sample t-test	2.36266	0
Q13107-2_USP4	Q13107-2	USP4	0.305978	Two Sample t-test	0.672793	0					P51668_UBE2D1	P51668	UBE2D1	0.689472	Two Sample t-test	-0.298669	0					P67809_YBX1	P67809	YBX1	0.154523	Two Sample t-test	-1.10546	0
Q13131_PRKAA1	Q13131	PRKAA1	0.277904	Two Sample t-test	0.692143	0					P51692_STAT5B	P51692	STAT5B	0.0268271	Two Sample t-test	-0.793349	0					P67870_CSNK2B;CSNK2B-LY6G5B-1181;CSNK2B-LY6G5B--991	P67870	CSNK2B;CSNK2B-LY6G5B-1181;CSNK2B-LY6G5B--991	0.754274	Two Sample t-test	0.410415	0
Q13136-2_PPFIA1	Q13136-2	PPFIA1	0.208193	Two Sample t-test	-3.29435	0					P51809_VAMP7	P51809	VAMP7	0.62158	Two Sample t-test	2.89769	0					P68032_ACTC1;ACTG2;ACTA1;ACTA2	P68032	ACTC1;ACTG2;ACTA1;ACTA2	0.305073	Welch Two Sample t-test	2.55417	0
Q13137-4_CALCOCO2	Q13137-4	CALCOCO2	0.0331523	Two Sample t-test	-1.29714	0					P51812_RPS6KA3	P51812	RPS6KA3	0.648948	Two Sample t-test	-0.0963761	0					P68104_EEF1A1;EEF1A1P5	P68104	EEF1A1;EEF1A1P5	0.965295	Two Sample t-test	-0.053845	0
Q13144_EIF2B5	Q13144	EIF2B5	0.868805	Two Sample t-test	0.257821	0					P51817_PRKX;PRKY	P51817	PRKX;PRKY	0.0828187	Two Sample t-test	-2.19468	0					P68106_FKBP1B	P68106	FKBP1B	0.940545	Two Sample t-test	0.188509	0
Q13148_TARDBP	Q13148	TARDBP	0.928187	Two Sample t-test	-0.0296682	0					P51857-2_AKR1D1	P51857-2	AKR1D1	0.562109	Two Sample t-test	-0.459866	0					P68363_TUBA1B	P68363	TUBA1B	0.173612	Two Sample t-test	1.52727	0
Q13151_HNRNPA0	Q13151	HNRNPA0	0.999741	Two Sample t-test	-0.000548	0					P51884_LUM	P51884	LUM	0.00226886	Two Sample t-test	-0.904415	0					P68366-2_TUBA4A	P68366-2	TUBA4A	0.60038	Two Sample t-test	0.434074	0
Q13153_PAK1	Q13153	PAK1	0.109805	Two Sample t-test	-0.943526	0					P51911_CNN1	P51911	CNN1	0.204756	Two Sample t-test	-0.699018	0					P68371_TUBB4B	P68371	TUBB4B	0.23427	Two Sample t-test	1.57001	0
Q13155_AIMP2	Q13155	AIMP2	0.606991	Two Sample t-test	-1.36473	0					P51946_CCNH	P51946	CCNH	0.217981	Two Sample t-test	0.547285	0					P68402_PAFAH1B2	P68402	PAFAH1B2	0.351667	Two Sample t-test	1.89505	0
Q13158_FADD	Q13158	FADD	0.0772492	Two Sample t-test	-0.301455	0					P51948_MNAT1	P51948	MNAT1	0.421927	Two Sample t-test	0.698712	0					P78314_SH3BP2	P78314	SH3BP2	0.743082	Two Sample t-test	-0.269566	0
Q13177_PAK2	Q13177	PAK2	0.135971	Welch Two Sample t-test	-1.29259	0					P51991-2_HNRNPA3	P51991-2	HNRNPA3	0.29903	Two Sample t-test	-0.429638	0					P78318_IGBP1	P78318	IGBP1	0.810509	Two Sample t-test	0.211099	0
Q13185_CBX3	Q13185	CBX3	0.131376	Two Sample t-test	-1.7276	0					P51991_HNRNPA3	P51991	HNRNPA3	0.0142957	Two Sample t-test	1.16388	0					P78330_PSPH	P78330	PSPH	0.134206	Two Sample t-test	1.23271	0
Q13188-2_STK3	Q13188-2	STK3	0.0355889	Two Sample t-test	-0.782561	0					P52209-2_PGD	P52209-2	PGD	0.496985	Two Sample t-test	0.0839675	0					P78344_EIF4G2	P78344	EIF4G2	0.0517184	Two Sample t-test	0.972701	0
Q13216_ERCC8	Q13216	ERCC8	0.633982	Two Sample t-test	-0.651996	0					P52272-2_HNRNPM	P52272-2	HNRNPM	0.144275	Two Sample t-test	-0.652926	0					P78345_RPP38	P78345	RPP38	0.755329	Two Sample t-test	-0.300686	0
Q13217_DNAJC3	Q13217	DNAJC3	0.108127	Two Sample t-test	1.36948	0					P52292_KPNA2	P52292	KPNA2	0.0721561	Welch Two Sample t-test	0.364996	0					P78346_RPP30	P78346	RPP30	0.500564	Two Sample t-test	-1.46861	0
Q13232_NME3	Q13232	NME3	0.392528	Two Sample t-test	-3.00473	0					P52294_KPNA1	P52294	KPNA1	0.41617	Two Sample t-test	-0.336057	0					P78347-2_GTF2I	P78347-2	GTF2I	0.696623	Two Sample t-test	0.110329	0
Q13242_SRSF9	Q13242	SRSF9	0.876185	Two Sample t-test	0.400253	0					P52298_NCBP2	P52298	NCBP2	0.172458	Two Sample t-test	0.19797	0					P78356_PIP4K2B	P78356	PIP4K2B	0.00173798	Two Sample t-test	-0.567537	0
Q13247-3_SRSF6	Q13247-3	SRSF6	0.258838	Two Sample t-test	-1.03433	0					P52306-4_RAP1GDS1	P52306-4	RAP1GDS1	0.231994	Two Sample t-test	0.270746	0					P78371_CCT2	P78371	CCT2	0.602812	Two Sample t-test	0.481109	0
Q13257_MAD2L1	Q13257	MAD2L1	0.237718	Two Sample t-test	-0.803702	0					P52306_RAP1GDS1	P52306	RAP1GDS1	0.500842	Two Sample t-test	0.108403	0					P78406_RAE1	P78406	RAE1	0.437672	Two Sample t-test	-1.12512	0
Q13263_TRIM28	Q13263	TRIM28	0.167849	Two Sample t-test	0.937731	0					P52564_MAP2K6	P52564	MAP2K6	0.313747	Two Sample t-test	-0.633433	0					P78527_PRKDC	P78527	PRKDC	0.0311897	Two Sample t-test	-0.728219	0
Q13287_NMI	Q13287	NMI	0.403772	Two Sample t-test	2.49995	0					P52565_ARHGDIA	P52565	ARHGDIA	0.460279	Two Sample t-test	-0.0330132	0					P78540_ARG2	P78540	ARG2	0.487166	Two Sample t-test	-1.59526	0
Q13308-4_PTK7	Q13308-4	PTK7	0.196742	Two Sample t-test	-1.03351	0					P52566_ARHGDIB	P52566	ARHGDIB	0.88779	Two Sample t-test	0.135127	0					P78560_CRADD	P78560	CRADD	0.715017	Two Sample t-test	-0.388642	0
Q13310-3_PABPC4	Q13310-3	PABPC4	0.755334	Two Sample t-test	0.360929	0					P52594-2_AGFG1	P52594-2	AGFG1	0.86319	Two Sample t-test	-0.107239	0					P80217_IFI35	P80217	IFI35	0.845186	Two Sample t-test	0.282616	0
[truncated: 2,553 more rows]

## Sheet: Fig. 5b
Supplementary Data 1,3 and 5 were used for this figure.

## Sheet: Fig. S2a
Supplementary data 1 was used for this figure.

## Sheet: Fig. S2b
Uniprot ID	Gene name	VIP values
Q5T4U5	ACADM	1.51028
Q70Z53-2	FRA10AC1	1.50508
[truncated: 2,801 more rows]

## Sheet: Fig. S2c
Supplementary data 2 was used for this figure.

[truncated: 11 more sheets: Fig. S2d, Fig. S2e, Fig. S3a-c, Fig. S3d, Fig. S4a-c, Fig. S4e, Fig. S6, Fig. S7, Fig. S8, Sheet1, Sheet2]
